# Supplementary material for: Tissue engineering the human auricle by auricular chondrocyte-mesenchymal stem cell co-implantation
Source: PLoS One. 2018 Oct 24;13(10):e0202356. doi: 10.1371/journal.pone.0202356 (PMC6200177; doi:10.1371/journal.pone.0202356)
Supplement: S6 File — Raw data outputs for confined compression testing. (ZIP) [file pone.0202356.s010.zip]

Archive with 37 entries (37 files):
- Raw Mechanical Data/54F_M1.TXT
- Raw Mechanical Data/54F_M2.TXT
- Raw Mechanical Data/54F_M3.TXT
- Raw Mechanical Data/54F_M4.TXT
- Raw Mechanical Data/54F_M5.TXT
- Raw Mechanical Data/Hu50_1M_5.TXT
- Raw Mechanical Data/Hu50_1M_6.TXT
- Raw Mechanical Data/Hu50_1M_7.TXT
- Raw Mechanical Data/Hu50_1M_8.TXT
- Raw Mechanical Data/Hu50_3M_5.TXT
- Raw Mechanical Data/Hu50_3M_6.TXT
- Raw Mechanical Data/Hu50_3M_7.TXT
- Raw Mechanical Data/Hu50_3M_8.TXT
- Raw Mechanical Data/HuAuC_1M_5.TXT
- Raw Mechanical Data/HuAuC_1M_6.TXT
- Raw Mechanical Data/HuAuC_1M_8.TXT
- Raw Mechanical Data/HuAuC_3M_5.TXT
- Raw Mechanical Data/HuAuC_3M_6.TXT
- Raw Mechanical Data/HuAuC_3M_7.TXT
- Raw Mechanical Data/HuCo3_M1.TXT
- Raw Mechanical Data/HuCo3_M2.TXT
- Raw Mechanical Data/HuCo3_M3.TXT
- Raw Mechanical Data/HuCo4_M1.TXT
- Raw Mechanical Data/HuCo4_M2.TXT
- Raw Mechanical Data/HuCo4_M3.TXT
- Raw Mechanical Data/HuCo5_M1.TXT
- Raw Mechanical Data/HuCo5_M2.TXT
- Raw Mechanical Data/HuCo5_M3.TXT
- Raw Mechanical Data/HuCo7_M1.TXT
- Raw Mechanical Data/HuCo7_M2.TXT
- Raw Mechanical Data/HuCo7_M3.TXT
- Raw Mechanical Data/HuCo8_M1.TXT
- Raw Mechanical Data/HuCo8_M2.TXT
- Raw Mechanical Data/HuCo8_M3.TXT
- Raw Mechanical Data/HuMSC_1M_6.TXT
- Raw Mechanical Data/HuMSC_1M_8.TXT
- Raw Mechanical Data/HuMSC_1M_9.TXT
