# Supplementary material for: Tissue engineering the human auricle by auricular chondrocyte-mesenchymal stem cell co-implantation
Source: PLoS One. 2018 Oct 24;13(10):e0202356. doi: 10.1371/journal.pone.0202356 (PMC6200177; doi:10.1371/journal.pone.0202356)
Supplement: S6 File — Raw data outputs for confined compression testing. (ZIP) [file pone.0202356.s010.zip › Raw Mechanical Data/54F_M3.TXT]

C:\Documents and Settings\Administrator.ENDURATE-VA4UUF\Desktop\Ben Cohen\54F_M3.TXT
Points	Elapsed Time	Scan Time	Disp	Load1
	Sec	Sec	mm	g
1	0.0000	0.0000	0.025	-0.18
2	0.5000	0.5000	0.025	-0.21
3	1.0000	1.0000	0.025	-0.27
4	1.5000	1.5000	0.025	-0.27
5	2.0000	2.0000	0.025	-0.27
6	2.5000	2.5000	-0.002	-0.67
7	3.0000	3.0000	0.000	-3.27
8	3.5000	3.5000	0.000	-5.22
9	4.0000	4.0000	0.000	-5.92
10	4.5000	4.5000	0.000	-5.83
11	5.0000	5.0000	0.000	-5.46
12	5.5000	5.5000	0.000	-5.16
13	6.0000	6.0000	0.000	-4.94
14	6.5000	6.5000	0.000	-4.85
15	7.0000	7.0000	0.000	-4.79
16	7.5000	7.5000	0.000	-4.73
17	8.0000	8.0000	0.000	-4.64
18	8.5000	8.5000	0.000	-4.58
19	9.0000	9.0000	0.000	-4.52
20	9.5000	9.5000	0.000	-4.46
21	10.0000	10.0000	0.000	-4.39
22	10.5000	10.5000	0.000	-4.43
23	11.0000	11.0000	-0.000	-4.49
24	11.5000	11.5000	-0.000	-4.43
25	12.0000	12.0000	-0.000	-4.39
26	12.5000	12.5000	-0.000	-4.36
27	13.0000	13.0000	0.000	-4.30
28	13.5000	13.5000	-0.000	-4.27
29	14.0000	14.0000	0.000	-4.21
30	14.5000	14.5000	-0.000	-4.15
31	15.0000	15.0000	0.000	-4.12
32	15.5000	15.5000	0.000	-4.09
33	16.0000	16.0000	-0.000	-4.06
34	16.5000	16.5000	0.000	-4.00
35	17.0000	17.0000	0.000	-3.97
36	17.5000	17.5000	-0.000	-3.97
37	18.0000	18.0000	-0.000	-3.94
38	18.5000	18.5000	0.000	-3.91
39	19.0000	19.0000	0.000	-3.91
40	19.5000	19.5000	-0.000	-3.88
41	20.0000	20.0000	-0.000	-3.85
42	20.5000	20.5000	0.000	-3.85
43	21.0000	21.0000	-0.000	-3.81
44	21.5000	21.5000	0.000	-3.75
45	22.0000	22.0000	-0.000	-3.72
46	22.5000	22.5000	0.000	-3.69
47	23.0000	23.0000	-0.000	-3.66
48	23.5000	23.5000	-0.000	-3.66
49	24.0000	24.0000	-0.000	-3.63
50	24.5000	24.5000	0.000	-3.57
51	25.0000	25.0000	-0.000	-3.57
52	25.5000	25.5000	-0.000	-3.57
53	26.0000	26.0000	-0.000	-3.60
54	26.5000	26.5000	-0.000	-3.57
55	27.0000	27.0000	-0.000	-3.57
56	27.5000	27.5000	0.000	-3.54
57	28.0000	28.0000	0.000	-3.54
58	28.5000	28.5000	-0.000	-3.54
59	29.0000	29.0000	-0.000	-3.51
60	29.5000	29.5000	0.000	-3.51
61	30.0000	30.0000	-0.000	-3.51
62	30.5000	30.5000	-0.000	-3.48
63	31.0000	31.0000	0.000	-3.48
64	31.5000	31.5000	-0.000	-3.45
65	32.0000	32.0000	-0.000	-3.42
66	32.5000	32.5000	-0.000	-3.42
67	33.0000	33.0000	0.000	-3.42
68	33.5000	33.5000	-0.000	-3.42
69	34.0000	34.0000	0.000	-3.39
70	34.5000	34.5000	-0.000	-3.39
71	35.0000	35.0000	-0.000	-3.33
72	35.5000	35.5000	-0.000	-3.33
73	36.0000	36.0000	-0.000	-3.33
74	36.5000	36.5000	-0.000	-3.33
75	37.0000	37.0000	-0.060	-6.50
76	37.5000	37.5000	-0.060	-11.99
77	38.0000	38.0000	-0.060	-14.74
78	38.5000	38.5000	-0.060	-15.17
79	39.0000	39.0000	-0.060	-14.59
80	39.5000	39.5000	-0.060	-13.86
81	40.0000	40.0000	-0.060	-13.28
82	40.5000	40.5000	-0.060	-12.94
83	41.0000	41.0000	-0.060	-12.70
84	41.5000	41.5000	-0.060	-12.54
85	42.0000	42.0000	-0.060	-12.39
86	42.5000	42.5000	-0.060	-12.21
87	43.0000	43.0000	-0.060	-12.05
88	43.5000	43.5000	-0.060	-11.90
89	44.0000	44.0000	-0.060	-11.78
90	44.5000	44.5000	-0.060	-11.66
91	45.0000	45.0000	-0.060	-11.51
92	45.5000	45.5000	-0.060	-11.41
93	46.0000	46.0000	-0.060	-11.35
94	46.5000	46.5000	-0.060	-11.29
95	47.0000	47.0000	-0.060	-11.17
96	47.5000	47.5000	-0.060	-11.05
97	48.0000	48.0000	-0.060	-10.96
98	48.5000	48.5000	-0.060	-10.93
99	49.0000	49.0000	-0.060	-10.86
100	49.5000	49.5000	-0.060	-10.83
101	50.0000	50.0000	-0.060	-10.74
102	50.5000	50.5000	-0.060	-10.68
103	51.0000	51.0000	-0.060	-10.59
104	51.5000	51.5000	-0.060	-10.53
105	52.0000	52.0000	-0.060	-10.50
106	52.5000	52.5000	-0.060	-10.47
107	53.0000	53.0000	-0.060	-10.41
108	53.5000	53.5000	-0.060	-10.32
109	54.0000	54.0000	-0.060	-10.25
110	54.5000	54.5000	-0.060	-10.22
111	55.0000	55.0000	-0.060	-10.19
112	55.5000	55.5000	-0.060	-10.13
113	56.0000	56.0000	-0.060	-10.07
114	56.5000	56.5000	-0.060	-10.01
115	57.0000	57.0000	-0.060	-9.98
116	57.5000	57.5000	-0.060	-9.92
117	58.0000	58.0000	-0.060	-9.89
118	58.5000	58.5000	-0.060	-9.86
119	59.0000	59.0000	-0.060	-9.80
120	59.5000	59.5000	-0.060	-9.74
121	60.0000	60.0000	-0.060	-9.74
122	60.5000	60.5000	-0.060	-9.77
123	61.0000	61.0000	-0.060	-9.77
124	61.5000	61.5000	-0.060	-9.74
125	62.0000	62.0000	-0.060	-9.70
126	62.5000	62.5000	-0.060	-9.67
127	63.0000	63.0000	-0.060	-9.61
128	63.5000	63.5000	-0.060	-9.58
129	64.0000	64.0000	-0.060	-9.55
130	64.5000	64.5000	-0.060	-9.55
131	65.0000	65.0000	-0.060	-9.49
132	65.5000	65.5000	-0.060	-9.40
133	66.0000	66.0000	-0.060	-9.40
134	66.5000	66.5000	-0.060	-9.34
135	67.0000	67.0000	-0.060	-9.31
136	67.5000	67.5000	-0.060	-9.25
137	68.0000	68.0000	-0.060	-9.22
138	68.5000	68.5000	-0.060	-9.22
139	69.0000	69.0000	-0.060	-9.19
140	69.5000	69.5000	-0.060	-9.19
141	70.0000	70.0000	-0.060	-9.19
142	70.5000	70.5000	-0.060	-9.13
143	71.0000	71.0000	-0.060	-9.09
144	71.5000	71.5000	-0.060	-9.06
145	72.0000	72.0000	-0.060	-9.06
146	72.5000	72.5000	-0.060	-9.03
147	73.0000	73.0000	-0.060	-9.03
148	73.5000	73.5000	-0.060	-9.03
149	74.0000	74.0000	-0.060	-9.00
150	74.5000	74.5000	-0.060	-8.97
151	75.0000	75.0000	-0.060	-8.97
152	75.5000	75.5000	-0.060	-8.94
153	76.0000	76.0000	-0.060	-8.91
154	76.5000	76.5000	-0.060	-8.91
155	77.0000	77.0000	-0.060	-8.91
156	77.5000	77.5000	-0.060	-8.91
157	78.0000	78.0000	-0.060	-8.85
158	78.5000	78.5000	-0.060	-8.82
159	79.0000	79.0000	-0.060	-8.79
160	79.5000	79.5000	-0.060	-8.79
161	80.0000	80.0000	-0.060	-8.82
162	80.5000	80.5000	-0.060	-8.82
163	81.0000	81.0000	-0.060	-8.76
164	81.5000	81.5000	-0.060	-8.73
165	82.0000	82.0000	-0.060	-8.76
166	82.5000	82.5000	-0.060	-8.73
167	83.0000	83.0000	-0.060	-8.70
168	83.5000	83.5000	-0.060	-8.70
169	84.0000	84.0000	-0.060	-8.70
170	84.5000	84.5000	-0.060	-8.64
171	85.0000	85.0000	-0.060	-8.61
172	85.5000	85.5000	-0.060	-8.58
173	86.0000	86.0000	-0.060	-8.58
174	86.5000	86.5000	-0.060	-8.58
175	87.0000	87.0000	-0.060	-8.51
176	87.5000	87.5000	-0.060	-8.45
177	88.0000	88.0000	-0.060	-8.42
178	88.5000	88.5000	-0.060	-8.42
179	89.0000	89.0000	-0.060	-8.42
180	89.5000	89.5000	-0.060	-8.39
181	90.0000	90.0000	-0.060	-8.42
182	90.5000	90.5000	-0.060	-8.45
183	91.0000	91.0000	-0.060	-8.45
184	91.5000	91.5000	-0.060	-8.42
185	92.0000	92.0000	-0.060	-8.39
186	92.5000	92.5000	-0.060	-8.39
187	93.0000	93.0000	-0.060	-8.39
188	93.5000	93.5000	-0.060	-8.39
189	94.0000	94.0000	-0.060	-8.39
190	94.5000	94.5000	-0.060	-8.33
191	95.0000	95.0000	-0.060	-8.36
192	95.5000	95.5000	-0.060	-8.33
193	96.0000	96.0000	-0.060	-8.33
194	96.5000	96.5000	-0.060	-8.30
195	97.0000	97.0000	-0.060	-8.24
196	97.5000	97.5000	-0.060	-8.27
197	98.0000	98.0000	-0.060	-8.27
198	98.5000	98.5000	-0.060	-8.24
199	99.0000	99.0000	-0.060	-8.21
200	99.5000	99.5000	-0.060	-8.21
201	100.0000	100.0000	-0.060	-8.21
202	100.5000	100.5000	-0.060	-8.21
203	101.0000	101.0000	-0.060	-8.21
204	101.5000	101.5000	-0.060	-8.15
205	102.0000	102.0000	-0.060	-8.09
206	102.5000	102.5000	-0.060	-8.03
207	103.0000	103.0000	-0.060	-8.06
208	103.5000	103.5000	-0.060	-8.09
209	104.0000	104.0000	-0.060	-8.15
210	104.5000	104.5000	-0.060	-8.15
211	105.0000	105.0000	-0.060	-8.12
212	105.5000	105.5000	-0.060	-8.09
213	106.0000	106.0000	-0.060	-8.06
214	106.5000	106.5000	-0.060	-8.00
215	107.0000	107.0000	-0.060	-8.00
216	107.5000	107.5000	-0.060	-7.97
217	108.0000	108.0000	-0.060	-8.00
218	108.5000	108.5000	-0.060	-8.00
219	109.0000	109.0000	-0.060	-8.00
220	109.5000	109.5000	-0.060	-7.97
221	110.0000	110.0000	-0.060	-8.00
222	110.5000	110.5000	-0.060	-7.97
223	111.0000	111.0000	-0.060	-7.97
224	111.5000	111.5000	-0.060	-7.93
225	112.0000	112.0000	-0.060	-7.90
226	112.5000	112.5000	-0.060	-7.90
227	113.0000	113.0000	-0.060	-7.90
228	113.5000	113.5000	-0.060	-7.90
229	114.0000	114.0000	-0.060	-7.87
230	114.5000	114.5000	-0.060	-7.84
231	115.0000	115.0000	-0.060	-7.84
232	115.5000	115.5000	-0.060	-7.87
233	116.0000	116.0000	-0.060	-7.87
234	116.5000	116.5000	-0.060	-7.87
235	117.0000	117.0000	-0.060	-7.84
236	117.5000	117.5000	-0.060	-7.84
237	118.0000	118.0000	-0.060	-7.84
238	118.5000	118.5000	-0.060	-7.78
239	119.0000	119.0000	-0.060	-7.72
240	119.5000	119.5000	-0.060	-7.72
241	120.0000	120.0000	-0.060	-7.75
242	120.5000	120.5000	-0.060	-7.72
243	121.0000	121.0000	-0.060	-7.72
244	121.5000	121.5000	-0.060	-7.72
245	122.0000	122.0000	-0.060	-7.69
246	122.5000	122.5000	-0.060	-7.66
247	123.0000	123.0000	-0.060	-7.66
248	123.5000	123.5000	-0.060	-7.63
249	124.0000	124.0000	-0.060	-7.69
250	124.5000	124.5000	-0.060	-8.06
251	125.0000	125.0000	-0.060	-8.33
252	125.5000	125.5000	-0.060	-8.42
253	126.0000	126.0000	-0.060	-8.39
254	126.5000	126.5000	-0.060	-8.36
255	127.0000	127.0000	-0.060	-8.33
256	127.5000	127.5000	-0.060	-8.30
257	128.0000	128.0000	-0.060	-8.27
258	128.5000	128.5000	-0.060	-8.21
259	129.0000	129.0000	-0.060	-8.18
260	129.5000	129.5000	-0.060	-8.18
261	130.0000	130.0000	-0.060	-8.12
262	130.5000	130.5000	-0.060	-8.09
263	131.0000	131.0000	-0.060	-8.12
264	131.5000	131.5000	-0.060	-8.12
265	132.0000	132.0000	-0.060	-8.12
266	132.5000	132.5000	-0.060	-8.09
267	133.0000	133.0000	-0.060	-8.03
268	133.5000	133.5000	-0.060	-8.03
269	134.0000	134.0000	-0.060	-8.06
270	134.5000	134.5000	-0.060	-8.03
271	135.0000	135.0000	-0.060	-8.03
272	135.5000	135.5000	-0.060	-8.00
273	136.0000	136.0000	-0.060	-8.00
274	136.5000	136.5000	-0.060	-7.97
275	137.0000	137.0000	-0.060	-8.00
276	137.5000	137.5000	-0.060	-7.97
277	138.0000	138.0000	-0.060	-7.93
278	138.5000	138.5000	-0.060	-7.97
279	139.0000	139.0000	-0.060	-7.93
280	139.5000	139.5000	-0.060	-7.87
281	140.0000	140.0000	-0.060	-7.87
282	140.5000	140.5000	-0.060	-7.87
283	141.0000	141.0000	-0.060	-7.87
284	141.5000	141.5000	-0.060	-7.84
285	142.0000	142.0000	-0.060	-7.81
286	142.5000	142.5000	-0.060	-7.81
287	143.0000	143.0000	-0.060	-7.84
288	143.5000	143.5000	-0.060	-7.84
289	144.0000	144.0000	-0.060	-7.81
290	144.5000	144.5000	-0.060	-7.78
291	145.0000	145.0000	-0.060	-7.72
292	145.5000	145.5000	-0.060	-7.72
293	146.0000	146.0000	-0.060	-7.72
294	146.5000	146.5000	-0.060	-7.72
295	147.0000	147.0000	-0.060	-7.72
296	147.5000	147.5000	-0.060	-7.72
297	148.0000	148.0000	-0.060	-7.69
298	148.5000	148.5000	-0.060	-7.69
299	149.0000	149.0000	-0.060	-7.66
300	149.5000	149.5000	-0.060	-7.66
301	150.0000	150.0000	-0.060	-7.66
302	150.5000	150.5000	-0.116	-8.73
303	151.0000	151.0000	-0.120	-26.98
304	151.5000	151.5000	-0.120	-42.36
305	152.0000	152.0000	-0.120	-48.10
306	152.5000	152.5000	-0.120	-47.79
307	153.0000	153.0000	-0.120	-45.50
308	153.5000	153.5000	-0.120	-43.43
309	154.0000	154.0000	-0.120	-42.05
310	154.5000	154.5000	-0.120	-41.17
311	155.0000	155.0000	-0.120	-40.50
312	155.5000	155.5000	-0.120	-39.98
313	156.0000	156.0000	-0.120	-39.49
314	156.5000	156.5000	-0.120	-39.00
315	157.0000	157.0000	-0.120	-38.58
316	157.5000	157.5000	-0.120	-38.12
317	158.0000	158.0000	-0.120	-37.81
318	158.5000	158.5000	-0.120	-37.48
319	159.0000	159.0000	-0.120	-37.11
320	159.5000	159.5000	-0.120	-36.81
321	160.0000	160.0000	-0.120	-36.56
322	160.5000	160.5000	-0.120	-36.32
323	161.0000	161.0000	-0.120	-36.13
324	161.5000	161.5000	-0.120	-35.92
325	162.0000	162.0000	-0.120	-35.68
326	162.5000	162.5000	-0.120	-35.43
327	163.0000	163.0000	-0.120	-35.16
328	163.5000	163.5000	-0.120	-34.97
329	164.0000	164.0000	-0.120	-34.85
330	164.5000	164.5000	-0.120	-34.64
331	165.0000	165.0000	-0.120	-34.36
332	165.5000	165.5000	-0.120	-34.12
333	166.0000	166.0000	-0.120	-34.03
334	166.5000	166.5000	-0.120	-33.91
335	167.0000	167.0000	-0.120	-33.78
336	167.5000	167.5000	-0.120	-33.72
337	168.0000	168.0000	-0.120	-33.57
338	168.5000	168.5000	-0.120	-33.45
339	169.0000	169.0000	-0.120	-33.30
340	169.5000	169.5000	-0.120	-33.17
341	170.0000	170.0000	-0.120	-33.02
342	170.5000	170.5000	-0.120	-32.84
343	171.0000	171.0000	-0.120	-32.69
344	171.5000	171.5000	-0.120	-32.62
345	172.0000	172.0000	-0.120	-32.50
346	172.5000	172.5000	-0.120	-32.41
347	173.0000	173.0000	-0.120	-32.29
348	173.5000	173.5000	-0.120	-32.23
349	174.0000	174.0000	-0.120	-32.11
350	174.5000	174.5000	-0.120	-31.95
351	175.0000	175.0000	-0.120	-31.86
352	175.5000	175.5000	-0.120	-31.80
353	176.0000	176.0000	-0.120	-31.80
354	176.5000	176.5000	-0.120	-31.74
355	177.0000	177.0000	-0.120	-31.65
356	177.5000	177.5000	-0.120	-31.56
357	178.0000	178.0000	-0.120	-31.40
358	178.5000	178.5000	-0.120	-31.34
359	179.0000	179.0000	-0.120	-31.19
360	179.5000	179.5000	-0.120	-31.07
361	180.0000	180.0000	-0.120	-30.95
362	180.5000	180.5000	-0.120	-30.85
363	181.0000	181.0000	-0.120	-30.79
364	181.5000	181.5000	-0.120	-30.76
365	182.0000	182.0000	-0.120	-30.73
366	182.5000	182.5000	-0.120	-30.70
367	183.0000	183.0000	-0.120	-30.64
368	183.5000	183.5000	-0.120	-30.55
369	184.0000	184.0000	-0.120	-30.43
370	184.5000	184.5000	-0.120	-30.34
371	185.0000	185.0000	-0.120	-30.30
372	185.5000	185.5000	-0.120	-30.21
373	186.0000	186.0000	-0.120	-30.03
374	186.5000	186.5000	-0.120	-29.85
375	187.0000	187.0000	-0.120	-29.82
376	187.5000	187.5000	-0.120	-29.88
377	188.0000	188.0000	-0.120	-29.85
378	188.5000	188.5000	-0.120	-29.79
379	189.0000	189.0000	-0.120	-29.76
380	189.5000	189.5000	-0.120	-29.66
381	190.0000	190.0000	-0.120	-29.63
382	190.5000	190.5000	-0.120	-29.60
383	191.0000	191.0000	-0.120	-29.63
384	191.5000	191.5000	-0.120	-29.57
385	192.0000	192.0000	-0.120	-29.54
386	192.5000	192.5000	-0.120	-29.48
387	193.0000	193.0000	-0.120	-29.48
388	193.5000	193.5000	-0.120	-29.42
389	194.0000	194.0000	-0.120	-29.33
390	194.5000	194.5000	-0.120	-29.27
391	195.0000	195.0000	-0.120	-29.30
392	195.5000	195.5000	-0.120	-29.18
393	196.0000	196.0000	-0.120	-28.99
394	196.5000	196.5000	-0.120	-28.87
395	197.0000	197.0000	-0.120	-28.81
396	197.5000	197.5000	-0.120	-28.78
397	198.0000	198.0000	-0.120	-28.66
398	198.5000	198.5000	-0.120	-28.57
399	199.0000	199.0000	-0.120	-28.50
400	199.5000	199.5000	-0.120	-28.41
401	200.0000	200.0000	-0.120	-28.44
402	200.5000	200.5000	-0.120	-28.50
403	201.0000	201.0000	-0.120	-28.50
404	201.5000	201.5000	-0.120	-28.53
405	202.0000	202.0000	-0.120	-28.53
406	202.5000	202.5000	-0.120	-28.50
407	203.0000	203.0000	-0.120	-28.44
408	203.5000	203.5000	-0.120	-28.38
409	204.0000	204.0000	-0.120	-28.35
410	204.5000	204.5000	-0.120	-28.29
411	205.0000	205.0000	-0.120	-28.17
412	205.5000	205.5000	-0.120	-28.05
413	206.0000	206.0000	-0.120	-28.02
414	206.5000	206.5000	-0.120	-28.08
415	207.0000	207.0000	-0.120	-28.02
416	207.5000	207.5000	-0.120	-27.99
417	208.0000	208.0000	-0.120	-28.02
418	208.5000	208.5000	-0.120	-27.99
419	209.0000	209.0000	-0.120	-28.08
420	209.5000	209.5000	-0.120	-28.14
421	210.0000	210.0000	-0.120	-28.11
422	210.5000	210.5000	-0.120	-28.11
423	211.0000	211.0000	-0.120	-28.05
424	211.5000	211.5000	-0.120	-27.95
425	212.0000	212.0000	-0.120	-27.86
426	212.5000	212.5000	-0.120	-27.83
427	213.0000	213.0000	-0.120	-27.71
428	213.5000	213.5000	-0.120	-27.56
429	214.0000	214.0000	-0.120	-27.53
430	214.5000	214.5000	-0.120	-27.53
431	215.0000	215.0000	-0.120	-27.50
432	215.5000	215.5000	-0.120	-27.34
433	216.0000	216.0000	-0.120	-27.25
434	216.5000	216.5000	-0.120	-27.28
435	217.0000	217.0000	-0.120	-27.25
436	217.5000	217.5000	-0.120	-27.28
437	218.0000	218.0000	-0.120	-27.25
438	218.5000	218.5000	-0.120	-27.19
439	219.0000	219.0000	-0.120	-27.07
440	219.5000	219.5000	-0.120	-27.01
441	220.0000	220.0000	-0.120	-27.04
442	220.5000	220.5000	-0.120	-27.04
443	221.0000	221.0000	-0.120	-27.04
444	221.5000	221.5000	-0.120	-27.01
445	222.0000	222.0000	-0.120	-26.95
446	222.5000	222.5000	-0.120	-26.92
447	223.0000	223.0000	-0.120	-26.89
448	223.5000	223.5000	-0.120	-26.89
449	224.0000	224.0000	-0.120	-26.80
450	224.5000	224.5000	-0.120	-26.73
451	225.0000	225.0000	-0.120	-26.73
452	225.5000	225.5000	-0.120	-26.67
453	226.0000	226.0000	-0.120	-26.64
454	226.5000	226.5000	-0.120	-26.61
455	227.0000	227.0000	-0.120	-26.58
456	227.5000	227.5000	-0.120	-26.55
457	228.0000	228.0000	-0.120	-26.58
458	228.5000	228.5000	-0.120	-26.55
459	229.0000	229.0000	-0.120	-26.43
460	229.5000	229.5000	-0.120	-26.37
461	230.0000	230.0000	-0.120	-26.37
462	230.5000	230.5000	-0.120	-26.43
463	231.0000	231.0000	-0.120	-26.49
464	231.5000	231.5000	-0.120	-26.52
465	232.0000	232.0000	-0.120	-26.46
466	232.5000	232.5000	-0.120	-26.37
467	233.0000	233.0000	-0.120	-26.31
468	233.5000	233.5000	-0.120	-26.34
469	234.0000	234.0000	-0.120	-26.34
470	234.5000	234.5000	-0.120	-26.31
471	235.0000	235.0000	-0.120	-26.28
472	235.5000	235.5000	-0.120	-26.25
473	236.0000	236.0000	-0.120	-26.25
474	236.5000	236.5000	-0.120	-26.28
475	237.0000	237.0000	-0.120	-26.18
476	237.5000	237.5000	-0.120	-26.03
477	238.0000	238.0000	-0.120	-26.28
478	238.5000	238.5000	-0.120	-26.76
479	239.0000	239.0000	-0.120	-27.10
480	239.5000	239.5000	-0.120	-27.07
481	240.0000	240.0000	-0.120	-27.01
482	240.5000	240.5000	-0.120	-26.86
483	241.0000	241.0000	-0.120	-26.80
484	241.5000	241.5000	-0.120	-26.80
485	242.0000	242.0000	-0.120	-26.73
486	242.5000	242.5000	-0.120	-26.67
487	243.0000	243.0000	-0.120	-26.58
488	243.5000	243.5000	-0.120	-26.55
489	244.0000	244.0000	-0.120	-26.55
490	244.5000	244.5000	-0.120	-26.55
491	245.0000	245.0000	-0.120	-26.58
492	245.5000	245.5000	-0.120	-26.61
493	246.0000	246.0000	-0.120	-26.52
494	246.5000	246.5000	-0.120	-26.43
495	247.0000	247.0000	-0.120	-26.43
496	247.5000	247.5000	-0.120	-26.34
497	248.0000	248.0000	-0.120	-26.28
498	248.5000	248.5000	-0.120	-26.28
499	249.0000	249.0000	-0.120	-26.28
500	249.5000	249.5000	-0.120	-26.25
501	250.0000	250.0000	-0.120	-26.15
502	250.5000	250.5000	-0.120	-26.06
503	251.0000	251.0000	-0.120	-25.97
504	251.5000	251.5000	-0.120	-25.97
505	252.0000	252.0000	-0.120	-25.94
506	252.5000	252.5000	-0.120	-25.88
507	253.0000	253.0000	-0.120	-25.79
508	253.5000	253.5000	-0.120	-25.85
509	254.0000	254.0000	-0.120	-25.79
510	254.5000	254.5000	-0.120	-25.73
511	255.0000	255.0000	-0.120	-25.76
512	255.5000	255.5000	-0.120	-25.79
513	256.0000	256.0000	-0.120	-25.79
514	256.5000	256.5000	-0.120	-25.76
515	257.0000	257.0000	-0.120	-25.73
516	257.5000	257.5000	-0.120	-25.70
517	258.0000	258.0000	-0.120	-25.73
518	258.5000	258.5000	-0.120	-25.70
519	259.0000	259.0000	-0.120	-25.67
520	259.5000	259.5000	-0.120	-25.67
521	260.0000	260.0000	-0.120	-25.73
522	260.5000	260.5000	-0.120	-25.76
523	261.0000	261.0000	-0.120	-25.64
524	261.5000	261.5000	-0.120	-25.57
525	262.0000	262.0000	-0.120	-25.57
526	262.5000	262.5000	-0.120	-25.54
527	263.0000	263.0000	-0.120	-25.57
528	263.5000	263.5000	-0.120	-25.57
529	264.0000	264.0000	-0.120	-25.61
530	264.5000	264.5000	-0.180	-35.13
531	265.0000	265.0000	-0.180	-54.75
532	265.5000	265.5000	-0.180	-64.94
533	266.0000	266.0000	-0.180	-66.81
534	266.5000	266.5000	-0.180	-65.00
535	267.0000	267.0000	-0.180	-62.62
536	267.5000	267.5000	-0.180	-60.61
537	268.0000	268.0000	-0.180	-59.36
538	268.5000	268.5000	-0.180	-58.57
539	269.0000	269.0000	-0.180	-57.95
540	269.5000	269.5000	-0.180	-57.47
541	270.0000	270.0000	-0.180	-56.83
542	270.5000	270.5000	-0.180	-56.25
543	271.0000	271.0000	-0.180	-55.73
544	271.5000	271.5000	-0.180	-55.27
545	272.0000	272.0000	-0.180	-54.90
546	272.5000	272.5000	-0.180	-54.60
547	273.0000	273.0000	-0.180	-54.32
548	273.5000	273.5000	-0.180	-54.02
549	274.0000	274.0000	-0.180	-53.77
550	274.5000	274.5000	-0.180	-53.47
551	275.0000	275.0000	-0.180	-53.19
552	275.5000	275.5000	-0.180	-52.86
553	276.0000	276.0000	-0.180	-52.49
554	276.5000	276.5000	-0.180	-52.16
555	277.0000	277.0000	-0.180	-51.94
556	277.5000	277.5000	-0.180	-51.67
557	278.0000	278.0000	-0.180	-51.39
558	278.5000	278.5000	-0.180	-51.27
559	279.0000	279.0000	-0.180	-51.12
560	279.5000	279.5000	-0.180	-50.87
561	280.0000	280.0000	-0.180	-50.75
562	280.5000	280.5000	-0.180	-50.60
563	281.0000	281.0000	-0.180	-50.42
564	281.5000	281.5000	-0.180	-50.36
565	282.0000	282.0000	-0.180	-50.23
566	282.5000	282.5000	-0.180	-50.05
567	283.0000	283.0000	-0.180	-49.90
568	283.5000	283.5000	-0.180	-49.71
569	284.0000	284.0000	-0.180	-49.56
570	284.5000	284.5000	-0.180	-49.38
571	285.0000	285.0000	-0.180	-49.26
572	285.5000	285.5000	-0.180	-49.20
573	286.0000	286.0000	-0.180	-49.13
574	286.5000	286.5000	-0.180	-49.04
575	287.0000	287.0000	-0.180	-48.80
576	287.5000	287.5000	-0.180	-48.55
577	288.0000	288.0000	-0.180	-48.46
578	288.5000	288.5000	-0.180	-48.31
579	289.0000	289.0000	-0.180	-48.16
580	289.5000	289.5000	-0.180	-48.01
581	290.0000	290.0000	-0.180	-47.94
582	290.5000	290.5000	-0.180	-47.91
583	291.0000	291.0000	-0.180	-47.94
584	291.5000	291.5000	-0.180	-47.91
585	292.0000	292.0000	-0.180	-47.79
586	292.5000	292.5000	-0.180	-47.67
587	293.0000	293.0000	-0.180	-47.52
588	293.5000	293.5000	-0.180	-47.46
589	294.0000	294.0000	-0.180	-47.30
590	294.5000	294.5000	-0.180	-47.21
591	295.0000	295.0000	-0.180	-47.09
592	295.5000	295.5000	-0.180	-47.00
593	296.0000	296.0000	-0.180	-46.82
594	296.5000	296.5000	-0.180	-46.66
595	297.0000	297.0000	-0.180	-46.66
596	297.5000	297.5000	-0.180	-46.69
597	298.0000	298.0000	-0.180	-46.48
598	298.5000	298.5000	-0.180	-46.27
599	299.0000	299.0000	-0.180	-46.14
600	299.5000	299.5000	-0.180	-46.05
601	300.0000	300.0000	-0.180	-46.05
602	300.5000	300.5000	-0.180	-45.99
603	301.0000	301.0000	-0.180	-45.90
604	301.5000	301.5000	-0.180	-45.75
605	302.0000	302.0000	-0.180	-45.59
606	302.5000	302.5000	-0.180	-45.50
607	303.0000	303.0000	-0.180	-45.44
608	303.5000	303.5000	-0.180	-45.44
609	304.0000	304.0000	-0.180	-45.32
610	304.5000	304.5000	-0.180	-45.29
611	305.0000	305.0000	-0.180	-45.26
612	305.5000	305.5000	-0.180	-45.26
613	306.0000	306.0000	-0.180	-45.29
614	306.5000	306.5000	-0.180	-45.32
615	307.0000	307.0000	-0.180	-45.17
616	307.5000	307.5000	-0.180	-45.05
617	308.0000	308.0000	-0.180	-44.98
618	308.5000	308.5000	-0.180	-44.86
619	309.0000	309.0000	-0.180	-44.71
620	309.5000	309.5000	-0.180	-44.59
621	310.0000	310.0000	-0.180	-44.53
622	310.5000	310.5000	-0.180	-44.53
623	311.0000	311.0000	-0.180	-44.53
624	311.5000	311.5000	-0.180	-44.53
625	312.0000	312.0000	-0.180	-44.50
626	312.5000	312.5000	-0.180	-44.47
627	313.0000	313.0000	-0.180	-44.43
628	313.5000	313.5000	-0.180	-44.22
629	314.0000	314.0000	-0.180	-44.10
630	314.5000	314.5000	-0.180	-44.19
631	315.0000	315.0000	-0.180	-44.34
632	315.5000	315.5000	-0.180	-44.37
633	316.0000	316.0000	-0.180	-44.31
634	316.5000	316.5000	-0.180	-44.19
635	317.0000	317.0000	-0.180	-44.07
636	317.5000	317.5000	-0.180	-43.98
637	318.0000	318.0000	-0.180	-44.01
638	318.5000	318.5000	-0.180	-44.01
639	319.0000	319.0000	-0.180	-44.01
640	319.5000	319.5000	-0.180	-43.92
641	320.0000	320.0000	-0.180	-43.73
642	320.5000	320.5000	-0.180	-43.64
643	321.0000	321.0000	-0.180	-43.58
644	321.5000	321.5000	-0.180	-43.55
645	322.0000	322.0000	-0.180	-43.52
646	322.5000	322.5000	-0.180	-43.49
647	323.0000	323.0000	-0.180	-43.37
648	323.5000	323.5000	-0.180	-43.31
649	324.0000	324.0000	-0.180	-43.34
650	324.5000	324.5000	-0.180	-43.34
651	325.0000	325.0000	-0.180	-43.18
652	325.5000	325.5000	-0.180	-43.06
653	326.0000	326.0000	-0.180	-42.97
654	326.5000	326.5000	-0.180	-42.91
655	327.0000	327.0000	-0.180	-42.85
656	327.5000	327.5000	-0.180	-42.76
657	328.0000	328.0000	-0.180	-42.73
658	328.5000	328.5000	-0.180	-42.73
659	329.0000	329.0000	-0.180	-42.73
660	329.5000	329.5000	-0.180	-42.73
661	330.0000	330.0000	-0.180	-42.73
662	330.5000	330.5000	-0.180	-42.70
663	331.0000	331.0000	-0.180	-42.66
664	331.5000	331.5000	-0.180	-42.63
665	332.0000	332.0000	-0.180	-42.63
666	332.5000	332.5000	-0.180	-42.60
667	333.0000	333.0000	-0.180	-42.51
668	333.5000	333.5000	-0.180	-42.48
669	334.0000	334.0000	-0.180	-42.45
670	334.5000	334.5000	-0.180	-42.39
671	335.0000	335.0000	-0.180	-42.30
672	335.5000	335.5000	-0.180	-42.30
673	336.0000	336.0000	-0.180	-42.33
674	336.5000	336.5000	-0.180	-42.42
675	337.0000	337.0000	-0.180	-42.51
676	337.5000	337.5000	-0.180	-42.54
677	338.0000	338.0000	-0.180	-42.39
678	338.5000	338.5000	-0.180	-42.21
679	339.0000	339.0000	-0.180	-42.18
680	339.5000	339.5000	-0.180	-42.21
681	340.0000	340.0000	-0.180	-42.09
682	340.5000	340.5000	-0.180	-42.12
683	341.0000	341.0000	-0.180	-42.21
684	341.5000	341.5000	-0.180	-42.15
685	342.0000	342.0000	-0.180	-42.02
686	342.5000	342.5000	-0.180	-41.81
687	343.0000	343.0000	-0.180	-41.66
688	343.5000	343.5000	-0.180	-41.57
689	344.0000	344.0000	-0.180	-41.57
690	344.5000	344.5000	-0.180	-41.54
691	345.0000	345.0000	-0.180	-41.44
692	345.5000	345.5000	-0.180	-41.35
693	346.0000	346.0000	-0.180	-41.47
694	346.5000	346.5000	-0.180	-41.60
695	347.0000	347.0000	-0.180	-41.72
696	347.5000	347.5000	-0.180	-41.69
697	348.0000	348.0000	-0.180	-41.63
698	348.5000	348.5000	-0.180	-41.54
699	349.0000	349.0000	-0.180	-41.54
700	349.5000	349.5000	-0.180	-41.54
701	350.0000	350.0000	-0.180	-41.41
702	350.5000	350.5000	-0.180	-41.32
703	351.0000	351.0000	-0.180	-41.29
704	351.5000	351.5000	-0.180	-41.41
705	352.0000	352.0000	-0.180	-42.54
706	352.5000	352.5000	-0.180	-43.46
707	353.0000	353.0000	-0.180	-43.73
708	353.5000	353.5000	-0.180	-43.61
709	354.0000	354.0000	-0.180	-43.46
710	354.5000	354.5000	-0.180	-43.24
711	355.0000	355.0000	-0.180	-43.09
712	355.5000	355.5000	-0.180	-42.97
713	356.0000	356.0000	-0.180	-42.97
714	356.5000	356.5000	-0.180	-42.94
715	357.0000	357.0000	-0.180	-42.94
716	357.5000	357.5000	-0.180	-42.76
717	358.0000	358.0000	-0.180	-42.66
718	358.5000	358.5000	-0.180	-42.70
719	359.0000	359.0000	-0.180	-42.66
720	359.5000	359.5000	-0.180	-42.60
721	360.0000	360.0000	-0.180	-42.73
722	360.5000	360.5000	-0.180	-42.76
723	361.0000	361.0000	-0.180	-42.66
724	361.5000	361.5000	-0.180	-42.63
725	362.0000	362.0000	-0.180	-42.54
726	362.5000	362.5000	-0.180	-42.36
727	363.0000	363.0000	-0.180	-42.18
728	363.5000	363.5000	-0.180	-42.15
729	364.0000	364.0000	-0.180	-42.21
730	364.5000	364.5000	-0.180	-42.21
731	365.0000	365.0000	-0.180	-42.18
732	365.5000	365.5000	-0.180	-42.05
733	366.0000	366.0000	-0.180	-42.05
734	366.5000	366.5000	-0.180	-42.05
735	367.0000	367.0000	-0.180	-41.87
736	367.5000	367.5000	-0.180	-41.72
737	368.0000	368.0000	-0.180	-41.66
738	368.5000	368.5000	-0.180	-41.66
739	369.0000	369.0000	-0.180	-41.81
740	369.5000	369.5000	-0.180	-41.84
741	370.0000	370.0000	-0.180	-41.78
742	370.5000	370.5000	-0.180	-41.78
743	371.0000	371.0000	-0.180	-41.72
744	371.5000	371.5000	-0.180	-41.60
745	372.0000	372.0000	-0.180	-41.66
746	372.5000	372.5000	-0.180	-41.75
747	373.0000	373.0000	-0.180	-41.75
748	373.5000	373.5000	-0.180	-41.75
749	374.0000	374.0000	-0.180	-41.75
750	374.5000	374.5000	-0.180	-41.78
751	375.0000	375.0000	-0.180	-41.78
752	375.5000	375.5000	-0.180	-41.66
753	376.0000	376.0000	-0.180	-41.47
754	376.5000	376.5000	-0.180	-41.38
755	377.0000	377.0000	-0.180	-41.35
756	377.5000	377.5000	-0.180	-41.38
757	378.0000	378.0000	-0.207	-41.84
758	378.5000	378.5000	-0.240	-60.06
759	379.0000	379.0000	-0.240	-75.41
760	379.5000	379.5000	-0.240	-80.78
761	380.0000	380.0000	-0.240	-80.02
762	380.5000	380.5000	-0.240	-77.24
763	381.0000	381.0000	-0.240	-74.71
764	381.5000	381.5000	-0.240	-73.00
765	382.0000	382.0000	-0.240	-71.84
766	382.5000	382.5000	-0.240	-70.96
767	383.0000	383.0000	-0.240	-70.25
768	383.5000	383.5000	-0.240	-69.64
769	384.0000	384.0000	-0.240	-69.00
770	384.5000	384.5000	-0.240	-68.51
771	385.0000	385.0000	-0.240	-68.00
772	385.5000	385.5000	-0.240	-67.60
773	386.0000	386.0000	-0.240	-67.23
774	386.5000	386.5000	-0.240	-66.81
775	387.0000	387.0000	-0.240	-66.32
776	387.5000	387.5000	-0.240	-65.95
777	388.0000	388.0000	-0.240	-65.61
778	388.5000	388.5000	-0.240	-65.25
779	389.0000	389.0000	-0.240	-64.91
780	389.5000	389.5000	-0.240	-64.58
781	390.0000	390.0000	-0.240	-64.18
782	390.5000	390.5000	-0.240	-63.94
783	391.0000	391.0000	-0.240	-63.69
784	391.5000	391.5000	-0.240	-63.45
785	392.0000	392.0000	-0.240	-63.20
786	392.5000	392.5000	-0.240	-63.02
787	393.0000	393.0000	-0.240	-62.87
788	393.5000	393.5000	-0.240	-62.78
789	394.0000	394.0000	-0.240	-62.62
790	394.5000	394.5000	-0.240	-62.35
791	395.0000	395.0000	-0.240	-62.11
792	395.5000	395.5000	-0.240	-61.86
793	396.0000	396.0000	-0.240	-61.49
794	396.5000	396.5000	-0.240	-61.25
795	397.0000	397.0000	-0.240	-61.19
796	397.5000	397.5000	-0.240	-61.13
797	398.0000	398.0000	-0.240	-60.91
798	398.5000	398.5000	-0.240	-60.70
799	399.0000	399.0000	-0.240	-60.52
800	399.5000	399.5000	-0.240	-60.40
801	400.0000	400.0000	-0.240	-60.40
802	400.5000	400.5000	-0.240	-60.30
803	401.0000	401.0000	-0.240	-60.12
804	401.5000	401.5000	-0.240	-59.97
805	402.0000	402.0000	-0.240	-59.88
806	402.5000	402.5000	-0.240	-59.72
807	403.0000	403.0000	-0.240	-59.48
808	403.5000	403.5000	-0.240	-59.27
809	404.0000	404.0000	-0.240	-59.21
810	404.5000	404.5000	-0.240	-59.18
811	405.0000	405.0000	-0.240	-59.14
812	405.5000	405.5000	-0.240	-59.02
813	406.0000	406.0000	-0.240	-58.99
814	406.5000	406.5000	-0.240	-59.05
815	407.0000	407.0000	-0.240	-58.90
816	407.5000	407.5000	-0.240	-58.69
817	408.0000	408.0000	-0.240	-58.50
818	408.5000	408.5000	-0.240	-58.47
819	409.0000	409.0000	-0.240	-58.44
820	409.5000	409.5000	-0.240	-58.35
821	410.0000	410.0000	-0.240	-58.23
822	410.5000	410.5000	-0.240	-58.17
823	411.0000	411.0000	-0.240	-58.02
824	411.5000	411.5000	-0.240	-57.89
825	412.0000	412.0000	-0.240	-57.74
826	412.5000	412.5000	-0.240	-57.68
827	413.0000	413.0000	-0.240	-57.68
828	413.5000	413.5000	-0.240	-57.59
829	414.0000	414.0000	-0.240	-57.47
830	414.5000	414.5000	-0.240	-57.31
831	415.0000	415.0000	-0.240	-57.16
832	415.5000	415.5000	-0.240	-56.98
833	416.0000	416.0000	-0.240	-56.95
834	416.5000	416.5000	-0.240	-56.89
835	417.0000	417.0000	-0.240	-56.79
836	417.5000	417.5000	-0.240	-56.76
837	418.0000	418.0000	-0.240	-56.70
838	418.5000	418.5000	-0.240	-56.61
839	419.0000	419.0000	-0.240	-56.46
840	419.5000	419.5000	-0.240	-56.49
841	420.0000	420.0000	-0.240	-56.52
842	420.5000	420.5000	-0.240	-56.46
843	421.0000	421.0000	-0.240	-56.28
844	421.5000	421.5000	-0.240	-56.25
845	422.0000	422.0000	-0.240	-56.18
846	422.5000	422.5000	-0.240	-56.09
847	423.0000	423.0000	-0.240	-55.94
848	423.5000	423.5000	-0.240	-55.76
849	424.0000	424.0000	-0.240	-55.67
850	424.5000	424.5000	-0.240	-55.67
851	425.0000	425.0000	-0.240	-55.73
852	425.5000	425.5000	-0.240	-55.73
853	426.0000	426.0000	-0.240	-55.70
854	426.5000	426.5000	-0.240	-55.67
855	427.0000	427.0000	-0.240	-55.64
856	427.5000	427.5000	-0.240	-55.42
857	428.0000	428.0000	-0.240	-54.96
858	428.5000	428.5000	-0.240	-54.66
859	429.0000	429.0000	-0.240	-54.51
860	429.5000	429.5000	-0.240	-54.51
861	430.0000	430.0000	-0.240	-54.54
862	430.5000	430.5000	-0.240	-54.51
863	431.0000	431.0000	-0.240	-54.35
864	431.5000	431.5000	-0.240	-54.23
865	432.0000	432.0000	-0.240	-54.29
866	432.5000	432.5000	-0.240	-54.23
867	433.0000	433.0000	-0.240	-54.17
868	433.5000	433.5000	-0.240	-54.20
869	434.0000	434.0000	-0.240	-54.17
870	434.5000	434.5000	-0.240	-54.14
871	435.0000	435.0000	-0.240	-54.11
872	435.5000	435.5000	-0.240	-53.99
873	436.0000	436.0000	-0.240	-53.90
874	436.5000	436.5000	-0.240	-53.87
875	437.0000	437.0000	-0.240	-53.80
876	437.5000	437.5000	-0.240	-53.71
877	438.0000	438.0000	-0.240	-53.68
878	438.5000	438.5000	-0.240	-53.74
879	439.0000	439.0000	-0.240	-53.77
880	439.5000	439.5000	-0.240	-53.65
881	440.0000	440.0000	-0.240	-53.56
882	440.5000	440.5000	-0.240	-53.56
883	441.0000	441.0000	-0.240	-53.59
884	441.5000	441.5000	-0.240	-53.65
885	442.0000	442.0000	-0.240	-53.62
886	442.5000	442.5000	-0.240	-53.53
887	443.0000	443.0000	-0.240	-53.44
888	443.5000	443.5000	-0.240	-53.32
889	444.0000	444.0000	-0.240	-53.16
890	444.5000	444.5000	-0.240	-53.10
891	445.0000	445.0000	-0.240	-53.07
892	445.5000	445.5000	-0.240	-53.10
893	446.0000	446.0000	-0.240	-53.13
894	446.5000	446.5000	-0.240	-53.10
895	447.0000	447.0000	-0.240	-53.10
896	447.5000	447.5000	-0.240	-53.10
897	448.0000	448.0000	-0.240	-52.98
898	448.5000	448.5000	-0.240	-52.92
899	449.0000	449.0000	-0.240	-52.80
900	449.5000	449.5000	-0.240	-52.71
901	450.0000	450.0000	-0.240	-52.71
902	450.5000	450.5000	-0.240	-52.74
903	451.0000	451.0000	-0.240	-52.67
904	451.5000	451.5000	-0.240	-52.55
905	452.0000	452.0000	-0.240	-52.49
906	452.5000	452.5000	-0.240	-52.43
907	453.0000	453.0000	-0.240	-52.37
908	453.5000	453.5000	-0.240	-52.34
909	454.0000	454.0000	-0.240	-52.34
910	454.5000	454.5000	-0.240	-52.43
911	455.0000	455.0000	-0.240	-52.40
912	455.5000	455.5000	-0.240	-52.25
913	456.0000	456.0000	-0.240	-52.03
914	456.5000	456.5000	-0.240	-52.06
915	457.0000	457.0000	-0.240	-51.97
916	457.5000	457.5000	-0.240	-51.88
917	458.0000	458.0000	-0.240	-51.85
918	458.5000	458.5000	-0.240	-51.85
919	459.0000	459.0000	-0.240	-51.79
920	459.5000	459.5000	-0.240	-51.76
921	460.0000	460.0000	-0.240	-51.67
922	460.5000	460.5000	-0.240	-51.61
923	461.0000	461.0000	-0.240	-51.67
924	461.5000	461.5000	-0.240	-51.70
925	462.0000	462.0000	-0.240	-51.61
926	462.5000	462.5000	-0.240	-51.70
927	463.0000	463.0000	-0.240	-51.82
928	463.5000	463.5000	-0.240	-51.88
929	464.0000	464.0000	-0.240	-51.85
930	464.5000	464.5000	-0.240	-51.76
931	465.0000	465.0000	-0.240	-51.70
932	465.5000	465.5000	-0.240	-51.97
933	466.0000	466.0000	-0.240	-52.58
934	466.5000	466.5000	-0.240	-53.01
935	467.0000	467.0000	-0.240	-53.13
936	467.5000	467.5000	-0.240	-53.07
937	468.0000	468.0000	-0.240	-52.89
938	468.5000	468.5000	-0.240	-52.67
939	469.0000	469.0000	-0.240	-52.58
940	469.5000	469.5000	-0.240	-52.64
941	470.0000	470.0000	-0.240	-52.52
942	470.5000	470.5000	-0.240	-52.40
943	471.0000	471.0000	-0.240	-52.28
944	471.5000	471.5000	-0.240	-52.22
945	472.0000	472.0000	-0.240	-52.28
946	472.5000	472.5000	-0.240	-52.22
947	473.0000	473.0000	-0.240	-52.19
948	473.5000	473.5000	-0.240	-52.10
949	474.0000	474.0000	-0.240	-52.00
950	474.5000	474.5000	-0.240	-52.06
951	475.0000	475.0000	-0.240	-52.16
952	475.5000	475.5000	-0.240	-51.97
953	476.0000	476.0000	-0.240	-51.82
954	476.5000	476.5000	-0.240	-51.79
955	477.0000	477.0000	-0.240	-51.82
956	477.5000	477.5000	-0.240	-51.79
957	478.0000	478.0000	-0.240	-51.58
958	478.5000	478.5000	-0.240	-51.39
959	479.0000	479.0000	-0.240	-51.42
960	479.5000	479.5000	-0.240	-51.52
961	480.0000	480.0000	-0.240	-51.45
962	480.5000	480.5000	-0.240	-51.39
963	481.0000	481.0000	-0.240	-51.36
964	481.5000	481.5000	-0.240	-51.30
965	482.0000	482.0000	-0.240	-51.21
966	482.5000	482.5000	-0.240	-51.06
967	483.0000	483.0000	-0.240	-51.00
968	483.5000	483.5000	-0.240	-51.00
969	484.0000	484.0000	-0.240	-51.03
970	484.5000	484.5000	-0.240	-51.00
971	485.0000	485.0000	-0.240	-51.03
972	485.5000	485.5000	-0.240	-51.00
973	486.0000	486.0000	-0.240	-50.97
974	486.5000	486.5000	-0.240	-50.90
975	487.0000	487.0000	-0.240	-50.78
976	487.5000	487.5000	-0.240	-50.78
977	488.0000	488.0000	-0.240	-50.87
978	488.5000	488.5000	-0.240	-50.87
979	489.0000	489.0000	-0.240	-50.75
980	489.5000	489.5000	-0.240	-50.69
981	490.0000	490.0000	-0.240	-50.69
982	490.5000	490.5000	-0.240	-50.81
983	491.0000	491.0000	-0.240	-50.84
984	491.5000	491.5000	-0.240	-50.78
985	492.0000	492.0000	-0.240	-50.72
986	492.5000	492.5000	-0.240	-50.75
987	493.0000	493.0000	-0.240	-50.69
988	493.5000	493.5000	-0.240	-50.54
989	494.0000	494.0000	-0.240	-50.45
990	494.5000	494.5000	-0.240	-50.36
991	495.0000	495.0000	-0.240	-50.26
992	495.5000	495.5000	-0.240	-50.20
993	496.0000	496.0000	-0.240	-50.23
994	496.5000	496.5000	-0.240	-50.23
995	497.0000	497.0000	-0.240	-50.42
996	497.5000	497.5000	-0.240	-50.48
997	498.0000	498.0000	-0.240	-50.42
998	498.5000	498.5000	-0.240	-50.29
999	499.0000	499.0000	-0.240	-50.20
1000	499.5000	499.5000	-0.240	-50.17
1001	500.0000	500.0000	-0.240	-50.08
1002	500.5000	500.5000	-0.240	-50.02
1003	501.0000	501.0000	-0.240	-50.02
1004	501.5000	501.5000	-0.240	-50.05
1005	502.0000	502.0000	-0.240	-50.11
1006	502.5000	502.5000	-0.240	-50.08
1007	503.0000	503.0000	-0.240	-50.08
1008	503.5000	503.5000	-0.240	-50.08
1009	504.0000	504.0000	-0.240	-50.05
1010	504.5000	504.5000	-0.240	-49.96
1011	505.0000	505.0000	-0.240	-49.87
1012	505.5000	505.5000	-0.240	-49.81
1013	506.0000	506.0000	-0.240	-49.71
1014	506.5000	506.5000	-0.240	-49.81
1015	507.0000	507.0000	-0.240	-49.81
1016	507.5000	507.5000	-0.240	-49.75
1017	508.0000	508.0000	-0.240	-49.75
1018	508.5000	508.5000	-0.240	-49.75
1019	509.0000	509.0000	-0.240	-49.75
1020	509.5000	509.5000	-0.240	-49.65
1021	510.0000	510.0000	-0.240	-49.65
1022	510.5000	510.5000	-0.240	-49.59
1023	511.0000	511.0000	-0.240	-49.56
1024	511.5000	511.5000	-0.240	-49.53
1025	512.0000	512.0000	-0.240	-49.53
1026	512.5000	512.5000	-0.240	-49.53
1027	513.0000	513.0000	-0.240	-49.44
1028	513.5000	513.5000	-0.300	-63.08
1029	514.0000	514.0000	-0.300	-79.78
1030	514.5000	514.5000	-0.300	-87.71
1031	515.0000	515.0000	-0.300	-89.36
1032	515.5000	515.5000	-0.300	-88.63
1033	516.0000	516.0000	-0.300	-87.68
1034	516.5000	516.5000	-0.300	-87.31
1035	517.0000	517.0000	-0.300	-87.34
1036	517.5000	517.5000	-0.300	-87.22
1037	518.0000	518.0000	-0.300	-86.64
1038	518.5000	518.5000	-0.300	-85.70
1039	519.0000	519.0000	-0.300	-84.75
1040	519.5000	519.5000	-0.300	-83.93
1041	520.0000	520.0000	-0.300	-83.22
1042	520.5000	520.5000	-0.300	-82.58
1043	521.0000	521.0000	-0.300	-81.97
1044	521.5000	521.5000	-0.300	-81.36
1045	522.0000	522.0000	-0.300	-80.84
1046	522.5000	522.5000	-0.300	-80.36
1047	523.0000	523.0000	-0.300	-79.96
1048	523.5000	523.5000	-0.300	-79.56
1049	524.0000	524.0000	-0.300	-79.26
1050	524.5000	524.5000	-0.300	-78.92
1051	525.0000	525.0000	-0.300	-78.46
1052	525.5000	525.5000	-0.300	-78.13
1053	526.0000	526.0000	-0.300	-77.85
1054	526.5000	526.5000	-0.300	-77.43
1055	527.0000	527.0000	-0.300	-77.06
1056	527.5000	527.5000	-0.300	-76.72
1057	528.0000	528.0000	-0.300	-76.48
1058	528.5000	528.5000	-0.300	-76.30
1059	529.0000	529.0000	-0.300	-76.08
1060	529.5000	529.5000	-0.300	-75.87
1061	530.0000	530.0000	-0.300	-75.62
1062	530.5000	530.5000	-0.300	-75.32
1063	531.0000	531.0000	-0.300	-75.11
1064	531.5000	531.5000	-0.300	-74.92
1065	532.0000	532.0000	-0.300	-74.77
1066	532.5000	532.5000	-0.300	-74.62
1067	533.0000	533.0000	-0.300	-74.53
1068	533.5000	533.5000	-0.300	-74.37
1069	534.0000	534.0000	-0.300	-74.13
1070	534.5000	534.5000	-0.300	-73.92
1071	535.0000	535.0000	-0.300	-73.73
1072	535.5000	535.5000	-0.300	-73.55
1073	536.0000	536.0000	-0.300	-73.37
1074	536.5000	536.5000	-0.300	-73.27
1075	537.0000	537.0000	-0.300	-73.18
1076	537.5000	537.5000	-0.300	-73.06
1077	538.0000	538.0000	-0.300	-72.97
1078	538.5000	538.5000	-0.300	-72.91
1079	539.0000	539.0000	-0.300	-72.73
1080	539.5000	539.5000	-0.300	-72.48
1081	540.0000	540.0000	-0.300	-72.36
1082	540.5000	540.5000	-0.300	-72.27
1083	541.0000	541.0000	-0.300	-72.15
1084	541.5000	541.5000	-0.300	-71.99
1085	542.0000	542.0000	-0.300	-71.93
1086	542.5000	542.5000	-0.300	-71.75
1087	543.0000	543.0000	-0.300	-71.57
1088	543.5000	543.5000	-0.300	-71.50
1089	544.0000	544.0000	-0.300	-71.41
1090	544.5000	544.5000	-0.300	-71.20
1091	545.0000	545.0000	-0.300	-71.11
1092	545.5000	545.5000	-0.300	-71.08
1093	546.0000	546.0000	-0.300	-70.93
1094	546.5000	546.5000	-0.300	-70.77
1095	547.0000	547.0000	-0.300	-70.62
1096	547.5000	547.5000	-0.300	-70.50
1097	548.0000	548.0000	-0.300	-70.28
1098	548.5000	548.5000	-0.300	-70.19
1099	549.0000	549.0000	-0.300	-70.22
1100	549.5000	549.5000	-0.300	-70.13
1101	550.0000	550.0000	-0.300	-70.07
1102	550.5000	550.5000	-0.300	-69.98
1103	551.0000	551.0000	-0.300	-69.95
1104	551.5000	551.5000	-0.300	-69.83
1105	552.0000	552.0000	-0.300	-69.67
1106	552.5000	552.5000	-0.300	-69.64
1107	553.0000	553.0000	-0.300	-69.58
1108	553.5000	553.5000	-0.300	-69.55
1109	554.0000	554.0000	-0.300	-69.43
1110	554.5000	554.5000	-0.300	-69.34
1111	555.0000	555.0000	-0.300	-69.28
1112	555.5000	555.5000	-0.300	-69.25
1113	556.0000	556.0000	-0.300	-69.19
1114	556.5000	556.5000	-0.300	-69.09
1115	557.0000	557.0000	-0.300	-68.97
1116	557.5000	557.5000	-0.300	-68.82
1117	558.0000	558.0000	-0.300	-68.67
1118	558.5000	558.5000	-0.300	-68.51
1119	559.0000	559.0000	-0.300	-68.45
1120	559.5000	559.5000	-0.300	-68.45
1121	560.0000	560.0000	-0.300	-68.51
1122	560.5000	560.5000	-0.300	-68.61
1123	561.0000	561.0000	-0.300	-68.64
1124	561.5000	561.5000	-0.300	-68.45
1125	562.0000	562.0000	-0.300	-68.12
1126	562.5000	562.5000	-0.300	-67.90
1127	563.0000	563.0000	-0.300	-67.78
1128	563.5000	563.5000	-0.300	-67.69
1129	564.0000	564.0000	-0.300	-67.72
1130	564.5000	564.5000	-0.300	-67.78
1131	565.0000	565.0000	-0.300	-67.72
1132	565.5000	565.5000	-0.300	-67.63
1133	566.0000	566.0000	-0.300	-67.48
1134	566.5000	566.5000	-0.300	-67.38
1135	567.0000	567.0000	-0.300	-67.35
1136	567.5000	567.5000	-0.300	-67.29
1137	568.0000	568.0000	-0.300	-67.26
1138	568.5000	568.5000	-0.300	-67.26
1139	569.0000	569.0000	-0.300	-67.23
1140	569.5000	569.5000	-0.300	-67.20
1141	570.0000	570.0000	-0.300	-67.08
1142	570.5000	570.5000	-0.300	-66.96
1143	571.0000	571.0000	-0.300	-66.90
1144	571.5000	571.5000	-0.300	-66.93
1145	572.0000	572.0000	-0.300	-66.87
1146	572.5000	572.5000	-0.300	-66.77
1147	573.0000	573.0000	-0.300	-66.68
1148	573.5000	573.5000	-0.300	-66.59
1149	574.0000	574.0000	-0.300	-66.50
1150	574.5000	574.5000	-0.300	-66.44
1151	575.0000	575.0000	-0.300	-66.32
1152	575.5000	575.5000	-0.300	-66.29
1153	576.0000	576.0000	-0.300	-66.26
1154	576.5000	576.5000	-0.300	-66.29
1155	577.0000	577.0000	-0.300	-66.29
1156	577.5000	577.5000	-0.300	-66.23
1157	578.0000	578.0000	-0.300	-66.23
1158	578.5000	578.5000	-0.300	-66.19
1159	579.0000	579.0000	-0.300	-66.07
1160	579.5000	579.5000	-0.300	-65.92
1161	580.0000	580.0000	-0.300	-65.83
1162	580.5000	580.5000	-0.300	-65.80
1163	581.0000	581.0000	-0.300	-65.89
1164	581.5000	581.5000	-0.300	-65.95
1165	582.0000	582.0000	-0.300	-65.89
1166	582.5000	582.5000	-0.300	-65.74
1167	583.0000	583.0000	-0.300	-65.71
1168	583.5000	583.5000	-0.300	-65.80
1169	584.0000	584.0000	-0.300	-65.89
1170	584.5000	584.5000	-0.300	-65.74
1171	585.0000	585.0000	-0.300	-65.58
1172	585.5000	585.5000	-0.300	-65.52
1173	586.0000	586.0000	-0.300	-65.46
1174	586.5000	586.5000	-0.300	-65.43
1175	587.0000	587.0000	-0.300	-65.40
1176	587.5000	587.5000	-0.300	-65.37
1177	588.0000	588.0000	-0.300	-65.31
1178	588.5000	588.5000	-0.300	-65.31
1179	589.0000	589.0000	-0.300	-65.28
1180	589.5000	589.5000	-0.300	-65.16
1181	590.0000	590.0000	-0.300	-64.97
1182	590.5000	590.5000	-0.300	-64.91
1183	591.0000	591.0000	-0.300	-64.94
1184	591.5000	591.5000	-0.300	-64.94
1185	592.0000	592.0000	-0.300	-64.85
1186	592.5000	592.5000	-0.300	-64.79
1187	593.0000	593.0000	-0.300	-64.70
1188	593.5000	593.5000	-0.300	-64.67
1189	594.0000	594.0000	-0.300	-64.70
1190	594.5000	594.5000	-0.300	-64.79
1191	595.0000	595.0000	-0.300	-64.82
1192	595.5000	595.5000	-0.300	-64.79
1193	596.0000	596.0000	-0.300	-64.73
1194	596.5000	596.5000	-0.300	-64.64
1195	597.0000	597.0000	-0.300	-64.58
1196	597.5000	597.5000	-0.300	-64.49
1197	598.0000	598.0000	-0.300	-64.36
1198	598.5000	598.5000	-0.300	-64.33
1199	599.0000	599.0000	-0.300	-64.36
1200	599.5000	599.5000	-0.300	-64.42
1201	600.0000	600.0000	-0.300	-64.27
1202	600.5000	600.5000	-0.300	-64.33
1203	601.0000	601.0000	-0.300	-64.33
1204	601.5000	601.5000	-0.300	-64.21
1205	602.0000	602.0000	-0.300	-64.15
1206	602.5000	602.5000	-0.300	-64.12
1207	603.0000	603.0000	-0.300	-64.09
1208	603.5000	603.5000	-0.300	-64.03
1209	604.0000	604.0000	-0.300	-64.03
1210	604.5000	604.5000	-0.300	-63.97
1211	605.0000	605.0000	-0.300	-63.97
1212	605.5000	605.5000	-0.300	-63.97
1213	606.0000	606.0000	-0.300	-63.97
1214	606.5000	606.5000	-0.300	-64.03
1215	607.0000	607.0000	-0.300	-64.06
1216	607.5000	607.5000	-0.300	-64.03
1217	608.0000	608.0000	-0.300	-63.91
1218	608.5000	608.5000	-0.300	-63.81
1219	609.0000	609.0000	-0.300	-63.60
1220	609.5000	609.5000	-0.300	-63.51
1221	610.0000	610.0000	-0.300	-63.51
1222	610.5000	610.5000	-0.300	-63.54
1223	611.0000	611.0000	-0.300	-63.42
1224	611.5000	611.5000	-0.300	-63.48
1225	612.0000	612.0000	-0.300	-63.63
1226	612.5000	612.5000	-0.300	-63.69
1227	613.0000	613.0000	-0.300	-63.63
1228	613.5000	613.5000	-0.300	-63.57
1229	614.0000	614.0000	-0.300	-63.45
1230	614.5000	614.5000	-0.300	-63.39
1231	615.0000	615.0000	-0.300	-63.26
1232	615.5000	615.5000	-0.300	-63.23
1233	616.0000	616.0000	-0.300	-63.14
1234	616.5000	616.5000	-0.300	-63.14
1235	617.0000	617.0000	-0.300	-63.02
1236	617.5000	617.5000	-0.300	-62.93
1237	618.0000	618.0000	-0.300	-62.93
1238	618.5000	618.5000	-0.300	-62.87
1239	619.0000	619.0000	-0.300	-62.87
1240	619.5000	619.5000	-0.300	-63.02
1241	620.0000	620.0000	-0.300	-63.11
1242	620.5000	620.5000	-0.300	-62.93
1243	621.0000	621.0000	-0.300	-62.78
1244	621.5000	621.5000	-0.300	-62.59
1245	622.0000	622.0000	-0.300	-62.65
1246	622.5000	622.5000	-0.300	-62.75
1247	623.0000	623.0000	-0.300	-62.65
1248	623.5000	623.5000	-0.300	-62.47
1249	624.0000	624.0000	-0.300	-62.38
1250	624.5000	624.5000	-0.300	-62.35
1251	625.0000	625.0000	-0.300	-62.32
1252	625.5000	625.5000	-0.300	-62.32
1253	626.0000	626.0000	-0.300	-62.38
1254	626.5000	626.5000	-0.300	-62.53
1255	627.0000	627.0000	-0.300	-62.53
1256	627.5000	627.5000	-0.300	-62.56
1257	628.0000	628.0000	-0.300	-62.84
1258	628.5000	628.5000	-0.300	-62.93
1259	629.0000	629.0000	-0.300	-62.96
1260	629.5000	629.5000	-0.300	-62.84
1261	630.0000	630.0000	-0.300	-62.62
1262	630.5000	630.5000	-0.300	-62.41
1263	631.0000	631.0000	-0.300	-62.35
1264	631.5000	631.5000	-0.300	-62.32
1265	632.0000	632.0000	-0.300	-62.29
1266	632.5000	632.5000	-0.300	-62.32
1267	633.0000	633.0000	-0.300	-62.29
1268	633.5000	633.5000	-0.300	-62.17
1269	634.0000	634.0000	-0.300	-62.14
1270	634.5000	634.5000	-0.300	-62.20
1271	635.0000	635.0000	-0.300	-62.14
1272	635.5000	635.5000	-0.300	-62.14
1273	636.0000	636.0000	-0.300	-62.20
1274	636.5000	636.5000	-0.300	-62.26
1275	637.0000	637.0000	-0.300	-62.35
1276	637.5000	637.5000	-0.300	-62.32
1277	638.0000	638.0000	-0.300	-62.17
1278	638.5000	638.5000	-0.300	-61.98
1279	639.0000	639.0000	-0.300	-61.86
1280	639.5000	639.5000	-0.300	-61.86
1281	640.0000	640.0000	-0.300	-61.83
1282	640.5000	640.5000	-0.300	-61.77
1283	641.0000	641.0000	-0.300	-61.74
1284	641.5000	641.5000	-0.300	-61.71
1285	642.0000	642.0000	-0.300	-61.68
1286	642.5000	642.5000	-0.300	-61.71
1287	643.0000	643.0000	-0.300	-61.65
1288	643.5000	643.5000	-0.300	-61.65
1289	644.0000	644.0000	-0.300	-61.68
1290	644.5000	644.5000	-0.300	-61.56
1291	645.0000	645.0000	-0.300	-61.53
1292	645.5000	645.5000	-0.300	-61.49
1293	646.0000	646.0000	-0.300	-61.62
1294	646.5000	646.5000	-0.300	-61.71
1295	647.0000	647.0000	-0.300	-61.68
1296	647.5000	647.5000	-0.300	-61.49
1297	648.0000	648.0000	-0.300	-61.37
1298	648.5000	648.5000	-0.300	-61.25
1299	649.0000	649.0000	-0.300	-61.16
1300	649.5000	649.5000	-0.300	-61.22
1301	650.0000	650.0000	-0.300	-61.28
1302	650.5000	650.5000	-0.300	-61.37
1303	651.0000	651.0000	-0.300	-61.28
1304	651.5000	651.5000	-0.300	-61.16
1305	652.0000	652.0000	-0.300	-61.19
1306	652.5000	652.5000	-0.300	-61.25
1307	653.0000	653.0000	-0.300	-61.22
1308	653.5000	653.5000	-0.300	-61.22
1309	654.0000	654.0000	-0.300	-61.19
1310	654.5000	654.5000	-0.300	-61.19
1311	655.0000	655.0000	-0.300	-61.31
1312	655.5000	655.5000	-0.300	-61.37
1313	656.0000	656.0000	-0.300	-61.31
1314	656.5000	656.5000	-0.300	-61.25
1315	657.0000	657.0000	-0.300	-61.10
1316	657.5000	657.5000	-0.300	-60.95
1317	658.0000	658.0000	-0.300	-60.91
1318	658.5000	658.5000	-0.300	-60.88
1319	659.0000	659.0000	-0.300	-60.82
1320	659.5000	659.5000	-0.300	-60.85
1321	660.0000	660.0000	-0.300	-60.79
1322	660.5000	660.5000	-0.300	-60.76
1323	661.0000	661.0000	-0.300	-60.76
1324	661.5000	661.5000	-0.300	-60.70
1325	662.0000	662.0000	-0.300	-60.76
1326	662.5000	662.5000	-0.300	-60.85
1327	663.0000	663.0000	-0.300	-60.76
1328	663.5000	663.5000	-0.300	-60.67
1329	664.0000	664.0000	-0.300	-60.64
1330	664.5000	664.5000	-0.300	-60.55
1331	665.0000	665.0000	-0.300	-60.58
1332	665.5000	665.5000	-0.300	-60.55
1333	666.0000	666.0000	-0.300	-60.43
1334	666.5000	666.5000	-0.300	-60.52
1335	667.0000	667.0000	-0.300	-60.58
1336	667.5000	667.5000	-0.300	-60.52
1337	668.0000	668.0000	-0.300	-60.43
1338	668.5000	668.5000	-0.300	-60.40
1339	669.0000	669.0000	-0.300	-60.34
1340	669.5000	669.5000	-0.300	-60.34
1341	670.0000	670.0000	-0.300	-60.37
1342	670.5000	670.5000	-0.300	-61.56
1343	671.0000	671.0000	-0.300	-62.78
1344	671.5000	671.5000	-0.300	-63.20
1345	672.0000	672.0000	-0.300	-63.14
1346	672.5000	672.5000	-0.300	-62.96
1347	673.0000	673.0000	-0.300	-62.84
1348	673.5000	673.5000	-0.300	-62.78
1349	674.0000	674.0000	-0.300	-62.65
1350	674.5000	674.5000	-0.300	-62.53
1351	675.0000	675.0000	-0.300	-62.56
1352	675.5000	675.5000	-0.300	-62.41
1353	676.0000	676.0000	-0.300	-62.29
1354	676.5000	676.5000	-0.300	-62.29
1355	677.0000	677.0000	-0.300	-62.29
1356	677.5000	677.5000	-0.300	-62.35
1357	678.0000	678.0000	-0.300	-62.29
1358	678.5000	678.5000	-0.300	-62.26
1359	679.0000	679.0000	-0.300	-62.14
1360	679.5000	679.5000	-0.300	-61.95
1361	680.0000	680.0000	-0.300	-61.80
1362	680.5000	680.5000	-0.300	-61.71
1363	681.0000	681.0000	-0.300	-61.77
1364	681.5000	681.5000	-0.300	-61.89
1365	682.0000	682.0000	-0.300	-61.89
1366	682.5000	682.5000	-0.300	-61.89
1367	683.0000	683.0000	-0.300	-61.77
1368	683.5000	683.5000	-0.300	-61.65
1369	684.0000	684.0000	-0.300	-61.62
1370	684.5000	684.5000	-0.300	-61.65
1371	685.0000	685.0000	-0.300	-61.62
1372	685.5000	685.5000	-0.300	-61.53
1373	686.0000	686.0000	-0.300	-61.49
1374	686.5000	686.5000	-0.300	-61.40
1375	687.0000	687.0000	-0.300	-61.28
1376	687.5000	687.5000	-0.300	-61.10
1377	688.0000	688.0000	-0.300	-60.98
1378	688.5000	688.5000	-0.300	-61.01
1379	689.0000	689.0000	-0.300	-61.01
1380	689.5000	689.5000	-0.300	-60.91
1381	690.0000	690.0000	-0.300	-60.98
1382	690.5000	690.5000	-0.300	-61.04
1383	691.0000	691.0000	-0.300	-61.13
1384	691.5000	691.5000	-0.300	-61.19
1385	692.0000	692.0000	-0.300	-61.22
1386	692.5000	692.5000	-0.300	-61.13
1387	693.0000	693.0000	-0.300	-61.01
1388	693.5000	693.5000	-0.300	-60.98
1389	694.0000	694.0000	-0.300	-61.10
1390	694.5000	694.5000	-0.300	-61.22
1391	695.0000	695.0000	-0.300	-61.22
1392	695.5000	695.5000	-0.300	-61.22
1393	696.0000	696.0000	-0.300	-61.10
1394	696.5000	696.5000	-0.300	-60.91
1395	697.0000	697.0000	-0.300	-60.82
1396	697.5000	697.5000	-0.300	-60.70
1397	698.0000	698.0000	-0.300	-60.70
1398	698.5000	698.5000	-0.300	-60.64
1399	699.0000	699.0000	-0.300	-60.61
1400	699.5000	699.5000	-0.300	-60.76
1401	700.0000	700.0000	-0.300	-60.79
1402	700.5000	700.5000	-0.300	-60.61
1403	701.0000	701.0000	-0.300	-60.46
1404	701.5000	701.5000	-0.300	-60.30
1405	702.0000	702.0000	-0.300	-60.24
1406	702.5000	702.5000	-0.300	-60.30
1407	703.0000	703.0000	-0.300	-60.34
1408	703.5000	703.5000	-0.300	-60.30
1409	704.0000	704.0000	-0.300	-60.27
1410	704.5000	704.5000	-0.300	-60.27
1411	705.0000	705.0000	-0.300	-60.37
1412	705.5000	705.5000	-0.300	-60.40
1413	706.0000	706.0000	-0.300	-60.30
1414	706.5000	706.5000	-0.300	-60.18
1415	707.0000	707.0000	-0.300	-59.88
1416	707.5000	707.5000	-0.300	-59.72
1417	708.0000	708.0000	-0.300	-59.82
1418	708.5000	708.5000	-0.300	-59.97
1419	709.0000	709.0000	-0.300	-60.09
1420	709.5000	709.5000	-0.300	-60.06
1421	710.0000	710.0000	-0.300	-59.97
1422	710.5000	710.5000	-0.300	-60.03
1423	711.0000	711.0000	-0.300	-60.12
1424	711.5000	711.5000	-0.300	-60.09
1425	712.0000	712.0000	-0.300	-59.94
1426	712.5000	712.5000	-0.300	-59.85
1427	713.0000	713.0000	-0.300	-59.76
1428	713.5000	713.5000	-0.300	-59.63
1429	714.0000	714.0000	-0.300	-59.72
1430	714.5000	714.5000	-0.300	-59.82
1431	715.0000	715.0000	-0.300	-59.79
1432	715.5000	715.5000	-0.300	-59.79
1433	716.0000	716.0000	-0.300	-59.91
1434	716.5000	716.5000	-0.300	-59.91
1435	717.0000	717.0000	-0.300	-59.85
1436	717.5000	717.5000	-0.300	-59.82
1437	718.0000	718.0000	-0.361	-62.90
1438	718.5000	718.5000	-0.360	-90.12
1439	719.0000	719.0000	-0.360	-108.07
1440	719.5000	719.5000	-0.360	-112.92
1441	720.0000	720.0000	-0.360	-110.90
1442	720.5000	720.5000	-0.360	-107.30
1443	721.0000	721.0000	-0.360	-104.40
1444	721.5000	721.5000	-0.360	-102.48
1445	722.0000	722.0000	-0.360	-101.26
1446	722.5000	722.5000	-0.360	-100.25
1447	723.0000	723.0000	-0.360	-99.31
1448	723.5000	723.5000	-0.360	-98.64
1449	724.0000	724.0000	-0.360	-97.96
1450	724.5000	724.5000	-0.360	-97.29
1451	725.0000	725.0000	-0.360	-96.59
1452	725.5000	725.5000	-0.360	-95.95
1453	726.0000	726.0000	-0.360	-95.46
1454	726.5000	726.5000	-0.360	-95.07
1455	727.0000	727.0000	-0.360	-94.58
1456	727.5000	727.5000	-0.360	-94.06
1457	728.0000	728.0000	-0.360	-93.63
1458	728.5000	728.5000	-0.360	-93.23
1459	729.0000	729.0000	-0.360	-92.84
1460	729.5000	729.5000	-0.360	-92.50
1461	730.0000	730.0000	-0.360	-92.14
1462	730.5000	730.5000	-0.360	-91.83
1463	731.0000	731.0000	-0.360	-91.46
1464	731.5000	731.5000	-0.360	-91.22
1465	732.0000	732.0000	-0.360	-90.95
1466	732.5000	732.5000	-0.360	-90.64
1467	733.0000	733.0000	-0.360	-90.43
1468	733.5000	733.5000	-0.360	-90.24
1469	734.0000	734.0000	-0.360	-90.03
1470	734.5000	734.5000	-0.360	-89.82
1471	735.0000	735.0000	-0.360	-89.48
1472	735.5000	735.5000	-0.360	-89.24
1473	736.0000	736.0000	-0.360	-89.02
1474	736.5000	736.5000	-0.360	-88.84
1475	737.0000	737.0000	-0.360	-88.60
1476	737.5000	737.5000	-0.360	-88.29
1477	738.0000	738.0000	-0.360	-88.14
1478	738.5000	738.5000	-0.360	-88.08
1479	739.0000	739.0000	-0.360	-87.95
1480	739.5000	739.5000	-0.360	-87.74
1481	740.0000	740.0000	-0.360	-87.59
1482	740.5000	740.5000	-0.360	-87.50
1483	741.0000	741.0000	-0.360	-87.22
1484	741.5000	741.5000	-0.360	-86.98
1485	742.0000	742.0000	-0.360	-86.86
1486	742.5000	742.5000	-0.360	-86.83
1487	743.0000	743.0000	-0.360	-86.64
1488	743.5000	743.5000	-0.360	-86.46
1489	744.0000	744.0000	-0.360	-86.34
1490	744.5000	744.5000	-0.360	-86.21
1491	745.0000	745.0000	-0.360	-86.06
1492	745.5000	745.5000	-0.360	-86.00
1493	746.0000	746.0000	-0.360	-85.91
1494	746.5000	746.5000	-0.360	-85.70
1495	747.0000	747.0000	-0.360	-85.39
1496	747.5000	747.5000	-0.360	-85.24
1497	748.0000	748.0000	-0.360	-85.18
1498	748.5000	748.5000	-0.360	-85.12
1499	749.0000	749.0000	-0.360	-85.02
1500	749.5000	749.5000	-0.360	-85.02
1	749.5000	0.0000	-0.360	-85.02
2	750.0000	0.5000	-0.360	-85.06
3	750.5000	1.0000	-0.360	-84.90
4	751.0000	1.5000	-0.360	-84.63
5	751.5000	2.0000	-0.360	-84.41
6	752.0000	2.5000	-0.360	-84.23
7	752.5000	3.0000	-0.360	-84.08
8	753.0000	3.5000	-0.360	-84.11
9	753.5000	4.0000	-0.360	-84.05
10	754.0000	4.5000	-0.360	-84.05
11	754.5000	5.0000	-0.360	-83.99
12	755.0000	5.5000	-0.360	-83.90
13	755.5000	6.0000	-0.360	-83.83
14	756.0000	6.5000	-0.360	-83.77
15	756.5000	7.0000	-0.360	-83.65
16	757.0000	7.5000	-0.360	-83.44
17	757.5000	8.0000	-0.360	-83.32
18	758.0000	8.5000	-0.360	-83.16
19	758.5000	9.0000	-0.360	-83.16
20	759.0000	9.5000	-0.360	-83.22
21	759.5000	10.0000	-0.360	-83.16
22	760.0000	10.5000	-0.360	-83.13
23	760.5000	11.0000	-0.360	-83.07
24	761.0000	11.5000	-0.360	-82.95
25	761.5000	12.0000	-0.360	-82.80
26	762.0000	12.5000	-0.360	-82.86
27	762.5000	13.0000	-0.360	-82.92
28	763.0000	13.5000	-0.360	-82.80
29	763.5000	14.0000	-0.360	-82.58
30	764.0000	14.5000	-0.360	-82.49
31	764.5000	15.0000	-0.360	-82.37
32	765.0000	15.5000	-0.360	-82.28
33	765.5000	16.0000	-0.360	-82.22
34	766.0000	16.5000	-0.360	-82.19
35	766.5000	17.0000	-0.360	-82.19
36	767.0000	17.5000	-0.360	-82.16
37	767.5000	18.0000	-0.360	-82.16
38	768.0000	18.5000	-0.360	-82.13
39	768.5000	19.0000	-0.360	-81.97
40	769.0000	19.5000	-0.360	-81.88
41	769.5000	20.0000	-0.360	-81.88
42	770.0000	20.5000	-0.360	-81.85
43	770.5000	21.0000	-0.360	-81.91
44	771.0000	21.5000	-0.360	-82.13
45	771.5000	22.0000	-0.360	-82.16
46	772.0000	22.5000	-0.360	-82.13
47	772.5000	23.0000	-0.360	-82.13
48	773.0000	23.5000	-0.360	-82.16
49	773.5000	24.0000	-0.360	-81.97
50	774.0000	24.5000	-0.360	-81.76
51	774.5000	25.0000	-0.360	-81.64
52	775.0000	25.5000	-0.360	-81.61
53	775.5000	26.0000	-0.360	-81.61
54	776.0000	26.5000	-0.360	-81.58
55	776.5000	27.0000	-0.360	-81.61
56	777.0000	27.5000	-0.360	-81.55
57	777.5000	28.0000	-0.360	-81.51
58	778.0000	28.5000	-0.360	-81.48
59	778.5000	29.0000	-0.360	-81.30
60	779.0000	29.5000	-0.360	-81.18
61	779.5000	30.0000	-0.360	-81.15
62	780.0000	30.5000	-0.360	-81.09
63	780.5000	31.0000	-0.360	-81.06
64	781.0000	31.5000	-0.360	-81.06
65	781.5000	32.0000	-0.360	-81.06
66	782.0000	32.5000	-0.360	-81.06
67	782.5000	33.0000	-0.360	-81.06
68	783.0000	33.5000	-0.360	-81.09
69	783.5000	34.0000	-0.360	-81.03
70	784.0000	34.5000	-0.360	-80.94
71	784.5000	35.0000	-0.360	-80.94
72	785.0000	35.5000	-0.360	-81.06
73	785.5000	36.0000	-0.360	-81.18
74	786.0000	36.5000	-0.360	-81.12
75	786.5000	37.0000	-0.360	-80.94
76	787.0000	37.5000	-0.360	-80.81
77	787.5000	38.0000	-0.360	-80.84
78	788.0000	38.5000	-0.360	-80.81
79	788.5000	39.0000	-0.360	-80.78
80	789.0000	39.5000	-0.360	-80.69
81	789.5000	40.0000	-0.360	-80.57
82	790.0000	40.5000	-0.360	-80.51
83	790.5000	41.0000	-0.360	-80.54
84	791.0000	41.5000	-0.360	-80.60
85	791.5000	42.0000	-0.360	-80.72
86	792.0000	42.5000	-0.360	-80.87
87	792.5000	43.0000	-0.360	-80.78
88	793.0000	43.5000	-0.360	-80.69
89	793.5000	44.0000	-0.360	-80.60
90	794.0000	44.5000	-0.360	-80.63
91	794.5000	45.0000	-0.360	-80.75
92	795.0000	45.5000	-0.360	-80.66
93	795.5000	46.0000	-0.360	-80.45
94	796.0000	46.5000	-0.360	-80.45
95	796.5000	47.0000	-0.360	-80.51
96	797.0000	47.5000	-0.360	-80.57
97	797.5000	48.0000	-0.360	-80.57
98	798.0000	48.5000	-0.360	-80.54
99	798.5000	49.0000	-0.360	-80.54
100	799.0000	49.5000	-0.360	-80.57
101	799.5000	50.0000	-0.360	-80.69
102	800.0000	50.5000	-0.360	-80.75
103	800.5000	51.0000	-0.360	-80.60
104	801.0000	51.5000	-0.360	-80.48
105	801.5000	52.0000	-0.360	-80.39
106	802.0000	52.5000	-0.360	-80.42
107	802.5000	53.0000	-0.360	-80.36
108	803.0000	53.5000	-0.360	-80.32
109	803.5000	54.0000	-0.360	-80.29
110	804.0000	54.5000	-0.360	-80.26
111	804.5000	55.0000	-0.360	-80.29
112	805.0000	55.5000	-0.360	-80.29
113	805.5000	56.0000	-0.360	-80.29
114	806.0000	56.5000	-0.360	-80.32
115	806.5000	57.0000	-0.360	-80.23
116	807.0000	57.5000	-0.360	-80.17
117	807.5000	58.0000	-0.360	-80.08
118	808.0000	58.5000	-0.360	-80.02
119	808.5000	59.0000	-0.360	-80.05
120	809.0000	59.5000	-0.360	-80.08
121	809.5000	60.0000	-0.360	-80.20
122	810.0000	60.5000	-0.360	-80.23
123	810.5000	61.0000	-0.360	-80.20
124	811.0000	61.5000	-0.360	-80.17
125	811.5000	62.0000	-0.360	-80.20
126	812.0000	62.5000	-0.360	-80.23
127	812.5000	63.0000	-0.360	-80.14
128	813.0000	63.5000	-0.360	-80.02
129	813.5000	64.0000	-0.360	-80.05
130	814.0000	64.5000	-0.360	-79.96
131	814.5000	65.0000	-0.360	-79.84
132	815.0000	65.5000	-0.360	-79.84
133	815.5000	66.0000	-0.360	-79.93
134	816.0000	66.5000	-0.360	-79.87
135	816.5000	67.0000	-0.360	-79.74
136	817.0000	67.5000	-0.360	-79.71
137	817.5000	68.0000	-0.360	-79.87
138	818.0000	68.5000	-0.360	-80.02
139	818.5000	69.0000	-0.360	-80.02
140	819.0000	69.5000	-0.360	-79.96
141	819.5000	70.0000	-0.360	-79.96
142	820.0000	70.5000	-0.360	-80.11
143	820.5000	71.0000	-0.360	-80.23
144	821.0000	71.5000	-0.360	-80.11
145	821.5000	72.0000	-0.360	-80.08
146	822.0000	72.5000	-0.360	-80.02
147	822.5000	73.0000	-0.360	-79.99
148	823.0000	73.5000	-0.360	-79.96
149	823.5000	74.0000	-0.360	-79.99
150	824.0000	74.5000	-0.360	-79.90
151	824.5000	75.0000	-0.360	-79.84
152	825.0000	75.5000	-0.360	-79.87
153	825.5000	76.0000	-0.360	-79.84
154	826.0000	76.5000	-0.360	-79.90
155	826.5000	77.0000	-0.360	-80.02
156	827.0000	77.5000	-0.360	-80.05
157	827.5000	78.0000	-0.360	-80.11
158	828.0000	78.5000	-0.360	-80.08
159	828.5000	79.0000	-0.360	-80.11
160	829.0000	79.5000	-0.360	-79.96
161	829.5000	80.0000	-0.360	-79.96
162	830.0000	80.5000	-0.360	-80.23
163	830.5000	81.0000	-0.360	-80.32
164	831.0000	81.5000	-0.360	-80.14
165	831.5000	82.0000	-0.360	-79.99
166	832.0000	82.5000	-0.360	-80.08
167	832.5000	83.0000	-0.360	-80.05
168	833.0000	83.5000	-0.360	-79.96
169	833.5000	84.0000	-0.360	-79.87
170	834.0000	84.5000	-0.360	-79.96
171	834.5000	85.0000	-0.360	-80.14
172	835.0000	85.5000	-0.360	-80.23
173	835.5000	86.0000	-0.360	-80.17
174	836.0000	86.5000	-0.360	-80.17
175	836.5000	87.0000	-0.360	-80.32
176	837.0000	87.5000	-0.360	-80.29
177	837.5000	88.0000	-0.360	-80.29
178	838.0000	88.5000	-0.360	-80.23
179	838.5000	89.0000	-0.360	-80.08
180	839.0000	89.5000	-0.360	-79.93
181	839.5000	90.0000	-0.360	-79.90
182	840.0000	90.5000	-0.360	-79.90
183	840.5000	91.0000	-0.360	-80.11
184	841.0000	91.5000	-0.360	-80.36
185	841.5000	92.0000	-0.360	-80.39
186	842.0000	92.5000	-0.360	-80.45
187	842.5000	93.0000	-0.360	-80.36
188	843.0000	93.5000	-0.360	-80.32
189	843.5000	94.0000	-0.360	-80.23
190	844.0000	94.5000	-0.360	-80.11
191	844.5000	95.0000	-0.360	-80.05
192	845.0000	95.5000	-0.360	-80.11
193	845.5000	96.0000	-0.360	-80.14
194	846.0000	96.5000	-0.360	-80.20
195	846.5000	97.0000	-0.360	-80.20
196	847.0000	97.5000	-0.360	-80.29
197	847.5000	98.0000	-0.360	-80.29
198	848.0000	98.5000	-0.360	-80.29
199	848.5000	99.0000	-0.360	-80.29
200	849.0000	99.5000	-0.360	-80.17
201	849.5000	100.0000	-0.360	-80.20
202	850.0000	100.5000	-0.360	-80.20
203	850.5000	101.0000	-0.360	-80.20
204	851.0000	101.5000	-0.360	-80.17
205	851.5000	102.0000	-0.360	-80.17
206	852.0000	102.5000	-0.360	-80.29
207	852.5000	103.0000	-0.360	-80.29
208	853.0000	103.5000	-0.360	-80.26
209	853.5000	104.0000	-0.360	-80.36
210	854.0000	104.5000	-0.360	-80.36
211	854.5000	105.0000	-0.360	-80.36
212	855.0000	105.5000	-0.360	-80.26
213	855.5000	106.0000	-0.360	-80.11
214	856.0000	106.5000	-0.360	-79.87
215	856.5000	107.0000	-0.360	-79.71
216	857.0000	107.5000	-0.360	-79.78
217	857.5000	108.0000	-0.360	-79.96
218	858.0000	108.5000	-0.360	-80.11
219	858.5000	109.0000	-0.360	-80.14
220	859.0000	109.5000	-0.360	-80.02
221	859.5000	110.0000	-0.360	-80.11
222	860.0000	110.5000	-0.360	-80.29
223	860.5000	111.0000	-0.360	-80.29
224	861.0000	111.5000	-0.360	-80.29
225	861.5000	112.0000	-0.360	-80.45
226	862.0000	112.5000	-0.360	-80.60
227	862.5000	113.0000	-0.360	-80.42
228	863.0000	113.5000	-0.360	-80.29
229	863.5000	114.0000	-0.360	-80.29
230	864.0000	114.5000	-0.360	-80.42
231	864.5000	115.0000	-0.360	-80.48
232	865.0000	115.5000	-0.360	-80.51
233	865.5000	116.0000	-0.360	-80.48
234	866.0000	116.5000	-0.360	-80.32
235	866.5000	117.0000	-0.360	-80.23
236	867.0000	117.5000	-0.360	-80.11
237	867.5000	118.0000	-0.360	-80.02
238	868.0000	118.5000	-0.360	-79.90
239	868.5000	119.0000	-0.360	-79.90
240	869.0000	119.5000	-0.360	-80.02
241	869.5000	120.0000	-0.360	-80.14
242	870.0000	120.5000	-0.360	-80.20
243	870.5000	121.0000	-0.360	-80.17
244	871.0000	121.5000	-0.360	-80.08
245	871.5000	122.0000	-0.360	-79.93
246	872.0000	122.5000	-0.360	-80.05
247	872.5000	123.0000	-0.360	-79.99
248	873.0000	123.5000	-0.360	-79.90
249	873.5000	124.0000	-0.360	-79.99
250	874.0000	124.5000	-0.360	-80.20
251	874.5000	125.0000	-0.360	-80.39
252	875.0000	125.5000	-0.360	-80.57
253	875.5000	126.0000	-0.360	-81.24
254	876.0000	126.5000	-0.360	-81.70
255	876.5000	127.0000	-0.360	-81.73
256	877.0000	127.5000	-0.360	-81.48
257	877.5000	128.0000	-0.360	-81.39
258	878.0000	128.5000	-0.360	-81.12
259	878.5000	129.0000	-0.360	-80.84
260	879.0000	129.5000	-0.360	-80.75
261	879.5000	130.0000	-0.360	-80.69
262	880.0000	130.5000	-0.360	-80.75
263	880.5000	131.0000	-0.360	-80.63
264	881.0000	131.5000	-0.360	-80.51
265	881.5000	132.0000	-0.360	-80.45
266	882.0000	132.5000	-0.360	-80.54
267	882.5000	133.0000	-0.360	-80.57
268	883.0000	133.5000	-0.360	-80.45
269	883.5000	134.0000	-0.360	-80.23
270	884.0000	134.5000	-0.360	-80.08
271	884.5000	135.0000	-0.360	-80.08
272	885.0000	135.5000	-0.360	-80.05
273	885.5000	136.0000	-0.360	-80.02
274	886.0000	136.5000	-0.360	-79.87
275	886.5000	137.0000	-0.360	-79.90
276	887.0000	137.5000	-0.360	-80.05
277	887.5000	138.0000	-0.360	-80.14
278	888.0000	138.5000	-0.360	-80.20
279	888.5000	139.0000	-0.360	-80.08
280	889.0000	139.5000	-0.360	-79.68
281	889.5000	140.0000	-0.360	-79.50
282	890.0000	140.5000	-0.360	-79.59
283	890.5000	141.0000	-0.360	-79.68
284	891.0000	141.5000	-0.360	-79.65
285	891.5000	142.0000	-0.360	-79.59
286	892.0000	142.5000	-0.360	-79.56
287	892.5000	143.0000	-0.360	-79.59
288	893.0000	143.5000	-0.360	-79.65
289	893.5000	144.0000	-0.360	-79.74
290	894.0000	144.5000	-0.360	-79.74
291	894.5000	145.0000	-0.360	-79.71
292	895.0000	145.5000	-0.360	-79.68
293	895.5000	146.0000	-0.360	-79.53
294	896.0000	146.5000	-0.360	-79.38
295	896.5000	147.0000	-0.360	-79.35
296	897.0000	147.5000	-0.360	-79.44
297	897.5000	148.0000	-0.360	-79.50
298	898.0000	148.5000	-0.360	-79.59
299	898.5000	149.0000	-0.360	-79.56
300	899.0000	149.5000	-0.360	-79.38
301	899.5000	150.0000	-0.360	-79.38
302	900.0000	150.5000	-0.360	-79.29
303	900.5000	151.0000	-0.360	-79.20
304	901.0000	151.5000	-0.360	-79.13
305	901.5000	152.0000	-0.360	-79.01
306	902.0000	152.5000	-0.360	-78.92
307	902.5000	153.0000	-0.360	-78.95
308	903.0000	153.5000	-0.360	-79.04
309	903.5000	154.0000	-0.360	-79.01
310	904.0000	154.5000	-0.360	-79.04
311	904.5000	155.0000	-0.360	-78.98
312	905.0000	155.5000	-0.360	-78.95
313	905.5000	156.0000	-0.360	-78.92
314	906.0000	156.5000	-0.360	-78.98
315	906.5000	157.0000	-0.360	-79.07
316	907.0000	157.5000	-0.360	-79.10
317	907.5000	158.0000	-0.360	-79.07
318	908.0000	158.5000	-0.360	-79.04
319	908.5000	159.0000	-0.360	-78.95
320	909.0000	159.5000	-0.360	-78.86
321	909.5000	160.0000	-0.360	-78.74
322	910.0000	160.5000	-0.360	-78.65
323	910.5000	161.0000	-0.360	-78.59
324	911.0000	161.5000	-0.360	-78.65
325	911.5000	162.0000	-0.360	-78.80
326	912.0000	162.5000	-0.360	-78.86
327	912.5000	163.0000	-0.360	-78.80
328	913.0000	163.5000	-0.360	-78.62
329	913.5000	164.0000	-0.360	-78.49
330	914.0000	164.5000	-0.360	-78.55
331	914.5000	165.0000	-0.360	-78.71
332	915.0000	165.5000	-0.360	-78.77
333	915.5000	166.0000	-0.360	-78.68
334	916.0000	166.5000	-0.360	-78.59
335	916.5000	167.0000	-0.360	-78.55
336	917.0000	167.5000	-0.360	-78.68
337	917.5000	168.0000	-0.360	-78.68
338	918.0000	168.5000	-0.360	-78.52
339	918.5000	169.0000	-0.360	-78.55
340	919.0000	169.5000	-0.360	-78.49
341	919.5000	170.0000	-0.360	-78.49
342	920.0000	170.5000	-0.360	-78.52
343	920.5000	171.0000	-0.360	-78.49
344	921.0000	171.5000	-0.360	-78.55
345	921.5000	172.0000	-0.360	-78.65
346	922.0000	172.5000	-0.360	-78.74
347	922.5000	173.0000	-0.360	-78.80
348	923.0000	173.5000	-0.421	-98.94
349	923.5000	174.0000	-0.420	-137.58
350	924.0000	174.5000	-0.420	-153.32
351	924.5000	175.0000	-0.420	-152.99
352	925.0000	175.5000	-0.420	-147.07
353	925.5000	176.0000	-0.420	-141.39
354	926.0000	176.5000	-0.420	-137.58
355	926.5000	177.0000	-0.420	-135.35
356	927.0000	177.5000	-0.420	-133.73
357	927.5000	178.0000	-0.420	-132.30
358	928.0000	178.5000	-0.420	-131.05
359	928.5000	179.0000	-0.420	-129.92
360	929.0000	179.5000	-0.420	-128.79
361	929.5000	180.0000	-0.420	-127.57
362	930.0000	180.5000	-0.420	-126.44
363	930.5000	181.0000	-0.420	-125.40
364	931.0000	181.5000	-0.420	-124.55
365	931.5000	182.0000	-0.420	-123.72
366	932.0000	182.5000	-0.420	-122.99
367	932.5000	183.0000	-0.420	-122.23
368	933.0000	183.5000	-0.420	-121.40
369	933.5000	184.0000	-0.420	-120.61
370	934.0000	184.5000	-0.420	-119.82
371	934.5000	185.0000	-0.420	-119.27
372	935.0000	185.5000	-0.420	-118.75
373	935.5000	186.0000	-0.420	-118.32
374	936.0000	186.5000	-0.420	-117.80
375	936.5000	187.0000	-0.420	-117.25
376	937.0000	187.5000	-0.420	-116.70
377	937.5000	188.0000	-0.420	-116.18
378	938.0000	188.5000	-0.420	-115.73
379	938.5000	189.0000	-0.420	-115.45
380	939.0000	189.5000	-0.420	-115.09
381	939.5000	190.0000	-0.420	-114.69
382	940.0000	190.5000	-0.420	-114.20
383	940.5000	191.0000	-0.420	-113.77
384	941.0000	191.5000	-0.420	-113.35
385	941.5000	192.0000	-0.420	-112.98
386	942.0000	192.5000	-0.420	-112.58
387	942.5000	193.0000	-0.420	-112.22
388	943.0000	193.5000	-0.420	-111.88
389	943.5000	194.0000	-0.420	-111.64
390	944.0000	194.5000	-0.420	-111.36
391	944.5000	195.0000	-0.420	-111.00
392	945.0000	195.5000	-0.420	-110.63
393	945.5000	196.0000	-0.420	-110.32
394	946.0000	196.5000	-0.420	-109.93
395	946.5000	197.0000	-0.420	-109.47
396	947.0000	197.5000	-0.420	-109.13
397	947.5000	198.0000	-0.420	-108.80
398	948.0000	198.5000	-0.420	-108.52
399	948.5000	199.0000	-0.420	-108.28
400	949.0000	199.5000	-0.420	-107.97
401	949.5000	200.0000	-0.420	-107.76
402	950.0000	200.5000	-0.420	-107.79
403	950.5000	201.0000	-0.420	-107.73
404	951.0000	201.5000	-0.420	-107.61
405	951.5000	202.0000	-0.420	-107.36
406	952.0000	202.5000	-0.420	-107.12
407	952.5000	203.0000	-0.420	-107.00
408	953.0000	203.5000	-0.420	-106.66
409	953.5000	204.0000	-0.420	-106.33
410	954.0000	204.5000	-0.420	-106.20
411	954.5000	205.0000	-0.420	-106.08
412	955.0000	205.5000	-0.420	-105.90
413	955.5000	206.0000	-0.420	-105.53
414	956.0000	206.5000	-0.420	-105.14
415	956.5000	207.0000	-0.420	-104.80
416	957.0000	207.5000	-0.420	-104.62
417	957.5000	208.0000	-0.420	-104.46
418	958.0000	208.5000	-0.420	-104.34
419	958.5000	209.0000	-0.420	-104.28
420	959.0000	209.5000	-0.420	-104.19
421	959.5000	210.0000	-0.420	-104.04
422	960.0000	210.5000	-0.420	-103.85
423	960.5000	211.0000	-0.420	-103.76
424	961.0000	211.5000	-0.420	-103.58
425	961.5000	212.0000	-0.420	-103.37
426	962.0000	212.5000	-0.420	-103.06
427	962.5000	213.0000	-0.420	-102.69
428	963.0000	213.5000	-0.420	-102.57
429	963.5000	214.0000	-0.420	-102.54
430	964.0000	214.5000	-0.420	-102.60
431	964.5000	215.0000	-0.420	-102.51
432	965.0000	215.5000	-0.420	-102.48
433	965.5000	216.0000	-0.420	-102.39
434	966.0000	216.5000	-0.420	-102.18
435	966.5000	217.0000	-0.420	-101.84
436	967.0000	217.5000	-0.420	-101.57
437	967.5000	218.0000	-0.420	-101.44
438	968.0000	218.5000	-0.420	-101.29
439	968.5000	219.0000	-0.420	-101.17
440	969.0000	219.5000	-0.420	-101.14
441	969.5000	220.0000	-0.420	-101.17
442	970.0000	220.5000	-0.420	-101.17
443	970.5000	221.0000	-0.420	-100.89
444	971.0000	221.5000	-0.420	-100.56
445	971.5000	222.0000	-0.420	-100.31
446	972.0000	222.5000	-0.420	-100.25
447	972.5000	223.0000	-0.420	-100.22
448	973.0000	223.5000	-0.420	-100.13
449	973.5000	224.0000	-0.420	-100.07
450	974.0000	224.5000	-0.420	-99.92
451	974.5000	225.0000	-0.420	-99.73
452	975.0000	225.5000	-0.420	-99.64
453	975.5000	226.0000	-0.420	-99.70
454	976.0000	226.5000	-0.420	-99.70
455	976.5000	227.0000	-0.420	-99.58
456	977.0000	227.5000	-0.420	-99.43
457	977.5000	228.0000	-0.420	-99.40
458	978.0000	228.5000	-0.420	-99.31
459	978.5000	229.0000	-0.420	-99.12
460	979.0000	229.5000	-0.420	-98.97
461	979.5000	230.0000	-0.420	-98.82
462	980.0000	230.5000	-0.420	-98.73
463	980.5000	231.0000	-0.420	-98.45
464	981.0000	231.5000	-0.420	-98.33
465	981.5000	232.0000	-0.420	-98.24
466	982.0000	232.5000	-0.420	-98.12
467	982.5000	233.0000	-0.420	-98.03
468	983.0000	233.5000	-0.420	-98.06
469	983.5000	234.0000	-0.420	-98.15
470	984.0000	234.5000	-0.420	-98.27
471	984.5000	235.0000	-0.420	-98.12
472	985.0000	235.5000	-0.420	-97.90
473	985.5000	236.0000	-0.420	-97.78
474	986.0000	236.5000	-0.420	-97.75
475	986.5000	237.0000	-0.420	-97.48
476	987.0000	237.5000	-0.420	-97.11
477	987.5000	238.0000	-0.420	-96.93
478	988.0000	238.5000	-0.420	-96.99
479	988.5000	239.0000	-0.420	-97.05
480	989.0000	239.5000	-0.420	-96.90
481	989.5000	240.0000	-0.420	-96.65
482	990.0000	240.5000	-0.420	-96.56
483	990.5000	241.0000	-0.420	-96.56
484	991.0000	241.5000	-0.420	-96.53
485	991.5000	242.0000	-0.420	-96.47
486	992.0000	242.5000	-0.420	-96.35
487	992.5000	243.0000	-0.420	-96.26
488	993.0000	243.5000	-0.420	-96.26
489	993.5000	244.0000	-0.420	-96.19
490	994.0000	244.5000	-0.420	-96.04
491	994.5000	245.0000	-0.420	-95.77
492	995.0000	245.5000	-0.420	-95.52
493	995.5000	246.0000	-0.420	-95.49
494	996.0000	246.5000	-0.420	-95.43
495	996.5000	247.0000	-0.420	-95.58
496	997.0000	247.5000	-0.420	-95.80
497	997.5000	248.0000	-0.420	-95.74
[truncated: 1,085 more rows]
