# Supplementary material for: Tissue engineering the human auricle by auricular chondrocyte-mesenchymal stem cell co-implantation
Source: PLoS One. 2018 Oct 24;13(10):e0202356. doi: 10.1371/journal.pone.0202356 (PMC6200177; doi:10.1371/journal.pone.0202356)
Supplement: S6 File — Raw data outputs for confined compression testing. (ZIP) [file pone.0202356.s010.zip › Raw Mechanical Data/54F_M5.TXT]

C:\Documents and Settings\Administrator.ENDURATE-VA4UUF\Desktop\Ben Cohen\54F_M5.TXT
Points	Elapsed Time	Scan Time	Disp	Load1
	Sec	Sec	mm	g
1	0.0000	0.0000	0.025	0.00
2	0.5000	0.5000	0.025	0.00
3	1.0000	1.0000	0.025	0.00
4	1.5000	1.5000	0.025	0.00
5	2.0000	2.0000	0.025	0.00
6	2.5000	2.5000	-0.001	-0.03
7	3.0000	3.0000	0.000	-0.24
8	3.5000	3.5000	0.000	-0.37
9	4.0000	4.0000	0.000	-0.40
10	4.5000	4.5000	0.000	-0.34
11	5.0000	5.0000	0.000	-0.31
12	5.5000	5.5000	0.000	-0.24
13	6.0000	6.0000	0.000	-0.21
14	6.5000	6.5000	0.000	-0.18
15	7.0000	7.0000	0.000	-0.18
16	7.5000	7.5000	0.000	-0.15
17	8.0000	8.0000	0.000	-0.15
18	8.5000	8.5000	0.000	-0.12
19	9.0000	9.0000	0.000	-0.12
20	9.5000	9.5000	0.000	-0.09
21	10.0000	10.0000	0.000	-0.06
22	10.5000	10.5000	0.000	-0.03
23	11.0000	11.0000	-0.000	-0.03
24	11.5000	11.5000	0.000	-0.03
25	12.0000	12.0000	0.000	-0.03
26	12.5000	12.5000	-0.000	-0.03
27	13.0000	13.0000	0.000	-0.03
28	13.5000	13.5000	0.000	-0.03
29	14.0000	14.0000	-0.000	-0.03
30	14.5000	14.5000	-0.000	-0.03
31	15.0000	15.0000	0.000	-0.03
32	15.5000	15.5000	-0.000	0.00
33	16.0000	16.0000	0.000	0.00
34	16.5000	16.5000	-0.000	0.00
35	17.0000	17.0000	0.000	0.00
36	17.5000	17.5000	-0.000	0.00
37	18.0000	18.0000	0.000	0.00
38	18.5000	18.5000	0.000	0.00
39	19.0000	19.0000	-0.000	0.03
40	19.5000	19.5000	0.000	0.03
41	20.0000	20.0000	0.000	0.03
42	20.5000	20.5000	0.000	0.03
43	21.0000	21.0000	0.000	0.03
44	21.5000	21.5000	0.000	0.03
45	22.0000	22.0000	0.000	0.00
46	22.5000	22.5000	-0.000	0.00
47	23.0000	23.0000	-0.000	0.03
48	23.5000	23.5000	-0.000	0.00
49	24.0000	24.0000	-0.000	0.00
50	24.5000	24.5000	0.000	0.00
51	25.0000	25.0000	-0.000	0.03
52	25.5000	25.5000	-0.000	0.00
53	26.0000	26.0000	-0.000	0.00
54	26.5000	26.5000	0.000	0.00
55	27.0000	27.0000	-0.000	0.00
56	27.5000	27.5000	-0.000	0.03
57	28.0000	28.0000	0.000	0.03
58	28.5000	28.5000	-0.000	0.03
59	29.0000	29.0000	0.000	0.06
60	29.5000	29.5000	-0.000	0.03
61	30.0000	30.0000	0.000	0.03
62	30.5000	30.5000	0.000	0.06
63	31.0000	31.0000	-0.000	0.06
64	31.5000	31.5000	-0.000	0.06
65	32.0000	32.0000	-0.000	0.06
66	32.5000	32.5000	0.000	0.09
67	33.0000	33.0000	-0.000	0.12
68	33.5000	33.5000	-0.000	0.12
69	34.0000	34.0000	0.000	0.15
70	34.5000	34.5000	0.000	0.12
71	35.0000	35.0000	0.000	0.12
72	35.5000	35.5000	-0.000	0.12
73	36.0000	36.0000	-0.000	0.15
74	36.5000	36.5000	0.000	0.15
75	37.0000	37.0000	-0.060	-0.52
76	37.5000	37.5000	-0.060	-1.80
77	38.0000	38.0000	-0.060	-2.47
78	38.5000	38.5000	-0.060	-2.59
79	39.0000	39.0000	-0.060	-2.47
80	39.5000	39.5000	-0.060	-2.32
81	40.0000	40.0000	-0.060	-2.20
82	40.5000	40.5000	-0.060	-2.11
83	41.0000	41.0000	-0.060	-2.01
84	41.5000	41.5000	-0.060	-1.92
85	42.0000	42.0000	-0.060	-1.86
86	42.5000	42.5000	-0.060	-1.83
87	43.0000	43.0000	-0.060	-1.80
88	43.5000	43.5000	-0.060	-1.77
89	44.0000	44.0000	-0.060	-1.77
90	44.5000	44.5000	-0.060	-1.77
91	45.0000	45.0000	-0.060	-1.74
92	45.5000	45.5000	-0.060	-1.71
93	46.0000	46.0000	-0.060	-1.71
94	46.5000	46.5000	-0.060	-1.71
95	47.0000	47.0000	-0.060	-1.68
96	47.5000	47.5000	-0.060	-1.65
97	48.0000	48.0000	-0.060	-1.65
98	48.5000	48.5000	-0.060	-1.62
99	49.0000	49.0000	-0.060	-1.59
100	49.5000	49.5000	-0.060	-1.59
101	50.0000	50.0000	-0.060	-1.59
102	50.5000	50.5000	-0.060	-1.59
103	51.0000	51.0000	-0.060	-1.59
104	51.5000	51.5000	-0.060	-1.59
105	52.0000	52.0000	-0.060	-1.53
106	52.5000	52.5000	-0.060	-1.53
107	53.0000	53.0000	-0.060	-1.50
108	53.5000	53.5000	-0.060	-1.46
109	54.0000	54.0000	-0.060	-1.43
110	54.5000	54.5000	-0.060	-1.43
111	55.0000	55.0000	-0.060	-1.43
112	55.5000	55.5000	-0.060	-1.46
113	56.0000	56.0000	-0.060	-1.46
114	56.5000	56.5000	-0.060	-1.46
115	57.0000	57.0000	-0.060	-1.43
116	57.5000	57.5000	-0.060	-1.46
117	58.0000	58.0000	-0.060	-1.46
118	58.5000	58.5000	-0.060	-1.43
119	59.0000	59.0000	-0.060	-1.43
120	59.5000	59.5000	-0.060	-1.43
121	60.0000	60.0000	-0.060	-1.40
122	60.5000	60.5000	-0.060	-1.40
123	61.0000	61.0000	-0.060	-1.40
124	61.5000	61.5000	-0.060	-1.40
125	62.0000	62.0000	-0.060	-1.40
126	62.5000	62.5000	-0.060	-1.40
127	63.0000	63.0000	-0.060	-1.40
128	63.5000	63.5000	-0.060	-1.40
129	64.0000	64.0000	-0.060	-1.40
130	64.5000	64.5000	-0.060	-1.37
131	65.0000	65.0000	-0.060	-1.34
132	65.5000	65.5000	-0.060	-1.31
133	66.0000	66.0000	-0.060	-1.31
134	66.5000	66.5000	-0.060	-1.34
135	67.0000	67.0000	-0.060	-1.34
136	67.5000	67.5000	-0.060	-1.34
137	68.0000	68.0000	-0.060	-1.34
138	68.5000	68.5000	-0.060	-1.31
139	69.0000	69.0000	-0.060	-1.31
140	69.5000	69.5000	-0.060	-1.28
141	70.0000	70.0000	-0.060	-1.31
142	70.5000	70.5000	-0.060	-1.31
143	71.0000	71.0000	-0.060	-1.34
144	71.5000	71.5000	-0.060	-1.34
145	72.0000	72.0000	-0.060	-1.31
146	72.5000	72.5000	-0.060	-1.31
147	73.0000	73.0000	-0.060	-1.31
148	73.5000	73.5000	-0.060	-1.28
149	74.0000	74.0000	-0.060	-1.31
150	74.5000	74.5000	-0.060	-1.31
151	75.0000	75.0000	-0.060	-1.31
152	75.5000	75.5000	-0.060	-1.28
153	76.0000	76.0000	-0.060	-1.28
154	76.5000	76.5000	-0.060	-1.25
155	77.0000	77.0000	-0.060	-1.25
156	77.5000	77.5000	-0.060	-1.25
157	78.0000	78.0000	-0.060	-1.25
158	78.5000	78.5000	-0.060	-1.25
159	79.0000	79.0000	-0.060	-1.25
160	79.5000	79.5000	-0.060	-1.25
161	80.0000	80.0000	-0.060	-1.22
162	80.5000	80.5000	-0.060	-1.22
163	81.0000	81.0000	-0.060	-1.22
164	81.5000	81.5000	-0.060	-1.22
165	82.0000	82.0000	-0.060	-1.25
166	82.5000	82.5000	-0.060	-1.22
167	83.0000	83.0000	-0.060	-1.22
168	83.5000	83.5000	-0.060	-1.22
169	84.0000	84.0000	-0.060	-1.22
170	84.5000	84.5000	-0.060	-1.22
171	85.0000	85.0000	-0.060	-1.22
172	85.5000	85.5000	-0.060	-1.25
173	86.0000	86.0000	-0.060	-1.22
174	86.5000	86.5000	-0.060	-1.19
175	87.0000	87.0000	-0.060	-1.19
176	87.5000	87.5000	-0.060	-1.19
177	88.0000	88.0000	-0.060	-1.19
178	88.5000	88.5000	-0.060	-1.19
179	89.0000	89.0000	-0.060	-1.19
180	89.5000	89.5000	-0.060	-1.19
181	90.0000	90.0000	-0.060	-1.19
182	90.5000	90.5000	-0.060	-1.19
183	91.0000	91.0000	-0.060	-1.19
184	91.5000	91.5000	-0.060	-1.16
185	92.0000	92.0000	-0.060	-1.16
186	92.5000	92.5000	-0.060	-1.19
187	93.0000	93.0000	-0.060	-1.22
188	93.5000	93.5000	-0.060	-1.19
189	94.0000	94.0000	-0.060	-1.19
190	94.5000	94.5000	-0.060	-1.19
191	95.0000	95.0000	-0.060	-1.16
192	95.5000	95.5000	-0.060	-1.16
193	96.0000	96.0000	-0.060	-1.16
194	96.5000	96.5000	-0.060	-1.13
195	97.0000	97.0000	-0.060	-1.13
196	97.5000	97.5000	-0.060	-1.16
197	98.0000	98.0000	-0.060	-1.19
198	98.5000	98.5000	-0.060	-1.19
199	99.0000	99.0000	-0.060	-1.19
200	99.5000	99.5000	-0.060	-1.19
201	100.0000	100.0000	-0.060	-1.16
202	100.5000	100.5000	-0.060	-1.19
203	101.0000	101.0000	-0.060	-1.19
204	101.5000	101.5000	-0.060	-1.19
205	102.0000	102.0000	-0.060	-1.16
206	102.5000	102.5000	-0.060	-1.19
207	103.0000	103.0000	-0.060	-1.19
208	103.5000	103.5000	-0.060	-1.16
209	104.0000	104.0000	-0.060	-1.13
210	104.5000	104.5000	-0.060	-1.13
211	105.0000	105.0000	-0.060	-1.16
212	105.5000	105.5000	-0.060	-1.16
213	106.0000	106.0000	-0.060	-1.16
214	106.5000	106.5000	-0.060	-1.16
215	107.0000	107.0000	-0.060	-1.16
216	107.5000	107.5000	-0.060	-1.16
217	108.0000	108.0000	-0.060	-1.16
218	108.5000	108.5000	-0.060	-1.16
219	109.0000	109.0000	-0.060	-1.13
220	109.5000	109.5000	-0.060	-1.13
221	110.0000	110.0000	-0.060	-1.13
222	110.5000	110.5000	-0.060	-1.13
223	111.0000	111.0000	-0.060	-1.13
224	111.5000	111.5000	-0.060	-1.13
225	112.0000	112.0000	-0.060	-1.13
226	112.5000	112.5000	-0.060	-1.13
227	113.0000	113.0000	-0.060	-1.10
228	113.5000	113.5000	-0.060	-1.10
229	114.0000	114.0000	-0.060	-1.10
230	114.5000	114.5000	-0.060	-1.10
231	115.0000	115.0000	-0.060	-1.07
232	115.5000	115.5000	-0.060	-1.10
233	116.0000	116.0000	-0.060	-1.13
234	116.5000	116.5000	-0.060	-1.16
235	117.0000	117.0000	-0.060	-1.13
236	117.5000	117.5000	-0.060	-1.16
237	118.0000	118.0000	-0.060	-1.13
238	118.5000	118.5000	-0.060	-1.10
239	119.0000	119.0000	-0.060	-1.10
240	119.5000	119.5000	-0.060	-1.10
241	120.0000	120.0000	-0.060	-1.10
242	120.5000	120.5000	-0.060	-1.10
243	121.0000	121.0000	-0.060	-1.07
244	121.5000	121.5000	-0.060	-1.07
245	122.0000	122.0000	-0.060	-1.07
246	122.5000	122.5000	-0.060	-1.07
247	123.0000	123.0000	-0.060	-1.07
248	123.5000	123.5000	-0.060	-1.04
249	124.0000	124.0000	-0.060	-1.07
250	124.5000	124.5000	-0.060	-1.16
251	125.0000	125.0000	-0.060	-1.19
252	125.5000	125.5000	-0.060	-1.22
253	126.0000	126.0000	-0.060	-1.19
254	126.5000	126.5000	-0.060	-1.19
255	127.0000	127.0000	-0.060	-1.16
256	127.5000	127.5000	-0.060	-1.16
257	128.0000	128.0000	-0.060	-1.16
258	128.5000	128.5000	-0.060	-1.13
259	129.0000	129.0000	-0.060	-1.13
260	129.5000	129.5000	-0.060	-1.13
261	130.0000	130.0000	-0.060	-1.16
262	130.5000	130.5000	-0.060	-1.16
263	131.0000	131.0000	-0.060	-1.16
264	131.5000	131.5000	-0.060	-1.19
265	132.0000	132.0000	-0.060	-1.19
266	132.5000	132.5000	-0.060	-1.16
267	133.0000	133.0000	-0.060	-1.13
268	133.5000	133.5000	-0.060	-1.13
269	134.0000	134.0000	-0.060	-1.13
270	134.5000	134.5000	-0.060	-1.16
271	135.0000	135.0000	-0.060	-1.16
272	135.5000	135.5000	-0.060	-1.13
273	136.0000	136.0000	-0.060	-1.13
274	136.5000	136.5000	-0.060	-1.10
275	137.0000	137.0000	-0.060	-1.07
276	137.5000	137.5000	-0.060	-1.10
277	138.0000	138.0000	-0.060	-1.10
278	138.5000	138.5000	-0.060	-1.13
279	139.0000	139.0000	-0.060	-1.10
280	139.5000	139.5000	-0.060	-1.10
281	140.0000	140.0000	-0.060	-1.13
282	140.5000	140.5000	-0.060	-1.13
283	141.0000	141.0000	-0.060	-1.13
284	141.5000	141.5000	-0.060	-1.13
285	142.0000	142.0000	-0.060	-1.13
286	142.5000	142.5000	-0.060	-1.13
287	143.0000	143.0000	-0.060	-1.10
288	143.5000	143.5000	-0.060	-1.07
289	144.0000	144.0000	-0.060	-1.07
290	144.5000	144.5000	-0.060	-1.07
291	145.0000	145.0000	-0.060	-1.04
292	145.5000	145.5000	-0.060	-1.04
293	146.0000	146.0000	-0.060	-1.04
294	146.5000	146.5000	-0.060	-1.07
295	147.0000	147.0000	-0.060	-1.07
296	147.5000	147.5000	-0.060	-1.04
297	148.0000	148.0000	-0.060	-1.04
298	148.5000	148.5000	-0.060	-1.07
299	149.0000	149.0000	-0.060	-1.07
300	149.5000	149.5000	-0.060	-1.07
301	150.0000	150.0000	-0.060	-1.07
302	150.5000	150.5000	-0.118	-1.34
303	151.0000	151.0000	-0.120	-5.68
304	151.5000	151.5000	-0.120	-9.37
305	152.0000	152.0000	-0.120	-10.77
306	152.5000	152.5000	-0.120	-10.68
307	153.0000	153.0000	-0.120	-10.10
308	153.5000	153.5000	-0.120	-9.61
309	154.0000	154.0000	-0.120	-9.28
310	154.5000	154.5000	-0.120	-9.09
311	155.0000	155.0000	-0.120	-8.88
312	155.5000	155.5000	-0.120	-8.73
313	156.0000	156.0000	-0.120	-8.64
314	156.5000	156.5000	-0.120	-8.55
315	157.0000	157.0000	-0.120	-8.45
316	157.5000	157.5000	-0.120	-8.39
317	158.0000	158.0000	-0.120	-8.27
318	158.5000	158.5000	-0.120	-8.18
319	159.0000	159.0000	-0.120	-8.06
320	159.5000	159.5000	-0.120	-7.97
321	160.0000	160.0000	-0.120	-7.93
322	160.5000	160.5000	-0.120	-7.93
323	161.0000	161.0000	-0.120	-7.87
324	161.5000	161.5000	-0.120	-7.78
325	162.0000	162.0000	-0.120	-7.72
326	162.5000	162.5000	-0.120	-7.63
327	163.0000	163.0000	-0.120	-7.60
328	163.5000	163.5000	-0.120	-7.57
329	164.0000	164.0000	-0.120	-7.54
330	164.5000	164.5000	-0.120	-7.51
331	165.0000	165.0000	-0.120	-7.48
332	165.5000	165.5000	-0.120	-7.42
333	166.0000	166.0000	-0.120	-7.39
334	166.5000	166.5000	-0.120	-7.32
335	167.0000	167.0000	-0.120	-7.32
336	167.5000	167.5000	-0.120	-7.29
337	168.0000	168.0000	-0.120	-7.26
338	168.5000	168.5000	-0.120	-7.20
339	169.0000	169.0000	-0.120	-7.08
340	169.5000	169.5000	-0.120	-7.05
341	170.0000	170.0000	-0.120	-7.08
342	170.5000	170.5000	-0.120	-7.08
343	171.0000	171.0000	-0.120	-7.02
344	171.5000	171.5000	-0.120	-6.99
345	172.0000	172.0000	-0.120	-6.99
346	172.5000	172.5000	-0.120	-6.96
347	173.0000	173.0000	-0.120	-6.90
348	173.5000	173.5000	-0.120	-6.84
349	174.0000	174.0000	-0.120	-6.84
350	174.5000	174.5000	-0.120	-6.87
351	175.0000	175.0000	-0.120	-6.90
352	175.5000	175.5000	-0.120	-6.87
353	176.0000	176.0000	-0.120	-6.81
354	176.5000	176.5000	-0.120	-6.74
355	177.0000	177.0000	-0.120	-6.71
356	177.5000	177.5000	-0.120	-6.68
357	178.0000	178.0000	-0.120	-6.65
358	178.5000	178.5000	-0.120	-6.68
359	179.0000	179.0000	-0.120	-6.68
360	179.5000	179.5000	-0.120	-6.59
361	180.0000	180.0000	-0.120	-6.59
362	180.5000	180.5000	-0.120	-6.59
363	181.0000	181.0000	-0.120	-6.56
364	181.5000	181.5000	-0.120	-6.53
365	182.0000	182.0000	-0.120	-6.53
366	182.5000	182.5000	-0.120	-6.53
367	183.0000	183.0000	-0.120	-6.50
368	183.5000	183.5000	-0.120	-6.44
369	184.0000	184.0000	-0.120	-6.41
370	184.5000	184.5000	-0.120	-6.41
371	185.0000	185.0000	-0.120	-6.44
372	185.5000	185.5000	-0.120	-6.47
373	186.0000	186.0000	-0.120	-6.47
374	186.5000	186.5000	-0.120	-6.44
375	187.0000	187.0000	-0.120	-6.38
376	187.5000	187.5000	-0.120	-6.38
377	188.0000	188.0000	-0.120	-6.41
378	188.5000	188.5000	-0.120	-6.41
379	189.0000	189.0000	-0.120	-6.35
380	189.5000	189.5000	-0.120	-6.35
381	190.0000	190.0000	-0.120	-6.29
382	190.5000	190.5000	-0.120	-6.23
383	191.0000	191.0000	-0.120	-6.23
384	191.5000	191.5000	-0.120	-6.23
385	192.0000	192.0000	-0.120	-6.26
386	192.5000	192.5000	-0.120	-6.29
387	193.0000	193.0000	-0.120	-6.26
388	193.5000	193.5000	-0.120	-6.26
389	194.0000	194.0000	-0.120	-6.23
390	194.5000	194.5000	-0.120	-6.13
391	195.0000	195.0000	-0.120	-6.13
392	195.5000	195.5000	-0.120	-6.13
393	196.0000	196.0000	-0.120	-6.13
394	196.5000	196.5000	-0.120	-6.13
395	197.0000	197.0000	-0.120	-6.10
396	197.5000	197.5000	-0.120	-6.04
397	198.0000	198.0000	-0.120	-6.04
398	198.5000	198.5000	-0.120	-6.07
399	199.0000	199.0000	-0.120	-6.07
400	199.5000	199.5000	-0.120	-6.10
401	200.0000	200.0000	-0.120	-6.07
402	200.5000	200.5000	-0.120	-5.98
403	201.0000	201.0000	-0.120	-6.01
404	201.5000	201.5000	-0.120	-6.10
405	202.0000	202.0000	-0.120	-6.07
406	202.5000	202.5000	-0.120	-6.04
407	203.0000	203.0000	-0.120	-6.04
408	203.5000	203.5000	-0.120	-6.01
409	204.0000	204.0000	-0.120	-5.98
410	204.5000	204.5000	-0.120	-6.01
411	205.0000	205.0000	-0.120	-5.98
412	205.5000	205.5000	-0.120	-5.95
413	206.0000	206.0000	-0.120	-5.95
414	206.5000	206.5000	-0.120	-5.92
415	207.0000	207.0000	-0.120	-5.92
416	207.5000	207.5000	-0.120	-5.95
417	208.0000	208.0000	-0.120	-5.98
418	208.5000	208.5000	-0.120	-5.98
419	209.0000	209.0000	-0.120	-5.92
420	209.5000	209.5000	-0.120	-5.89
421	210.0000	210.0000	-0.120	-5.92
422	210.5000	210.5000	-0.120	-5.92
423	211.0000	211.0000	-0.120	-5.89
424	211.5000	211.5000	-0.120	-5.89
425	212.0000	212.0000	-0.120	-5.89
426	212.5000	212.5000	-0.120	-5.86
427	213.0000	213.0000	-0.120	-5.77
428	213.5000	213.5000	-0.120	-5.74
429	214.0000	214.0000	-0.120	-5.74
430	214.5000	214.5000	-0.120	-5.74
431	215.0000	215.0000	-0.120	-5.77
432	215.5000	215.5000	-0.120	-5.77
433	216.0000	216.0000	-0.120	-5.74
434	216.5000	216.5000	-0.120	-5.74
435	217.0000	217.0000	-0.120	-5.74
436	217.5000	217.5000	-0.120	-5.71
437	218.0000	218.0000	-0.120	-5.65
438	218.5000	218.5000	-0.120	-5.62
439	219.0000	219.0000	-0.120	-5.68
440	219.5000	219.5000	-0.120	-5.71
441	220.0000	220.0000	-0.120	-5.68
442	220.5000	220.5000	-0.120	-5.65
443	221.0000	221.0000	-0.120	-5.65
444	221.5000	221.5000	-0.120	-5.62
445	222.0000	222.0000	-0.120	-5.62
446	222.5000	222.5000	-0.120	-5.65
447	223.0000	223.0000	-0.120	-5.65
448	223.5000	223.5000	-0.120	-5.58
449	224.0000	224.0000	-0.120	-5.55
450	224.5000	224.5000	-0.120	-5.55
451	225.0000	225.0000	-0.120	-5.58
452	225.5000	225.5000	-0.120	-5.58
453	226.0000	226.0000	-0.120	-5.58
454	226.5000	226.5000	-0.120	-5.55
455	227.0000	227.0000	-0.120	-5.58
456	227.5000	227.5000	-0.120	-5.62
457	228.0000	228.0000	-0.120	-5.55
458	228.5000	228.5000	-0.120	-5.55
459	229.0000	229.0000	-0.120	-5.55
460	229.5000	229.5000	-0.120	-5.52
461	230.0000	230.0000	-0.120	-5.52
462	230.5000	230.5000	-0.120	-5.52
463	231.0000	231.0000	-0.120	-5.55
464	231.5000	231.5000	-0.120	-5.58
465	232.0000	232.0000	-0.120	-5.58
466	232.5000	232.5000	-0.120	-5.58
467	233.0000	233.0000	-0.120	-5.55
468	233.5000	233.5000	-0.120	-5.49
469	234.0000	234.0000	-0.120	-5.43
470	234.5000	234.5000	-0.120	-5.43
471	235.0000	235.0000	-0.120	-5.40
472	235.5000	235.5000	-0.120	-5.40
473	236.0000	236.0000	-0.120	-5.43
474	236.5000	236.5000	-0.120	-5.43
475	237.0000	237.0000	-0.120	-5.40
476	237.5000	237.5000	-0.120	-5.43
477	238.0000	238.0000	-0.120	-5.55
478	238.5000	238.5000	-0.120	-5.68
479	239.0000	239.0000	-0.120	-5.71
480	239.5000	239.5000	-0.120	-5.68
481	240.0000	240.0000	-0.120	-5.65
482	240.5000	240.5000	-0.120	-5.65
483	241.0000	241.0000	-0.120	-5.68
484	241.5000	241.5000	-0.120	-5.58
485	242.0000	242.0000	-0.120	-5.58
486	242.5000	242.5000	-0.120	-5.58
487	243.0000	243.0000	-0.120	-5.55
488	243.5000	243.5000	-0.120	-5.55
489	244.0000	244.0000	-0.120	-5.52
490	244.5000	244.5000	-0.120	-5.52
491	245.0000	245.0000	-0.120	-5.55
492	245.5000	245.5000	-0.120	-5.52
493	246.0000	246.0000	-0.120	-5.52
494	246.5000	246.5000	-0.120	-5.52
495	247.0000	247.0000	-0.120	-5.49
496	247.5000	247.5000	-0.120	-5.52
497	248.0000	248.0000	-0.120	-5.55
498	248.5000	248.5000	-0.120	-5.58
499	249.0000	249.0000	-0.120	-5.58
500	249.5000	249.5000	-0.120	-5.49
501	250.0000	250.0000	-0.120	-5.43
502	250.5000	250.5000	-0.120	-5.43
503	251.0000	251.0000	-0.120	-5.43
504	251.5000	251.5000	-0.120	-5.46
505	252.0000	252.0000	-0.120	-5.46
506	252.5000	252.5000	-0.120	-5.46
507	253.0000	253.0000	-0.120	-5.46
508	253.5000	253.5000	-0.120	-5.46
509	254.0000	254.0000	-0.120	-5.46
510	254.5000	254.5000	-0.120	-5.46
511	255.0000	255.0000	-0.120	-5.43
512	255.5000	255.5000	-0.120	-5.43
513	256.0000	256.0000	-0.120	-5.43
514	256.5000	256.5000	-0.120	-5.40
515	257.0000	257.0000	-0.120	-5.31
516	257.5000	257.5000	-0.120	-5.31
517	258.0000	258.0000	-0.120	-5.31
518	258.5000	258.5000	-0.120	-5.31
519	259.0000	259.0000	-0.120	-5.37
520	259.5000	259.5000	-0.120	-5.34
521	260.0000	260.0000	-0.120	-5.31
522	260.5000	260.5000	-0.120	-5.31
523	261.0000	261.0000	-0.120	-5.31
524	261.5000	261.5000	-0.120	-5.34
525	262.0000	262.0000	-0.120	-5.37
526	262.5000	262.5000	-0.120	-5.34
527	263.0000	263.0000	-0.120	-5.28
528	263.5000	263.5000	-0.120	-5.25
529	264.0000	264.0000	-0.120	-5.25
530	264.5000	264.5000	-0.180	-9.13
531	265.0000	265.0000	-0.180	-18.04
532	265.5000	265.5000	-0.180	-23.10
533	266.0000	266.0000	-0.180	-24.23
534	266.5000	266.5000	-0.180	-23.53
535	267.0000	267.0000	-0.180	-22.43
536	267.5000	267.5000	-0.180	-21.49
537	268.0000	268.0000	-0.180	-20.84
538	268.5000	268.5000	-0.180	-20.51
539	269.0000	269.0000	-0.180	-20.26
540	269.5000	269.5000	-0.180	-20.05
541	270.0000	270.0000	-0.180	-19.84
542	270.5000	270.5000	-0.180	-19.59
543	271.0000	271.0000	-0.180	-19.38
544	271.5000	271.5000	-0.180	-19.23
545	272.0000	272.0000	-0.180	-19.10
546	272.5000	272.5000	-0.180	-18.92
547	273.0000	273.0000	-0.180	-18.74
548	273.5000	273.5000	-0.180	-18.65
549	274.0000	274.0000	-0.180	-18.56
550	274.5000	274.5000	-0.180	-18.43
551	275.0000	275.0000	-0.180	-18.37
552	275.5000	275.5000	-0.180	-18.28
553	276.0000	276.0000	-0.180	-18.16
554	276.5000	276.5000	-0.180	-18.07
555	277.0000	277.0000	-0.180	-18.01
556	277.5000	277.5000	-0.180	-17.88
557	278.0000	278.0000	-0.180	-17.70
558	278.5000	278.5000	-0.180	-17.58
559	279.0000	279.0000	-0.180	-17.49
560	279.5000	279.5000	-0.180	-17.40
561	280.0000	280.0000	-0.180	-17.33
562	280.5000	280.5000	-0.180	-17.24
563	281.0000	281.0000	-0.180	-17.15
564	281.5000	281.5000	-0.180	-17.12
565	282.0000	282.0000	-0.180	-17.06
566	282.5000	282.5000	-0.180	-17.03
567	283.0000	283.0000	-0.180	-16.97
568	283.5000	283.5000	-0.180	-16.91
569	284.0000	284.0000	-0.180	-16.85
570	284.5000	284.5000	-0.180	-16.82
571	285.0000	285.0000	-0.180	-16.72
572	285.5000	285.5000	-0.180	-16.63
573	286.0000	286.0000	-0.180	-16.60
574	286.5000	286.5000	-0.180	-16.54
575	287.0000	287.0000	-0.180	-16.48
576	287.5000	287.5000	-0.180	-16.48
577	288.0000	288.0000	-0.180	-16.42
578	288.5000	288.5000	-0.180	-16.39
579	289.0000	289.0000	-0.180	-16.36
580	289.5000	289.5000	-0.180	-16.30
581	290.0000	290.0000	-0.180	-16.24
582	290.5000	290.5000	-0.180	-16.17
583	291.0000	291.0000	-0.180	-16.11
584	291.5000	291.5000	-0.180	-16.05
585	292.0000	292.0000	-0.180	-16.02
586	292.5000	292.5000	-0.180	-16.02
587	293.0000	293.0000	-0.180	-15.96
588	293.5000	293.5000	-0.180	-15.87
589	294.0000	294.0000	-0.180	-15.81
590	294.5000	294.5000	-0.180	-15.81
591	295.0000	295.0000	-0.180	-15.78
592	295.5000	295.5000	-0.180	-15.75
593	296.0000	296.0000	-0.180	-15.72
594	296.5000	296.5000	-0.180	-15.66
595	297.0000	297.0000	-0.180	-15.59
596	297.5000	297.5000	-0.180	-15.53
597	298.0000	298.0000	-0.180	-15.50
598	298.5000	298.5000	-0.180	-15.50
599	299.0000	299.0000	-0.180	-15.47
600	299.5000	299.5000	-0.180	-15.50
601	300.0000	300.0000	-0.180	-15.50
602	300.5000	300.5000	-0.180	-15.44
603	301.0000	301.0000	-0.180	-15.38
604	301.5000	301.5000	-0.180	-15.35
605	302.0000	302.0000	-0.180	-15.29
606	302.5000	302.5000	-0.180	-15.26
607	303.0000	303.0000	-0.180	-15.23
608	303.5000	303.5000	-0.180	-15.26
609	304.0000	304.0000	-0.180	-15.29
610	304.5000	304.5000	-0.180	-15.23
611	305.0000	305.0000	-0.180	-15.20
612	305.5000	305.5000	-0.180	-15.14
613	306.0000	306.0000	-0.180	-15.11
614	306.5000	306.5000	-0.180	-14.98
615	307.0000	307.0000	-0.180	-14.89
616	307.5000	307.5000	-0.180	-14.89
617	308.0000	308.0000	-0.180	-14.95
618	308.5000	308.5000	-0.180	-14.95
619	309.0000	309.0000	-0.180	-14.92
620	309.5000	309.5000	-0.180	-14.89
621	310.0000	310.0000	-0.180	-14.86
622	310.5000	310.5000	-0.180	-14.86
623	311.0000	311.0000	-0.180	-14.83
624	311.5000	311.5000	-0.180	-14.80
625	312.0000	312.0000	-0.180	-14.77
626	312.5000	312.5000	-0.180	-14.71
627	313.0000	313.0000	-0.180	-14.71
628	313.5000	313.5000	-0.180	-14.71
629	314.0000	314.0000	-0.180	-14.71
630	314.5000	314.5000	-0.180	-14.68
631	315.0000	315.0000	-0.180	-14.68
632	315.5000	315.5000	-0.180	-14.62
633	316.0000	316.0000	-0.180	-14.59
634	316.5000	316.5000	-0.180	-14.56
635	317.0000	317.0000	-0.180	-14.59
636	317.5000	317.5000	-0.180	-14.56
637	318.0000	318.0000	-0.180	-14.53
638	318.5000	318.5000	-0.180	-14.53
639	319.0000	319.0000	-0.180	-14.53
640	319.5000	319.5000	-0.180	-14.50
641	320.0000	320.0000	-0.180	-14.47
642	320.5000	320.5000	-0.180	-14.40
643	321.0000	321.0000	-0.180	-14.37
644	321.5000	321.5000	-0.180	-14.37
645	322.0000	322.0000	-0.180	-14.40
646	322.5000	322.5000	-0.180	-14.40
647	323.0000	323.0000	-0.180	-14.40
648	323.5000	323.5000	-0.180	-14.34
649	324.0000	324.0000	-0.180	-14.31
650	324.5000	324.5000	-0.180	-14.28
651	325.0000	325.0000	-0.180	-14.25
652	325.5000	325.5000	-0.180	-14.22
653	326.0000	326.0000	-0.180	-14.19
654	326.5000	326.5000	-0.180	-14.19
655	327.0000	327.0000	-0.180	-14.19
656	327.5000	327.5000	-0.180	-14.22
657	328.0000	328.0000	-0.180	-14.22
658	328.5000	328.5000	-0.180	-14.22
659	329.0000	329.0000	-0.180	-14.22
660	329.5000	329.5000	-0.180	-14.19
661	330.0000	330.0000	-0.180	-14.13
662	330.5000	330.5000	-0.180	-14.13
663	331.0000	331.0000	-0.180	-14.13
664	331.5000	331.5000	-0.180	-14.10
665	332.0000	332.0000	-0.180	-14.07
666	332.5000	332.5000	-0.180	-14.04
667	333.0000	333.0000	-0.180	-13.98
668	333.5000	333.5000	-0.180	-13.92
669	334.0000	334.0000	-0.180	-13.89
670	334.5000	334.5000	-0.180	-13.92
671	335.0000	335.0000	-0.180	-13.89
672	335.5000	335.5000	-0.180	-13.82
673	336.0000	336.0000	-0.180	-13.82
674	336.5000	336.5000	-0.180	-13.82
675	337.0000	337.0000	-0.180	-13.79
676	337.5000	337.5000	-0.180	-13.73
677	338.0000	338.0000	-0.180	-13.79
678	338.5000	338.5000	-0.180	-13.82
679	339.0000	339.0000	-0.180	-13.86
680	339.5000	339.5000	-0.180	-13.82
681	340.0000	340.0000	-0.180	-13.79
682	340.5000	340.5000	-0.180	-13.76
683	341.0000	341.0000	-0.180	-13.76
684	341.5000	341.5000	-0.180	-13.76
685	342.0000	342.0000	-0.180	-13.73
686	342.5000	342.5000	-0.180	-13.70
687	343.0000	343.0000	-0.180	-13.67
688	343.5000	343.5000	-0.180	-13.73
689	344.0000	344.0000	-0.180	-13.79
690	344.5000	344.5000	-0.180	-13.76
691	345.0000	345.0000	-0.180	-13.73
692	345.5000	345.5000	-0.180	-13.73
693	346.0000	346.0000	-0.180	-13.70
694	346.5000	346.5000	-0.180	-13.67
695	347.0000	347.0000	-0.180	-13.61
696	347.5000	347.5000	-0.180	-13.58
697	348.0000	348.0000	-0.180	-13.58
698	348.5000	348.5000	-0.180	-13.58
699	349.0000	349.0000	-0.180	-13.61
700	349.5000	349.5000	-0.180	-13.55
701	350.0000	350.0000	-0.180	-13.49
702	350.5000	350.5000	-0.180	-13.46
703	351.0000	351.0000	-0.180	-13.49
704	351.5000	351.5000	-0.180	-13.52
705	352.0000	352.0000	-0.180	-13.89
706	352.5000	352.5000	-0.180	-14.16
707	353.0000	353.0000	-0.180	-14.25
708	353.5000	353.5000	-0.180	-14.19
709	354.0000	354.0000	-0.180	-14.13
710	354.5000	354.5000	-0.180	-14.10
711	355.0000	355.0000	-0.180	-14.07
712	355.5000	355.5000	-0.180	-14.07
713	356.0000	356.0000	-0.180	-14.04
714	356.5000	356.5000	-0.180	-14.01
715	357.0000	357.0000	-0.180	-13.98
716	357.5000	357.5000	-0.180	-13.95
717	358.0000	358.0000	-0.180	-13.95
718	358.5000	358.5000	-0.180	-13.92
719	359.0000	359.0000	-0.180	-13.92
720	359.5000	359.5000	-0.180	-13.86
721	360.0000	360.0000	-0.180	-13.82
722	360.5000	360.5000	-0.180	-13.82
723	361.0000	361.0000	-0.180	-13.86
724	361.5000	361.5000	-0.180	-13.82
725	362.0000	362.0000	-0.180	-13.82
726	362.5000	362.5000	-0.180	-13.82
727	363.0000	363.0000	-0.180	-13.82
728	363.5000	363.5000	-0.180	-13.82
729	364.0000	364.0000	-0.180	-13.76
730	364.5000	364.5000	-0.180	-13.73
731	365.0000	365.0000	-0.180	-13.73
732	365.5000	365.5000	-0.180	-13.73
733	366.0000	366.0000	-0.180	-13.76
734	366.5000	366.5000	-0.180	-13.73
735	367.0000	367.0000	-0.180	-13.70
736	367.5000	367.5000	-0.180	-13.70
737	368.0000	368.0000	-0.180	-13.67
738	368.5000	368.5000	-0.180	-13.64
739	369.0000	369.0000	-0.180	-13.64
740	369.5000	369.5000	-0.180	-13.64
741	370.0000	370.0000	-0.180	-13.61
742	370.5000	370.5000	-0.180	-13.58
743	371.0000	371.0000	-0.180	-13.55
744	371.5000	371.5000	-0.180	-13.49
745	372.0000	372.0000	-0.180	-13.46
746	372.5000	372.5000	-0.180	-13.43
747	373.0000	373.0000	-0.180	-13.43
748	373.5000	373.5000	-0.180	-13.40
749	374.0000	374.0000	-0.180	-13.43
750	374.5000	374.5000	-0.180	-13.49
751	375.0000	375.0000	-0.180	-13.46
752	375.5000	375.5000	-0.180	-13.43
753	376.0000	376.0000	-0.180	-13.43
754	376.5000	376.5000	-0.180	-13.40
755	377.0000	377.0000	-0.180	-13.37
756	377.5000	377.5000	-0.180	-13.37
757	378.0000	378.0000	-0.207	-13.70
758	378.5000	378.5000	-0.240	-34.12
759	379.0000	379.0000	-0.240	-53.50
760	379.5000	379.5000	-0.240	-61.43
761	380.0000	380.0000	-0.240	-61.80
762	380.5000	380.5000	-0.240	-59.39
763	381.0000	381.0000	-0.240	-56.92
764	381.5000	381.5000	-0.240	-55.15
765	382.0000	382.0000	-0.240	-54.02
766	382.5000	382.5000	-0.240	-53.25
767	383.0000	383.0000	-0.240	-52.61
768	383.5000	383.5000	-0.240	-52.00
769	384.0000	384.0000	-0.240	-51.48
770	384.5000	384.5000	-0.240	-51.03
771	385.0000	385.0000	-0.240	-50.63
772	385.5000	385.5000	-0.240	-50.17
773	386.0000	386.0000	-0.240	-49.75
774	386.5000	386.5000	-0.240	-49.41
775	387.0000	387.0000	-0.240	-49.04
776	387.5000	387.5000	-0.240	-48.68
777	388.0000	388.0000	-0.240	-48.37
778	388.5000	388.5000	-0.240	-48.10
779	389.0000	389.0000	-0.240	-47.76
780	389.5000	389.5000	-0.240	-47.49
781	390.0000	390.0000	-0.240	-47.27
782	390.5000	390.5000	-0.240	-47.00
783	391.0000	391.0000	-0.240	-46.78
784	391.5000	391.5000	-0.240	-46.54
785	392.0000	392.0000	-0.240	-46.36
786	392.5000	392.5000	-0.240	-46.24
787	393.0000	393.0000	-0.240	-46.14
788	393.5000	393.5000	-0.240	-46.02
789	394.0000	394.0000	-0.240	-45.87
790	394.5000	394.5000	-0.240	-45.69
791	395.0000	395.0000	-0.240	-45.44
792	395.5000	395.5000	-0.240	-45.17
793	396.0000	396.0000	-0.240	-45.01
794	396.5000	396.5000	-0.240	-44.95
795	397.0000	397.0000	-0.240	-44.86
796	397.5000	397.5000	-0.240	-44.71
797	398.0000	398.0000	-0.240	-44.56
798	398.5000	398.5000	-0.240	-44.40
799	399.0000	399.0000	-0.240	-44.19
800	399.5000	399.5000	-0.240	-44.07
801	400.0000	400.0000	-0.240	-43.82
802	400.5000	400.5000	-0.240	-43.58
803	401.0000	401.0000	-0.240	-43.40
804	401.5000	401.5000	-0.240	-43.34
805	402.0000	402.0000	-0.240	-43.34
806	402.5000	402.5000	-0.240	-43.24
807	403.0000	403.0000	-0.240	-43.09
808	403.5000	403.5000	-0.240	-42.91
809	404.0000	404.0000	-0.240	-42.70
810	404.5000	404.5000	-0.240	-42.54
811	405.0000	405.0000	-0.240	-42.48
812	405.5000	405.5000	-0.240	-42.39
813	406.0000	406.0000	-0.240	-42.21
814	406.5000	406.5000	-0.240	-42.12
815	407.0000	407.0000	-0.240	-42.09
816	407.5000	407.5000	-0.240	-42.05
817	408.0000	408.0000	-0.240	-41.96
818	408.5000	408.5000	-0.240	-41.84
819	409.0000	409.0000	-0.240	-41.72
820	409.5000	409.5000	-0.240	-41.63
821	410.0000	410.0000	-0.240	-41.57
822	410.5000	410.5000	-0.240	-41.41
823	411.0000	411.0000	-0.240	-41.29
824	411.5000	411.5000	-0.240	-41.23
825	412.0000	412.0000	-0.240	-41.20
826	412.5000	412.5000	-0.240	-41.11
827	413.0000	413.0000	-0.240	-41.05
828	413.5000	413.5000	-0.240	-40.96
829	414.0000	414.0000	-0.240	-40.93
830	414.5000	414.5000	-0.240	-40.93
831	415.0000	415.0000	-0.240	-40.80
832	415.5000	415.5000	-0.240	-40.71
833	416.0000	416.0000	-0.240	-40.77
834	416.5000	416.5000	-0.240	-40.74
835	417.0000	417.0000	-0.240	-40.59
836	417.5000	417.5000	-0.240	-40.47
837	418.0000	418.0000	-0.240	-40.31
838	418.5000	418.5000	-0.240	-40.19
839	419.0000	419.0000	-0.240	-40.19
840	419.5000	419.5000	-0.240	-40.16
841	420.0000	420.0000	-0.240	-40.19
842	420.5000	420.5000	-0.240	-40.13
843	421.0000	421.0000	-0.240	-40.16
844	421.5000	421.5000	-0.240	-40.07
845	422.0000	422.0000	-0.240	-39.98
846	422.5000	422.5000	-0.240	-39.95
847	423.0000	423.0000	-0.240	-39.83
848	423.5000	423.5000	-0.240	-39.77
849	424.0000	424.0000	-0.240	-39.67
850	424.5000	424.5000	-0.240	-39.70
851	425.0000	425.0000	-0.240	-39.67
852	425.5000	425.5000	-0.240	-39.55
853	426.0000	426.0000	-0.240	-39.46
854	426.5000	426.5000	-0.240	-39.46
855	427.0000	427.0000	-0.240	-39.55
856	427.5000	427.5000	-0.240	-39.58
857	428.0000	428.0000	-0.240	-39.55
858	428.5000	428.5000	-0.240	-39.43
859	429.0000	429.0000	-0.240	-39.25
860	429.5000	429.5000	-0.240	-39.16
861	430.0000	430.0000	-0.240	-39.09
862	430.5000	430.5000	-0.240	-39.03
863	431.0000	431.0000	-0.240	-39.00
864	431.5000	431.5000	-0.240	-39.00
865	432.0000	432.0000	-0.240	-39.03
866	432.5000	432.5000	-0.240	-39.03
867	433.0000	433.0000	-0.240	-38.97
868	433.5000	433.5000	-0.240	-38.79
869	434.0000	434.0000	-0.240	-38.73
870	434.5000	434.5000	-0.240	-38.73
871	435.0000	435.0000	-0.240	-38.79
872	435.5000	435.5000	-0.240	-38.76
873	436.0000	436.0000	-0.240	-38.73
874	436.5000	436.5000	-0.240	-38.76
875	437.0000	437.0000	-0.240	-38.73
876	437.5000	437.5000	-0.240	-38.64
877	438.0000	438.0000	-0.240	-38.45
878	438.5000	438.5000	-0.240	-38.30
879	439.0000	439.0000	-0.240	-38.18
880	439.5000	439.5000	-0.240	-38.18
881	440.0000	440.0000	-0.240	-38.12
882	440.5000	440.5000	-0.240	-38.03
883	441.0000	441.0000	-0.240	-38.03
884	441.5000	441.5000	-0.240	-38.03
885	442.0000	442.0000	-0.240	-37.97
886	442.5000	442.5000	-0.240	-37.93
887	443.0000	443.0000	-0.240	-37.87
888	443.5000	443.5000	-0.240	-37.87
889	444.0000	444.0000	-0.240	-37.78
890	444.5000	444.5000	-0.240	-37.72
891	445.0000	445.0000	-0.240	-37.66
892	445.5000	445.5000	-0.240	-37.63
893	446.0000	446.0000	-0.240	-37.69
894	446.5000	446.5000	-0.240	-37.60
895	447.0000	447.0000	-0.240	-37.60
896	447.5000	447.5000	-0.240	-37.57
897	448.0000	448.0000	-0.240	-37.57
898	448.5000	448.5000	-0.240	-37.60
899	449.0000	449.0000	-0.240	-37.48
900	449.5000	449.5000	-0.240	-37.39
901	450.0000	450.0000	-0.240	-37.29
902	450.5000	450.5000	-0.240	-37.14
903	451.0000	451.0000	-0.240	-37.11
904	451.5000	451.5000	-0.240	-37.11
905	452.0000	452.0000	-0.240	-37.17
906	452.5000	452.5000	-0.240	-37.17
907	453.0000	453.0000	-0.240	-37.14
908	453.5000	453.5000	-0.240	-37.14
909	454.0000	454.0000	-0.240	-37.08
910	454.5000	454.5000	-0.240	-36.99
911	455.0000	455.0000	-0.240	-36.96
912	455.5000	455.5000	-0.240	-36.90
913	456.0000	456.0000	-0.240	-36.90
914	456.5000	456.5000	-0.240	-36.81
915	457.0000	457.0000	-0.240	-36.71
916	457.5000	457.5000	-0.240	-36.59
917	458.0000	458.0000	-0.240	-36.59
918	458.5000	458.5000	-0.240	-36.56
919	459.0000	459.0000	-0.240	-36.59
920	459.5000	459.5000	-0.240	-36.62
921	460.0000	460.0000	-0.240	-36.59
922	460.5000	460.5000	-0.240	-36.50
923	461.0000	461.0000	-0.240	-36.56
924	461.5000	461.5000	-0.240	-36.62
925	462.0000	462.0000	-0.240	-36.53
926	462.5000	462.5000	-0.240	-36.44
927	463.0000	463.0000	-0.240	-36.38
928	463.5000	463.5000	-0.240	-36.38
929	464.0000	464.0000	-0.240	-36.44
930	464.5000	464.5000	-0.240	-36.38
931	465.0000	465.0000	-0.240	-36.29
932	465.5000	465.5000	-0.240	-36.44
933	466.0000	466.0000	-0.240	-36.96
934	466.5000	466.5000	-0.240	-37.23
935	467.0000	467.0000	-0.240	-37.20
936	467.5000	467.5000	-0.240	-37.08
937	468.0000	468.0000	-0.240	-36.96
938	468.5000	468.5000	-0.240	-36.81
939	469.0000	469.0000	-0.240	-36.71
940	469.5000	469.5000	-0.240	-36.68
941	470.0000	470.0000	-0.240	-36.74
942	470.5000	470.5000	-0.240	-36.81
943	471.0000	471.0000	-0.240	-36.77
944	471.5000	471.5000	-0.240	-36.74
945	472.0000	472.0000	-0.240	-36.68
946	472.5000	472.5000	-0.240	-36.59
947	473.0000	473.0000	-0.240	-36.50
948	473.5000	473.5000	-0.240	-36.47
949	474.0000	474.0000	-0.240	-36.47
950	474.5000	474.5000	-0.240	-36.50
951	475.0000	475.0000	-0.240	-36.38
952	475.5000	475.5000	-0.240	-36.32
953	476.0000	476.0000	-0.240	-36.23
954	476.5000	476.5000	-0.240	-36.19
955	477.0000	477.0000	-0.240	-36.23
956	477.5000	477.5000	-0.240	-36.26
957	478.0000	478.0000	-0.240	-36.10
958	478.5000	478.5000	-0.240	-36.04
959	479.0000	479.0000	-0.240	-36.04
960	479.5000	479.5000	-0.240	-36.07
961	480.0000	480.0000	-0.240	-36.10
962	480.5000	480.5000	-0.240	-36.07
963	481.0000	481.0000	-0.240	-36.01
964	481.5000	481.5000	-0.240	-35.95
965	482.0000	482.0000	-0.240	-35.95
966	482.5000	482.5000	-0.240	-35.92
967	483.0000	483.0000	-0.240	-35.92
968	483.5000	483.5000	-0.240	-35.86
969	484.0000	484.0000	-0.240	-35.83
970	484.5000	484.5000	-0.240	-35.86
971	485.0000	485.0000	-0.240	-35.77
972	485.5000	485.5000	-0.240	-35.86
973	486.0000	486.0000	-0.240	-35.92
974	486.5000	486.5000	-0.240	-35.89
975	487.0000	487.0000	-0.240	-35.86
976	487.5000	487.5000	-0.240	-35.80
977	488.0000	488.0000	-0.240	-35.77
978	488.5000	488.5000	-0.240	-35.71
979	489.0000	489.0000	-0.240	-35.58
980	489.5000	489.5000	-0.240	-35.46
981	490.0000	490.0000	-0.240	-35.46
982	490.5000	490.5000	-0.240	-35.52
983	491.0000	491.0000	-0.240	-35.52
984	491.5000	491.5000	-0.240	-35.43
985	492.0000	492.0000	-0.240	-35.34
986	492.5000	492.5000	-0.240	-35.31
987	493.0000	493.0000	-0.240	-35.34
988	493.5000	493.5000	-0.240	-35.40
989	494.0000	494.0000	-0.240	-35.37
990	494.5000	494.5000	-0.240	-35.37
991	495.0000	495.0000	-0.240	-35.31
992	495.5000	495.5000	-0.240	-35.28
993	496.0000	496.0000	-0.240	-35.19
994	496.5000	496.5000	-0.240	-35.25
995	497.0000	497.0000	-0.240	-35.28
996	497.5000	497.5000	-0.240	-35.19
997	498.0000	498.0000	-0.240	-35.10
998	498.5000	498.5000	-0.240	-35.10
999	499.0000	499.0000	-0.240	-35.10
1000	499.5000	499.5000	-0.240	-35.04
1001	500.0000	500.0000	-0.240	-34.91
1002	500.5000	500.5000	-0.240	-34.73
1003	501.0000	501.0000	-0.240	-34.73
1004	501.5000	501.5000	-0.240	-34.73
1005	502.0000	502.0000	-0.240	-34.79
1006	502.5000	502.5000	-0.240	-34.79
1007	503.0000	503.0000	-0.240	-34.82
1008	503.5000	503.5000	-0.240	-34.91
1009	504.0000	504.0000	-0.240	-34.79
1010	504.5000	504.5000	-0.240	-34.67
1011	505.0000	505.0000	-0.240	-34.61
1012	505.5000	505.5000	-0.240	-34.52
1013	506.0000	506.0000	-0.240	-34.61
1014	506.5000	506.5000	-0.240	-34.64
1015	507.0000	507.0000	-0.240	-34.64
1016	507.5000	507.5000	-0.240	-34.58
1017	508.0000	508.0000	-0.240	-34.61
1018	508.5000	508.5000	-0.240	-34.58
1019	509.0000	509.0000	-0.240	-34.52
1020	509.5000	509.5000	-0.240	-34.49
1021	510.0000	510.0000	-0.240	-34.46
1022	510.5000	510.5000	-0.240	-34.42
1023	511.0000	511.0000	-0.240	-34.42
1024	511.5000	511.5000	-0.240	-34.46
1025	512.0000	512.0000	-0.240	-34.42
1026	512.5000	512.5000	-0.240	-34.39
1027	513.0000	513.0000	-0.240	-34.36
1028	513.5000	513.5000	-0.300	-47.55
1029	514.0000	514.0000	-0.300	-64.42
1030	514.5000	514.5000	-0.300	-71.96
1031	515.0000	515.0000	-0.300	-72.63
1032	515.5000	515.5000	-0.300	-70.65
1033	516.0000	516.0000	-0.300	-68.30
1034	516.5000	516.5000	-0.300	-66.56
1035	517.0000	517.0000	-0.300	-65.52
1036	517.5000	517.5000	-0.300	-64.82
1037	518.0000	518.0000	-0.300	-64.21
1038	518.5000	518.5000	-0.300	-63.63
1039	519.0000	519.0000	-0.300	-63.14
1040	519.5000	519.5000	-0.300	-62.69
1041	520.0000	520.0000	-0.300	-62.23
1042	520.5000	520.5000	-0.300	-61.65
1043	521.0000	521.0000	-0.300	-61.25
1044	521.5000	521.5000	-0.300	-60.85
1045	522.0000	522.0000	-0.300	-60.52
1046	522.5000	522.5000	-0.300	-60.18
1047	523.0000	523.0000	-0.300	-59.82
1048	523.5000	523.5000	-0.300	-59.60
1049	524.0000	524.0000	-0.300	-59.36
1050	524.5000	524.5000	-0.300	-59.05
1051	525.0000	525.0000	-0.300	-58.84
1052	525.5000	525.5000	-0.300	-58.75
1053	526.0000	526.0000	-0.300	-58.63
1054	526.5000	526.5000	-0.300	-58.44
1055	527.0000	527.0000	-0.300	-58.17
1056	527.5000	527.5000	-0.300	-57.83
1057	528.0000	528.0000	-0.300	-57.50
1058	528.5000	528.5000	-0.300	-57.25
1059	529.0000	529.0000	-0.300	-57.07
1060	529.5000	529.5000	-0.300	-56.86
1061	530.0000	530.0000	-0.300	-56.73
1062	530.5000	530.5000	-0.300	-56.70
1063	531.0000	531.0000	-0.300	-56.64
1064	531.5000	531.5000	-0.300	-56.43
1065	532.0000	532.0000	-0.300	-56.22
1066	532.5000	532.5000	-0.300	-56.03
1067	533.0000	533.0000	-0.300	-55.79
1068	533.5000	533.5000	-0.300	-55.70
1069	534.0000	534.0000	-0.300	-55.60
1070	534.5000	534.5000	-0.300	-55.48
1071	535.0000	535.0000	-0.300	-55.39
1072	535.5000	535.5000	-0.300	-55.27
1073	536.0000	536.0000	-0.300	-55.18
1074	536.5000	536.5000	-0.300	-55.09
1075	537.0000	537.0000	-0.300	-55.06
1076	537.5000	537.5000	-0.300	-54.96
1077	538.0000	538.0000	-0.300	-54.87
1078	538.5000	538.5000	-0.300	-54.66
1079	539.0000	539.0000	-0.300	-54.51
1080	539.5000	539.5000	-0.300	-54.29
1081	540.0000	540.0000	-0.300	-54.11
1082	540.5000	540.5000	-0.300	-53.90
1083	541.0000	541.0000	-0.300	-53.74
1084	541.5000	541.5000	-0.300	-53.68
1085	542.0000	542.0000	-0.300	-53.59
1086	542.5000	542.5000	-0.300	-53.59
1087	543.0000	543.0000	-0.300	-53.50
1088	543.5000	543.5000	-0.300	-53.32
1089	544.0000	544.0000	-0.300	-53.10
1090	544.5000	544.5000	-0.300	-53.13
1091	545.0000	545.0000	-0.300	-53.16
1092	545.5000	545.5000	-0.300	-53.04
1093	546.0000	546.0000	-0.300	-52.89
1094	546.5000	546.5000	-0.300	-52.74
1095	547.0000	547.0000	-0.300	-52.61
1096	547.5000	547.5000	-0.300	-52.58
1097	548.0000	548.0000	-0.300	-52.61
1098	548.5000	548.5000	-0.300	-52.58
1099	549.0000	549.0000	-0.300	-52.46
1100	549.5000	549.5000	-0.300	-52.37
1101	550.0000	550.0000	-0.300	-52.25
1102	550.5000	550.5000	-0.300	-52.16
1103	551.0000	551.0000	-0.300	-52.22
1104	551.5000	551.5000	-0.300	-52.16
1105	552.0000	552.0000	-0.300	-52.10
1106	552.5000	552.5000	-0.300	-51.85
1107	553.0000	553.0000	-0.300	-51.64
1108	553.5000	553.5000	-0.300	-51.58
1109	554.0000	554.0000	-0.300	-51.52
1110	554.5000	554.5000	-0.300	-51.42
1111	555.0000	555.0000	-0.300	-51.42
1112	555.5000	555.5000	-0.300	-51.42
1113	556.0000	556.0000	-0.300	-51.36
1114	556.5000	556.5000	-0.300	-51.33
1115	557.0000	557.0000	-0.300	-51.45
1116	557.5000	557.5000	-0.300	-51.48
1117	558.0000	558.0000	-0.300	-51.55
1118	558.5000	558.5000	-0.300	-51.48
1119	559.0000	559.0000	-0.300	-51.36
1120	559.5000	559.5000	-0.300	-51.18
1121	560.0000	560.0000	-0.300	-51.00
1122	560.5000	560.5000	-0.300	-50.94
1123	561.0000	561.0000	-0.300	-50.87
1124	561.5000	561.5000	-0.300	-50.87
1125	562.0000	562.0000	-0.300	-50.94
1126	562.5000	562.5000	-0.300	-50.97
1127	563.0000	563.0000	-0.300	-50.84
1128	563.5000	563.5000	-0.300	-50.69
1129	564.0000	564.0000	-0.300	-50.60
1130	564.5000	564.5000	-0.300	-50.48
1131	565.0000	565.0000	-0.300	-50.33
1132	565.5000	565.5000	-0.300	-50.33
1133	566.0000	566.0000	-0.300	-50.33
1134	566.5000	566.5000	-0.300	-50.20
1135	567.0000	567.0000	-0.300	-50.14
1136	567.5000	567.5000	-0.300	-50.20
1137	568.0000	568.0000	-0.300	-50.23
1138	568.5000	568.5000	-0.300	-50.17
1139	569.0000	569.0000	-0.300	-50.05
1140	569.5000	569.5000	-0.300	-50.02
1141	570.0000	570.0000	-0.300	-50.11
1142	570.5000	570.5000	-0.300	-50.17
1143	571.0000	571.0000	-0.300	-50.08
1144	571.5000	571.5000	-0.300	-49.99
1145	572.0000	572.0000	-0.300	-49.99
1146	572.5000	572.5000	-0.300	-49.87
1147	573.0000	573.0000	-0.300	-49.71
1148	573.5000	573.5000	-0.300	-49.50
1149	574.0000	574.0000	-0.300	-49.35
1150	574.5000	574.5000	-0.300	-49.23
1151	575.0000	575.0000	-0.300	-49.10
1152	575.5000	575.5000	-0.300	-49.10
1153	576.0000	576.0000	-0.300	-49.20
1154	576.5000	576.5000	-0.300	-49.20
1155	577.0000	577.0000	-0.300	-49.07
1156	577.5000	577.5000	-0.300	-49.01
1157	578.0000	578.0000	-0.300	-49.01
1158	578.5000	578.5000	-0.300	-48.92
1159	579.0000	579.0000	-0.300	-48.71
1160	579.5000	579.5000	-0.300	-48.68
1161	580.0000	580.0000	-0.300	-48.68
1162	580.5000	580.5000	-0.300	-48.65
1163	581.0000	581.0000	-0.300	-48.65
1164	581.5000	581.5000	-0.300	-48.71
1165	582.0000	582.0000	-0.300	-48.74
1166	582.5000	582.5000	-0.300	-48.86
1167	583.0000	583.0000	-0.300	-48.80
1168	583.5000	583.5000	-0.300	-48.74
1169	584.0000	584.0000	-0.300	-48.65
1170	584.5000	584.5000	-0.300	-48.52
1171	585.0000	585.0000	-0.300	-48.46
1172	585.5000	585.5000	-0.300	-48.40
1173	586.0000	586.0000	-0.300	-48.40
1174	586.5000	586.5000	-0.300	-48.37
1175	587.0000	587.0000	-0.300	-48.19
1176	587.5000	587.5000	-0.300	-48.10
1177	588.0000	588.0000	-0.300	-48.13
1178	588.5000	588.5000	-0.300	-48.13
1179	589.0000	589.0000	-0.300	-48.10
1180	589.5000	589.5000	-0.300	-48.13
1181	590.0000	590.0000	-0.300	-48.13
1182	590.5000	590.5000	-0.300	-48.16
1183	591.0000	591.0000	-0.300	-48.10
1184	591.5000	591.5000	-0.300	-48.10
1185	592.0000	592.0000	-0.300	-48.01
1186	592.5000	592.5000	-0.300	-47.98
1187	593.0000	593.0000	-0.300	-47.91
1188	593.5000	593.5000	-0.300	-47.88
1189	594.0000	594.0000	-0.300	-47.91
1190	594.5000	594.5000	-0.300	-48.01
1191	595.0000	595.0000	-0.300	-48.04
1192	595.5000	595.5000	-0.300	-48.04
1193	596.0000	596.0000	-0.300	-48.01
1194	596.5000	596.5000	-0.300	-47.88
1195	597.0000	597.0000	-0.300	-47.82
1196	597.5000	597.5000	-0.300	-47.82
1197	598.0000	598.0000	-0.300	-47.82
1198	598.5000	598.5000	-0.300	-47.73
1199	599.0000	599.0000	-0.300	-47.58
1200	599.5000	599.5000	-0.300	-47.58
1201	600.0000	600.0000	-0.300	-47.58
1202	600.5000	600.5000	-0.300	-47.52
1203	601.0000	601.0000	-0.300	-47.43
1204	601.5000	601.5000	-0.300	-47.33
1205	602.0000	602.0000	-0.300	-47.30
1206	602.5000	602.5000	-0.300	-47.30
1207	603.0000	603.0000	-0.300	-47.27
1208	603.5000	603.5000	-0.300	-47.30
1209	604.0000	604.0000	-0.300	-47.24
1210	604.5000	604.5000	-0.300	-47.09
1211	605.0000	605.0000	-0.300	-47.09
1212	605.5000	605.5000	-0.300	-47.15
1213	606.0000	606.0000	-0.300	-47.09
1214	606.5000	606.5000	-0.300	-46.94
1215	607.0000	607.0000	-0.300	-46.94
1216	607.5000	607.5000	-0.300	-47.00
1217	608.0000	608.0000	-0.300	-46.94
1218	608.5000	608.5000	-0.300	-46.85
1219	609.0000	609.0000	-0.300	-46.82
1220	609.5000	609.5000	-0.300	-46.75
1221	610.0000	610.0000	-0.300	-46.60
1222	610.5000	610.5000	-0.300	-46.54
1223	611.0000	611.0000	-0.300	-46.54
1224	611.5000	611.5000	-0.300	-46.54
1225	612.0000	612.0000	-0.300	-46.63
1226	612.5000	612.5000	-0.300	-46.72
1227	613.0000	613.0000	-0.300	-46.78
1228	613.5000	613.5000	-0.300	-46.78
1229	614.0000	614.0000	-0.300	-46.78
1230	614.5000	614.5000	-0.300	-46.75
1231	615.0000	615.0000	-0.300	-46.66
1232	615.5000	615.5000	-0.300	-46.60
1233	616.0000	616.0000	-0.300	-46.51
1234	616.5000	616.5000	-0.300	-46.42
1235	617.0000	617.0000	-0.300	-46.36
1236	617.5000	617.5000	-0.300	-46.42
1237	618.0000	618.0000	-0.300	-46.45
1238	618.5000	618.5000	-0.300	-46.36
1239	619.0000	619.0000	-0.300	-46.24
1240	619.5000	619.5000	-0.300	-46.21
1241	620.0000	620.0000	-0.300	-46.08
1242	620.5000	620.5000	-0.300	-46.14
1243	621.0000	621.0000	-0.300	-46.14
1244	621.5000	621.5000	-0.300	-46.05
1245	622.0000	622.0000	-0.300	-46.14
1246	622.5000	622.5000	-0.300	-46.17
1247	623.0000	623.0000	-0.300	-46.14
1248	623.5000	623.5000	-0.300	-46.17
1249	624.0000	624.0000	-0.300	-46.14
1250	624.5000	624.5000	-0.300	-45.96
1251	625.0000	625.0000	-0.300	-45.87
1252	625.5000	625.5000	-0.300	-45.90
1253	626.0000	626.0000	-0.300	-45.99
1254	626.5000	626.5000	-0.300	-45.93
1255	627.0000	627.0000	-0.300	-45.87
1256	627.5000	627.5000	-0.300	-45.72
1257	628.0000	628.0000	-0.300	-45.56
1258	628.5000	628.5000	-0.300	-45.50
1259	629.0000	629.0000	-0.300	-45.47
1260	629.5000	629.5000	-0.300	-45.47
1261	630.0000	630.0000	-0.300	-45.44
1262	630.5000	630.5000	-0.300	-45.44
1263	631.0000	631.0000	-0.300	-45.44
1264	631.5000	631.5000	-0.300	-45.47
1265	632.0000	632.0000	-0.300	-45.56
1266	632.5000	632.5000	-0.300	-45.69
1267	633.0000	633.0000	-0.300	-45.66
1268	633.5000	633.5000	-0.300	-45.63
1269	634.0000	634.0000	-0.300	-45.50
1270	634.5000	634.5000	-0.300	-45.35
1271	635.0000	635.0000	-0.300	-45.20
1272	635.5000	635.5000	-0.300	-45.17
1273	636.0000	636.0000	-0.300	-45.20
1274	636.5000	636.5000	-0.300	-45.29
1275	637.0000	637.0000	-0.300	-45.32
1276	637.5000	637.5000	-0.300	-45.26
1277	638.0000	638.0000	-0.300	-45.17
1278	638.5000	638.5000	-0.300	-45.08
1279	639.0000	639.0000	-0.300	-45.11
1280	639.5000	639.5000	-0.300	-45.14
1281	640.0000	640.0000	-0.300	-45.01
1282	640.5000	640.5000	-0.300	-44.95
1283	641.0000	641.0000	-0.300	-45.08
1284	641.5000	641.5000	-0.300	-44.95
1285	642.0000	642.0000	-0.300	-44.95
1286	642.5000	642.5000	-0.300	-44.92
1287	643.0000	643.0000	-0.300	-44.86
1288	643.5000	643.5000	-0.300	-44.89
1289	644.0000	644.0000	-0.300	-44.83
1290	644.5000	644.5000	-0.300	-44.86
1291	645.0000	645.0000	-0.300	-44.92
1292	645.5000	645.5000	-0.300	-44.95
1293	646.0000	646.0000	-0.300	-44.92
1294	646.5000	646.5000	-0.300	-44.86
1295	647.0000	647.0000	-0.300	-44.83
1296	647.5000	647.5000	-0.300	-44.98
1297	648.0000	648.0000	-0.300	-45.05
1298	648.5000	648.5000	-0.300	-45.01
1299	649.0000	649.0000	-0.300	-44.89
1300	649.5000	649.5000	-0.300	-44.83
1301	650.0000	650.0000	-0.300	-44.86
1302	650.5000	650.5000	-0.300	-44.86
1303	651.0000	651.0000	-0.300	-44.80
1304	651.5000	651.5000	-0.300	-44.74
1305	652.0000	652.0000	-0.300	-44.62
1306	652.5000	652.5000	-0.300	-44.56
1307	653.0000	653.0000	-0.300	-44.59
1308	653.5000	653.5000	-0.300	-44.62
1309	654.0000	654.0000	-0.300	-44.59
1310	654.5000	654.5000	-0.300	-44.53
1311	655.0000	655.0000	-0.300	-44.47
1312	655.5000	655.5000	-0.300	-44.47
1313	656.0000	656.0000	-0.300	-44.40
1314	656.5000	656.5000	-0.300	-44.34
1315	657.0000	657.0000	-0.300	-44.25
1316	657.5000	657.5000	-0.300	-44.34
1317	658.0000	658.0000	-0.300	-44.53
1318	658.5000	658.5000	-0.300	-44.53
1319	659.0000	659.0000	-0.300	-44.47
1320	659.5000	659.5000	-0.300	-44.40
1321	660.0000	660.0000	-0.300	-44.37
1322	660.5000	660.5000	-0.300	-44.34
1323	661.0000	661.0000	-0.300	-44.28
1324	661.5000	661.5000	-0.300	-44.31
1325	662.0000	662.0000	-0.300	-44.28
1326	662.5000	662.5000	-0.300	-44.25
1327	663.0000	663.0000	-0.300	-44.16
1328	663.5000	663.5000	-0.300	-44.10
1329	664.0000	664.0000	-0.300	-44.04
1330	664.5000	664.5000	-0.300	-44.07
1331	665.0000	665.0000	-0.300	-44.07
1332	665.5000	665.5000	-0.300	-44.16
1333	666.0000	666.0000	-0.300	-44.10
1334	666.5000	666.5000	-0.300	-44.10
1335	667.0000	667.0000	-0.300	-44.01
1336	667.5000	667.5000	-0.300	-43.89
1337	668.0000	668.0000	-0.300	-43.86
1338	668.5000	668.5000	-0.300	-43.95
1339	669.0000	669.0000	-0.300	-44.10
1340	669.5000	669.5000	-0.300	-44.16
1341	670.0000	670.0000	-0.300	-44.19
1342	670.5000	670.5000	-0.300	-45.11
1343	671.0000	671.0000	-0.300	-45.99
1344	671.5000	671.5000	-0.300	-46.45
1345	672.0000	672.0000	-0.300	-46.48
1346	672.5000	672.5000	-0.300	-46.42
1347	673.0000	673.0000	-0.300	-46.33
1348	673.5000	673.5000	-0.300	-46.14
1349	674.0000	674.0000	-0.300	-45.93
1350	674.5000	674.5000	-0.300	-45.84
1351	675.0000	675.0000	-0.300	-45.72
1352	675.5000	675.5000	-0.300	-45.59
1353	676.0000	676.0000	-0.300	-45.50
1354	676.5000	676.5000	-0.300	-45.44
1355	677.0000	677.0000	-0.300	-45.44
1356	677.5000	677.5000	-0.300	-45.41
1357	678.0000	678.0000	-0.300	-45.38
1358	678.5000	678.5000	-0.300	-45.35
1359	679.0000	679.0000	-0.300	-45.41
1360	679.5000	679.5000	-0.300	-45.44
1361	680.0000	680.0000	-0.300	-45.41
1362	680.5000	680.5000	-0.300	-45.29
1363	681.0000	681.0000	-0.300	-45.20
1364	681.5000	681.5000	-0.300	-45.05
1365	682.0000	682.0000	-0.300	-45.05
1366	682.5000	682.5000	-0.300	-45.08
1367	683.0000	683.0000	-0.300	-45.05
1368	683.5000	683.5000	-0.300	-44.92
1369	684.0000	684.0000	-0.300	-44.95
1370	684.5000	684.5000	-0.300	-45.08
1371	685.0000	685.0000	-0.300	-45.11
1372	685.5000	685.5000	-0.300	-44.98
1373	686.0000	686.0000	-0.300	-44.86
1374	686.5000	686.5000	-0.300	-44.65
1375	687.0000	687.0000	-0.300	-44.62
1376	687.5000	687.5000	-0.300	-44.74
1377	688.0000	688.0000	-0.300	-44.83
1378	688.5000	688.5000	-0.300	-45.01
1379	689.0000	689.0000	-0.300	-45.11
1380	689.5000	689.5000	-0.300	-45.17
1381	690.0000	690.0000	-0.300	-45.08
1382	690.5000	690.5000	-0.300	-45.05
1383	691.0000	691.0000	-0.300	-44.98
1384	691.5000	691.5000	-0.300	-45.05
1385	692.0000	692.0000	-0.300	-45.01
1386	692.5000	692.5000	-0.300	-44.89
1387	693.0000	693.0000	-0.300	-44.80
1388	693.5000	693.5000	-0.300	-44.74
1389	694.0000	694.0000	-0.300	-44.71
1390	694.5000	694.5000	-0.300	-44.71
1391	695.0000	695.0000	-0.300	-44.74
1392	695.5000	695.5000	-0.300	-44.65
1393	696.0000	696.0000	-0.300	-44.47
1394	696.5000	696.5000	-0.300	-44.43
1395	697.0000	697.0000	-0.300	-44.40
1396	697.5000	697.5000	-0.300	-44.40
1397	698.0000	698.0000	-0.300	-44.37
1398	698.5000	698.5000	-0.300	-44.40
1399	699.0000	699.0000	-0.300	-44.31
1400	699.5000	699.5000	-0.300	-44.22
1401	700.0000	700.0000	-0.300	-44.22
1402	700.5000	700.5000	-0.300	-44.25
1403	701.0000	701.0000	-0.300	-44.31
1404	701.5000	701.5000	-0.300	-44.34
1405	702.0000	702.0000	-0.300	-44.28
1406	702.5000	702.5000	-0.300	-44.25
1407	703.0000	703.0000	-0.300	-44.22
1408	703.5000	703.5000	-0.300	-44.31
1409	704.0000	704.0000	-0.300	-44.34
1410	704.5000	704.5000	-0.300	-44.16
1411	705.0000	705.0000	-0.300	-44.01
1412	705.5000	705.5000	-0.300	-44.01
1413	706.0000	706.0000	-0.300	-44.04
1414	706.5000	706.5000	-0.300	-43.92
1415	707.0000	707.0000	-0.300	-43.92
1416	707.5000	707.5000	-0.300	-43.92
1417	708.0000	708.0000	-0.300	-43.89
1418	708.5000	708.5000	-0.300	-43.92
1419	709.0000	709.0000	-0.300	-43.95
1420	709.5000	709.5000	-0.300	-43.95
1421	710.0000	710.0000	-0.300	-43.92
1422	710.5000	710.5000	-0.300	-43.86
1423	711.0000	711.0000	-0.300	-43.67
1424	711.5000	711.5000	-0.300	-43.55
1425	712.0000	712.0000	-0.300	-43.64
1426	712.5000	712.5000	-0.300	-43.76
1427	713.0000	713.0000	-0.300	-43.73
1428	713.5000	713.5000	-0.300	-43.58
1429	714.0000	714.0000	-0.300	-43.55
1430	714.5000	714.5000	-0.300	-43.64
1431	715.0000	715.0000	-0.300	-43.79
1432	715.5000	715.5000	-0.300	-43.82
1433	716.0000	716.0000	-0.300	-43.82
1434	716.5000	716.5000	-0.300	-43.86
1435	717.0000	717.0000	-0.300	-43.70
1436	717.5000	717.5000	-0.300	-43.61
1437	718.0000	718.0000	-0.363	-45.20
1438	718.5000	718.5000	-0.360	-55.51
1439	719.0000	719.0000	-0.360	-61.53
1440	719.5000	719.5000	-0.360	-62.87
1441	720.0000	720.0000	-0.360	-61.92
1442	720.5000	720.5000	-0.360	-60.37
1443	721.0000	721.0000	-0.360	-59.08
1444	721.5000	721.5000	-0.360	-58.29
1445	722.0000	722.0000	-0.360	-57.68
1446	722.5000	722.5000	-0.360	-57.25
1447	723.0000	723.0000	-0.360	-56.89
1448	723.5000	723.5000	-0.360	-56.52
1449	724.0000	724.0000	-0.360	-56.18
1450	724.5000	724.5000	-0.360	-55.82
1451	725.0000	725.0000	-0.360	-55.42
1452	725.5000	725.5000	-0.360	-55.18
1453	726.0000	726.0000	-0.360	-54.93
1454	726.5000	726.5000	-0.360	-54.72
1455	727.0000	727.0000	-0.360	-54.63
1456	727.5000	727.5000	-0.360	-54.38
1457	728.0000	728.0000	-0.360	-54.26
1458	728.5000	728.5000	-0.360	-54.17
1459	729.0000	729.0000	-0.360	-53.93
1460	729.5000	729.5000	-0.360	-53.74
1461	730.0000	730.0000	-0.360	-53.59
1462	730.5000	730.5000	-0.360	-53.32
1463	731.0000	731.0000	-0.360	-53.13
1464	731.5000	731.5000	-0.360	-52.95
1465	732.0000	732.0000	-0.360	-52.83
1466	732.5000	732.5000	-0.360	-52.74
1467	733.0000	733.0000	-0.360	-52.58
1468	733.5000	733.5000	-0.360	-52.43
1469	734.0000	734.0000	-0.360	-52.31
1470	734.5000	734.5000	-0.360	-52.22
1471	735.0000	735.0000	-0.360	-52.06
1472	735.5000	735.5000	-0.360	-51.88
1473	736.0000	736.0000	-0.360	-51.88
1474	736.5000	736.5000	-0.360	-51.67
1475	737.0000	737.0000	-0.360	-51.48
1476	737.5000	737.5000	-0.360	-51.36
1477	738.0000	738.0000	-0.360	-51.30
1478	738.5000	738.5000	-0.360	-51.27
1479	739.0000	739.0000	-0.360	-51.24
1480	739.5000	739.5000	-0.360	-51.15
1481	740.0000	740.0000	-0.360	-51.12
1482	740.5000	740.5000	-0.360	-51.09
1483	741.0000	741.0000	-0.360	-51.03
1484	741.5000	741.5000	-0.360	-50.87
1485	742.0000	742.0000	-0.360	-50.75
1486	742.5000	742.5000	-0.360	-50.69
1487	743.0000	743.0000	-0.360	-50.54
1488	743.5000	743.5000	-0.360	-50.48
1489	744.0000	744.0000	-0.360	-50.48
1490	744.5000	744.5000	-0.360	-50.39
1491	745.0000	745.0000	-0.360	-50.29
1492	745.5000	745.5000	-0.360	-50.17
1493	746.0000	746.0000	-0.360	-50.05
1494	746.5000	746.5000	-0.360	-50.02
1495	747.0000	747.0000	-0.360	-50.05
1496	747.5000	747.5000	-0.360	-50.05
1497	748.0000	748.0000	-0.360	-49.93
1498	748.5000	748.5000	-0.360	-49.68
1499	749.0000	749.0000	-0.360	-49.53
1500	749.5000	749.5000	-0.360	-49.53
1	749.5000	0.0000	-0.360	-49.53
2	750.0000	0.5000	-0.360	-49.59
3	750.5000	1.0000	-0.360	-49.59
4	751.0000	1.5000	-0.360	-49.62
5	751.5000	2.0000	-0.360	-49.59
6	752.0000	2.5000	-0.360	-49.50
7	752.5000	3.0000	-0.360	-49.47
8	753.0000	3.5000	-0.360	-49.38
9	753.5000	4.0000	-0.360	-49.29
10	754.0000	4.5000	-0.360	-49.20
11	754.5000	5.0000	-0.360	-49.07
12	755.0000	5.5000	-0.360	-49.07
13	755.5000	6.0000	-0.360	-49.07
14	756.0000	6.5000	-0.360	-48.98
15	756.5000	7.0000	-0.360	-48.92
16	757.0000	7.5000	-0.360	-48.95
17	757.5000	8.0000	-0.360	-48.95
18	758.0000	8.5000	-0.360	-48.92
19	758.5000	9.0000	-0.360	-48.86
20	759.0000	9.5000	-0.360	-48.74
21	759.5000	10.0000	-0.360	-48.68
22	760.0000	10.5000	-0.360	-48.59
23	760.5000	11.0000	-0.360	-48.43
24	761.0000	11.5000	-0.360	-48.37
25	761.5000	12.0000	-0.360	-48.28
26	762.0000	12.5000	-0.360	-48.19
27	762.5000	13.0000	-0.360	-48.13
28	763.0000	13.5000	-0.360	-48.13
29	763.5000	14.0000	-0.360	-48.19
30	764.0000	14.5000	-0.360	-48.19
31	764.5000	15.0000	-0.360	-48.10
32	765.0000	15.5000	-0.360	-48.01
33	765.5000	16.0000	-0.360	-47.98
34	766.0000	16.5000	-0.360	-47.98
35	766.5000	17.0000	-0.360	-47.88
36	767.0000	17.5000	-0.360	-47.79
37	767.5000	18.0000	-0.360	-47.70
38	768.0000	18.5000	-0.360	-47.70
39	768.5000	19.0000	-0.360	-47.82
40	769.0000	19.5000	-0.360	-47.91
41	769.5000	20.0000	-0.360	-47.88
42	770.0000	20.5000	-0.360	-47.85
43	770.5000	21.0000	-0.360	-47.73
44	771.0000	21.5000	-0.360	-47.73
45	771.5000	22.0000	-0.360	-47.67
46	772.0000	22.5000	-0.360	-47.58
47	772.5000	23.0000	-0.360	-47.40
48	773.0000	23.5000	-0.360	-47.33
49	773.5000	24.0000	-0.360	-47.33
50	774.0000	24.5000	-0.360	-47.27
51	774.5000	25.0000	-0.360	-47.21
52	775.0000	25.5000	-0.360	-47.21
53	775.5000	26.0000	-0.360	-47.18
54	776.0000	26.5000	-0.360	-47.18
55	776.5000	27.0000	-0.360	-47.09
56	777.0000	27.5000	-0.360	-46.94
57	777.5000	28.0000	-0.360	-46.88
58	778.0000	28.5000	-0.360	-46.91
59	778.5000	29.0000	-0.360	-46.82
60	779.0000	29.5000	-0.360	-46.75
61	779.5000	30.0000	-0.360	-46.78
62	780.0000	30.5000	-0.360	-46.63
63	780.5000	31.0000	-0.360	-46.51
64	781.0000	31.5000	-0.360	-46.36
65	781.5000	32.0000	-0.360	-46.33
66	782.0000	32.5000	-0.360	-46.39
67	782.5000	33.0000	-0.360	-46.54
68	783.0000	33.5000	-0.360	-46.45
69	783.5000	34.0000	-0.360	-46.30
70	784.0000	34.5000	-0.360	-46.30
71	784.5000	35.0000	-0.360	-46.30
72	785.0000	35.5000	-0.360	-46.30
73	785.5000	36.0000	-0.360	-46.33
74	786.0000	36.5000	-0.360	-46.30
75	786.5000	37.0000	-0.360	-46.33
76	787.0000	37.5000	-0.360	-46.42
77	787.5000	38.0000	-0.360	-46.42
78	788.0000	38.5000	-0.360	-46.39
79	788.5000	39.0000	-0.360	-46.33
80	789.0000	39.5000	-0.360	-46.33
81	789.5000	40.0000	-0.360	-46.27
82	790.0000	40.5000	-0.360	-46.21
83	790.5000	41.0000	-0.360	-46.17
84	791.0000	41.5000	-0.360	-46.11
85	791.5000	42.0000	-0.360	-46.05
86	792.0000	42.5000	-0.360	-45.99
87	792.5000	43.0000	-0.360	-45.93
88	793.0000	43.5000	-0.360	-45.99
89	793.5000	44.0000	-0.360	-46.05
90	794.0000	44.5000	-0.360	-45.99
91	794.5000	45.0000	-0.360	-45.87
92	795.0000	45.5000	-0.360	-45.90
93	795.5000	46.0000	-0.360	-45.78
94	796.0000	46.5000	-0.360	-45.63
95	796.5000	47.0000	-0.360	-45.56
96	797.0000	47.5000	-0.360	-45.50
97	797.5000	48.0000	-0.360	-45.66
98	798.0000	48.5000	-0.360	-45.75
99	798.5000	49.0000	-0.360	-45.78
100	799.0000	49.5000	-0.360	-45.78
101	799.5000	50.0000	-0.360	-45.66
102	800.0000	50.5000	-0.360	-45.47
103	800.5000	51.0000	-0.360	-45.44
104	801.0000	51.5000	-0.360	-45.63
105	801.5000	52.0000	-0.360	-45.66
106	802.0000	52.5000	-0.360	-45.63
107	802.5000	53.0000	-0.360	-45.59
108	803.0000	53.5000	-0.360	-45.44
109	803.5000	54.0000	-0.360	-45.38
110	804.0000	54.5000	-0.360	-45.32
111	804.5000	55.0000	-0.360	-45.29
112	805.0000	55.5000	-0.360	-45.20
113	805.5000	56.0000	-0.360	-45.20
114	806.0000	56.5000	-0.360	-45.17
115	806.5000	57.0000	-0.360	-45.17
116	807.0000	57.5000	-0.360	-45.17
117	807.5000	58.0000	-0.360	-45.17
118	808.0000	58.5000	-0.360	-45.11
119	808.5000	59.0000	-0.360	-45.11
120	809.0000	59.5000	-0.360	-45.17
121	809.5000	60.0000	-0.360	-45.17
122	810.0000	60.5000	-0.360	-45.23
123	810.5000	61.0000	-0.360	-45.11
124	811.0000	61.5000	-0.360	-45.05
125	811.5000	62.0000	-0.360	-44.92
126	812.0000	62.5000	-0.360	-44.86
127	812.5000	63.0000	-0.360	-44.80
128	813.0000	63.5000	-0.360	-44.83
129	813.5000	64.0000	-0.360	-44.89
130	814.0000	64.5000	-0.360	-44.86
131	814.5000	65.0000	-0.360	-44.83
132	815.0000	65.5000	-0.360	-44.83
133	815.5000	66.0000	-0.360	-44.92
134	816.0000	66.5000	-0.360	-44.92
135	816.5000	67.0000	-0.360	-44.86
136	817.0000	67.5000	-0.360	-44.77
137	817.5000	68.0000	-0.360	-44.80
138	818.0000	68.5000	-0.360	-44.80
139	818.5000	69.0000	-0.360	-44.77
140	819.0000	69.5000	-0.360	-44.71
141	819.5000	70.0000	-0.360	-44.68
142	820.0000	70.5000	-0.360	-44.62
143	820.5000	71.0000	-0.360	-44.59
144	821.0000	71.5000	-0.360	-44.62
145	821.5000	72.0000	-0.360	-44.59
146	822.0000	72.5000	-0.360	-44.59
147	822.5000	73.0000	-0.360	-44.56
148	823.0000	73.5000	-0.360	-44.53
149	823.5000	74.0000	-0.360	-44.47
150	824.0000	74.5000	-0.360	-44.47
151	824.5000	75.0000	-0.360	-44.50
152	825.0000	75.5000	-0.360	-44.47
153	825.5000	76.0000	-0.360	-44.34
154	826.0000	76.5000	-0.360	-44.28
155	826.5000	77.0000	-0.360	-44.22
156	827.0000	77.5000	-0.360	-44.19
157	827.5000	78.0000	-0.360	-44.10
158	828.0000	78.5000	-0.360	-44.07
159	828.5000	79.0000	-0.360	-44.10
160	829.0000	79.5000	-0.360	-44.22
161	829.5000	80.0000	-0.360	-44.28
162	830.0000	80.5000	-0.360	-44.31
163	830.5000	81.0000	-0.360	-44.28
164	831.0000	81.5000	-0.360	-44.28
165	831.5000	82.0000	-0.360	-44.34
166	832.0000	82.5000	-0.360	-44.37
167	832.5000	83.0000	-0.360	-44.28
168	833.0000	83.5000	-0.360	-44.19
169	833.5000	84.0000	-0.360	-44.10
170	834.0000	84.5000	-0.360	-44.13
171	834.5000	85.0000	-0.360	-44.22
172	835.0000	85.5000	-0.360	-44.10
173	835.5000	86.0000	-0.360	-44.04
174	836.0000	86.5000	-0.360	-44.04
175	836.5000	87.0000	-0.360	-44.01
176	837.0000	87.5000	-0.360	-43.98
177	837.5000	88.0000	-0.360	-44.10
178	838.0000	88.5000	-0.360	-44.16
179	838.5000	89.0000	-0.360	-44.13
180	839.0000	89.5000	-0.360	-43.98
181	839.5000	90.0000	-0.360	-43.95
182	840.0000	90.5000	-0.360	-43.95
183	840.5000	91.0000	-0.360	-43.98
184	841.0000	91.5000	-0.360	-44.04
185	841.5000	92.0000	-0.360	-43.98
186	842.0000	92.5000	-0.360	-43.79
187	842.5000	93.0000	-0.360	-43.70
188	843.0000	93.5000	-0.360	-43.70
189	843.5000	94.0000	-0.360	-43.82
190	844.0000	94.5000	-0.360	-43.92
191	844.5000	95.0000	-0.360	-43.86
192	845.0000	95.5000	-0.360	-43.89
193	845.5000	96.0000	-0.360	-43.86
194	846.0000	96.5000	-0.360	-43.95
195	846.5000	97.0000	-0.360	-43.98
196	847.0000	97.5000	-0.360	-43.82
197	847.5000	98.0000	-0.360	-43.79
198	848.0000	98.5000	-0.360	-43.73
199	848.5000	99.0000	-0.360	-43.55
200	849.0000	99.5000	-0.360	-43.40
201	849.5000	100.0000	-0.360	-43.40
202	850.0000	100.5000	-0.360	-43.49
203	850.5000	101.0000	-0.360	-43.46
204	851.0000	101.5000	-0.360	-43.34
205	851.5000	102.0000	-0.360	-43.46
206	852.0000	102.5000	-0.360	-43.49
207	852.5000	103.0000	-0.360	-43.49
208	853.0000	103.5000	-0.360	-43.43
209	853.5000	104.0000	-0.360	-43.28
210	854.0000	104.5000	-0.360	-43.18
211	854.5000	105.0000	-0.360	-43.21
212	855.0000	105.5000	-0.360	-43.21
213	855.5000	106.0000	-0.360	-43.28
214	856.0000	106.5000	-0.360	-43.24
215	856.5000	107.0000	-0.360	-43.15
216	857.0000	107.5000	-0.360	-43.15
217	857.5000	108.0000	-0.360	-43.18
218	858.0000	108.5000	-0.360	-43.21
219	858.5000	109.0000	-0.360	-43.24
220	859.0000	109.5000	-0.360	-43.28
221	859.5000	110.0000	-0.360	-43.40
222	860.0000	110.5000	-0.360	-43.37
223	860.5000	111.0000	-0.360	-43.31
224	861.0000	111.5000	-0.360	-43.21
225	861.5000	112.0000	-0.360	-43.09
226	862.0000	112.5000	-0.360	-43.06
227	862.5000	113.0000	-0.360	-43.12
228	863.0000	113.5000	-0.360	-43.15
229	863.5000	114.0000	-0.360	-43.09
230	864.0000	114.5000	-0.360	-42.91
231	864.5000	115.0000	-0.360	-42.82
232	865.0000	115.5000	-0.360	-42.82
233	865.5000	116.0000	-0.360	-42.73
234	866.0000	116.5000	-0.360	-42.60
235	866.5000	117.0000	-0.360	-42.57
236	867.0000	117.5000	-0.360	-42.66
237	867.5000	118.0000	-0.360	-42.79
238	868.0000	118.5000	-0.360	-42.88
239	868.5000	119.0000	-0.360	-42.85
240	869.0000	119.5000	-0.360	-42.76
241	869.5000	120.0000	-0.360	-42.79
242	870.0000	120.5000	-0.360	-42.85
243	870.5000	121.0000	-0.360	-42.88
244	871.0000	121.5000	-0.360	-42.91
245	871.5000	122.0000	-0.360	-42.94
246	872.0000	122.5000	-0.360	-42.94
247	872.5000	123.0000	-0.360	-42.94
248	873.0000	123.5000	-0.360	-42.94
249	873.5000	124.0000	-0.360	-43.00
250	874.0000	124.5000	-0.360	-43.03
251	874.5000	125.0000	-0.360	-43.03
252	875.0000	125.5000	-0.360	-43.12
253	875.5000	126.0000	-0.360	-43.61
254	876.0000	126.5000	-0.360	-43.95
255	876.5000	127.0000	-0.360	-44.01
256	877.0000	127.5000	-0.360	-44.07
257	877.5000	128.0000	-0.360	-43.98
258	878.0000	128.5000	-0.360	-43.86
259	878.5000	129.0000	-0.360	-43.89
260	879.0000	129.5000	-0.360	-43.92
261	879.5000	130.0000	-0.360	-43.82
262	880.0000	130.5000	-0.360	-43.76
263	880.5000	131.0000	-0.360	-43.73
264	881.0000	131.5000	-0.360	-43.70
265	881.5000	132.0000	-0.360	-43.67
266	882.0000	132.5000	-0.360	-43.73
267	882.5000	133.0000	-0.360	-43.70
268	883.0000	133.5000	-0.360	-43.67
269	883.5000	134.0000	-0.360	-43.58
270	884.0000	134.5000	-0.360	-43.58
271	884.5000	135.0000	-0.360	-43.46
272	885.0000	135.5000	-0.360	-43.37
273	885.5000	136.0000	-0.360	-43.28
274	886.0000	136.5000	-0.360	-43.34
275	886.5000	137.0000	-0.360	-43.34
276	887.0000	137.5000	-0.360	-43.34
277	887.5000	138.0000	-0.360	-43.21
278	888.0000	138.5000	-0.360	-43.06
279	888.5000	139.0000	-0.360	-42.97
280	889.0000	139.5000	-0.360	-42.85
281	889.5000	140.0000	-0.360	-42.88
282	890.0000	140.5000	-0.360	-42.88
283	890.5000	141.0000	-0.360	-42.94
284	891.0000	141.5000	-0.360	-43.00
285	891.5000	142.0000	-0.360	-43.06
286	892.0000	142.5000	-0.360	-43.09
287	892.5000	143.0000	-0.360	-43.15
288	893.0000	143.5000	-0.360	-43.12
289	893.5000	144.0000	-0.360	-43.06
290	894.0000	144.5000	-0.360	-43.03
291	894.5000	145.0000	-0.360	-43.03
292	895.0000	145.5000	-0.360	-43.03
293	895.5000	146.0000	-0.360	-43.03
294	896.0000	146.5000	-0.360	-43.00
295	896.5000	147.0000	-0.360	-43.00
296	897.0000	147.5000	-0.360	-42.94
297	897.5000	148.0000	-0.360	-42.91
298	898.0000	148.5000	-0.360	-42.88
299	898.5000	149.0000	-0.360	-42.88
300	899.0000	149.5000	-0.360	-42.94
301	899.5000	150.0000	-0.360	-42.94
302	900.0000	150.5000	-0.360	-42.94
303	900.5000	151.0000	-0.360	-42.88
304	901.0000	151.5000	-0.360	-42.73
305	901.5000	152.0000	-0.360	-42.66
306	902.0000	152.5000	-0.360	-42.79
307	902.5000	153.0000	-0.360	-42.91
308	903.0000	153.5000	-0.360	-43.03
309	903.5000	154.0000	-0.360	-42.97
310	904.0000	154.5000	-0.360	-42.94
311	904.5000	155.0000	-0.360	-42.79
312	905.0000	155.5000	-0.360	-42.73
313	905.5000	156.0000	-0.360	-42.82
314	906.0000	156.5000	-0.360	-42.82
315	906.5000	157.0000	-0.360	-42.70
316	907.0000	157.5000	-0.360	-42.73
317	907.5000	158.0000	-0.360	-42.66
318	908.0000	158.5000	-0.360	-42.57
319	908.5000	159.0000	-0.360	-42.45
320	909.0000	159.5000	-0.360	-42.39
321	909.5000	160.0000	-0.360	-42.39
322	910.0000	160.5000	-0.360	-42.36
323	910.5000	161.0000	-0.360	-42.39
324	911.0000	161.5000	-0.360	-42.45
325	911.5000	162.0000	-0.360	-42.42
326	912.0000	162.5000	-0.360	-42.42
327	912.5000	163.0000	-0.360	-42.33
328	913.0000	163.5000	-0.360	-42.27
329	913.5000	164.0000	-0.360	-42.24
330	914.0000	164.5000	-0.360	-42.24
331	914.5000	165.0000	-0.360	-42.15
332	915.0000	165.5000	-0.360	-42.09
333	915.5000	166.0000	-0.360	-42.09
334	916.0000	166.5000	-0.360	-42.15
335	916.5000	167.0000	-0.360	-42.21
336	917.0000	167.5000	-0.360	-42.18
337	917.5000	168.0000	-0.360	-42.24
338	918.0000	168.5000	-0.360	-42.24
339	918.5000	169.0000	-0.360	-42.18
340	919.0000	169.5000	-0.360	-42.09
341	919.5000	170.0000	-0.360	-41.96
342	920.0000	170.5000	-0.360	-41.96
343	920.5000	171.0000	-0.360	-42.05
344	921.0000	171.5000	-0.360	-42.18
345	921.5000	172.0000	-0.360	-42.21
346	922.0000	172.5000	-0.360	-42.18
347	922.5000	173.0000	-0.360	-42.21
348	923.0000	173.5000	-0.420	-46.48
349	923.5000	174.0000	-0.420	-52.49
350	924.0000	174.5000	-0.420	-54.72
351	924.5000	175.0000	-0.420	-54.29
352	925.0000	175.5000	-0.420	-53.01
353	925.5000	176.0000	-0.420	-51.88
354	926.0000	176.5000	-0.420	-51.06
355	926.5000	177.0000	-0.420	-50.51
356	927.0000	177.5000	-0.420	-50.20
357	927.5000	178.0000	-0.420	-49.81
358	928.0000	178.5000	-0.420	-49.50
359	928.5000	179.0000	-0.420	-49.07
360	929.0000	179.5000	-0.420	-48.68
361	929.5000	180.0000	-0.420	-48.43
362	930.0000	180.5000	-0.420	-48.28
363	930.5000	181.0000	-0.420	-48.13
364	931.0000	181.5000	-0.420	-48.04
365	931.5000	182.0000	-0.420	-47.82
366	932.0000	182.5000	-0.420	-47.70
367	932.5000	183.0000	-0.420	-47.55
368	933.0000	183.5000	-0.420	-47.49
369	933.5000	184.0000	-0.420	-47.36
370	934.0000	184.5000	-0.420	-47.15
371	934.5000	185.0000	-0.420	-46.85
372	935.0000	185.5000	-0.420	-46.69
373	935.5000	186.0000	-0.420	-46.57
374	936.0000	186.5000	-0.420	-46.51
375	936.5000	187.0000	-0.420	-46.48
376	937.0000	187.5000	-0.420	-46.30
377	937.5000	188.0000	-0.420	-45.99
378	938.0000	188.5000	-0.420	-45.78
379	938.5000	189.0000	-0.420	-45.66
380	939.0000	189.5000	-0.420	-45.53
381	939.5000	190.0000	-0.420	-45.53
382	940.0000	190.5000	-0.420	-45.53
383	940.5000	191.0000	-0.420	-45.44
384	941.0000	191.5000	-0.420	-45.32
385	941.5000	192.0000	-0.420	-45.14
386	942.0000	192.5000	-0.420	-45.08
387	942.5000	193.0000	-0.420	-44.98
388	943.0000	193.5000	-0.420	-44.95
389	943.5000	194.0000	-0.420	-44.89
390	944.0000	194.5000	-0.420	-44.83
391	944.5000	195.0000	-0.420	-44.89
392	945.0000	195.5000	-0.420	-44.92
393	945.5000	196.0000	-0.420	-44.89
394	946.0000	196.5000	-0.420	-44.77
395	946.5000	197.0000	-0.420	-44.59
396	947.0000	197.5000	-0.420	-44.43
397	947.5000	198.0000	-0.420	-44.34
398	948.0000	198.5000	-0.420	-44.25
399	948.5000	199.0000	-0.420	-44.25
400	949.0000	199.5000	-0.420	-44.25
401	949.5000	200.0000	-0.420	-44.19
402	950.0000	200.5000	-0.420	-44.16
403	950.5000	201.0000	-0.420	-43.98
404	951.0000	201.5000	-0.420	-43.70
405	951.5000	202.0000	-0.420	-43.49
406	952.0000	202.5000	-0.420	-43.31
407	952.5000	203.0000	-0.420	-43.28
408	953.0000	203.5000	-0.420	-43.24
409	953.5000	204.0000	-0.420	-43.18
410	954.0000	204.5000	-0.420	-43.24
411	954.5000	205.0000	-0.420	-43.37
412	955.0000	205.5000	-0.420	-43.21
413	955.5000	206.0000	-0.420	-43.00
414	956.0000	206.5000	-0.420	-43.00
415	956.5000	207.0000	-0.420	-43.00
416	957.0000	207.5000	-0.420	-43.09
417	957.5000	208.0000	-0.420	-43.03
418	958.0000	208.5000	-0.420	-42.88
419	958.5000	209.0000	-0.420	-42.82
420	959.0000	209.5000	-0.420	-42.82
421	959.5000	210.0000	-0.420	-42.79
422	960.0000	210.5000	-0.420	-42.79
423	960.5000	211.0000	-0.420	-42.70
424	961.0000	211.5000	-0.420	-42.66
425	961.5000	212.0000	-0.420	-42.60
426	962.0000	212.5000	-0.420	-42.60
427	962.5000	213.0000	-0.420	-42.51
428	963.0000	213.5000	-0.420	-42.27
429	963.5000	214.0000	-0.420	-42.27
430	964.0000	214.5000	-0.420	-42.30
431	964.5000	215.0000	-0.420	-42.30
432	965.0000	215.5000	-0.420	-42.33
433	965.5000	216.0000	-0.420	-42.39
434	966.0000	216.5000	-0.420	-42.42
435	966.5000	217.0000	-0.420	-42.42
436	967.0000	217.5000	-0.420	-42.27
437	967.5000	218.0000	-0.420	-42.18
438	968.0000	218.5000	-0.420	-42.15
439	968.5000	219.0000	-0.420	-42.02
440	969.0000	219.5000	-0.420	-41.99
441	969.5000	220.0000	-0.420	-42.05
442	970.0000	220.5000	-0.420	-42.05
443	970.5000	221.0000	-0.420	-42.02
444	971.0000	221.5000	-0.420	-42.12
445	971.5000	222.0000	-0.420	-42.09
446	972.0000	222.5000	-0.420	-42.02
447	972.5000	223.0000	-0.420	-41.78
448	973.0000	223.5000	-0.420	-41.60
449	973.5000	224.0000	-0.420	-41.57
450	974.0000	224.5000	-0.420	-41.60
451	974.5000	225.0000	-0.420	-41.66
452	975.0000	225.5000	-0.420	-41.66
453	975.5000	226.0000	-0.420	-41.60
454	976.0000	226.5000	-0.420	-41.51
455	976.5000	227.0000	-0.420	-41.35
456	977.0000	227.5000	-0.420	-41.23
457	977.5000	228.0000	-0.420	-41.26
458	978.0000	228.5000	-0.420	-41.29
459	978.5000	229.0000	-0.420	-41.29
460	979.0000	229.5000	-0.420	-41.38
461	979.5000	230.0000	-0.420	-41.44
462	980.0000	230.5000	-0.420	-41.44
463	980.5000	231.0000	-0.420	-41.35
464	981.0000	231.5000	-0.420	-41.29
465	981.5000	232.0000	-0.420	-41.29
466	982.0000	232.5000	-0.420	-41.20
467	982.5000	233.0000	-0.420	-41.14
468	983.0000	233.5000	-0.420	-41.11
469	983.5000	234.0000	-0.420	-41.11
470	984.0000	234.5000	-0.420	-40.99
471	984.5000	235.0000	-0.420	-40.99
472	985.0000	235.5000	-0.420	-40.89
473	985.5000	236.0000	-0.420	-41.02
474	986.0000	236.5000	-0.420	-41.11
475	986.5000	237.0000	-0.420	-41.11
476	987.0000	237.5000	-0.420	-40.93
477	987.5000	238.0000	-0.420	-40.86
478	988.0000	238.5000	-0.420	-40.83
479	988.5000	239.0000	-0.420	-40.86
480	989.0000	239.5000	-0.420	-40.89
481	989.5000	240.0000	-0.420	-40.80
482	990.0000	240.5000	-0.420	-40.77
483	990.5000	241.0000	-0.420	-40.77
484	991.0000	241.5000	-0.420	-40.74
485	991.5000	242.0000	-0.420	-40.77
486	992.0000	242.5000	-0.420	-40.74
487	992.5000	243.0000	-0.420	-40.71
488	993.0000	243.5000	-0.420	-40.65
489	993.5000	244.0000	-0.420	-40.68
490	994.0000	244.5000	-0.420	-40.65
491	994.5000	245.0000	-0.420	-40.56
492	995.0000	245.5000	-0.420	-40.47
493	995.5000	246.0000	-0.420	-40.44
494	996.0000	246.5000	-0.420	-40.50
495	996.5000	247.0000	-0.420	-40.56
496	997.0000	247.5000	-0.420	-40.53
497	997.5000	248.0000	-0.420	-40.53
[truncated: 1,803 more rows]
