# Supplementary material for: Tissue engineering the human auricle by auricular chondrocyte-mesenchymal stem cell co-implantation
Source: PLoS One. 2018 Oct 24;13(10):e0202356. doi: 10.1371/journal.pone.0202356 (PMC6200177; doi:10.1371/journal.pone.0202356)
Supplement: S6 File — Raw data outputs for confined compression testing. (ZIP) [file pone.0202356.s010.zip › Raw Mechanical Data/Hu50_1M_5.TXT]

C:\Documents and Settings\Administrator.ENDURATE-VA4UUF\Desktop\Ben Cohen\Hu50_1M_5.TXT
Points	Elapsed Time	Scan Time	Disp	Load1
	Sec	Sec	mm	g
1	0.0000	0.0000	0.025	0.06
2	0.5000	0.5000	0.025	0.06
3	1.0000	1.0000	0.025	0.03
4	1.5000	1.5000	0.025	0.03
5	2.0000	2.0000	0.025	0.03
6	2.5000	2.5000	-0.001	-0.18
7	3.0000	3.0000	0.000	-1.92
8	3.5000	3.5000	0.000	-3.23
9	4.0000	4.0000	0.000	-3.66
10	4.5000	4.5000	0.000	-3.63
11	5.0000	5.0000	0.000	-3.39
12	5.5000	5.5000	0.000	-3.17
13	6.0000	6.0000	0.000	-3.05
14	6.5000	6.5000	0.000	-2.99
15	7.0000	7.0000	0.000	-2.90
16	7.5000	7.5000	0.000	-2.84
17	8.0000	8.0000	0.000	-2.78
18	8.5000	8.5000	0.000	-2.72
19	9.0000	9.0000	0.000	-2.69
20	9.5000	9.5000	0.000	-2.66
21	10.0000	10.0000	0.000	-2.62
22	10.5000	10.5000	-0.000	-2.66
23	11.0000	11.0000	0.000	-2.69
24	11.5000	11.5000	0.000	-2.69
25	12.0000	12.0000	-0.000	-2.66
26	12.5000	12.5000	-0.000	-2.66
27	13.0000	13.0000	0.000	-2.62
28	13.5000	13.5000	-0.000	-2.59
29	14.0000	14.0000	0.000	-2.56
30	14.5000	14.5000	-0.000	-2.53
31	15.0000	15.0000	0.000	-2.53
32	15.5000	15.5000	-0.000	-2.50
33	16.0000	16.0000	-0.000	-2.47
34	16.5000	16.5000	-0.000	-2.44
35	17.0000	17.0000	0.000	-2.41
36	17.5000	17.5000	-0.000	-2.41
37	18.0000	18.0000	-0.000	-2.41
38	18.5000	18.5000	-0.000	-2.38
39	19.0000	19.0000	0.000	-2.35
40	19.5000	19.5000	-0.000	-2.35
41	20.0000	20.0000	0.000	-2.35
42	20.5000	20.5000	0.000	-2.35
43	21.0000	21.0000	-0.000	-2.35
44	21.5000	21.5000	0.000	-2.35
45	22.0000	22.0000	-0.000	-2.32
46	22.5000	22.5000	-0.000	-2.29
47	23.0000	23.0000	0.000	-2.29
48	23.5000	23.5000	0.000	-2.29
49	24.0000	24.0000	-0.000	-2.29
50	24.5000	24.5000	0.000	-2.29
51	25.0000	25.0000	0.000	-2.26
52	25.5000	25.5000	-0.000	-2.26
53	26.0000	26.0000	0.000	-2.23
54	26.5000	26.5000	0.000	-2.26
55	27.0000	27.0000	0.000	-2.23
56	27.5000	27.5000	0.000	-2.20
57	28.0000	28.0000	0.000	-2.17
58	28.5000	28.5000	0.000	-2.20
59	29.0000	29.0000	0.000	-2.20
60	29.5000	29.5000	-0.000	-2.17
61	30.0000	30.0000	-0.000	-2.17
62	30.5000	30.5000	0.000	-2.17
63	31.0000	31.0000	-0.000	-2.14
64	31.5000	31.5000	0.000	-2.14
65	32.0000	32.0000	0.000	-2.14
66	32.5000	32.5000	0.000	-2.11
67	33.0000	33.0000	0.000	-2.14
68	33.5000	33.5000	-0.000	-2.14
69	34.0000	34.0000	-0.000	-2.14
70	34.5000	34.5000	0.000	-2.11
71	35.0000	35.0000	0.000	-2.11
72	35.5000	35.5000	-0.000	-2.08
73	36.0000	36.0000	0.000	-2.11
74	36.5000	36.5000	0.000	-2.08
75	37.0000	37.0000	-0.060	-7.97
76	37.5000	37.5000	-0.060	-17.73
77	38.0000	38.0000	-0.060	-22.68
78	38.5000	38.5000	-0.060	-23.53
79	39.0000	39.0000	-0.060	-22.71
80	39.5000	39.5000	-0.060	-21.64
81	40.0000	40.0000	-0.060	-20.84
82	40.5000	40.5000	-0.060	-20.36
83	41.0000	41.0000	-0.060	-20.02
84	41.5000	41.5000	-0.060	-19.81
85	42.0000	42.0000	-0.060	-19.59
86	42.5000	42.5000	-0.060	-19.44
87	43.0000	43.0000	-0.060	-19.26
88	43.5000	43.5000	-0.060	-19.10
89	44.0000	44.0000	-0.060	-18.95
90	44.5000	44.5000	-0.060	-18.80
91	45.0000	45.0000	-0.060	-18.68
92	45.5000	45.5000	-0.060	-18.56
93	46.0000	46.0000	-0.060	-18.43
94	46.5000	46.5000	-0.060	-18.34
95	47.0000	47.0000	-0.060	-18.25
96	47.5000	47.5000	-0.060	-18.19
97	48.0000	48.0000	-0.060	-18.07
98	48.5000	48.5000	-0.060	-17.98
99	49.0000	49.0000	-0.060	-17.85
100	49.5000	49.5000	-0.060	-17.79
101	50.0000	50.0000	-0.060	-17.73
102	50.5000	50.5000	-0.060	-17.64
103	51.0000	51.0000	-0.060	-17.58
104	51.5000	51.5000	-0.060	-17.52
105	52.0000	52.0000	-0.060	-17.49
106	52.5000	52.5000	-0.060	-17.43
107	53.0000	53.0000	-0.060	-17.33
108	53.5000	53.5000	-0.060	-17.18
109	54.0000	54.0000	-0.060	-17.09
110	54.5000	54.5000	-0.060	-17.03
111	55.0000	55.0000	-0.060	-16.94
112	55.5000	55.5000	-0.060	-16.91
113	56.0000	56.0000	-0.060	-16.85
114	56.5000	56.5000	-0.060	-16.82
115	57.0000	57.0000	-0.060	-16.79
116	57.5000	57.5000	-0.060	-16.72
117	58.0000	58.0000	-0.060	-16.66
118	58.5000	58.5000	-0.060	-16.60
119	59.0000	59.0000	-0.060	-16.57
120	59.5000	59.5000	-0.060	-16.57
121	60.0000	60.0000	-0.060	-16.51
122	60.5000	60.5000	-0.060	-16.48
123	61.0000	61.0000	-0.060	-16.42
124	61.5000	61.5000	-0.060	-16.39
125	62.0000	62.0000	-0.060	-16.36
126	62.5000	62.5000	-0.060	-16.33
127	63.0000	63.0000	-0.060	-16.30
128	63.5000	63.5000	-0.060	-16.17
129	64.0000	64.0000	-0.060	-16.14
130	64.5000	64.5000	-0.060	-16.17
131	65.0000	65.0000	-0.060	-16.17
132	65.5000	65.5000	-0.060	-16.14
133	66.0000	66.0000	-0.060	-16.08
134	66.5000	66.5000	-0.060	-16.02
135	67.0000	67.0000	-0.060	-15.96
136	67.5000	67.5000	-0.060	-15.96
137	68.0000	68.0000	-0.060	-15.93
138	68.5000	68.5000	-0.060	-15.90
139	69.0000	69.0000	-0.060	-15.87
140	69.5000	69.5000	-0.060	-15.87
141	70.0000	70.0000	-0.060	-15.90
142	70.5000	70.5000	-0.060	-15.87
143	71.0000	71.0000	-0.060	-15.84
144	71.5000	71.5000	-0.060	-15.81
145	72.0000	72.0000	-0.060	-15.78
146	72.5000	72.5000	-0.060	-15.81
147	73.0000	73.0000	-0.060	-15.78
148	73.5000	73.5000	-0.060	-15.75
149	74.0000	74.0000	-0.060	-15.66
150	74.5000	74.5000	-0.060	-15.59
151	75.0000	75.0000	-0.060	-15.56
152	75.5000	75.5000	-0.060	-15.53
153	76.0000	76.0000	-0.060	-15.50
154	76.5000	76.5000	-0.060	-15.47
155	77.0000	77.0000	-0.060	-15.44
156	77.5000	77.5000	-0.060	-15.41
157	78.0000	78.0000	-0.060	-15.38
158	78.5000	78.5000	-0.060	-15.35
159	79.0000	79.0000	-0.060	-15.32
160	79.5000	79.5000	-0.060	-15.29
161	80.0000	80.0000	-0.060	-15.26
162	80.5000	80.5000	-0.060	-15.26
163	81.0000	81.0000	-0.060	-15.26
164	81.5000	81.5000	-0.060	-15.23
165	82.0000	82.0000	-0.060	-15.20
166	82.5000	82.5000	-0.060	-15.20
167	83.0000	83.0000	-0.060	-15.20
168	83.5000	83.5000	-0.060	-15.20
169	84.0000	84.0000	-0.060	-15.17
170	84.5000	84.5000	-0.060	-15.11
171	85.0000	85.0000	-0.060	-15.08
172	85.5000	85.5000	-0.060	-15.14
173	86.0000	86.0000	-0.060	-15.14
174	86.5000	86.5000	-0.060	-15.17
175	87.0000	87.0000	-0.060	-15.11
176	87.5000	87.5000	-0.060	-15.05
177	88.0000	88.0000	-0.060	-15.05
178	88.5000	88.5000	-0.060	-15.11
179	89.0000	89.0000	-0.060	-15.11
180	89.5000	89.5000	-0.060	-15.08
181	90.0000	90.0000	-0.060	-15.02
182	90.5000	90.5000	-0.060	-14.98
183	91.0000	91.0000	-0.060	-15.02
184	91.5000	91.5000	-0.060	-14.98
185	92.0000	92.0000	-0.060	-14.98
186	92.5000	92.5000	-0.060	-14.98
187	93.0000	93.0000	-0.060	-14.98
188	93.5000	93.5000	-0.060	-14.98
189	94.0000	94.0000	-0.060	-14.92
190	94.5000	94.5000	-0.060	-14.86
191	95.0000	95.0000	-0.060	-14.80
192	95.5000	95.5000	-0.060	-14.77
193	96.0000	96.0000	-0.060	-14.86
194	96.5000	96.5000	-0.060	-14.86
195	97.0000	97.0000	-0.060	-14.83
196	97.5000	97.5000	-0.060	-14.80
197	98.0000	98.0000	-0.060	-14.80
198	98.5000	98.5000	-0.060	-14.77
199	99.0000	99.0000	-0.060	-14.77
200	99.5000	99.5000	-0.060	-14.80
201	100.0000	100.0000	-0.060	-14.77
202	100.5000	100.5000	-0.060	-14.74
203	101.0000	101.0000	-0.060	-14.71
204	101.5000	101.5000	-0.060	-14.68
205	102.0000	102.0000	-0.060	-14.65
206	102.5000	102.5000	-0.060	-14.65
207	103.0000	103.0000	-0.060	-14.65
208	103.5000	103.5000	-0.060	-14.65
209	104.0000	104.0000	-0.060	-14.68
210	104.5000	104.5000	-0.060	-14.68
211	105.0000	105.0000	-0.060	-14.65
212	105.5000	105.5000	-0.060	-14.59
213	106.0000	106.0000	-0.060	-14.56
214	106.5000	106.5000	-0.060	-14.56
215	107.0000	107.0000	-0.060	-14.53
216	107.5000	107.5000	-0.060	-14.53
217	108.0000	108.0000	-0.060	-14.50
218	108.5000	108.5000	-0.060	-14.53
219	109.0000	109.0000	-0.060	-14.50
220	109.5000	109.5000	-0.060	-14.44
221	110.0000	110.0000	-0.060	-14.50
222	110.5000	110.5000	-0.060	-14.50
223	111.0000	111.0000	-0.060	-14.50
224	111.5000	111.5000	-0.060	-14.47
225	112.0000	112.0000	-0.060	-14.44
226	112.5000	112.5000	-0.060	-14.40
227	113.0000	113.0000	-0.060	-14.34
228	113.5000	113.5000	-0.060	-14.31
229	114.0000	114.0000	-0.060	-14.31
230	114.5000	114.5000	-0.060	-14.28
231	115.0000	115.0000	-0.060	-14.31
232	115.5000	115.5000	-0.060	-14.34
233	116.0000	116.0000	-0.060	-14.31
234	116.5000	116.5000	-0.060	-14.34
235	117.0000	117.0000	-0.060	-14.37
236	117.5000	117.5000	-0.060	-14.37
237	118.0000	118.0000	-0.060	-14.37
238	118.5000	118.5000	-0.060	-14.34
239	119.0000	119.0000	-0.060	-14.31
240	119.5000	119.5000	-0.060	-14.34
241	120.0000	120.0000	-0.060	-14.37
242	120.5000	120.5000	-0.060	-14.37
243	121.0000	121.0000	-0.060	-14.37
244	121.5000	121.5000	-0.060	-14.37
245	122.0000	122.0000	-0.060	-14.34
246	122.5000	122.5000	-0.060	-14.28
247	123.0000	123.0000	-0.060	-14.22
248	123.5000	123.5000	-0.060	-14.13
249	124.0000	124.0000	-0.060	-14.22
250	124.5000	124.5000	-0.060	-14.68
251	125.0000	125.0000	-0.060	-15.08
252	125.5000	125.5000	-0.060	-15.23
253	126.0000	126.0000	-0.060	-15.17
254	126.5000	126.5000	-0.060	-15.08
255	127.0000	127.0000	-0.060	-15.05
256	127.5000	127.5000	-0.060	-15.02
257	128.0000	128.0000	-0.060	-14.98
258	128.5000	128.5000	-0.060	-14.95
259	129.0000	129.0000	-0.060	-14.98
260	129.5000	129.5000	-0.060	-14.92
261	130.0000	130.0000	-0.060	-14.83
262	130.5000	130.5000	-0.060	-14.83
263	131.0000	131.0000	-0.060	-14.86
264	131.5000	131.5000	-0.060	-14.83
265	132.0000	132.0000	-0.060	-14.83
266	132.5000	132.5000	-0.060	-14.77
267	133.0000	133.0000	-0.060	-14.74
268	133.5000	133.5000	-0.060	-14.77
269	134.0000	134.0000	-0.060	-14.77
270	134.5000	134.5000	-0.060	-14.71
271	135.0000	135.0000	-0.060	-14.65
272	135.5000	135.5000	-0.060	-14.59
273	136.0000	136.0000	-0.060	-14.59
274	136.5000	136.5000	-0.060	-14.59
275	137.0000	137.0000	-0.060	-14.56
276	137.5000	137.5000	-0.060	-14.50
277	138.0000	138.0000	-0.060	-14.47
278	138.5000	138.5000	-0.060	-14.47
279	139.0000	139.0000	-0.060	-14.47
280	139.5000	139.5000	-0.060	-14.47
281	140.0000	140.0000	-0.060	-14.47
282	140.5000	140.5000	-0.060	-14.50
283	141.0000	141.0000	-0.060	-14.50
284	141.5000	141.5000	-0.060	-14.56
285	142.0000	142.0000	-0.060	-14.59
286	142.5000	142.5000	-0.060	-14.53
287	143.0000	143.0000	-0.060	-14.47
288	143.5000	143.5000	-0.060	-14.44
289	144.0000	144.0000	-0.060	-14.44
290	144.5000	144.5000	-0.060	-14.40
291	145.0000	145.0000	-0.060	-14.44
292	145.5000	145.5000	-0.060	-14.44
293	146.0000	146.0000	-0.060	-14.37
294	146.5000	146.5000	-0.060	-14.31
295	147.0000	147.0000	-0.060	-14.25
296	147.5000	147.5000	-0.060	-14.22
297	148.0000	148.0000	-0.060	-14.25
298	148.5000	148.5000	-0.060	-14.25
299	149.0000	149.0000	-0.060	-14.25
300	149.5000	149.5000	-0.060	-14.22
301	150.0000	150.0000	-0.060	-14.22
302	150.5000	150.5000	-0.118	-15.08
303	151.0000	151.0000	-0.120	-24.05
304	151.5000	151.5000	-0.120	-30.21
305	152.0000	152.0000	-0.120	-31.98
306	152.5000	152.5000	-0.120	-31.40
307	153.0000	153.0000	-0.120	-30.21
308	153.5000	153.5000	-0.120	-29.21
309	154.0000	154.0000	-0.120	-28.60
310	154.5000	154.5000	-0.120	-28.23
311	155.0000	155.0000	-0.120	-27.95
312	155.5000	155.5000	-0.120	-27.71
313	156.0000	156.0000	-0.120	-27.47
314	156.5000	156.5000	-0.120	-27.22
315	157.0000	157.0000	-0.120	-26.98
316	157.5000	157.5000	-0.120	-26.83
317	158.0000	158.0000	-0.120	-26.73
318	158.5000	158.5000	-0.120	-26.64
319	159.0000	159.0000	-0.120	-26.46
320	159.5000	159.5000	-0.120	-26.25
321	160.0000	160.0000	-0.120	-26.06
322	160.5000	160.5000	-0.120	-25.97
323	161.0000	161.0000	-0.120	-25.94
324	161.5000	161.5000	-0.120	-25.88
325	162.0000	162.0000	-0.120	-25.76
326	162.5000	162.5000	-0.120	-25.64
327	163.0000	163.0000	-0.120	-25.54
328	163.5000	163.5000	-0.120	-25.45
329	164.0000	164.0000	-0.120	-25.30
330	164.5000	164.5000	-0.120	-25.21
331	165.0000	165.0000	-0.120	-25.12
332	165.5000	165.5000	-0.120	-25.03
333	166.0000	166.0000	-0.120	-24.90
334	166.5000	166.5000	-0.120	-24.84
335	167.0000	167.0000	-0.120	-24.75
336	167.5000	167.5000	-0.120	-24.69
337	168.0000	168.0000	-0.120	-24.63
338	168.5000	168.5000	-0.120	-24.66
339	169.0000	169.0000	-0.120	-24.63
340	169.5000	169.5000	-0.120	-24.60
341	170.0000	170.0000	-0.120	-24.51
342	170.5000	170.5000	-0.120	-24.51
343	171.0000	171.0000	-0.120	-24.48
344	171.5000	171.5000	-0.120	-24.41
345	172.0000	172.0000	-0.120	-24.26
346	172.5000	172.5000	-0.120	-24.17
347	173.0000	173.0000	-0.120	-24.11
348	173.5000	173.5000	-0.120	-24.05
349	174.0000	174.0000	-0.120	-24.05
350	174.5000	174.5000	-0.120	-23.99
351	175.0000	175.0000	-0.120	-23.96
352	175.5000	175.5000	-0.120	-23.87
353	176.0000	176.0000	-0.120	-23.80
354	176.5000	176.5000	-0.120	-23.74
355	177.0000	177.0000	-0.120	-23.71
356	177.5000	177.5000	-0.120	-23.74
357	178.0000	178.0000	-0.120	-23.71
358	178.5000	178.5000	-0.120	-23.62
359	179.0000	179.0000	-0.120	-23.50
360	179.5000	179.5000	-0.120	-23.47
361	180.0000	180.0000	-0.120	-23.44
362	180.5000	180.5000	-0.120	-23.38
363	181.0000	181.0000	-0.120	-23.32
364	181.5000	181.5000	-0.120	-23.16
365	182.0000	182.0000	-0.120	-23.19
366	182.5000	182.5000	-0.120	-23.29
367	183.0000	183.0000	-0.120	-23.26
368	183.5000	183.5000	-0.120	-23.13
369	184.0000	184.0000	-0.120	-23.10
370	184.5000	184.5000	-0.120	-23.10
371	185.0000	185.0000	-0.120	-23.13
372	185.5000	185.5000	-0.120	-23.19
373	186.0000	186.0000	-0.120	-23.19
374	186.5000	186.5000	-0.120	-23.13
375	187.0000	187.0000	-0.120	-23.10
376	187.5000	187.5000	-0.120	-23.01
377	188.0000	188.0000	-0.120	-22.95
378	188.5000	188.5000	-0.120	-22.98
379	189.0000	189.0000	-0.120	-22.98
380	189.5000	189.5000	-0.120	-22.92
381	190.0000	190.0000	-0.120	-22.86
382	190.5000	190.5000	-0.120	-22.83
383	191.0000	191.0000	-0.120	-22.77
384	191.5000	191.5000	-0.120	-22.71
385	192.0000	192.0000	-0.120	-22.64
386	192.5000	192.5000	-0.120	-22.68
387	193.0000	193.0000	-0.120	-22.68
388	193.5000	193.5000	-0.120	-22.68
389	194.0000	194.0000	-0.120	-22.68
390	194.5000	194.5000	-0.120	-22.71
391	195.0000	195.0000	-0.120	-22.71
392	195.5000	195.5000	-0.120	-22.64
393	196.0000	196.0000	-0.120	-22.58
394	196.5000	196.5000	-0.120	-22.55
395	197.0000	197.0000	-0.120	-22.52
396	197.5000	197.5000	-0.120	-22.46
397	198.0000	198.0000	-0.120	-22.46
398	198.5000	198.5000	-0.120	-22.49
399	199.0000	199.0000	-0.120	-22.46
400	199.5000	199.5000	-0.120	-22.46
401	200.0000	200.0000	-0.120	-22.40
402	200.5000	200.5000	-0.120	-22.31
403	201.0000	201.0000	-0.120	-22.28
404	201.5000	201.5000	-0.120	-22.34
405	202.0000	202.0000	-0.120	-22.34
406	202.5000	202.5000	-0.120	-22.34
407	203.0000	203.0000	-0.120	-22.34
408	203.5000	203.5000	-0.120	-22.31
409	204.0000	204.0000	-0.120	-22.31
410	204.5000	204.5000	-0.120	-22.34
411	205.0000	205.0000	-0.120	-22.31
412	205.5000	205.5000	-0.120	-22.28
413	206.0000	206.0000	-0.120	-22.19
414	206.5000	206.5000	-0.120	-22.13
415	207.0000	207.0000	-0.120	-22.13
416	207.5000	207.5000	-0.120	-22.06
417	208.0000	208.0000	-0.120	-22.00
418	208.5000	208.5000	-0.120	-21.97
419	209.0000	209.0000	-0.120	-21.97
420	209.5000	209.5000	-0.120	-22.06
421	210.0000	210.0000	-0.120	-22.10
422	210.5000	210.5000	-0.120	-22.06
423	211.0000	211.0000	-0.120	-22.03
424	211.5000	211.5000	-0.120	-22.00
425	212.0000	212.0000	-0.120	-22.10
426	212.5000	212.5000	-0.120	-22.13
427	213.0000	213.0000	-0.120	-22.10
428	213.5000	213.5000	-0.120	-22.03
429	214.0000	214.0000	-0.120	-21.97
430	214.5000	214.5000	-0.120	-21.91
431	215.0000	215.0000	-0.120	-21.88
432	215.5000	215.5000	-0.120	-21.79
433	216.0000	216.0000	-0.120	-21.70
434	216.5000	216.5000	-0.120	-21.67
435	217.0000	217.0000	-0.120	-21.70
436	217.5000	217.5000	-0.120	-21.73
437	218.0000	218.0000	-0.120	-21.76
438	218.5000	218.5000	-0.120	-21.76
439	219.0000	219.0000	-0.120	-21.73
440	219.5000	219.5000	-0.120	-21.70
441	220.0000	220.0000	-0.120	-21.64
442	220.5000	220.5000	-0.120	-21.67
443	221.0000	221.0000	-0.120	-21.70
444	221.5000	221.5000	-0.120	-21.64
445	222.0000	222.0000	-0.120	-21.61
446	222.5000	222.5000	-0.120	-21.58
447	223.0000	223.0000	-0.120	-21.58
448	223.5000	223.5000	-0.120	-21.58
449	224.0000	224.0000	-0.120	-21.52
450	224.5000	224.5000	-0.120	-21.52
451	225.0000	225.0000	-0.120	-21.52
452	225.5000	225.5000	-0.120	-21.49
453	226.0000	226.0000	-0.120	-21.42
454	226.5000	226.5000	-0.120	-21.39
455	227.0000	227.0000	-0.120	-21.42
456	227.5000	227.5000	-0.120	-21.42
457	228.0000	228.0000	-0.120	-21.39
458	228.5000	228.5000	-0.120	-21.39
459	229.0000	229.0000	-0.120	-21.39
460	229.5000	229.5000	-0.120	-21.36
461	230.0000	230.0000	-0.120	-21.36
462	230.5000	230.5000	-0.120	-21.36
463	231.0000	231.0000	-0.120	-21.36
464	231.5000	231.5000	-0.120	-21.33
465	232.0000	232.0000	-0.120	-21.30
466	232.5000	232.5000	-0.120	-21.24
467	233.0000	233.0000	-0.120	-21.24
468	233.5000	233.5000	-0.120	-21.33
469	234.0000	234.0000	-0.120	-21.39
470	234.5000	234.5000	-0.120	-21.39
471	235.0000	235.0000	-0.120	-21.39
472	235.5000	235.5000	-0.120	-21.39
473	236.0000	236.0000	-0.120	-21.39
474	236.5000	236.5000	-0.120	-21.33
475	237.0000	237.0000	-0.120	-21.33
476	237.5000	237.5000	-0.120	-21.30
477	238.0000	238.0000	-0.120	-21.49
478	238.5000	238.5000	-0.120	-21.76
479	239.0000	239.0000	-0.120	-21.91
480	239.5000	239.5000	-0.120	-21.91
481	240.0000	240.0000	-0.120	-21.88
482	240.5000	240.5000	-0.120	-21.88
483	241.0000	241.0000	-0.120	-21.82
484	241.5000	241.5000	-0.120	-21.79
485	242.0000	242.0000	-0.120	-21.79
486	242.5000	242.5000	-0.120	-21.82
487	243.0000	243.0000	-0.120	-21.76
488	243.5000	243.5000	-0.120	-21.67
489	244.0000	244.0000	-0.120	-21.55
490	244.5000	244.5000	-0.120	-21.45
491	245.0000	245.0000	-0.120	-21.52
492	245.5000	245.5000	-0.120	-21.52
493	246.0000	246.0000	-0.120	-21.49
494	246.5000	246.5000	-0.120	-21.42
495	247.0000	247.0000	-0.120	-21.36
496	247.5000	247.5000	-0.120	-21.39
497	248.0000	248.0000	-0.120	-21.39
498	248.5000	248.5000	-0.120	-21.45
499	249.0000	249.0000	-0.120	-21.45
500	249.5000	249.5000	-0.120	-21.39
501	250.0000	250.0000	-0.120	-21.42
502	250.5000	250.5000	-0.120	-21.45
503	251.0000	251.0000	-0.120	-21.45
504	251.5000	251.5000	-0.120	-21.42
505	252.0000	252.0000	-0.120	-21.39
506	252.5000	252.5000	-0.120	-21.36
507	253.0000	253.0000	-0.120	-21.36
508	253.5000	253.5000	-0.120	-21.33
509	254.0000	254.0000	-0.120	-21.33
510	254.5000	254.5000	-0.120	-21.30
511	255.0000	255.0000	-0.120	-21.30
512	255.5000	255.5000	-0.120	-21.27
513	256.0000	256.0000	-0.120	-21.21
514	256.5000	256.5000	-0.120	-21.15
515	257.0000	257.0000	-0.120	-21.12
516	257.5000	257.5000	-0.120	-21.09
517	258.0000	258.0000	-0.120	-21.03
518	258.5000	258.5000	-0.120	-21.03
519	259.0000	259.0000	-0.120	-21.03
520	259.5000	259.5000	-0.120	-21.09
521	260.0000	260.0000	-0.120	-21.12
522	260.5000	260.5000	-0.120	-21.15
523	261.0000	261.0000	-0.120	-21.12
524	261.5000	261.5000	-0.120	-21.09
525	262.0000	262.0000	-0.120	-21.09
526	262.5000	262.5000	-0.120	-21.06
527	263.0000	263.0000	-0.120	-20.97
528	263.5000	263.5000	-0.120	-20.94
529	264.0000	264.0000	-0.120	-20.97
530	264.5000	264.5000	-0.180	-26.89
531	265.0000	265.0000	-0.180	-37.69
532	265.5000	265.5000	-0.180	-42.60
533	266.0000	266.0000	-0.180	-42.82
534	266.5000	266.5000	-0.180	-41.29
535	267.0000	267.0000	-0.180	-39.74
536	267.5000	267.5000	-0.180	-38.67
537	268.0000	268.0000	-0.180	-38.00
538	268.5000	268.5000	-0.180	-37.54
539	269.0000	269.0000	-0.180	-37.17
540	269.5000	269.5000	-0.180	-36.87
541	270.0000	270.0000	-0.180	-36.47
542	270.5000	270.5000	-0.180	-36.16
543	271.0000	271.0000	-0.180	-35.86
544	271.5000	271.5000	-0.180	-35.71
545	272.0000	272.0000	-0.180	-35.43
546	272.5000	272.5000	-0.180	-35.22
547	273.0000	273.0000	-0.180	-34.97
548	273.5000	273.5000	-0.180	-34.85
549	274.0000	274.0000	-0.180	-34.70
550	274.5000	274.5000	-0.180	-34.52
551	275.0000	275.0000	-0.180	-34.21
552	275.5000	275.5000	-0.180	-33.94
553	276.0000	276.0000	-0.180	-33.85
554	276.5000	276.5000	-0.180	-33.81
555	277.0000	277.0000	-0.180	-33.75
556	277.5000	277.5000	-0.180	-33.63
557	278.0000	278.0000	-0.180	-33.54
558	278.5000	278.5000	-0.180	-33.45
559	279.0000	279.0000	-0.180	-33.30
560	279.5000	279.5000	-0.180	-33.20
561	280.0000	280.0000	-0.180	-33.14
562	280.5000	280.5000	-0.180	-33.08
563	281.0000	281.0000	-0.180	-33.02
564	281.5000	281.5000	-0.180	-32.87
565	282.0000	282.0000	-0.180	-32.75
566	282.5000	282.5000	-0.180	-32.62
567	283.0000	283.0000	-0.180	-32.56
568	283.5000	283.5000	-0.180	-32.50
569	284.0000	284.0000	-0.180	-32.38
570	284.5000	284.5000	-0.180	-32.29
571	285.0000	285.0000	-0.180	-32.20
572	285.5000	285.5000	-0.180	-32.17
573	286.0000	286.0000	-0.180	-32.23
574	286.5000	286.5000	-0.180	-32.17
575	287.0000	287.0000	-0.180	-32.01
576	287.5000	287.5000	-0.180	-31.89
577	288.0000	288.0000	-0.180	-31.89
578	288.5000	288.5000	-0.180	-31.89
579	289.0000	289.0000	-0.180	-31.86
580	289.5000	289.5000	-0.180	-31.80
581	290.0000	290.0000	-0.180	-31.71
582	290.5000	290.5000	-0.180	-31.65
583	291.0000	291.0000	-0.180	-31.53
584	291.5000	291.5000	-0.180	-31.46
585	292.0000	292.0000	-0.180	-31.46
586	292.5000	292.5000	-0.180	-31.40
587	293.0000	293.0000	-0.180	-31.43
588	293.5000	293.5000	-0.180	-31.37
589	294.0000	294.0000	-0.180	-31.28
590	294.5000	294.5000	-0.180	-31.22
591	295.0000	295.0000	-0.180	-31.16
592	295.5000	295.5000	-0.180	-31.16
593	296.0000	296.0000	-0.180	-31.07
594	296.5000	296.5000	-0.180	-30.98
595	297.0000	297.0000	-0.180	-30.92
596	297.5000	297.5000	-0.180	-30.85
597	298.0000	298.0000	-0.180	-30.76
598	298.5000	298.5000	-0.180	-30.70
599	299.0000	299.0000	-0.180	-30.64
600	299.5000	299.5000	-0.180	-30.61
601	300.0000	300.0000	-0.180	-30.55
602	300.5000	300.5000	-0.180	-30.52
603	301.0000	301.0000	-0.180	-30.52
604	301.5000	301.5000	-0.180	-30.52
605	302.0000	302.0000	-0.180	-30.55
606	302.5000	302.5000	-0.180	-30.55
607	303.0000	303.0000	-0.180	-30.52
608	303.5000	303.5000	-0.180	-30.43
609	304.0000	304.0000	-0.180	-30.34
610	304.5000	304.5000	-0.180	-30.27
611	305.0000	305.0000	-0.180	-30.21
612	305.5000	305.5000	-0.180	-30.15
613	306.0000	306.0000	-0.180	-30.09
614	306.5000	306.5000	-0.180	-30.00
615	307.0000	307.0000	-0.180	-30.00
616	307.5000	307.5000	-0.180	-30.03
617	308.0000	308.0000	-0.180	-30.03
618	308.5000	308.5000	-0.180	-30.00
619	309.0000	309.0000	-0.180	-29.91
620	309.5000	309.5000	-0.180	-29.82
621	310.0000	310.0000	-0.180	-29.79
622	310.5000	310.5000	-0.180	-29.76
623	311.0000	311.0000	-0.180	-29.73
624	311.5000	311.5000	-0.180	-29.73
625	312.0000	312.0000	-0.180	-29.73
626	312.5000	312.5000	-0.180	-29.76
627	313.0000	313.0000	-0.180	-29.73
628	313.5000	313.5000	-0.180	-29.69
629	314.0000	314.0000	-0.180	-29.63
630	314.5000	314.5000	-0.180	-29.57
631	315.0000	315.0000	-0.180	-29.57
632	315.5000	315.5000	-0.180	-29.54
633	316.0000	316.0000	-0.180	-29.57
634	316.5000	316.5000	-0.180	-29.57
635	317.0000	317.0000	-0.180	-29.54
636	317.5000	317.5000	-0.180	-29.54
637	318.0000	318.0000	-0.180	-29.48
638	318.5000	318.5000	-0.180	-29.36
639	319.0000	319.0000	-0.180	-29.30
640	319.5000	319.5000	-0.180	-29.30
641	320.0000	320.0000	-0.180	-29.33
642	320.5000	320.5000	-0.180	-29.33
643	321.0000	321.0000	-0.180	-29.24
644	321.5000	321.5000	-0.180	-29.11
645	322.0000	322.0000	-0.180	-29.02
646	322.5000	322.5000	-0.180	-28.99
647	323.0000	323.0000	-0.180	-28.93
648	323.5000	323.5000	-0.180	-28.93
649	324.0000	324.0000	-0.180	-28.99
650	324.5000	324.5000	-0.180	-29.05
651	325.0000	325.0000	-0.180	-29.05
652	325.5000	325.5000	-0.180	-29.05
653	326.0000	326.0000	-0.180	-28.99
654	326.5000	326.5000	-0.180	-28.90
655	327.0000	327.0000	-0.180	-28.90
656	327.5000	327.5000	-0.180	-28.90
657	328.0000	328.0000	-0.180	-28.90
658	328.5000	328.5000	-0.180	-28.87
659	329.0000	329.0000	-0.180	-28.81
660	329.5000	329.5000	-0.180	-28.75
661	330.0000	330.0000	-0.180	-28.69
662	330.5000	330.5000	-0.180	-28.78
663	331.0000	331.0000	-0.180	-28.78
664	331.5000	331.5000	-0.180	-28.75
665	332.0000	332.0000	-0.180	-28.75
666	332.5000	332.5000	-0.180	-28.78
667	333.0000	333.0000	-0.180	-28.75
668	333.5000	333.5000	-0.180	-28.72
669	334.0000	334.0000	-0.180	-28.72
670	334.5000	334.5000	-0.180	-28.69
671	335.0000	335.0000	-0.180	-28.60
672	335.5000	335.5000	-0.180	-28.57
673	336.0000	336.0000	-0.180	-28.57
674	336.5000	336.5000	-0.180	-28.57
675	337.0000	337.0000	-0.180	-28.63
676	337.5000	337.5000	-0.180	-28.66
677	338.0000	338.0000	-0.180	-28.63
678	338.5000	338.5000	-0.180	-28.60
679	339.0000	339.0000	-0.180	-28.50
680	339.5000	339.5000	-0.180	-28.47
681	340.0000	340.0000	-0.180	-28.47
682	340.5000	340.5000	-0.180	-28.47
683	341.0000	341.0000	-0.180	-28.47
684	341.5000	341.5000	-0.180	-28.44
685	342.0000	342.0000	-0.180	-28.41
686	342.5000	342.5000	-0.180	-28.38
687	343.0000	343.0000	-0.180	-28.29
688	343.5000	343.5000	-0.180	-28.26
689	344.0000	344.0000	-0.180	-28.26
690	344.5000	344.5000	-0.180	-28.23
691	345.0000	345.0000	-0.180	-28.23
692	345.5000	345.5000	-0.180	-28.29
693	346.0000	346.0000	-0.180	-28.29
694	346.5000	346.5000	-0.180	-28.26
695	347.0000	347.0000	-0.180	-28.23
696	347.5000	347.5000	-0.180	-28.17
697	348.0000	348.0000	-0.180	-28.14
698	348.5000	348.5000	-0.180	-28.11
699	349.0000	349.0000	-0.180	-28.14
700	349.5000	349.5000	-0.180	-28.17
701	350.0000	350.0000	-0.180	-28.14
702	350.5000	350.5000	-0.180	-28.08
703	351.0000	351.0000	-0.180	-28.02
704	351.5000	351.5000	-0.180	-28.08
705	352.0000	352.0000	-0.180	-28.66
706	352.5000	352.5000	-0.180	-29.21
707	353.0000	353.0000	-0.180	-29.39
708	353.5000	353.5000	-0.180	-29.39
709	354.0000	354.0000	-0.180	-29.36
710	354.5000	354.5000	-0.180	-29.27
711	355.0000	355.0000	-0.180	-29.18
712	355.5000	355.5000	-0.180	-29.11
713	356.0000	356.0000	-0.180	-29.08
714	356.5000	356.5000	-0.180	-29.05
715	357.0000	357.0000	-0.180	-29.02
716	357.5000	357.5000	-0.180	-29.02
717	358.0000	358.0000	-0.180	-28.96
718	358.5000	358.5000	-0.180	-28.90
719	359.0000	359.0000	-0.180	-28.81
720	359.5000	359.5000	-0.180	-28.75
721	360.0000	360.0000	-0.180	-28.66
722	360.5000	360.5000	-0.180	-28.66
723	361.0000	361.0000	-0.180	-28.66
724	361.5000	361.5000	-0.180	-28.66
725	362.0000	362.0000	-0.180	-28.72
726	362.5000	362.5000	-0.180	-28.69
727	363.0000	363.0000	-0.180	-28.60
728	363.5000	363.5000	-0.180	-28.60
729	364.0000	364.0000	-0.180	-28.57
730	364.5000	364.5000	-0.180	-28.50
731	365.0000	365.0000	-0.180	-28.41
732	365.5000	365.5000	-0.180	-28.44
733	366.0000	366.0000	-0.180	-28.44
734	366.5000	366.5000	-0.180	-28.38
735	367.0000	367.0000	-0.180	-28.38
736	367.5000	367.5000	-0.180	-28.38
737	368.0000	368.0000	-0.180	-28.38
738	368.5000	368.5000	-0.180	-28.38
739	369.0000	369.0000	-0.180	-28.38
740	369.5000	369.5000	-0.180	-28.32
741	370.0000	370.0000	-0.180	-28.29
742	370.5000	370.5000	-0.180	-28.29
743	371.0000	371.0000	-0.180	-28.32
744	371.5000	371.5000	-0.180	-28.29
745	372.0000	372.0000	-0.180	-28.29
746	372.5000	372.5000	-0.180	-28.32
747	373.0000	373.0000	-0.180	-28.32
748	373.5000	373.5000	-0.180	-28.29
749	374.0000	374.0000	-0.180	-28.20
750	374.5000	374.5000	-0.180	-28.11
751	375.0000	375.0000	-0.180	-28.05
752	375.5000	375.5000	-0.180	-28.02
753	376.0000	376.0000	-0.180	-28.02
754	376.5000	376.5000	-0.180	-28.05
755	377.0000	377.0000	-0.180	-28.05
756	377.5000	377.5000	-0.180	-28.05
757	378.0000	378.0000	-0.207	-28.41
758	378.5000	378.5000	-0.240	-44.40
759	379.0000	379.0000	-0.240	-56.79
760	379.5000	379.5000	-0.240	-60.15
761	380.0000	380.0000	-0.240	-58.53
762	380.5000	380.5000	-0.240	-55.73
763	381.0000	381.0000	-0.240	-53.44
764	381.5000	381.5000	-0.240	-51.85
765	382.0000	382.0000	-0.240	-50.81
766	382.5000	382.5000	-0.240	-50.08
767	383.0000	383.0000	-0.240	-49.50
768	383.5000	383.5000	-0.240	-48.92
769	384.0000	384.0000	-0.240	-48.40
770	384.5000	384.5000	-0.240	-47.88
771	385.0000	385.0000	-0.240	-47.46
772	385.5000	385.5000	-0.240	-47.00
773	386.0000	386.0000	-0.240	-46.60
774	386.5000	386.5000	-0.240	-46.30
775	387.0000	387.0000	-0.240	-45.93
776	387.5000	387.5000	-0.240	-45.63
777	388.0000	388.0000	-0.240	-45.35
778	388.5000	388.5000	-0.240	-45.11
779	389.0000	389.0000	-0.240	-44.83
780	389.5000	389.5000	-0.240	-44.59
781	390.0000	390.0000	-0.240	-44.43
782	390.5000	390.5000	-0.240	-44.25
783	391.0000	391.0000	-0.240	-44.07
784	391.5000	391.5000	-0.240	-43.86
785	392.0000	392.0000	-0.240	-43.64
786	392.5000	392.5000	-0.240	-43.46
787	393.0000	393.0000	-0.240	-43.24
788	393.5000	393.5000	-0.240	-43.03
789	394.0000	394.0000	-0.240	-42.82
790	394.5000	394.5000	-0.240	-42.63
791	395.0000	395.0000	-0.240	-42.48
792	395.5000	395.5000	-0.240	-42.39
793	396.0000	396.0000	-0.240	-42.27
794	396.5000	396.5000	-0.240	-42.18
795	397.0000	397.0000	-0.240	-42.09
796	397.5000	397.5000	-0.240	-41.99
797	398.0000	398.0000	-0.240	-41.84
798	398.5000	398.5000	-0.240	-41.66
799	399.0000	399.0000	-0.240	-41.54
800	399.5000	399.5000	-0.240	-41.44
801	400.0000	400.0000	-0.240	-41.32
802	400.5000	400.5000	-0.240	-41.23
803	401.0000	401.0000	-0.240	-41.17
804	401.5000	401.5000	-0.240	-41.11
805	402.0000	402.0000	-0.240	-41.02
806	402.5000	402.5000	-0.240	-40.86
807	403.0000	403.0000	-0.240	-40.68
808	403.5000	403.5000	-0.240	-40.53
809	404.0000	404.0000	-0.240	-40.41
810	404.5000	404.5000	-0.240	-40.31
811	405.0000	405.0000	-0.240	-40.31
812	405.5000	405.5000	-0.240	-40.25
813	406.0000	406.0000	-0.240	-40.19
814	406.5000	406.5000	-0.240	-40.16
815	407.0000	407.0000	-0.240	-40.13
816	407.5000	407.5000	-0.240	-40.13
817	408.0000	408.0000	-0.240	-40.04
818	408.5000	408.5000	-0.240	-39.92
819	409.0000	409.0000	-0.240	-39.80
820	409.5000	409.5000	-0.240	-39.67
821	410.0000	410.0000	-0.240	-39.61
822	410.5000	410.5000	-0.240	-39.64
823	411.0000	411.0000	-0.240	-39.64
824	411.5000	411.5000	-0.240	-39.52
825	412.0000	412.0000	-0.240	-39.37
826	412.5000	412.5000	-0.240	-39.25
827	413.0000	413.0000	-0.240	-39.16
828	413.5000	413.5000	-0.240	-39.09
829	414.0000	414.0000	-0.240	-39.06
830	414.5000	414.5000	-0.240	-39.00
831	415.0000	415.0000	-0.240	-38.94
832	415.5000	415.5000	-0.240	-38.88
833	416.0000	416.0000	-0.240	-38.82
834	416.5000	416.5000	-0.240	-38.76
835	417.0000	417.0000	-0.240	-38.70
836	417.5000	417.5000	-0.240	-38.61
837	418.0000	418.0000	-0.240	-38.54
838	418.5000	418.5000	-0.240	-38.54
839	419.0000	419.0000	-0.240	-38.51
840	419.5000	419.5000	-0.240	-38.45
841	420.0000	420.0000	-0.240	-38.39
842	420.5000	420.5000	-0.240	-38.33
843	421.0000	421.0000	-0.240	-38.21
844	421.5000	421.5000	-0.240	-38.18
845	422.0000	422.0000	-0.240	-38.12
846	422.5000	422.5000	-0.240	-38.03
847	423.0000	423.0000	-0.240	-38.03
848	423.5000	423.5000	-0.240	-38.03
849	424.0000	424.0000	-0.240	-37.97
850	424.5000	424.5000	-0.240	-37.90
851	425.0000	425.0000	-0.240	-37.90
852	425.5000	425.5000	-0.240	-37.84
853	426.0000	426.0000	-0.240	-37.78
854	426.5000	426.5000	-0.240	-37.69
855	427.0000	427.0000	-0.240	-37.66
856	427.5000	427.5000	-0.240	-37.69
857	428.0000	428.0000	-0.240	-37.69
858	428.5000	428.5000	-0.240	-37.69
859	429.0000	429.0000	-0.240	-37.63
860	429.5000	429.5000	-0.240	-37.57
861	430.0000	430.0000	-0.240	-37.51
862	430.5000	430.5000	-0.240	-37.42
863	431.0000	431.0000	-0.240	-37.39
864	431.5000	431.5000	-0.240	-37.35
865	432.0000	432.0000	-0.240	-37.29
866	432.5000	432.5000	-0.240	-37.23
867	433.0000	433.0000	-0.240	-37.26
868	433.5000	433.5000	-0.240	-37.23
869	434.0000	434.0000	-0.240	-37.14
870	434.5000	434.5000	-0.240	-37.14
871	435.0000	435.0000	-0.240	-37.14
872	435.5000	435.5000	-0.240	-37.11
873	436.0000	436.0000	-0.240	-37.17
874	436.5000	436.5000	-0.240	-37.26
875	437.0000	437.0000	-0.240	-37.14
876	437.5000	437.5000	-0.240	-37.05
877	438.0000	438.0000	-0.240	-36.96
878	438.5000	438.5000	-0.240	-36.93
879	439.0000	439.0000	-0.240	-36.87
880	439.5000	439.5000	-0.240	-36.84
881	440.0000	440.0000	-0.240	-36.77
882	440.5000	440.5000	-0.240	-36.71
883	441.0000	441.0000	-0.240	-36.68
884	441.5000	441.5000	-0.240	-36.59
885	442.0000	442.0000	-0.240	-36.53
886	442.5000	442.5000	-0.240	-36.44
887	443.0000	443.0000	-0.240	-36.35
888	443.5000	443.5000	-0.240	-36.32
889	444.0000	444.0000	-0.240	-36.32
890	444.5000	444.5000	-0.240	-36.29
891	445.0000	445.0000	-0.240	-36.26
892	445.5000	445.5000	-0.240	-36.26
893	446.0000	446.0000	-0.240	-36.23
894	446.5000	446.5000	-0.240	-36.26
895	447.0000	447.0000	-0.240	-36.26
896	447.5000	447.5000	-0.240	-36.26
897	448.0000	448.0000	-0.240	-36.26
898	448.5000	448.5000	-0.240	-36.32
899	449.0000	449.0000	-0.240	-36.29
900	449.5000	449.5000	-0.240	-36.23
901	450.0000	450.0000	-0.240	-36.16
902	450.5000	450.5000	-0.240	-36.13
903	451.0000	451.0000	-0.240	-36.07
904	451.5000	451.5000	-0.240	-36.07
905	452.0000	452.0000	-0.240	-36.07
906	452.5000	452.5000	-0.240	-36.07
907	453.0000	453.0000	-0.240	-35.98
908	453.5000	453.5000	-0.240	-35.89
909	454.0000	454.0000	-0.240	-35.80
910	454.5000	454.5000	-0.240	-35.80
911	455.0000	455.0000	-0.240	-35.80
912	455.5000	455.5000	-0.240	-35.83
913	456.0000	456.0000	-0.240	-35.86
914	456.5000	456.5000	-0.240	-35.83
915	457.0000	457.0000	-0.240	-35.80
916	457.5000	457.5000	-0.240	-35.71
917	458.0000	458.0000	-0.240	-35.62
918	458.5000	458.5000	-0.240	-35.58
919	459.0000	459.0000	-0.240	-35.58
920	459.5000	459.5000	-0.240	-35.55
921	460.0000	460.0000	-0.240	-35.52
922	460.5000	460.5000	-0.240	-35.52
923	461.0000	461.0000	-0.240	-35.49
924	461.5000	461.5000	-0.240	-35.49
925	462.0000	462.0000	-0.240	-35.43
926	462.5000	462.5000	-0.240	-35.43
927	463.0000	463.0000	-0.240	-35.37
928	463.5000	463.5000	-0.240	-35.37
929	464.0000	464.0000	-0.240	-35.34
930	464.5000	464.5000	-0.240	-35.31
931	465.0000	465.0000	-0.240	-35.25
932	465.5000	465.5000	-0.240	-35.43
933	466.0000	466.0000	-0.240	-35.83
934	466.5000	466.5000	-0.240	-36.04
935	467.0000	467.0000	-0.240	-36.07
936	467.5000	467.5000	-0.240	-36.10
937	468.0000	468.0000	-0.240	-36.01
938	468.5000	468.5000	-0.240	-35.98
939	469.0000	469.0000	-0.240	-36.04
940	469.5000	469.5000	-0.240	-35.98
941	470.0000	470.0000	-0.240	-35.89
942	470.5000	470.5000	-0.240	-35.74
943	471.0000	471.0000	-0.240	-35.62
944	471.5000	471.5000	-0.240	-35.58
945	472.0000	472.0000	-0.240	-35.55
946	472.5000	472.5000	-0.240	-35.55
947	473.0000	473.0000	-0.240	-35.62
948	473.5000	473.5000	-0.240	-35.55
949	474.0000	474.0000	-0.240	-35.49
950	474.5000	474.5000	-0.240	-35.40
951	475.0000	475.0000	-0.240	-35.37
952	475.5000	475.5000	-0.240	-35.34
953	476.0000	476.0000	-0.240	-35.34
954	476.5000	476.5000	-0.240	-35.37
955	477.0000	477.0000	-0.240	-35.37
956	477.5000	477.5000	-0.240	-35.31
957	478.0000	478.0000	-0.240	-35.28
958	478.5000	478.5000	-0.240	-35.28
959	479.0000	479.0000	-0.240	-35.31
960	479.5000	479.5000	-0.240	-35.28
961	480.0000	480.0000	-0.240	-35.22
962	480.5000	480.5000	-0.240	-35.22
963	481.0000	481.0000	-0.240	-35.19
964	481.5000	481.5000	-0.240	-35.16
965	482.0000	482.0000	-0.240	-35.13
966	482.5000	482.5000	-0.240	-35.13
967	483.0000	483.0000	-0.240	-35.13
968	483.5000	483.5000	-0.240	-35.07
969	484.0000	484.0000	-0.240	-35.07
970	484.5000	484.5000	-0.240	-35.00
971	485.0000	485.0000	-0.240	-35.00
972	485.5000	485.5000	-0.240	-35.00
973	486.0000	486.0000	-0.240	-34.97
974	486.5000	486.5000	-0.240	-35.00
975	487.0000	487.0000	-0.240	-35.00
976	487.5000	487.5000	-0.240	-34.97
977	488.0000	488.0000	-0.240	-34.91
978	488.5000	488.5000	-0.240	-34.91
979	489.0000	489.0000	-0.240	-34.88
980	489.5000	489.5000	-0.240	-34.85
981	490.0000	490.0000	-0.240	-34.85
982	490.5000	490.5000	-0.240	-34.82
983	491.0000	491.0000	-0.240	-34.82
984	491.5000	491.5000	-0.240	-34.82
985	492.0000	492.0000	-0.240	-34.79
986	492.5000	492.5000	-0.240	-34.79
987	493.0000	493.0000	-0.240	-34.73
988	493.5000	493.5000	-0.240	-34.70
989	494.0000	494.0000	-0.240	-34.73
990	494.5000	494.5000	-0.240	-34.73
991	495.0000	495.0000	-0.240	-34.70
992	495.5000	495.5000	-0.240	-34.64
993	496.0000	496.0000	-0.240	-34.64
994	496.5000	496.5000	-0.240	-34.70
995	497.0000	497.0000	-0.240	-34.64
996	497.5000	497.5000	-0.240	-34.58
997	498.0000	498.0000	-0.240	-34.52
998	498.5000	498.5000	-0.240	-34.46
999	499.0000	499.0000	-0.240	-34.49
1000	499.5000	499.5000	-0.240	-34.46
1001	500.0000	500.0000	-0.240	-34.42
1002	500.5000	500.5000	-0.240	-34.46
1003	501.0000	501.0000	-0.240	-34.42
1004	501.5000	501.5000	-0.240	-34.46
1005	502.0000	502.0000	-0.240	-34.42
1006	502.5000	502.5000	-0.240	-34.42
1007	503.0000	503.0000	-0.240	-34.42
1008	503.5000	503.5000	-0.240	-34.46
1009	504.0000	504.0000	-0.240	-34.49
1010	504.5000	504.5000	-0.240	-34.49
1011	505.0000	505.0000	-0.240	-34.42
1012	505.5000	505.5000	-0.240	-34.33
1013	506.0000	506.0000	-0.240	-34.30
1014	506.5000	506.5000	-0.240	-34.33
1015	507.0000	507.0000	-0.240	-34.36
1016	507.5000	507.5000	-0.240	-34.39
1017	508.0000	508.0000	-0.240	-34.39
1018	508.5000	508.5000	-0.240	-34.39
1019	509.0000	509.0000	-0.240	-34.36
1020	509.5000	509.5000	-0.240	-34.33
1021	510.0000	510.0000	-0.240	-34.30
1022	510.5000	510.5000	-0.240	-34.33
1023	511.0000	511.0000	-0.240	-34.36
1024	511.5000	511.5000	-0.240	-34.30
1025	512.0000	512.0000	-0.240	-34.27
1026	512.5000	512.5000	-0.240	-34.24
1027	513.0000	513.0000	-0.240	-34.21
1028	513.5000	513.5000	-0.300	-53.59
1029	514.0000	514.0000	-0.300	-78.19
1030	514.5000	514.5000	-0.300	-87.68
1031	515.0000	515.0000	-0.300	-86.73
1032	515.5000	515.5000	-0.300	-82.31
1033	516.0000	516.0000	-0.300	-78.01
1034	516.5000	516.5000	-0.300	-74.92
1035	517.0000	517.0000	-0.300	-72.94
1036	517.5000	517.5000	-0.300	-71.60
1037	518.0000	518.0000	-0.300	-70.50
1038	518.5000	518.5000	-0.300	-69.43
1039	519.0000	519.0000	-0.300	-68.51
1040	519.5000	519.5000	-0.300	-67.63
1041	520.0000	520.0000	-0.300	-66.90
1042	520.5000	520.5000	-0.300	-66.13
1043	521.0000	521.0000	-0.300	-65.40
1044	521.5000	521.5000	-0.300	-64.73
1045	522.0000	522.0000	-0.300	-64.09
1046	522.5000	522.5000	-0.300	-63.54
1047	523.0000	523.0000	-0.300	-63.05
1048	523.5000	523.5000	-0.300	-62.65
1049	524.0000	524.0000	-0.300	-62.29
1050	524.5000	524.5000	-0.300	-61.86
1051	525.0000	525.0000	-0.300	-61.49
1052	525.5000	525.5000	-0.300	-61.10
1053	526.0000	526.0000	-0.300	-60.73
1054	526.5000	526.5000	-0.300	-60.40
1055	527.0000	527.0000	-0.300	-60.03
1056	527.5000	527.5000	-0.300	-59.76
1057	528.0000	528.0000	-0.300	-59.45
1058	528.5000	528.5000	-0.300	-59.21
1059	529.0000	529.0000	-0.300	-58.87
1060	529.5000	529.5000	-0.300	-58.57
1061	530.0000	530.0000	-0.300	-58.32
1062	530.5000	530.5000	-0.300	-58.08
1063	531.0000	531.0000	-0.300	-57.83
1064	531.5000	531.5000	-0.300	-57.53
1065	532.0000	532.0000	-0.300	-57.31
1066	532.5000	532.5000	-0.300	-57.16
1067	533.0000	533.0000	-0.300	-56.98
1068	533.5000	533.5000	-0.300	-56.76
1069	534.0000	534.0000	-0.300	-56.52
1070	534.5000	534.5000	-0.300	-56.28
1071	535.0000	535.0000	-0.300	-56.15
1072	535.5000	535.5000	-0.300	-55.97
1073	536.0000	536.0000	-0.300	-55.79
1074	536.5000	536.5000	-0.300	-55.57
1075	537.0000	537.0000	-0.300	-55.36
1076	537.5000	537.5000	-0.300	-55.18
1077	538.0000	538.0000	-0.300	-55.06
1078	538.5000	538.5000	-0.300	-55.02
1079	539.0000	539.0000	-0.300	-54.96
1080	539.5000	539.5000	-0.300	-54.84
1081	540.0000	540.0000	-0.300	-54.63
1082	540.5000	540.5000	-0.300	-54.41
1083	541.0000	541.0000	-0.300	-54.23
1084	541.5000	541.5000	-0.300	-54.02
1085	542.0000	542.0000	-0.300	-53.83
1086	542.5000	542.5000	-0.300	-53.71
1087	543.0000	543.0000	-0.300	-53.59
1088	543.5000	543.5000	-0.300	-53.41
1089	544.0000	544.0000	-0.300	-53.25
1090	544.5000	544.5000	-0.300	-53.10
1091	545.0000	545.0000	-0.300	-52.98
1092	545.5000	545.5000	-0.300	-52.89
1093	546.0000	546.0000	-0.300	-52.74
1094	546.5000	546.5000	-0.300	-52.64
1095	547.0000	547.0000	-0.300	-52.55
1096	547.5000	547.5000	-0.300	-52.49
1097	548.0000	548.0000	-0.300	-52.43
1098	548.5000	548.5000	-0.300	-52.28
1099	549.0000	549.0000	-0.300	-52.16
1100	549.5000	549.5000	-0.300	-52.06
1101	550.0000	550.0000	-0.300	-52.00
1102	550.5000	550.5000	-0.300	-51.91
1103	551.0000	551.0000	-0.300	-51.76
1104	551.5000	551.5000	-0.300	-51.70
1105	552.0000	552.0000	-0.300	-51.64
1106	552.5000	552.5000	-0.300	-51.52
1107	553.0000	553.0000	-0.300	-51.39
1108	553.5000	553.5000	-0.300	-51.27
1109	554.0000	554.0000	-0.300	-51.15
1110	554.5000	554.5000	-0.300	-51.09
1111	555.0000	555.0000	-0.300	-51.06
1112	555.5000	555.5000	-0.300	-51.06
1113	556.0000	556.0000	-0.300	-50.97
1114	556.5000	556.5000	-0.300	-50.90
1115	557.0000	557.0000	-0.300	-50.81
1116	557.5000	557.5000	-0.300	-50.72
1117	558.0000	558.0000	-0.300	-50.57
1118	558.5000	558.5000	-0.300	-50.42
1119	559.0000	559.0000	-0.300	-50.33
1120	559.5000	559.5000	-0.300	-50.23
1121	560.0000	560.0000	-0.300	-50.23
1122	560.5000	560.5000	-0.300	-50.20
1123	561.0000	561.0000	-0.300	-50.14
1124	561.5000	561.5000	-0.300	-50.08
1125	562.0000	562.0000	-0.300	-50.02
1126	562.5000	562.5000	-0.300	-49.96
1127	563.0000	563.0000	-0.300	-49.93
1128	563.5000	563.5000	-0.300	-49.90
1129	564.0000	564.0000	-0.300	-49.78
1130	564.5000	564.5000	-0.300	-49.68
1131	565.0000	565.0000	-0.300	-49.53
1132	565.5000	565.5000	-0.300	-49.41
1133	566.0000	566.0000	-0.300	-49.38
1134	566.5000	566.5000	-0.300	-49.41
1135	567.0000	567.0000	-0.300	-49.41
1136	567.5000	567.5000	-0.300	-49.32
1137	568.0000	568.0000	-0.300	-49.26
1138	568.5000	568.5000	-0.300	-49.20
1139	569.0000	569.0000	-0.300	-49.17
1140	569.5000	569.5000	-0.300	-49.13
1141	570.0000	570.0000	-0.300	-49.07
1142	570.5000	570.5000	-0.300	-49.01
1143	571.0000	571.0000	-0.300	-48.92
1144	571.5000	571.5000	-0.300	-48.86
1145	572.0000	572.0000	-0.300	-48.80
1146	572.5000	572.5000	-0.300	-48.77
1147	573.0000	573.0000	-0.300	-48.71
1148	573.5000	573.5000	-0.300	-48.71
1149	574.0000	574.0000	-0.300	-48.65
1150	574.5000	574.5000	-0.300	-48.62
1151	575.0000	575.0000	-0.300	-48.59
1152	575.5000	575.5000	-0.300	-48.52
1153	576.0000	576.0000	-0.300	-48.49
1154	576.5000	576.5000	-0.300	-48.40
1155	577.0000	577.0000	-0.300	-48.37
1156	577.5000	577.5000	-0.300	-48.31
1157	578.0000	578.0000	-0.300	-48.22
1158	578.5000	578.5000	-0.300	-48.10
1159	579.0000	579.0000	-0.300	-47.98
1160	579.5000	579.5000	-0.300	-47.88
1161	580.0000	580.0000	-0.300	-47.85
1162	580.5000	580.5000	-0.300	-47.88
1163	581.0000	581.0000	-0.300	-47.88
1164	581.5000	581.5000	-0.300	-47.82
1165	582.0000	582.0000	-0.300	-47.85
1166	582.5000	582.5000	-0.300	-47.79
1167	583.0000	583.0000	-0.300	-47.76
1168	583.5000	583.5000	-0.300	-47.70
1169	584.0000	584.0000	-0.300	-47.61
1170	584.5000	584.5000	-0.300	-47.55
1171	585.0000	585.0000	-0.300	-47.55
1172	585.5000	585.5000	-0.300	-47.52
1173	586.0000	586.0000	-0.300	-47.52
1174	586.5000	586.5000	-0.300	-47.49
1175	587.0000	587.0000	-0.300	-47.43
1176	587.5000	587.5000	-0.300	-47.30
1177	588.0000	588.0000	-0.300	-47.24
1178	588.5000	588.5000	-0.300	-47.21
1179	589.0000	589.0000	-0.300	-47.09
1180	589.5000	589.5000	-0.300	-47.00
1181	590.0000	590.0000	-0.300	-46.94
1182	590.5000	590.5000	-0.300	-46.91
1183	591.0000	591.0000	-0.300	-47.00
1184	591.5000	591.5000	-0.300	-46.97
1185	592.0000	592.0000	-0.300	-46.94
1186	592.5000	592.5000	-0.300	-46.85
1187	593.0000	593.0000	-0.300	-46.75
1188	593.5000	593.5000	-0.300	-46.66
1189	594.0000	594.0000	-0.300	-46.66
1190	594.5000	594.5000	-0.300	-46.69
1191	595.0000	595.0000	-0.300	-46.69
1192	595.5000	595.5000	-0.300	-46.72
1193	596.0000	596.0000	-0.300	-46.66
1194	596.5000	596.5000	-0.300	-46.60
1195	597.0000	597.0000	-0.300	-46.51
1196	597.5000	597.5000	-0.300	-46.42
1197	598.0000	598.0000	-0.300	-46.39
1198	598.5000	598.5000	-0.300	-46.42
1199	599.0000	599.0000	-0.300	-46.42
1200	599.5000	599.5000	-0.300	-46.42
1201	600.0000	600.0000	-0.300	-46.39
1202	600.5000	600.5000	-0.300	-46.27
1203	601.0000	601.0000	-0.300	-46.21
1204	601.5000	601.5000	-0.300	-46.17
1205	602.0000	602.0000	-0.300	-46.14
1206	602.5000	602.5000	-0.300	-46.17
1207	603.0000	603.0000	-0.300	-46.11
1208	603.5000	603.5000	-0.300	-46.14
1209	604.0000	604.0000	-0.300	-46.14
1210	604.5000	604.5000	-0.300	-46.08
1211	605.0000	605.0000	-0.300	-45.96
1212	605.5000	605.5000	-0.300	-45.96
1213	606.0000	606.0000	-0.300	-45.99
1214	606.5000	606.5000	-0.300	-46.02
1215	607.0000	607.0000	-0.300	-45.99
1216	607.5000	607.5000	-0.300	-45.87
1217	608.0000	608.0000	-0.300	-45.81
1218	608.5000	608.5000	-0.300	-45.84
1219	609.0000	609.0000	-0.300	-45.87
1220	609.5000	609.5000	-0.300	-45.87
1221	610.0000	610.0000	-0.300	-45.78
1222	610.5000	610.5000	-0.300	-45.69
1223	611.0000	611.0000	-0.300	-45.63
1224	611.5000	611.5000	-0.300	-45.56
1225	612.0000	612.0000	-0.300	-45.56
1226	612.5000	612.5000	-0.300	-45.56
1227	613.0000	613.0000	-0.300	-45.59
1228	613.5000	613.5000	-0.300	-45.50
1229	614.0000	614.0000	-0.300	-45.47
1230	614.5000	614.5000	-0.300	-45.44
1231	615.0000	615.0000	-0.300	-45.47
1232	615.5000	615.5000	-0.300	-45.44
1233	616.0000	616.0000	-0.300	-45.41
1234	616.5000	616.5000	-0.300	-45.41
1235	617.0000	617.0000	-0.300	-45.32
1236	617.5000	617.5000	-0.300	-45.29
1237	618.0000	618.0000	-0.300	-45.26
1238	618.5000	618.5000	-0.300	-45.17
1239	619.0000	619.0000	-0.300	-45.11
1240	619.5000	619.5000	-0.300	-45.11
1241	620.0000	620.0000	-0.300	-45.11
1242	620.5000	620.5000	-0.300	-45.08
1243	621.0000	621.0000	-0.300	-44.95
1244	621.5000	621.5000	-0.300	-44.98
1245	622.0000	622.0000	-0.300	-45.01
1246	622.5000	622.5000	-0.300	-45.01
1247	623.0000	623.0000	-0.300	-44.86
1248	623.5000	623.5000	-0.300	-44.74
1249	624.0000	624.0000	-0.300	-44.74
1250	624.5000	624.5000	-0.300	-44.71
1251	625.0000	625.0000	-0.300	-44.80
1252	625.5000	625.5000	-0.300	-44.89
1253	626.0000	626.0000	-0.300	-44.83
1254	626.5000	626.5000	-0.300	-44.77
1255	627.0000	627.0000	-0.300	-44.71
1256	627.5000	627.5000	-0.300	-44.68
1257	628.0000	628.0000	-0.300	-44.59
1258	628.5000	628.5000	-0.300	-44.50
1259	629.0000	629.0000	-0.300	-44.47
1260	629.5000	629.5000	-0.300	-44.50
1261	630.0000	630.0000	-0.300	-44.56
1262	630.5000	630.5000	-0.300	-44.56
1263	631.0000	631.0000	-0.300	-44.53
1264	631.5000	631.5000	-0.300	-44.50
1265	632.0000	632.0000	-0.300	-44.47
1266	632.5000	632.5000	-0.300	-44.40
1267	633.0000	633.0000	-0.300	-44.31
1268	633.5000	633.5000	-0.300	-44.37
1269	634.0000	634.0000	-0.300	-44.40
1270	634.5000	634.5000	-0.300	-44.37
1271	635.0000	635.0000	-0.300	-44.34
1272	635.5000	635.5000	-0.300	-44.34
1273	636.0000	636.0000	-0.300	-44.28
1274	636.5000	636.5000	-0.300	-44.22
1275	637.0000	637.0000	-0.300	-44.22
1276	637.5000	637.5000	-0.300	-44.28
1277	638.0000	638.0000	-0.300	-44.34
1278	638.5000	638.5000	-0.300	-44.28
1279	639.0000	639.0000	-0.300	-44.22
1280	639.5000	639.5000	-0.300	-44.22
1281	640.0000	640.0000	-0.300	-44.10
1282	640.5000	640.5000	-0.300	-44.01
1283	641.0000	641.0000	-0.300	-44.01
1284	641.5000	641.5000	-0.300	-44.01
1285	642.0000	642.0000	-0.300	-44.01
1286	642.5000	642.5000	-0.300	-44.07
1287	643.0000	643.0000	-0.300	-44.10
1288	643.5000	643.5000	-0.300	-44.10
1289	644.0000	644.0000	-0.300	-44.04
1290	644.5000	644.5000	-0.300	-43.95
1291	645.0000	645.0000	-0.300	-43.89
1292	645.5000	645.5000	-0.300	-43.82
1293	646.0000	646.0000	-0.300	-43.82
1294	646.5000	646.5000	-0.300	-43.86
1295	647.0000	647.0000	-0.300	-43.86
1296	647.5000	647.5000	-0.300	-43.89
1297	648.0000	648.0000	-0.300	-43.92
1298	648.5000	648.5000	-0.300	-43.95
1299	649.0000	649.0000	-0.300	-43.92
1300	649.5000	649.5000	-0.300	-43.82
1301	650.0000	650.0000	-0.300	-43.82
1302	650.5000	650.5000	-0.300	-43.82
1303	651.0000	651.0000	-0.300	-43.86
1304	651.5000	651.5000	-0.300	-43.82
1305	652.0000	652.0000	-0.300	-43.76
1306	652.5000	652.5000	-0.300	-43.73
1307	653.0000	653.0000	-0.300	-43.73
1308	653.5000	653.5000	-0.300	-43.64
1309	654.0000	654.0000	-0.300	-43.55
1310	654.5000	654.5000	-0.300	-43.58
1311	655.0000	655.0000	-0.300	-43.52
1312	655.5000	655.5000	-0.300	-43.52
1313	656.0000	656.0000	-0.300	-43.58
1314	656.5000	656.5000	-0.300	-43.64
1315	657.0000	657.0000	-0.300	-43.64
1316	657.5000	657.5000	-0.300	-43.58
1317	658.0000	658.0000	-0.300	-43.49
1318	658.5000	658.5000	-0.300	-43.43
1319	659.0000	659.0000	-0.300	-43.37
1320	659.5000	659.5000	-0.300	-43.37
1321	660.0000	660.0000	-0.300	-43.28
1322	660.5000	660.5000	-0.300	-43.28
1323	661.0000	661.0000	-0.300	-43.34
1324	661.5000	661.5000	-0.300	-43.34
1325	662.0000	662.0000	-0.300	-43.24
1326	662.5000	662.5000	-0.300	-43.24
1327	663.0000	663.0000	-0.300	-43.24
1328	663.5000	663.5000	-0.300	-43.15
1329	664.0000	664.0000	-0.300	-43.12
1330	664.5000	664.5000	-0.300	-43.09
1331	665.0000	665.0000	-0.300	-43.09
1332	665.5000	665.5000	-0.300	-43.09
1333	666.0000	666.0000	-0.300	-43.06
1334	666.5000	666.5000	-0.300	-43.03
1335	667.0000	667.0000	-0.300	-43.06
1336	667.5000	667.5000	-0.300	-43.03
1337	668.0000	668.0000	-0.300	-43.03
1338	668.5000	668.5000	-0.300	-43.03
1339	669.0000	669.0000	-0.300	-43.00
1340	669.5000	669.5000	-0.300	-43.00
1341	670.0000	670.0000	-0.300	-43.00
1342	670.5000	670.5000	-0.300	-43.86
1343	671.0000	671.0000	-0.300	-44.65
1344	671.5000	671.5000	-0.300	-44.95
1345	672.0000	672.0000	-0.300	-44.86
1346	672.5000	672.5000	-0.300	-44.65
1347	673.0000	673.0000	-0.300	-44.40
1348	673.5000	673.5000	-0.300	-44.31
1349	674.0000	674.0000	-0.300	-44.31
1350	674.5000	674.5000	-0.300	-44.31
1351	675.0000	675.0000	-0.300	-44.28
1352	675.5000	675.5000	-0.300	-44.19
1353	676.0000	676.0000	-0.300	-44.22
1354	676.5000	676.5000	-0.300	-44.19
1355	677.0000	677.0000	-0.300	-44.13
1356	677.5000	677.5000	-0.300	-44.10
1357	678.0000	678.0000	-0.300	-44.10
1358	678.5000	678.5000	-0.300	-44.10
1359	679.0000	679.0000	-0.300	-44.07
1360	679.5000	679.5000	-0.300	-43.92
1361	680.0000	680.0000	-0.300	-43.79
1362	680.5000	680.5000	-0.300	-43.76
1363	681.0000	681.0000	-0.300	-43.76
1364	681.5000	681.5000	-0.300	-43.73
1365	682.0000	682.0000	-0.300	-43.70
1366	682.5000	682.5000	-0.300	-43.64
1367	683.0000	683.0000	-0.300	-43.73
1368	683.5000	683.5000	-0.300	-43.76
1369	684.0000	684.0000	-0.300	-43.67
1370	684.5000	684.5000	-0.300	-43.52
1371	685.0000	685.0000	-0.300	-43.43
1372	685.5000	685.5000	-0.300	-43.37
1373	686.0000	686.0000	-0.300	-43.28
1374	686.5000	686.5000	-0.300	-43.31
1375	687.0000	687.0000	-0.300	-43.34
1376	687.5000	687.5000	-0.300	-43.34
1377	688.0000	688.0000	-0.300	-43.34
1378	688.5000	688.5000	-0.300	-43.34
1379	689.0000	689.0000	-0.300	-43.31
1380	689.5000	689.5000	-0.300	-43.24
1381	690.0000	690.0000	-0.300	-43.15
1382	690.5000	690.5000	-0.300	-43.06
1383	691.0000	691.0000	-0.300	-42.97
1384	691.5000	691.5000	-0.300	-43.00
1385	692.0000	692.0000	-0.300	-43.06
1386	692.5000	692.5000	-0.300	-43.06
1387	693.0000	693.0000	-0.300	-43.00
1388	693.5000	693.5000	-0.300	-42.94
1389	694.0000	694.0000	-0.300	-42.88
1390	694.5000	694.5000	-0.300	-42.85
1391	695.0000	695.0000	-0.300	-42.79
1392	695.5000	695.5000	-0.300	-42.76
1393	696.0000	696.0000	-0.300	-42.76
1394	696.5000	696.5000	-0.300	-42.82
1395	697.0000	697.0000	-0.300	-42.85
1396	697.5000	697.5000	-0.300	-42.88
1397	698.0000	698.0000	-0.300	-42.79
1398	698.5000	698.5000	-0.300	-42.82
1399	699.0000	699.0000	-0.300	-42.91
1400	699.5000	699.5000	-0.300	-42.91
1401	700.0000	700.0000	-0.300	-42.88
1402	700.5000	700.5000	-0.300	-42.85
1403	701.0000	701.0000	-0.300	-42.85
1404	701.5000	701.5000	-0.300	-42.73
1405	702.0000	702.0000	-0.300	-42.63
1406	702.5000	702.5000	-0.300	-42.63
1407	703.0000	703.0000	-0.300	-42.57
1408	703.5000	703.5000	-0.300	-42.51
1409	704.0000	704.0000	-0.300	-42.48
1410	704.5000	704.5000	-0.300	-42.48
1411	705.0000	705.0000	-0.300	-42.51
1412	705.5000	705.5000	-0.300	-42.51
1413	706.0000	706.0000	-0.300	-42.45
1414	706.5000	706.5000	-0.300	-42.45
1415	707.0000	707.0000	-0.300	-42.48
1416	707.5000	707.5000	-0.300	-42.48
1417	708.0000	708.0000	-0.300	-42.51
1418	708.5000	708.5000	-0.300	-42.45
1419	709.0000	709.0000	-0.300	-42.36
1420	709.5000	709.5000	-0.300	-42.36
1421	710.0000	710.0000	-0.300	-42.36
1422	710.5000	710.5000	-0.300	-42.36
1423	711.0000	711.0000	-0.300	-42.39
1424	711.5000	711.5000	-0.300	-42.36
1425	712.0000	712.0000	-0.300	-42.36
1426	712.5000	712.5000	-0.300	-42.36
1427	713.0000	713.0000	-0.300	-42.30
1428	713.5000	713.5000	-0.300	-42.33
1429	714.0000	714.0000	-0.300	-42.30
1430	714.5000	714.5000	-0.300	-42.27
1431	715.0000	715.0000	-0.300	-42.18
1432	715.5000	715.5000	-0.300	-42.15
1433	716.0000	716.0000	-0.300	-42.18
1434	716.5000	716.5000	-0.300	-42.15
1435	717.0000	717.0000	-0.300	-42.18
1436	717.5000	717.5000	-0.300	-42.21
1437	718.0000	718.0000	-0.360	-46.33
1438	718.5000	718.5000	-0.360	-87.98
1439	719.0000	719.0000	-0.360	-116.67
1440	719.5000	719.5000	-0.360	-123.42
1441	720.0000	720.0000	-0.360	-118.66
1442	720.5000	720.5000	-0.360	-111.42
1443	721.0000	721.0000	-0.360	-105.47
1444	721.5000	721.5000	-0.360	-101.44
1445	722.0000	722.0000	-0.360	-98.73
1446	722.5000	722.5000	-0.360	-96.68
1447	723.0000	723.0000	-0.360	-94.88
1448	723.5000	723.5000	-0.360	-93.26
1449	724.0000	724.0000	-0.360	-91.74
1450	724.5000	724.5000	-0.360	-90.40
1451	725.0000	725.0000	-0.360	-89.18
1452	725.5000	725.5000	-0.360	-88.02
1453	726.0000	726.0000	-0.360	-86.89
1454	726.5000	726.5000	-0.360	-85.91
1455	727.0000	727.0000	-0.360	-85.02
1456	727.5000	727.5000	-0.360	-84.14
1457	728.0000	728.0000	-0.360	-83.41
1458	728.5000	728.5000	-0.360	-82.71
1459	729.0000	729.0000	-0.360	-82.03
1460	729.5000	729.5000	-0.360	-81.33
1461	730.0000	730.0000	-0.360	-80.63
1462	730.5000	730.5000	-0.360	-80.02
1463	731.0000	731.0000	-0.360	-79.35
1464	731.5000	731.5000	-0.360	-78.83
1465	732.0000	732.0000	-0.360	-78.25
1466	732.5000	732.5000	-0.360	-77.73
1467	733.0000	733.0000	-0.360	-77.27
1468	733.5000	733.5000	-0.360	-76.85
1469	734.0000	734.0000	-0.360	-76.33
1470	734.5000	734.5000	-0.360	-75.87
1471	735.0000	735.0000	-0.360	-75.41
1472	735.5000	735.5000	-0.360	-74.98
1473	736.0000	736.0000	-0.360	-74.56
1474	736.5000	736.5000	-0.360	-74.19
1475	737.0000	737.0000	-0.360	-73.79
1476	737.5000	737.5000	-0.360	-73.43
1477	738.0000	738.0000	-0.360	-73.06
1478	738.5000	738.5000	-0.360	-72.76
1479	739.0000	739.0000	-0.360	-72.51
1480	739.5000	739.5000	-0.360	-72.27
1481	740.0000	740.0000	-0.360	-71.96
1482	740.5000	740.5000	-0.360	-71.69
1483	741.0000	741.0000	-0.360	-71.41
1484	741.5000	741.5000	-0.360	-71.11
1485	742.0000	742.0000	-0.360	-70.77
1486	742.5000	742.5000	-0.360	-70.44
1487	743.0000	743.0000	-0.360	-70.07
1488	743.5000	743.5000	-0.360	-69.83
1489	744.0000	744.0000	-0.360	-69.58
1490	744.5000	744.5000	-0.360	-69.28
1491	745.0000	745.0000	-0.360	-68.94
1492	745.5000	745.5000	-0.360	-68.58
1493	746.0000	746.0000	-0.360	-68.33
1494	746.5000	746.5000	-0.360	-68.12
1495	747.0000	747.0000	-0.360	-67.93
1496	747.5000	747.5000	-0.360	-67.75
1497	748.0000	748.0000	-0.360	-67.51
1498	748.5000	748.5000	-0.360	-67.26
1499	749.0000	749.0000	-0.360	-67.05
1500	749.5000	749.5000	-0.360	-66.84
1	749.5000	0.0000	-0.360	-66.84
2	750.0000	0.5000	-0.360	-66.65
3	750.5000	1.0000	-0.360	-66.41
4	751.0000	1.5000	-0.360	-66.13
5	751.5000	2.0000	-0.360	-65.89
6	752.0000	2.5000	-0.360	-65.65
7	752.5000	3.0000	-0.360	-65.43
8	753.0000	3.5000	-0.360	-65.28
9	753.5000	4.0000	-0.360	-65.07
10	754.0000	4.5000	-0.360	-64.94
11	754.5000	5.0000	-0.360	-64.85
12	755.0000	5.5000	-0.360	-64.64
13	755.5000	6.0000	-0.360	-64.39
14	756.0000	6.5000	-0.360	-64.12
15	756.5000	7.0000	-0.360	-64.00
16	757.0000	7.5000	-0.360	-63.91
17	757.5000	8.0000	-0.360	-63.84
18	758.0000	8.5000	-0.360	-63.72
19	758.5000	9.0000	-0.360	-63.63
20	759.0000	9.5000	-0.360	-63.45
21	759.5000	10.0000	-0.360	-63.30
22	760.0000	10.5000	-0.360	-63.17
23	760.5000	11.0000	-0.360	-63.05
24	761.0000	11.5000	-0.360	-62.87
25	761.5000	12.0000	-0.360	-62.72
26	762.0000	12.5000	-0.360	-62.53
27	762.5000	13.0000	-0.360	-62.44
28	763.0000	13.5000	-0.360	-62.29
29	763.5000	14.0000	-0.360	-62.14
30	764.0000	14.5000	-0.360	-61.95
31	764.5000	15.0000	-0.360	-61.77
32	765.0000	15.5000	-0.360	-61.68
33	765.5000	16.0000	-0.360	-61.59
34	766.0000	16.5000	-0.360	-61.49
35	766.5000	17.0000	-0.360	-61.37
36	767.0000	17.5000	-0.360	-61.25
37	767.5000	18.0000	-0.360	-61.16
38	768.0000	18.5000	-0.360	-61.10
39	768.5000	19.0000	-0.360	-61.04
40	769.0000	19.5000	-0.360	-60.98
41	769.5000	20.0000	-0.360	-60.91
42	770.0000	20.5000	-0.360	-60.76
43	770.5000	21.0000	-0.360	-60.64
44	771.0000	21.5000	-0.360	-60.40
45	771.5000	22.0000	-0.360	-60.18
46	772.0000	22.5000	-0.360	-60.06
47	772.5000	23.0000	-0.360	-59.94
48	773.0000	23.5000	-0.360	-59.88
49	773.5000	24.0000	-0.360	-59.82
50	774.0000	24.5000	-0.360	-59.69
51	774.5000	25.0000	-0.360	-59.63
52	775.0000	25.5000	-0.360	-59.63
53	775.5000	26.0000	-0.360	-59.63
54	776.0000	26.5000	-0.360	-59.57
55	776.5000	27.0000	-0.360	-59.39
56	777.0000	27.5000	-0.360	-59.27
57	777.5000	28.0000	-0.360	-59.24
58	778.0000	28.5000	-0.360	-59.18
59	778.5000	29.0000	-0.360	-59.11
60	779.0000	29.5000	-0.360	-59.02
61	779.5000	30.0000	-0.360	-58.93
62	780.0000	30.5000	-0.360	-58.87
63	780.5000	31.0000	-0.360	-58.78
64	781.0000	31.5000	-0.360	-58.75
65	781.5000	32.0000	-0.360	-58.69
66	782.0000	32.5000	-0.360	-58.60
67	782.5000	33.0000	-0.360	-58.57
68	783.0000	33.5000	-0.360	-58.57
69	783.5000	34.0000	-0.360	-58.47
70	784.0000	34.5000	-0.360	-58.32
71	784.5000	35.0000	-0.360	-58.08
72	785.0000	35.5000	-0.360	-57.99
73	785.5000	36.0000	-0.360	-57.92
74	786.0000	36.5000	-0.360	-57.83
75	786.5000	37.0000	-0.360	-57.71
76	787.0000	37.5000	-0.360	-57.62
77	787.5000	38.0000	-0.360	-57.59
78	788.0000	38.5000	-0.360	-57.50
79	788.5000	39.0000	-0.360	-57.47
80	789.0000	39.5000	-0.360	-57.37
81	789.5000	40.0000	-0.360	-57.28
82	790.0000	40.5000	-0.360	-57.22
83	790.5000	41.0000	-0.360	-57.19
84	791.0000	41.5000	-0.360	-57.10
85	791.5000	42.0000	-0.360	-57.04
86	792.0000	42.5000	-0.360	-57.07
87	792.5000	43.0000	-0.360	-57.01
88	793.0000	43.5000	-0.360	-56.95
89	793.5000	44.0000	-0.360	-56.83
90	794.0000	44.5000	-0.360	-56.79
91	794.5000	45.0000	-0.360	-56.83
92	795.0000	45.5000	-0.360	-56.79
93	795.5000	46.0000	-0.360	-56.67
94	796.0000	46.5000	-0.360	-56.52
95	796.5000	47.0000	-0.360	-56.37
96	797.0000	47.5000	-0.360	-56.22
97	797.5000	48.0000	-0.360	-56.15
98	798.0000	48.5000	-0.360	-56.22
99	798.5000	49.0000	-0.360	-56.25
100	799.0000	49.5000	-0.360	-56.25
101	799.5000	50.0000	-0.360	-56.18
102	800.0000	50.5000	-0.360	-56.12
103	800.5000	51.0000	-0.360	-56.06
104	801.0000	51.5000	-0.360	-55.91
105	801.5000	52.0000	-0.360	-55.91
106	802.0000	52.5000	-0.360	-55.85
107	802.5000	53.0000	-0.360	-55.70
108	803.0000	53.5000	-0.360	-55.67
109	803.5000	54.0000	-0.360	-55.70
110	804.0000	54.5000	-0.360	-55.60
111	804.5000	55.0000	-0.360	-55.48
112	805.0000	55.5000	-0.360	-55.45
113	805.5000	56.0000	-0.360	-55.33
114	806.0000	56.5000	-0.360	-55.24
115	806.5000	57.0000	-0.360	-55.15
116	807.0000	57.5000	-0.360	-55.09
117	807.5000	58.0000	-0.360	-55.12
118	808.0000	58.5000	-0.360	-55.02
119	808.5000	59.0000	-0.360	-54.96
120	809.0000	59.5000	-0.360	-54.90
121	809.5000	60.0000	-0.360	-54.84
122	810.0000	60.5000	-0.360	-54.72
123	810.5000	61.0000	-0.360	-54.69
124	811.0000	61.5000	-0.360	-54.72
125	811.5000	62.0000	-0.360	-54.69
126	812.0000	62.5000	-0.360	-54.66
127	812.5000	63.0000	-0.360	-54.54
128	813.0000	63.5000	-0.360	-54.51
129	813.5000	64.0000	-0.360	-54.54
130	814.0000	64.5000	-0.360	-54.54
131	814.5000	65.0000	-0.360	-54.51
132	815.0000	65.5000	-0.360	-54.48
133	815.5000	66.0000	-0.360	-54.51
134	816.0000	66.5000	-0.360	-54.51
135	816.5000	67.0000	-0.360	-54.38
136	817.0000	67.5000	-0.360	-54.35
137	817.5000	68.0000	-0.360	-54.32
138	818.0000	68.5000	-0.360	-54.26
139	818.5000	69.0000	-0.360	-54.20
140	819.0000	69.5000	-0.360	-54.14
141	819.5000	70.0000	-0.360	-54.08
142	820.0000	70.5000	-0.360	-54.02
143	820.5000	71.0000	-0.360	-53.96
144	821.0000	71.5000	-0.360	-53.93
145	821.5000	72.0000	-0.360	-53.87
146	822.0000	72.5000	-0.360	-53.83
147	822.5000	73.0000	-0.360	-53.83
148	823.0000	73.5000	-0.360	-53.80
149	823.5000	74.0000	-0.360	-53.71
150	824.0000	74.5000	-0.360	-53.65
151	824.5000	75.0000	-0.360	-53.59
152	825.0000	75.5000	-0.360	-53.59
153	825.5000	76.0000	-0.360	-53.59
154	826.0000	76.5000	-0.360	-53.56
155	826.5000	77.0000	-0.360	-53.56
156	827.0000	77.5000	-0.360	-53.44
157	827.5000	78.0000	-0.360	-53.35
158	828.0000	78.5000	-0.360	-53.29
159	828.5000	79.0000	-0.360	-53.19
160	829.0000	79.5000	-0.360	-53.07
161	829.5000	80.0000	-0.360	-52.92
162	830.0000	80.5000	-0.360	-52.92
163	830.5000	81.0000	-0.360	-52.98
164	831.0000	81.5000	-0.360	-53.07
165	831.5000	82.0000	-0.360	-53.16
166	832.0000	82.5000	-0.360	-53.07
167	832.5000	83.0000	-0.360	-52.98
168	833.0000	83.5000	-0.360	-52.86
169	833.5000	84.0000	-0.360	-52.86
170	834.0000	84.5000	-0.360	-52.89
171	834.5000	85.0000	-0.360	-52.83
172	835.0000	85.5000	-0.360	-52.77
173	835.5000	86.0000	-0.360	-52.74
174	836.0000	86.5000	-0.360	-52.71
175	836.5000	87.0000	-0.360	-52.64
176	837.0000	87.5000	-0.360	-52.52
177	837.5000	88.0000	-0.360	-52.46
178	838.0000	88.5000	-0.360	-52.49
179	838.5000	89.0000	-0.360	-52.49
180	839.0000	89.5000	-0.360	-52.43
181	839.5000	90.0000	-0.360	-52.37
182	840.0000	90.5000	-0.360	-52.34
183	840.5000	91.0000	-0.360	-52.34
184	841.0000	91.5000	-0.360	-52.31
185	841.5000	92.0000	-0.360	-52.19
186	842.0000	92.5000	-0.360	-52.13
187	842.5000	93.0000	-0.360	-52.16
188	843.0000	93.5000	-0.360	-52.10
189	843.5000	94.0000	-0.360	-52.06
190	844.0000	94.5000	-0.360	-52.00
191	844.5000	95.0000	-0.360	-51.94
192	845.0000	95.5000	-0.360	-51.97
193	845.5000	96.0000	-0.360	-52.00
194	846.0000	96.5000	-0.360	-52.00
195	846.5000	97.0000	-0.360	-51.94
196	847.0000	97.5000	-0.360	-51.94
197	847.5000	98.0000	-0.360	-51.88
198	848.0000	98.5000	-0.360	-51.88
199	848.5000	99.0000	-0.360	-51.85
200	849.0000	99.5000	-0.360	-51.82
201	849.5000	100.0000	-0.360	-51.82
202	850.0000	100.5000	-0.360	-51.73
203	850.5000	101.0000	-0.360	-51.64
204	851.0000	101.5000	-0.360	-51.58
205	851.5000	102.0000	-0.360	-51.58
206	852.0000	102.5000	-0.360	-51.55
207	852.5000	103.0000	-0.360	-51.52
208	853.0000	103.5000	-0.360	-51.42
209	853.5000	104.0000	-0.360	-51.39
210	854.0000	104.5000	-0.360	-51.39
211	854.5000	105.0000	-0.360	-51.48
212	855.0000	105.5000	-0.360	-51.52
213	855.5000	106.0000	-0.360	-51.52
214	856.0000	106.5000	-0.360	-51.48
215	856.5000	107.0000	-0.360	-51.36
216	857.0000	107.5000	-0.360	-51.24
217	857.5000	108.0000	-0.360	-51.21
218	858.0000	108.5000	-0.360	-51.21
219	858.5000	109.0000	-0.360	-51.15
220	859.0000	109.5000	-0.360	-51.09
221	859.5000	110.0000	-0.360	-51.06
222	860.0000	110.5000	-0.360	-51.09
223	860.5000	111.0000	-0.360	-51.15
224	861.0000	111.5000	-0.360	-51.09
225	861.5000	112.0000	-0.360	-51.03
226	862.0000	112.5000	-0.360	-50.94
227	862.5000	113.0000	-0.360	-50.94
228	863.0000	113.5000	-0.360	-51.00
229	863.5000	114.0000	-0.360	-51.00
230	864.0000	114.5000	-0.360	-50.94
231	864.5000	115.0000	-0.360	-50.81
232	865.0000	115.5000	-0.360	-50.75
233	865.5000	116.0000	-0.360	-50.63
234	866.0000	116.5000	-0.360	-50.57
235	866.5000	117.0000	-0.360	-50.57
236	867.0000	117.5000	-0.360	-50.63
237	867.5000	118.0000	-0.360	-50.60
238	868.0000	118.5000	-0.360	-50.60
239	868.5000	119.0000	-0.360	-50.66
240	869.0000	119.5000	-0.360	-50.63
241	869.5000	120.0000	-0.360	-50.63
242	870.0000	120.5000	-0.360	-50.60
243	870.5000	121.0000	-0.360	-50.60
244	871.0000	121.5000	-0.360	-50.60
245	871.5000	122.0000	-0.360	-50.63
246	872.0000	122.5000	-0.360	-50.60
247	872.5000	123.0000	-0.360	-50.54
248	873.0000	123.5000	-0.360	-50.54
249	873.5000	124.0000	-0.360	-50.60
250	874.0000	124.5000	-0.360	-50.57
251	874.5000	125.0000	-0.360	-50.45
252	875.0000	125.5000	-0.360	-50.48
253	875.5000	126.0000	-0.360	-50.94
254	876.0000	126.5000	-0.360	-51.24
255	876.5000	127.0000	-0.360	-51.39
256	877.0000	127.5000	-0.360	-51.27
257	877.5000	128.0000	-0.360	-51.18
258	878.0000	128.5000	-0.360	-51.15
259	878.5000	129.0000	-0.360	-51.00
260	879.0000	129.5000	-0.360	-50.84
261	879.5000	130.0000	-0.360	-50.72
262	880.0000	130.5000	-0.360	-50.57
263	880.5000	131.0000	-0.360	-50.57
264	881.0000	131.5000	-0.360	-50.48
265	881.5000	132.0000	-0.360	-50.45
266	882.0000	132.5000	-0.360	-50.39
267	882.5000	133.0000	-0.360	-50.36
268	883.0000	133.5000	-0.360	-50.39
269	883.5000	134.0000	-0.360	-50.45
270	884.0000	134.5000	-0.360	-50.36
271	884.5000	135.0000	-0.360	-50.26
272	885.0000	135.5000	-0.360	-50.26
273	885.5000	136.0000	-0.360	-50.26
274	886.0000	136.5000	-0.360	-50.36
275	886.5000	137.0000	-0.360	-50.39
276	887.0000	137.5000	-0.360	-50.39
277	887.5000	138.0000	-0.360	-50.39
278	888.0000	138.5000	-0.360	-50.23
279	888.5000	139.0000	-0.360	-50.17
280	889.0000	139.5000	-0.360	-50.14
281	889.5000	140.0000	-0.360	-50.17
282	890.0000	140.5000	-0.360	-50.17
283	890.5000	141.0000	-0.360	-50.11
284	891.0000	141.5000	-0.360	-50.08
285	891.5000	142.0000	-0.360	-50.14
286	892.0000	142.5000	-0.360	-50.14
287	892.5000	143.0000	-0.360	-50.05
288	893.0000	143.5000	-0.360	-49.93
289	893.5000	144.0000	-0.360	-49.87
290	894.0000	144.5000	-0.360	-49.87
291	894.5000	145.0000	-0.360	-49.93
292	895.0000	145.5000	-0.360	-49.93
293	895.5000	146.0000	-0.360	-49.87
294	896.0000	146.5000	-0.360	-49.81
295	896.5000	147.0000	-0.360	-49.78
296	897.0000	147.5000	-0.360	-49.75
297	897.5000	148.0000	-0.360	-49.65
298	898.0000	148.5000	-0.360	-49.62
299	898.5000	149.0000	-0.360	-49.65
300	899.0000	149.5000	-0.360	-49.59
301	899.5000	150.0000	-0.360	-49.50
302	900.0000	150.5000	-0.360	-49.44
303	900.5000	151.0000	-0.360	-49.41
304	901.0000	151.5000	-0.360	-49.38
305	901.5000	152.0000	-0.360	-49.35
306	902.0000	152.5000	-0.360	-49.38
307	902.5000	153.0000	-0.360	-49.41
308	903.0000	153.5000	-0.360	-49.38
309	903.5000	154.0000	-0.360	-49.35
310	904.0000	154.5000	-0.360	-49.32
311	904.5000	155.0000	-0.360	-49.29
312	905.0000	155.5000	-0.360	-49.20
313	905.5000	156.0000	-0.360	-49.23
314	906.0000	156.5000	-0.360	-49.32
315	906.5000	157.0000	-0.360	-49.38
316	907.0000	157.5000	-0.360	-49.38
317	907.5000	158.0000	-0.360	-49.35
318	908.0000	158.5000	-0.360	-49.23
319	908.5000	159.0000	-0.360	-49.10
320	909.0000	159.5000	-0.360	-49.07
321	909.5000	160.0000	-0.360	-49.01
322	910.0000	160.5000	-0.360	-48.95
323	910.5000	161.0000	-0.360	-48.92
324	911.0000	161.5000	-0.360	-48.86
325	911.5000	162.0000	-0.360	-48.86
326	912.0000	162.5000	-0.360	-48.92
327	912.5000	163.0000	-0.360	-48.95
328	913.0000	163.5000	-0.360	-48.92
329	913.5000	164.0000	-0.360	-48.86
330	914.0000	164.5000	-0.360	-48.98
331	914.5000	165.0000	-0.360	-49.07
332	915.0000	165.5000	-0.360	-49.04
333	915.5000	166.0000	-0.360	-48.98
334	916.0000	166.5000	-0.360	-48.92
335	916.5000	167.0000	-0.360	-48.89
336	917.0000	167.5000	-0.360	-48.83
337	917.5000	168.0000	-0.360	-48.77
338	918.0000	168.5000	-0.360	-48.74
339	918.5000	169.0000	-0.360	-48.65
340	919.0000	169.5000	-0.360	-48.68
341	919.5000	170.0000	-0.360	-48.74
342	920.0000	170.5000	-0.360	-48.74
343	920.5000	171.0000	-0.360	-48.83
344	921.0000	171.5000	-0.360	-48.89
345	921.5000	172.0000	-0.360	-48.95
346	922.0000	172.5000	-0.360	-48.92
347	922.5000	173.0000	-0.360	-48.80
348	923.0000	173.5000	-0.421	-75.08
349	923.5000	174.0000	-0.420	-132.82
350	924.0000	174.5000	-0.420	-160.68
351	924.5000	175.0000	-0.420	-162.82
352	925.0000	175.5000	-0.420	-154.33
353	925.5000	176.0000	-0.420	-144.81
354	926.0000	176.5000	-0.420	-137.64
355	926.5000	177.0000	-0.420	-132.76
356	927.0000	177.5000	-0.420	-129.37
357	927.5000	178.0000	-0.420	-126.65
358	928.0000	178.5000	-0.420	-124.21
359	928.5000	179.0000	-0.420	-121.86
360	929.0000	179.5000	-0.420	-119.79
361	929.5000	180.0000	-0.420	-117.89
362	930.0000	180.5000	-0.420	-116.15
363	930.5000	181.0000	-0.420	-114.54
364	931.0000	181.5000	-0.420	-113.01
365	931.5000	182.0000	-0.420	-111.61
366	932.0000	182.5000	-0.420	-110.29
367	932.5000	183.0000	-0.420	-109.10
368	933.0000	183.5000	-0.420	-107.94
369	933.5000	184.0000	-0.420	-106.88
370	934.0000	184.5000	-0.420	-105.72
371	934.5000	185.0000	-0.420	-104.62
372	935.0000	185.5000	-0.420	-103.52
373	935.5000	186.0000	-0.420	-102.48
374	936.0000	186.5000	-0.420	-101.72
375	936.5000	187.0000	-0.420	-101.11
376	937.0000	187.5000	-0.420	-100.25
377	937.5000	188.0000	-0.420	-99.34
378	938.0000	188.5000	-0.420	-98.57
379	938.5000	189.0000	-0.420	-97.75
380	939.0000	189.5000	-0.420	-97.14
381	939.5000	190.0000	-0.420	-96.47
382	940.0000	190.5000	-0.420	-95.77
383	940.5000	191.0000	-0.420	-95.10
384	941.0000	191.5000	-0.420	-94.52
385	941.5000	192.0000	-0.420	-94.00
386	942.0000	192.5000	-0.420	-93.51
387	942.5000	193.0000	-0.420	-92.93
388	943.0000	193.5000	-0.420	-92.38
389	943.5000	194.0000	-0.420	-91.80
390	944.0000	194.5000	-0.420	-91.25
391	944.5000	195.0000	-0.420	-90.82
392	945.0000	195.5000	-0.420	-90.46
393	945.5000	196.0000	-0.420	-90.06
394	946.0000	196.5000	-0.420	-89.69
395	946.5000	197.0000	-0.420	-89.14
396	947.0000	197.5000	-0.420	-88.69
397	947.5000	198.0000	-0.420	-88.29
398	948.0000	198.5000	-0.420	-87.89
399	948.5000	199.0000	-0.420	-87.37
400	949.0000	199.5000	-0.420	-86.95
401	949.5000	200.0000	-0.420	-86.61
402	950.0000	200.5000	-0.420	-86.40
403	950.5000	201.0000	-0.420	-86.09
404	951.0000	201.5000	-0.420	-85.76
405	951.5000	202.0000	-0.420	-85.33
406	952.0000	202.5000	-0.420	-84.90
407	952.5000	203.0000	-0.420	-84.63
408	953.0000	203.5000	-0.420	-84.38
409	953.5000	204.0000	-0.420	-84.08
410	954.0000	204.5000	-0.420	-83.77
411	954.5000	205.0000	-0.420	-83.56
412	955.0000	205.5000	-0.420	-83.35
413	955.5000	206.0000	-0.420	-82.98
414	956.0000	206.5000	-0.420	-82.58
415	956.5000	207.0000	-0.420	-82.19
416	957.0000	207.5000	-0.420	-81.85
417	957.5000	208.0000	-0.420	-81.61
418	958.0000	208.5000	-0.420	-81.30
419	958.5000	209.0000	-0.420	-81.09
420	959.0000	209.5000	-0.420	-80.97
421	959.5000	210.0000	-0.420	-80.84
422	960.0000	210.5000	-0.420	-80.72
423	960.5000	211.0000	-0.420	-80.54
424	961.0000	211.5000	-0.420	-80.23
425	961.5000	212.0000	-0.420	-79.96
426	962.0000	212.5000	-0.420	-79.71
427	962.5000	213.0000	-0.420	-79.47
428	963.0000	213.5000	-0.420	-79.20
429	963.5000	214.0000	-0.420	-78.92
430	964.0000	214.5000	-0.420	-78.71
431	964.5000	215.0000	-0.420	-78.59
432	965.0000	215.5000	-0.420	-78.46
433	965.5000	216.0000	-0.420	-78.22
434	966.0000	216.5000	-0.420	-77.97
435	966.5000	217.0000	-0.420	-77.76
436	967.0000	217.5000	-0.420	-77.58
437	967.5000	218.0000	-0.420	-77.36
438	968.0000	218.5000	-0.420	-77.09
439	968.5000	219.0000	-0.420	-76.85
440	969.0000	219.5000	-0.420	-76.66
441	969.5000	220.0000	-0.420	-76.63
442	970.0000	220.5000	-0.420	-76.57
443	970.5000	221.0000	-0.420	-76.36
444	971.0000	221.5000	-0.420	-76.14
445	971.5000	222.0000	-0.420	-75.99
446	972.0000	222.5000	-0.420	-75.81
447	972.5000	223.0000	-0.420	-75.62
448	973.0000	223.5000	-0.420	-75.50
449	973.5000	224.0000	-0.420	-75.32
450	974.0000	224.5000	-0.420	-75.14
451	974.5000	225.0000	-0.420	-75.01
452	975.0000	225.5000	-0.420	-74.89
453	975.5000	226.0000	-0.420	-74.74
454	976.0000	226.5000	-0.420	-74.56
455	976.5000	227.0000	-0.420	-74.40
456	977.0000	227.5000	-0.420	-74.25
457	977.5000	228.0000	-0.420	-74.07
458	978.0000	228.5000	-0.420	-73.92
459	978.5000	229.0000	-0.420	-73.76
460	979.0000	229.5000	-0.420	-73.67
461	979.5000	230.0000	-0.420	-73.55
462	980.0000	230.5000	-0.420	-73.40
463	980.5000	231.0000	-0.420	-73.24
464	981.0000	231.5000	-0.420	-73.09
465	981.5000	232.0000	-0.420	-73.00
466	982.0000	232.5000	-0.420	-72.94
467	982.5000	233.0000	-0.420	-72.76
468	983.0000	233.5000	-0.420	-72.54
469	983.5000	234.0000	-0.420	-72.42
470	984.0000	234.5000	-0.420	-72.27
471	984.5000	235.0000	-0.420	-72.05
472	985.0000	235.5000	-0.420	-72.02
473	985.5000	236.0000	-0.420	-72.02
474	986.0000	236.5000	-0.420	-71.96
475	986.5000	237.0000	-0.420	-71.90
476	987.0000	237.5000	-0.420	-71.69
477	987.5000	238.0000	-0.420	-71.47
478	988.0000	238.5000	-0.420	-71.35
479	988.5000	239.0000	-0.420	-71.20
480	989.0000	239.5000	-0.420	-71.14
481	989.5000	240.0000	-0.420	-70.99
482	990.0000	240.5000	-0.420	-70.80
483	990.5000	241.0000	-0.420	-70.71
484	991.0000	241.5000	-0.420	-70.74
485	991.5000	242.0000	-0.420	-70.68
486	992.0000	242.5000	-0.420	-70.53
487	992.5000	243.0000	-0.420	-70.35
488	993.0000	243.5000	-0.420	-70.22
489	993.5000	244.0000	-0.420	-70.13
490	994.0000	244.5000	-0.420	-70.16
491	994.5000	245.0000	-0.420	-70.07
492	995.0000	245.5000	-0.420	-69.83
493	995.5000	246.0000	-0.420	-69.67
494	996.0000	246.5000	-0.420	-69.55
495	996.5000	247.0000	-0.420	-69.43
496	997.0000	247.5000	-0.420	-69.52
497	997.5000	248.0000	-0.420	-69.52
[truncated: 1,803 more rows]
