# Supplementary material for: Tissue engineering the human auricle by auricular chondrocyte-mesenchymal stem cell co-implantation
Source: PLoS One. 2018 Oct 24;13(10):e0202356. doi: 10.1371/journal.pone.0202356 (PMC6200177; doi:10.1371/journal.pone.0202356)
Supplement: S6 File — Raw data outputs for confined compression testing. (ZIP) [file pone.0202356.s010.zip › Raw Mechanical Data/Hu50_1M_6.TXT]

C:\Documents and Settings\Administrator.ENDURATE-VA4UUF\Desktop\Ben Cohen\Hu50_1M_6.TXT
Points	Elapsed Time	Scan Time	Disp	Load1
	Sec	Sec	mm	g
1	0.0000	0.0000	0.025	-5.71
2	0.5000	0.5000	0.025	-5.83
3	1.0000	1.0000	0.025	-6.01
4	1.5000	1.5000	0.025	-6.13
5	2.0000	2.0000	0.025	-6.16
6	2.5000	2.5000	-0.001	-7.90
7	3.0000	3.0000	0.000	-22.16
8	3.5000	3.5000	0.000	-33.30
9	4.0000	4.0000	0.000	-37.51
10	4.5000	4.5000	0.000	-37.42
11	5.0000	5.0000	0.000	-36.01
12	5.5000	5.5000	0.000	-34.70
13	6.0000	6.0000	0.000	-33.85
14	6.5000	6.5000	0.000	-33.36
15	7.0000	7.0000	0.000	-32.93
16	7.5000	7.5000	0.000	-32.59
17	8.0000	8.0000	0.000	-32.32
18	8.5000	8.5000	0.000	-31.98
19	9.0000	9.0000	0.000	-31.77
20	9.5000	9.5000	0.000	-31.59
21	10.0000	10.0000	0.000	-31.37
22	10.5000	10.5000	0.000	-31.43
23	11.0000	11.0000	-0.000	-31.65
24	11.5000	11.5000	0.000	-31.65
25	12.0000	12.0000	-0.000	-31.56
26	12.5000	12.5000	0.000	-31.37
27	13.0000	13.0000	0.000	-31.22
28	13.5000	13.5000	0.000	-31.07
29	14.0000	14.0000	-0.000	-30.92
30	14.5000	14.5000	0.000	-30.79
31	15.0000	15.0000	-0.000	-30.64
32	15.5000	15.5000	0.000	-30.52
33	16.0000	16.0000	0.000	-30.37
34	16.5000	16.5000	0.000	-30.27
35	17.0000	17.0000	0.000	-30.15
36	17.5000	17.5000	0.000	-30.03
37	18.0000	18.0000	-0.000	-29.97
38	18.5000	18.5000	-0.000	-29.85
39	19.0000	19.0000	0.000	-29.82
40	19.5000	19.5000	0.000	-29.76
41	20.0000	20.0000	-0.000	-29.63
42	20.5000	20.5000	-0.000	-29.57
43	21.0000	21.0000	0.000	-29.51
44	21.5000	21.5000	-0.000	-29.45
45	22.0000	22.0000	-0.000	-29.39
46	22.5000	22.5000	-0.000	-29.24
47	23.0000	23.0000	-0.000	-29.08
48	23.5000	23.5000	-0.000	-28.99
49	24.0000	24.0000	-0.000	-28.93
50	24.5000	24.5000	0.000	-28.87
51	25.0000	25.0000	0.000	-28.90
52	25.5000	25.5000	0.000	-28.90
53	26.0000	26.0000	0.000	-28.87
54	26.5000	26.5000	0.000	-28.84
55	27.0000	27.0000	0.000	-28.75
56	27.5000	27.5000	0.000	-28.63
57	28.0000	28.0000	0.000	-28.50
58	28.5000	28.5000	-0.000	-28.44
59	29.0000	29.0000	-0.000	-28.41
60	29.5000	29.5000	-0.000	-28.35
61	30.0000	30.0000	-0.000	-28.32
62	30.5000	30.5000	0.000	-28.29
63	31.0000	31.0000	0.000	-28.26
64	31.5000	31.5000	0.000	-28.20
65	32.0000	32.0000	-0.000	-28.20
66	32.5000	32.5000	0.000	-28.20
67	33.0000	33.0000	0.000	-28.14
68	33.5000	33.5000	0.000	-28.02
69	34.0000	34.0000	-0.000	-27.99
70	34.5000	34.5000	-0.000	-27.95
71	35.0000	35.0000	-0.000	-27.86
72	35.5000	35.5000	-0.000	-27.74
73	36.0000	36.0000	-0.000	-27.71
74	36.5000	36.5000	0.000	-27.68
75	37.0000	37.0000	-0.060	-37.29
76	37.5000	37.5000	-0.060	-52.71
77	38.0000	38.0000	-0.060	-60.30
78	38.5000	38.5000	-0.060	-61.43
79	39.0000	39.0000	-0.060	-59.88
80	39.5000	39.5000	-0.060	-57.92
81	40.0000	40.0000	-0.060	-56.52
82	40.5000	40.5000	-0.060	-55.60
83	41.0000	41.0000	-0.060	-55.06
84	41.5000	41.5000	-0.060	-54.57
85	42.0000	42.0000	-0.060	-54.14
86	42.5000	42.5000	-0.060	-53.68
87	43.0000	43.0000	-0.060	-53.35
88	43.5000	43.5000	-0.060	-53.07
89	44.0000	44.0000	-0.060	-52.80
90	44.5000	44.5000	-0.060	-52.52
91	45.0000	45.0000	-0.060	-52.16
92	45.5000	45.5000	-0.060	-51.88
93	46.0000	46.0000	-0.060	-51.64
94	46.5000	46.5000	-0.060	-51.39
95	47.0000	47.0000	-0.060	-51.18
96	47.5000	47.5000	-0.060	-50.97
97	48.0000	48.0000	-0.060	-50.78
98	48.5000	48.5000	-0.060	-50.60
99	49.0000	49.0000	-0.060	-50.36
100	49.5000	49.5000	-0.060	-50.17
101	50.0000	50.0000	-0.060	-50.05
102	50.5000	50.5000	-0.060	-49.93
103	51.0000	51.0000	-0.060	-49.75
104	51.5000	51.5000	-0.060	-49.53
105	52.0000	52.0000	-0.060	-49.35
106	52.5000	52.5000	-0.060	-49.23
107	53.0000	53.0000	-0.060	-49.10
108	53.5000	53.5000	-0.060	-48.95
109	54.0000	54.0000	-0.060	-48.89
110	54.5000	54.5000	-0.060	-48.80
111	55.0000	55.0000	-0.060	-48.74
112	55.5000	55.5000	-0.060	-48.65
113	56.0000	56.0000	-0.060	-48.49
114	56.5000	56.5000	-0.060	-48.46
115	57.0000	57.0000	-0.060	-48.46
116	57.5000	57.5000	-0.060	-48.37
117	58.0000	58.0000	-0.060	-48.19
118	58.5000	58.5000	-0.060	-48.04
119	59.0000	59.0000	-0.060	-47.91
120	59.5000	59.5000	-0.060	-47.79
121	60.0000	60.0000	-0.060	-47.67
122	60.5000	60.5000	-0.060	-47.46
123	61.0000	61.0000	-0.060	-47.33
124	61.5000	61.5000	-0.060	-47.21
125	62.0000	62.0000	-0.060	-47.27
126	62.5000	62.5000	-0.060	-47.27
127	63.0000	63.0000	-0.060	-47.15
128	63.5000	63.5000	-0.060	-47.03
129	64.0000	64.0000	-0.060	-46.97
130	64.5000	64.5000	-0.060	-46.94
131	65.0000	65.0000	-0.060	-46.88
132	65.5000	65.5000	-0.060	-46.78
133	66.0000	66.0000	-0.060	-46.85
134	66.5000	66.5000	-0.060	-46.94
135	67.0000	67.0000	-0.060	-46.82
136	67.5000	67.5000	-0.060	-46.66
137	68.0000	68.0000	-0.060	-46.54
138	68.5000	68.5000	-0.060	-46.42
139	69.0000	69.0000	-0.060	-46.36
140	69.5000	69.5000	-0.060	-46.39
141	70.0000	70.0000	-0.060	-46.36
142	70.5000	70.5000	-0.060	-46.27
143	71.0000	71.0000	-0.060	-46.14
144	71.5000	71.5000	-0.060	-46.05
145	72.0000	72.0000	-0.060	-46.02
146	72.5000	72.5000	-0.060	-45.99
147	73.0000	73.0000	-0.060	-45.96
148	73.5000	73.5000	-0.060	-45.87
149	74.0000	74.0000	-0.060	-45.81
150	74.5000	74.5000	-0.060	-45.81
151	75.0000	75.0000	-0.060	-45.78
152	75.5000	75.5000	-0.060	-45.69
153	76.0000	76.0000	-0.060	-45.56
154	76.5000	76.5000	-0.060	-45.50
155	77.0000	77.0000	-0.060	-45.50
156	77.5000	77.5000	-0.060	-45.50
157	78.0000	78.0000	-0.060	-45.50
158	78.5000	78.5000	-0.060	-45.41
159	79.0000	79.0000	-0.060	-45.32
160	79.5000	79.5000	-0.060	-45.32
161	80.0000	80.0000	-0.060	-45.35
162	80.5000	80.5000	-0.060	-45.29
163	81.0000	81.0000	-0.060	-45.29
164	81.5000	81.5000	-0.060	-45.32
165	82.0000	82.0000	-0.060	-45.23
166	82.5000	82.5000	-0.060	-45.17
167	83.0000	83.0000	-0.060	-45.11
168	83.5000	83.5000	-0.060	-45.05
169	84.0000	84.0000	-0.060	-44.98
170	84.5000	84.5000	-0.060	-45.01
171	85.0000	85.0000	-0.060	-44.95
172	85.5000	85.5000	-0.060	-44.86
173	86.0000	86.0000	-0.060	-44.80
174	86.5000	86.5000	-0.060	-44.77
175	87.0000	87.0000	-0.060	-44.74
176	87.5000	87.5000	-0.060	-44.71
177	88.0000	88.0000	-0.060	-44.77
178	88.5000	88.5000	-0.060	-44.74
179	89.0000	89.0000	-0.060	-44.68
180	89.5000	89.5000	-0.060	-44.47
181	90.0000	90.0000	-0.060	-44.40
182	90.5000	90.5000	-0.060	-44.34
183	91.0000	91.0000	-0.060	-44.28
184	91.5000	91.5000	-0.060	-44.25
185	92.0000	92.0000	-0.060	-44.22
186	92.5000	92.5000	-0.060	-44.22
187	93.0000	93.0000	-0.060	-44.16
188	93.5000	93.5000	-0.060	-44.10
189	94.0000	94.0000	-0.060	-44.07
190	94.5000	94.5000	-0.060	-44.10
191	95.0000	95.0000	-0.060	-44.10
192	95.5000	95.5000	-0.060	-44.19
193	96.0000	96.0000	-0.060	-44.16
194	96.5000	96.5000	-0.060	-44.07
195	97.0000	97.0000	-0.060	-43.98
196	97.5000	97.5000	-0.060	-43.98
197	98.0000	98.0000	-0.060	-44.01
198	98.5000	98.5000	-0.060	-43.98
199	99.0000	99.0000	-0.060	-43.92
200	99.5000	99.5000	-0.060	-43.89
201	100.0000	100.0000	-0.060	-43.79
202	100.5000	100.5000	-0.060	-43.73
203	101.0000	101.0000	-0.060	-43.67
204	101.5000	101.5000	-0.060	-43.73
205	102.0000	102.0000	-0.060	-43.73
206	102.5000	102.5000	-0.060	-43.67
207	103.0000	103.0000	-0.060	-43.64
208	103.5000	103.5000	-0.060	-43.58
209	104.0000	104.0000	-0.060	-43.49
210	104.5000	104.5000	-0.060	-43.46
211	105.0000	105.0000	-0.060	-43.46
212	105.5000	105.5000	-0.060	-43.46
213	106.0000	106.0000	-0.060	-43.37
214	106.5000	106.5000	-0.060	-43.40
215	107.0000	107.0000	-0.060	-43.49
216	107.5000	107.5000	-0.060	-43.55
217	108.0000	108.0000	-0.060	-43.55
218	108.5000	108.5000	-0.060	-43.52
219	109.0000	109.0000	-0.060	-43.43
220	109.5000	109.5000	-0.060	-43.28
221	110.0000	110.0000	-0.060	-43.28
222	110.5000	110.5000	-0.060	-43.24
223	111.0000	111.0000	-0.060	-43.28
224	111.5000	111.5000	-0.060	-43.31
225	112.0000	112.0000	-0.060	-43.28
226	112.5000	112.5000	-0.060	-43.28
227	113.0000	113.0000	-0.060	-43.31
228	113.5000	113.5000	-0.060	-43.31
229	114.0000	114.0000	-0.060	-43.31
230	114.5000	114.5000	-0.060	-43.18
231	115.0000	115.0000	-0.060	-43.09
232	115.5000	115.5000	-0.060	-43.00
233	116.0000	116.0000	-0.060	-42.88
234	116.5000	116.5000	-0.060	-42.82
235	117.0000	117.0000	-0.060	-42.82
236	117.5000	117.5000	-0.060	-42.79
237	118.0000	118.0000	-0.060	-42.82
238	118.5000	118.5000	-0.060	-42.88
239	119.0000	119.0000	-0.060	-42.85
240	119.5000	119.5000	-0.060	-42.76
241	120.0000	120.0000	-0.060	-42.70
242	120.5000	120.5000	-0.060	-42.63
243	121.0000	121.0000	-0.060	-42.66
244	121.5000	121.5000	-0.060	-42.66
245	122.0000	122.0000	-0.060	-42.66
246	122.5000	122.5000	-0.060	-42.66
247	123.0000	123.0000	-0.060	-42.66
248	123.5000	123.5000	-0.060	-42.66
249	124.0000	124.0000	-0.060	-42.82
250	124.5000	124.5000	-0.060	-43.64
251	125.0000	125.0000	-0.060	-44.22
252	125.5000	125.5000	-0.060	-44.37
253	126.0000	126.0000	-0.060	-44.25
254	126.5000	126.5000	-0.060	-44.16
255	127.0000	127.0000	-0.060	-44.07
256	127.5000	127.5000	-0.060	-43.92
257	128.0000	128.0000	-0.060	-43.79
258	128.5000	128.5000	-0.060	-43.73
259	129.0000	129.0000	-0.060	-43.67
260	129.5000	129.5000	-0.060	-43.73
261	130.0000	130.0000	-0.060	-43.76
262	130.5000	130.5000	-0.060	-43.70
263	131.0000	131.0000	-0.060	-43.55
264	131.5000	131.5000	-0.060	-43.43
265	132.0000	132.0000	-0.060	-43.46
266	132.5000	132.5000	-0.060	-43.43
267	133.0000	133.0000	-0.060	-43.43
268	133.5000	133.5000	-0.060	-43.52
269	134.0000	134.0000	-0.060	-43.55
270	134.5000	134.5000	-0.060	-43.55
271	135.0000	135.0000	-0.060	-43.58
272	135.5000	135.5000	-0.060	-43.55
273	136.0000	136.0000	-0.060	-43.58
274	136.5000	136.5000	-0.060	-43.46
275	137.0000	137.0000	-0.060	-43.34
276	137.5000	137.5000	-0.060	-43.18
277	138.0000	138.0000	-0.060	-43.15
278	138.5000	138.5000	-0.060	-43.24
279	139.0000	139.0000	-0.060	-43.31
280	139.5000	139.5000	-0.060	-43.34
281	140.0000	140.0000	-0.060	-43.34
282	140.5000	140.5000	-0.060	-43.34
283	141.0000	141.0000	-0.060	-43.37
284	141.5000	141.5000	-0.060	-43.28
285	142.0000	142.0000	-0.060	-43.15
286	142.5000	142.5000	-0.060	-43.15
287	143.0000	143.0000	-0.060	-43.15
288	143.5000	143.5000	-0.060	-43.09
289	144.0000	144.0000	-0.060	-43.18
290	144.5000	144.5000	-0.060	-43.15
291	145.0000	145.0000	-0.060	-43.12
292	145.5000	145.5000	-0.060	-43.21
293	146.0000	146.0000	-0.060	-43.21
294	146.5000	146.5000	-0.060	-43.15
295	147.0000	147.0000	-0.060	-42.97
296	147.5000	147.5000	-0.060	-42.91
297	148.0000	148.0000	-0.060	-42.85
298	148.5000	148.5000	-0.060	-42.88
299	149.0000	149.0000	-0.060	-42.82
300	149.5000	149.5000	-0.060	-42.82
301	150.0000	150.0000	-0.060	-42.82
302	150.5000	150.5000	-0.116	-44.25
303	151.0000	151.0000	-0.120	-62.04
304	151.5000	151.5000	-0.120	-74.31
305	152.0000	152.0000	-0.120	-77.88
306	152.5000	152.5000	-0.120	-76.69
307	153.0000	153.0000	-0.120	-74.31
308	153.5000	153.5000	-0.120	-72.30
309	154.0000	154.0000	-0.120	-70.99
310	154.5000	154.5000	-0.120	-70.13
311	155.0000	155.0000	-0.120	-69.43
312	155.5000	155.5000	-0.120	-68.76
313	156.0000	156.0000	-0.120	-68.21
314	156.5000	156.5000	-0.120	-67.75
315	157.0000	157.0000	-0.120	-67.29
316	157.5000	157.5000	-0.120	-66.90
317	158.0000	158.0000	-0.120	-66.62
318	158.5000	158.5000	-0.120	-66.23
319	159.0000	159.0000	-0.120	-65.74
320	159.5000	159.5000	-0.120	-65.31
321	160.0000	160.0000	-0.120	-65.03
322	160.5000	160.5000	-0.120	-64.82
323	161.0000	161.0000	-0.120	-64.61
324	161.5000	161.5000	-0.120	-64.33
325	162.0000	162.0000	-0.120	-64.12
326	162.5000	162.5000	-0.120	-63.88
327	163.0000	163.0000	-0.120	-63.66
328	163.5000	163.5000	-0.120	-63.39
329	164.0000	164.0000	-0.120	-63.14
330	164.5000	164.5000	-0.120	-62.93
331	165.0000	165.0000	-0.120	-62.75
332	165.5000	165.5000	-0.120	-62.59
333	166.0000	166.0000	-0.120	-62.44
334	166.5000	166.5000	-0.120	-62.32
335	167.0000	167.0000	-0.120	-62.20
336	167.5000	167.5000	-0.120	-61.92
337	168.0000	168.0000	-0.120	-61.68
338	168.5000	168.5000	-0.120	-61.49
339	169.0000	169.0000	-0.120	-61.40
340	169.5000	169.5000	-0.120	-61.31
341	170.0000	170.0000	-0.120	-61.16
342	170.5000	170.5000	-0.120	-60.95
343	171.0000	171.0000	-0.120	-60.76
344	171.5000	171.5000	-0.120	-60.67
345	172.0000	172.0000	-0.120	-60.61
346	172.5000	172.5000	-0.120	-60.43
347	173.0000	173.0000	-0.120	-60.30
348	173.5000	173.5000	-0.120	-60.27
349	174.0000	174.0000	-0.120	-60.27
350	174.5000	174.5000	-0.120	-60.18
351	175.0000	175.0000	-0.120	-60.09
352	175.5000	175.5000	-0.120	-60.00
353	176.0000	176.0000	-0.120	-59.94
354	176.5000	176.5000	-0.120	-59.82
355	177.0000	177.0000	-0.120	-59.69
356	177.5000	177.5000	-0.120	-59.60
357	178.0000	178.0000	-0.120	-59.48
358	178.5000	178.5000	-0.120	-59.33
359	179.0000	179.0000	-0.120	-59.18
360	179.5000	179.5000	-0.120	-58.99
361	180.0000	180.0000	-0.120	-58.84
362	180.5000	180.5000	-0.120	-58.81
363	181.0000	181.0000	-0.120	-58.75
364	181.5000	181.5000	-0.120	-58.72
365	182.0000	182.0000	-0.120	-58.63
366	182.5000	182.5000	-0.120	-58.60
367	183.0000	183.0000	-0.120	-58.53
368	183.5000	183.5000	-0.120	-58.50
369	184.0000	184.0000	-0.120	-58.44
370	184.5000	184.5000	-0.120	-58.38
371	185.0000	185.0000	-0.120	-58.29
372	185.5000	185.5000	-0.120	-58.20
373	186.0000	186.0000	-0.120	-58.14
374	186.5000	186.5000	-0.120	-58.02
375	187.0000	187.0000	-0.120	-57.89
376	187.5000	187.5000	-0.120	-57.83
377	188.0000	188.0000	-0.120	-57.77
378	188.5000	188.5000	-0.120	-57.62
379	189.0000	189.0000	-0.120	-57.50
380	189.5000	189.5000	-0.120	-57.50
381	190.0000	190.0000	-0.120	-57.50
382	190.5000	190.5000	-0.120	-57.44
383	191.0000	191.0000	-0.120	-57.34
384	191.5000	191.5000	-0.120	-57.22
385	192.0000	192.0000	-0.120	-57.13
386	192.5000	192.5000	-0.120	-56.98
387	193.0000	193.0000	-0.120	-56.86
388	193.5000	193.5000	-0.120	-56.79
389	194.0000	194.0000	-0.120	-56.79
390	194.5000	194.5000	-0.120	-56.86
391	195.0000	195.0000	-0.120	-56.76
392	195.5000	195.5000	-0.120	-56.73
393	196.0000	196.0000	-0.120	-56.67
394	196.5000	196.5000	-0.120	-56.52
395	197.0000	197.0000	-0.120	-56.40
396	197.5000	197.5000	-0.120	-56.34
397	198.0000	198.0000	-0.120	-56.34
398	198.5000	198.5000	-0.120	-56.34
399	199.0000	199.0000	-0.120	-56.46
400	199.5000	199.5000	-0.120	-56.55
401	200.0000	200.0000	-0.120	-56.52
402	200.5000	200.5000	-0.120	-56.28
403	201.0000	201.0000	-0.120	-56.09
404	201.5000	201.5000	-0.120	-56.00
405	202.0000	202.0000	-0.120	-55.94
406	202.5000	202.5000	-0.120	-55.91
407	203.0000	203.0000	-0.120	-55.91
408	203.5000	203.5000	-0.120	-55.91
409	204.0000	204.0000	-0.120	-55.94
410	204.5000	204.5000	-0.120	-55.88
411	205.0000	205.0000	-0.120	-55.85
412	205.5000	205.5000	-0.120	-55.79
413	206.0000	206.0000	-0.120	-55.76
414	206.5000	206.5000	-0.120	-55.70
415	207.0000	207.0000	-0.120	-55.67
416	207.5000	207.5000	-0.120	-55.57
417	208.0000	208.0000	-0.120	-55.51
418	208.5000	208.5000	-0.120	-55.51
419	209.0000	209.0000	-0.120	-55.51
420	209.5000	209.5000	-0.120	-55.39
421	210.0000	210.0000	-0.120	-55.36
422	210.5000	210.5000	-0.120	-55.30
423	211.0000	211.0000	-0.120	-55.27
424	211.5000	211.5000	-0.120	-55.30
425	212.0000	212.0000	-0.120	-55.33
426	212.5000	212.5000	-0.120	-55.21
427	213.0000	213.0000	-0.120	-55.09
428	213.5000	213.5000	-0.120	-54.99
429	214.0000	214.0000	-0.120	-54.90
430	214.5000	214.5000	-0.120	-54.81
431	215.0000	215.0000	-0.120	-54.72
432	215.5000	215.5000	-0.120	-54.72
433	216.0000	216.0000	-0.120	-54.60
434	216.5000	216.5000	-0.120	-54.57
435	217.0000	217.0000	-0.120	-54.66
436	217.5000	217.5000	-0.120	-54.60
437	218.0000	218.0000	-0.120	-54.48
438	218.5000	218.5000	-0.120	-54.45
439	219.0000	219.0000	-0.120	-54.45
440	219.5000	219.5000	-0.120	-54.35
441	220.0000	220.0000	-0.120	-54.26
442	220.5000	220.5000	-0.120	-54.20
443	221.0000	221.0000	-0.120	-54.17
444	221.5000	221.5000	-0.120	-54.20
445	222.0000	222.0000	-0.120	-54.26
446	222.5000	222.5000	-0.120	-54.35
447	223.0000	223.0000	-0.120	-54.29
448	223.5000	223.5000	-0.120	-54.17
449	224.0000	224.0000	-0.120	-54.05
450	224.5000	224.5000	-0.120	-54.05
451	225.0000	225.0000	-0.120	-54.08
452	225.5000	225.5000	-0.120	-54.05
453	226.0000	226.0000	-0.120	-54.02
454	226.5000	226.5000	-0.120	-53.99
455	227.0000	227.0000	-0.120	-54.08
456	227.5000	227.5000	-0.120	-54.11
457	228.0000	228.0000	-0.120	-54.14
458	228.5000	228.5000	-0.120	-54.17
459	229.0000	229.0000	-0.120	-54.14
460	229.5000	229.5000	-0.120	-54.08
461	230.0000	230.0000	-0.120	-53.99
462	230.5000	230.5000	-0.120	-53.87
463	231.0000	231.0000	-0.120	-53.74
464	231.5000	231.5000	-0.120	-53.71
465	232.0000	232.0000	-0.120	-53.68
466	232.5000	232.5000	-0.120	-53.71
467	233.0000	233.0000	-0.120	-53.77
468	233.5000	233.5000	-0.120	-53.71
469	234.0000	234.0000	-0.120	-53.65
470	234.5000	234.5000	-0.120	-53.62
471	235.0000	235.0000	-0.120	-53.71
472	235.5000	235.5000	-0.120	-53.74
473	236.0000	236.0000	-0.120	-53.74
474	236.5000	236.5000	-0.120	-53.71
475	237.0000	237.0000	-0.120	-53.68
476	237.5000	237.5000	-0.120	-53.65
477	238.0000	238.0000	-0.120	-53.99
478	238.5000	238.5000	-0.120	-54.54
479	239.0000	239.0000	-0.120	-54.78
480	239.5000	239.5000	-0.120	-54.84
481	240.0000	240.0000	-0.120	-54.72
482	240.5000	240.5000	-0.120	-54.54
483	241.0000	241.0000	-0.120	-54.41
484	241.5000	241.5000	-0.120	-54.38
485	242.0000	242.0000	-0.120	-54.51
486	242.5000	242.5000	-0.120	-54.51
487	243.0000	243.0000	-0.120	-54.45
488	243.5000	243.5000	-0.120	-54.29
489	244.0000	244.0000	-0.120	-54.17
490	244.5000	244.5000	-0.120	-54.17
491	245.0000	245.0000	-0.120	-54.20
492	245.5000	245.5000	-0.120	-54.14
493	246.0000	246.0000	-0.120	-54.08
494	246.5000	246.5000	-0.120	-53.93
495	247.0000	247.0000	-0.120	-53.87
496	247.5000	247.5000	-0.120	-53.90
497	248.0000	248.0000	-0.120	-53.87
498	248.5000	248.5000	-0.120	-53.77
499	249.0000	249.0000	-0.120	-53.74
500	249.5000	249.5000	-0.120	-53.74
501	250.0000	250.0000	-0.120	-53.62
502	250.5000	250.5000	-0.120	-53.56
503	251.0000	251.0000	-0.120	-53.59
504	251.5000	251.5000	-0.120	-53.56
505	252.0000	252.0000	-0.120	-53.50
506	252.5000	252.5000	-0.120	-53.50
507	253.0000	253.0000	-0.120	-53.44
508	253.5000	253.5000	-0.120	-53.38
509	254.0000	254.0000	-0.120	-53.35
510	254.5000	254.5000	-0.120	-53.41
511	255.0000	255.0000	-0.120	-53.47
512	255.5000	255.5000	-0.120	-53.47
513	256.0000	256.0000	-0.120	-53.50
514	256.5000	256.5000	-0.120	-53.47
515	257.0000	257.0000	-0.120	-53.38
516	257.5000	257.5000	-0.120	-53.38
517	258.0000	258.0000	-0.120	-53.44
518	258.5000	258.5000	-0.120	-53.38
519	259.0000	259.0000	-0.120	-53.29
520	259.5000	259.5000	-0.120	-53.25
521	260.0000	260.0000	-0.120	-53.32
522	260.5000	260.5000	-0.120	-53.25
523	261.0000	261.0000	-0.120	-53.22
524	261.5000	261.5000	-0.120	-53.13
525	262.0000	262.0000	-0.120	-53.16
526	262.5000	262.5000	-0.120	-53.16
527	263.0000	263.0000	-0.120	-53.10
528	263.5000	263.5000	-0.120	-52.98
529	264.0000	264.0000	-0.120	-52.89
530	264.5000	264.5000	-0.180	-64.88
531	265.0000	265.0000	-0.180	-87.92
532	265.5000	265.5000	-0.180	-98.70
533	266.0000	266.0000	-0.180	-99.70
534	266.5000	266.5000	-0.180	-96.59
535	267.0000	267.0000	-0.180	-93.08
536	267.5000	267.5000	-0.180	-90.40
537	268.0000	268.0000	-0.180	-88.60
538	268.5000	268.5000	-0.180	-87.37
539	269.0000	269.0000	-0.180	-86.34
540	269.5000	269.5000	-0.180	-85.42
541	270.0000	270.0000	-0.180	-84.60
542	270.5000	270.5000	-0.180	-83.83
543	271.0000	271.0000	-0.180	-83.10
544	271.5000	271.5000	-0.180	-82.40
545	272.0000	272.0000	-0.180	-81.82
546	272.5000	272.5000	-0.180	-81.33
547	273.0000	273.0000	-0.180	-80.87
548	273.5000	273.5000	-0.180	-80.32
549	274.0000	274.0000	-0.180	-79.74
550	274.5000	274.5000	-0.180	-79.29
551	275.0000	275.0000	-0.180	-78.77
552	275.5000	275.5000	-0.180	-78.34
553	276.0000	276.0000	-0.180	-78.01
554	276.5000	276.5000	-0.180	-77.70
555	277.0000	277.0000	-0.180	-77.30
556	277.5000	277.5000	-0.180	-76.94
557	278.0000	278.0000	-0.180	-76.63
558	278.5000	278.5000	-0.180	-76.36
559	279.0000	279.0000	-0.180	-76.20
560	279.5000	279.5000	-0.180	-75.93
561	280.0000	280.0000	-0.180	-75.59
562	280.5000	280.5000	-0.180	-75.26
563	281.0000	281.0000	-0.180	-75.01
564	281.5000	281.5000	-0.180	-74.71
565	282.0000	282.0000	-0.180	-74.43
566	282.5000	282.5000	-0.180	-74.19
567	283.0000	283.0000	-0.180	-73.92
568	283.5000	283.5000	-0.180	-73.79
569	284.0000	284.0000	-0.180	-73.67
570	284.5000	284.5000	-0.180	-73.46
571	285.0000	285.0000	-0.180	-73.18
572	285.5000	285.5000	-0.180	-72.88
573	286.0000	286.0000	-0.180	-72.63
574	286.5000	286.5000	-0.180	-72.48
575	287.0000	287.0000	-0.180	-72.36
576	287.5000	287.5000	-0.180	-72.12
577	288.0000	288.0000	-0.180	-71.96
578	288.5000	288.5000	-0.180	-71.75
579	289.0000	289.0000	-0.180	-71.66
580	289.5000	289.5000	-0.180	-71.57
581	290.0000	290.0000	-0.180	-71.47
582	290.5000	290.5000	-0.180	-71.29
583	291.0000	291.0000	-0.180	-71.17
584	291.5000	291.5000	-0.180	-71.02
585	292.0000	292.0000	-0.180	-70.93
586	292.5000	292.5000	-0.180	-70.83
587	293.0000	293.0000	-0.180	-70.53
588	293.5000	293.5000	-0.180	-70.28
589	294.0000	294.0000	-0.180	-70.16
590	294.5000	294.5000	-0.180	-70.10
591	295.0000	295.0000	-0.180	-69.98
592	295.5000	295.5000	-0.180	-69.89
593	296.0000	296.0000	-0.180	-69.73
594	296.5000	296.5000	-0.180	-69.49
595	297.0000	297.0000	-0.180	-69.37
596	297.5000	297.5000	-0.180	-69.40
597	298.0000	298.0000	-0.180	-69.31
598	298.5000	298.5000	-0.180	-69.12
599	299.0000	299.0000	-0.180	-69.03
600	299.5000	299.5000	-0.180	-68.97
601	300.0000	300.0000	-0.180	-68.82
602	300.5000	300.5000	-0.180	-68.73
603	301.0000	301.0000	-0.180	-68.67
604	301.5000	301.5000	-0.180	-68.48
605	302.0000	302.0000	-0.180	-68.30
606	302.5000	302.5000	-0.180	-68.12
607	303.0000	303.0000	-0.180	-68.03
608	303.5000	303.5000	-0.180	-68.03
609	304.0000	304.0000	-0.180	-67.96
610	304.5000	304.5000	-0.180	-68.00
611	305.0000	305.0000	-0.180	-67.90
612	305.5000	305.5000	-0.180	-67.72
613	306.0000	306.0000	-0.180	-67.60
614	306.5000	306.5000	-0.180	-67.54
615	307.0000	307.0000	-0.180	-67.35
616	307.5000	307.5000	-0.180	-67.20
617	308.0000	308.0000	-0.180	-67.14
618	308.5000	308.5000	-0.180	-67.08
619	309.0000	309.0000	-0.180	-67.08
620	309.5000	309.5000	-0.180	-67.17
621	310.0000	310.0000	-0.180	-67.08
622	310.5000	310.5000	-0.180	-66.96
623	311.0000	311.0000	-0.180	-66.90
624	311.5000	311.5000	-0.180	-66.77
625	312.0000	312.0000	-0.180	-66.62
626	312.5000	312.5000	-0.180	-66.65
627	313.0000	313.0000	-0.180	-66.56
628	313.5000	313.5000	-0.180	-66.50
629	314.0000	314.0000	-0.180	-66.35
630	314.5000	314.5000	-0.180	-66.29
631	315.0000	315.0000	-0.180	-66.13
632	315.5000	315.5000	-0.180	-66.13
633	316.0000	316.0000	-0.180	-66.19
634	316.5000	316.5000	-0.180	-66.19
635	317.0000	317.0000	-0.180	-66.19
636	317.5000	317.5000	-0.180	-66.13
637	318.0000	318.0000	-0.180	-65.95
638	318.5000	318.5000	-0.180	-65.86
639	319.0000	319.0000	-0.180	-65.74
640	319.5000	319.5000	-0.180	-65.55
641	320.0000	320.0000	-0.180	-65.43
642	320.5000	320.5000	-0.180	-65.43
643	321.0000	321.0000	-0.180	-65.37
644	321.5000	321.5000	-0.180	-65.37
645	322.0000	322.0000	-0.180	-65.34
646	322.5000	322.5000	-0.180	-65.22
647	323.0000	323.0000	-0.180	-65.16
648	323.5000	323.5000	-0.180	-65.16
649	324.0000	324.0000	-0.180	-65.07
650	324.5000	324.5000	-0.180	-64.91
651	325.0000	325.0000	-0.180	-64.88
652	325.5000	325.5000	-0.180	-64.73
653	326.0000	326.0000	-0.180	-64.73
654	326.5000	326.5000	-0.180	-64.67
655	327.0000	327.0000	-0.180	-64.67
656	327.5000	327.5000	-0.180	-64.67
657	328.0000	328.0000	-0.180	-64.58
658	328.5000	328.5000	-0.180	-64.46
659	329.0000	329.0000	-0.180	-64.30
660	329.5000	329.5000	-0.180	-64.27
661	330.0000	330.0000	-0.180	-64.30
662	330.5000	330.5000	-0.180	-64.36
663	331.0000	331.0000	-0.180	-64.36
664	331.5000	331.5000	-0.180	-64.30
665	332.0000	332.0000	-0.180	-64.24
666	332.5000	332.5000	-0.180	-64.24
667	333.0000	333.0000	-0.180	-64.18
668	333.5000	333.5000	-0.180	-64.06
669	334.0000	334.0000	-0.180	-63.91
670	334.5000	334.5000	-0.180	-63.84
671	335.0000	335.0000	-0.180	-63.84
672	335.5000	335.5000	-0.180	-63.91
673	336.0000	336.0000	-0.180	-63.81
674	336.5000	336.5000	-0.180	-63.81
675	337.0000	337.0000	-0.180	-63.75
676	337.5000	337.5000	-0.180	-63.60
677	338.0000	338.0000	-0.180	-63.54
678	338.5000	338.5000	-0.180	-63.60
679	339.0000	339.0000	-0.180	-63.60
680	339.5000	339.5000	-0.180	-63.54
681	340.0000	340.0000	-0.180	-63.54
682	340.5000	340.5000	-0.180	-63.51
683	341.0000	341.0000	-0.180	-63.45
684	341.5000	341.5000	-0.180	-63.39
685	342.0000	342.0000	-0.180	-63.36
686	342.5000	342.5000	-0.180	-63.30
687	343.0000	343.0000	-0.180	-63.11
688	343.5000	343.5000	-0.180	-62.96
689	344.0000	344.0000	-0.180	-62.96
690	344.5000	344.5000	-0.180	-62.96
691	345.0000	345.0000	-0.180	-62.96
692	345.5000	345.5000	-0.180	-62.93
693	346.0000	346.0000	-0.180	-62.87
694	346.5000	346.5000	-0.180	-62.81
695	347.0000	347.0000	-0.180	-62.72
696	347.5000	347.5000	-0.180	-62.69
697	348.0000	348.0000	-0.180	-62.69
698	348.5000	348.5000	-0.180	-62.72
699	349.0000	349.0000	-0.180	-62.59
700	349.5000	349.5000	-0.180	-62.53
701	350.0000	350.0000	-0.180	-62.53
702	350.5000	350.5000	-0.180	-62.47
703	351.0000	351.0000	-0.180	-62.41
704	351.5000	351.5000	-0.180	-62.50
705	352.0000	352.0000	-0.180	-63.57
706	352.5000	352.5000	-0.180	-64.30
707	353.0000	353.0000	-0.180	-64.42
708	353.5000	353.5000	-0.180	-64.21
709	354.0000	354.0000	-0.180	-63.97
710	354.5000	354.5000	-0.180	-63.88
711	355.0000	355.0000	-0.180	-63.78
712	355.5000	355.5000	-0.180	-63.57
713	356.0000	356.0000	-0.180	-63.51
714	356.5000	356.5000	-0.180	-63.48
715	357.0000	357.0000	-0.180	-63.33
716	357.5000	357.5000	-0.180	-63.14
717	358.0000	358.0000	-0.180	-63.02
718	358.5000	358.5000	-0.180	-63.02
719	359.0000	359.0000	-0.180	-63.08
720	359.5000	359.5000	-0.180	-63.11
721	360.0000	360.0000	-0.180	-63.11
722	360.5000	360.5000	-0.180	-63.08
723	361.0000	361.0000	-0.180	-62.99
724	361.5000	361.5000	-0.180	-62.93
725	362.0000	362.0000	-0.180	-62.87
726	362.5000	362.5000	-0.180	-62.87
727	363.0000	363.0000	-0.180	-62.81
728	363.5000	363.5000	-0.180	-62.65
729	364.0000	364.0000	-0.180	-62.44
730	364.5000	364.5000	-0.180	-62.38
731	365.0000	365.0000	-0.180	-62.47
732	365.5000	365.5000	-0.180	-62.47
733	366.0000	366.0000	-0.180	-62.32
734	366.5000	366.5000	-0.180	-62.07
735	367.0000	367.0000	-0.180	-62.01
736	367.5000	367.5000	-0.180	-62.07
737	368.0000	368.0000	-0.180	-62.11
738	368.5000	368.5000	-0.180	-62.17
739	369.0000	369.0000	-0.180	-62.04
740	369.5000	369.5000	-0.180	-61.98
741	370.0000	370.0000	-0.180	-61.98
742	370.5000	370.5000	-0.180	-61.92
743	371.0000	371.0000	-0.180	-61.74
744	371.5000	371.5000	-0.180	-61.68
745	372.0000	372.0000	-0.180	-61.59
746	372.5000	372.5000	-0.180	-61.53
747	373.0000	373.0000	-0.180	-61.56
748	373.5000	373.5000	-0.180	-61.53
749	374.0000	374.0000	-0.180	-61.53
750	374.5000	374.5000	-0.180	-61.56
751	375.0000	375.0000	-0.180	-61.53
752	375.5000	375.5000	-0.180	-61.53
753	376.0000	376.0000	-0.180	-61.46
754	376.5000	376.5000	-0.180	-61.40
755	377.0000	377.0000	-0.180	-61.37
756	377.5000	377.5000	-0.180	-61.34
757	378.0000	378.0000	-0.204	-61.89
758	378.5000	378.5000	-0.240	-83.83
759	379.0000	379.0000	-0.240	-100.83
760	379.5000	379.5000	-0.240	-107.00
761	380.0000	380.0000	-0.240	-106.69
762	380.5000	380.5000	-0.240	-104.40
763	381.0000	381.0000	-0.240	-102.15
764	381.5000	381.5000	-0.240	-100.50
765	382.0000	382.0000	-0.240	-99.40
766	382.5000	382.5000	-0.240	-98.61
767	383.0000	383.0000	-0.240	-97.84
768	383.5000	383.5000	-0.240	-97.20
769	384.0000	384.0000	-0.240	-96.74
770	384.5000	384.5000	-0.240	-96.29
771	385.0000	385.0000	-0.240	-95.83
772	385.5000	385.5000	-0.240	-95.40
773	386.0000	386.0000	-0.240	-94.97
774	386.5000	386.5000	-0.240	-94.52
775	387.0000	387.0000	-0.240	-94.12
776	387.5000	387.5000	-0.240	-93.78
777	388.0000	388.0000	-0.240	-93.39
778	388.5000	388.5000	-0.240	-93.02
779	389.0000	389.0000	-0.240	-92.62
780	389.5000	389.5000	-0.240	-92.41
781	390.0000	390.0000	-0.240	-92.23
782	390.5000	390.5000	-0.240	-91.92
783	391.0000	391.0000	-0.240	-91.59
784	391.5000	391.5000	-0.240	-91.31
785	392.0000	392.0000	-0.240	-90.98
786	392.5000	392.5000	-0.240	-90.58
787	393.0000	393.0000	-0.240	-90.33
788	393.5000	393.5000	-0.240	-90.09
789	394.0000	394.0000	-0.240	-89.91
790	394.5000	394.5000	-0.240	-89.72
791	395.0000	395.0000	-0.240	-89.54
792	395.5000	395.5000	-0.240	-89.24
793	396.0000	396.0000	-0.240	-88.99
794	396.5000	396.5000	-0.240	-88.84
795	397.0000	397.0000	-0.240	-88.66
796	397.5000	397.5000	-0.240	-88.44
797	398.0000	398.0000	-0.240	-88.26
798	398.5000	398.5000	-0.240	-88.17
799	399.0000	399.0000	-0.240	-88.02
800	399.5000	399.5000	-0.240	-87.89
801	400.0000	400.0000	-0.240	-87.74
802	400.5000	400.5000	-0.240	-87.53
803	401.0000	401.0000	-0.240	-87.41
804	401.5000	401.5000	-0.240	-87.25
805	402.0000	402.0000	-0.240	-87.16
806	402.5000	402.5000	-0.240	-86.95
807	403.0000	403.0000	-0.240	-86.79
808	403.5000	403.5000	-0.240	-86.61
809	404.0000	404.0000	-0.240	-86.49
810	404.5000	404.5000	-0.240	-86.37
811	405.0000	405.0000	-0.240	-86.28
812	405.5000	405.5000	-0.240	-86.18
813	406.0000	406.0000	-0.240	-86.15
814	406.5000	406.5000	-0.240	-86.06
815	407.0000	407.0000	-0.240	-85.88
816	407.5000	407.5000	-0.240	-85.60
817	408.0000	408.0000	-0.240	-85.42
818	408.5000	408.5000	-0.240	-85.30
819	409.0000	409.0000	-0.240	-85.09
820	409.5000	409.5000	-0.240	-84.87
821	410.0000	410.0000	-0.240	-84.81
822	410.5000	410.5000	-0.240	-84.81
823	411.0000	411.0000	-0.240	-84.84
824	411.5000	411.5000	-0.240	-84.81
825	412.0000	412.0000	-0.240	-84.66
826	412.5000	412.5000	-0.240	-84.41
827	413.0000	413.0000	-0.240	-84.14
828	413.5000	413.5000	-0.240	-83.90
829	414.0000	414.0000	-0.240	-83.86
830	414.5000	414.5000	-0.240	-83.93
831	415.0000	415.0000	-0.240	-83.93
832	415.5000	415.5000	-0.240	-83.83
833	416.0000	416.0000	-0.240	-83.68
834	416.5000	416.5000	-0.240	-83.56
835	417.0000	417.0000	-0.240	-83.53
836	417.5000	417.5000	-0.240	-83.56
837	418.0000	418.0000	-0.240	-83.38
838	418.5000	418.5000	-0.240	-83.19
839	419.0000	419.0000	-0.240	-82.98
840	419.5000	419.5000	-0.240	-82.92
841	420.0000	420.0000	-0.240	-82.86
842	420.5000	420.5000	-0.240	-82.83
843	421.0000	421.0000	-0.240	-82.67
844	421.5000	421.5000	-0.240	-82.67
845	422.0000	422.0000	-0.240	-82.64
846	422.5000	422.5000	-0.240	-82.49
847	423.0000	423.0000	-0.240	-82.31
848	423.5000	423.5000	-0.240	-82.22
849	424.0000	424.0000	-0.240	-82.03
850	424.5000	424.5000	-0.240	-81.88
851	425.0000	425.0000	-0.240	-81.79
852	425.5000	425.5000	-0.240	-81.76
853	426.0000	426.0000	-0.240	-81.79
854	426.5000	426.5000	-0.240	-81.82
855	427.0000	427.0000	-0.240	-81.79
856	427.5000	427.5000	-0.240	-81.70
857	428.0000	428.0000	-0.240	-81.64
858	428.5000	428.5000	-0.240	-81.55
859	429.0000	429.0000	-0.240	-81.51
860	429.5000	429.5000	-0.240	-81.42
861	430.0000	430.0000	-0.240	-81.21
862	430.5000	430.5000	-0.240	-81.09
863	431.0000	431.0000	-0.240	-80.97
864	431.5000	431.5000	-0.240	-80.87
865	432.0000	432.0000	-0.240	-80.81
866	432.5000	432.5000	-0.240	-80.87
867	433.0000	433.0000	-0.240	-80.84
868	433.5000	433.5000	-0.240	-80.63
869	434.0000	434.0000	-0.240	-80.54
870	434.5000	434.5000	-0.240	-80.63
871	435.0000	435.0000	-0.240	-80.63
872	435.5000	435.5000	-0.240	-80.51
873	436.0000	436.0000	-0.240	-80.45
874	436.5000	436.5000	-0.240	-80.48
875	437.0000	437.0000	-0.240	-80.45
876	437.5000	437.5000	-0.240	-80.60
877	438.0000	438.0000	-0.240	-80.60
878	438.5000	438.5000	-0.240	-80.29
879	439.0000	439.0000	-0.240	-80.11
880	439.5000	439.5000	-0.240	-80.11
881	440.0000	440.0000	-0.240	-80.14
882	440.5000	440.5000	-0.240	-80.11
883	441.0000	441.0000	-0.240	-80.05
884	441.5000	441.5000	-0.240	-79.93
885	442.0000	442.0000	-0.240	-79.78
886	442.5000	442.5000	-0.240	-79.71
887	443.0000	443.0000	-0.240	-79.68
888	443.5000	443.5000	-0.240	-79.71
889	444.0000	444.0000	-0.240	-79.65
890	444.5000	444.5000	-0.240	-79.62
891	445.0000	445.0000	-0.240	-79.50
892	445.5000	445.5000	-0.240	-79.44
893	446.0000	446.0000	-0.240	-79.32
894	446.5000	446.5000	-0.240	-79.26
895	447.0000	447.0000	-0.240	-79.32
896	447.5000	447.5000	-0.240	-79.13
897	448.0000	448.0000	-0.240	-79.01
898	448.5000	448.5000	-0.240	-79.01
899	449.0000	449.0000	-0.240	-79.01
900	449.5000	449.5000	-0.240	-78.98
901	450.0000	450.0000	-0.240	-78.89
902	450.5000	450.5000	-0.240	-78.86
903	451.0000	451.0000	-0.240	-78.83
904	451.5000	451.5000	-0.240	-78.65
905	452.0000	452.0000	-0.240	-78.55
906	452.5000	452.5000	-0.240	-78.52
907	453.0000	453.0000	-0.240	-78.59
908	453.5000	453.5000	-0.240	-78.65
909	454.0000	454.0000	-0.240	-78.62
910	454.5000	454.5000	-0.240	-78.55
911	455.0000	455.0000	-0.240	-78.62
912	455.5000	455.5000	-0.240	-78.55
913	456.0000	456.0000	-0.240	-78.43
914	456.5000	456.5000	-0.240	-78.34
915	457.0000	457.0000	-0.240	-78.16
916	457.5000	457.5000	-0.240	-78.07
917	458.0000	458.0000	-0.240	-78.13
918	458.5000	458.5000	-0.240	-78.13
919	459.0000	459.0000	-0.240	-78.10
920	459.5000	459.5000	-0.240	-78.04
921	460.0000	460.0000	-0.240	-77.91
922	460.5000	460.5000	-0.240	-77.79
923	461.0000	461.0000	-0.240	-77.73
924	461.5000	461.5000	-0.240	-77.79
925	462.0000	462.0000	-0.240	-77.82
926	462.5000	462.5000	-0.240	-77.76
927	463.0000	463.0000	-0.240	-77.64
928	463.5000	463.5000	-0.240	-77.61
929	464.0000	464.0000	-0.240	-77.58
930	464.5000	464.5000	-0.240	-77.49
931	465.0000	465.0000	-0.240	-77.52
932	465.5000	465.5000	-0.240	-77.94
933	466.0000	466.0000	-0.240	-78.52
934	466.5000	466.5000	-0.240	-78.74
935	467.0000	467.0000	-0.240	-78.74
936	467.5000	467.5000	-0.240	-78.65
937	468.0000	468.0000	-0.240	-78.49
938	468.5000	468.5000	-0.240	-78.37
939	469.0000	469.0000	-0.240	-78.22
940	469.5000	469.5000	-0.240	-78.10
941	470.0000	470.0000	-0.240	-78.13
942	470.5000	470.5000	-0.240	-78.10
943	471.0000	471.0000	-0.240	-78.13
944	471.5000	471.5000	-0.240	-78.07
945	472.0000	472.0000	-0.240	-77.94
946	472.5000	472.5000	-0.240	-77.79
947	473.0000	473.0000	-0.240	-77.70
948	473.5000	473.5000	-0.240	-77.61
949	474.0000	474.0000	-0.240	-77.52
950	474.5000	474.5000	-0.240	-77.33
951	475.0000	475.0000	-0.240	-77.21
952	475.5000	475.5000	-0.240	-77.18
953	476.0000	476.0000	-0.240	-77.09
954	476.5000	476.5000	-0.240	-77.03
955	477.0000	477.0000	-0.240	-76.97
956	477.5000	477.5000	-0.240	-77.06
957	478.0000	478.0000	-0.240	-77.18
958	478.5000	478.5000	-0.240	-77.09
959	479.0000	479.0000	-0.240	-77.00
960	479.5000	479.5000	-0.240	-76.97
961	480.0000	480.0000	-0.240	-76.94
962	480.5000	480.5000	-0.240	-76.85
963	481.0000	481.0000	-0.240	-76.72
964	481.5000	481.5000	-0.240	-76.72
965	482.0000	482.0000	-0.240	-76.75
966	482.5000	482.5000	-0.240	-76.69
967	483.0000	483.0000	-0.240	-76.69
968	483.5000	483.5000	-0.240	-76.78
969	484.0000	484.0000	-0.240	-76.78
970	484.5000	484.5000	-0.240	-76.78
971	485.0000	485.0000	-0.240	-76.69
972	485.5000	485.5000	-0.240	-76.63
973	486.0000	486.0000	-0.240	-76.54
974	486.5000	486.5000	-0.240	-76.45
975	487.0000	487.0000	-0.240	-76.24
976	487.5000	487.5000	-0.240	-76.08
977	488.0000	488.0000	-0.240	-76.02
978	488.5000	488.5000	-0.240	-76.02
979	489.0000	489.0000	-0.240	-76.14
980	489.5000	489.5000	-0.240	-76.27
981	490.0000	490.0000	-0.240	-76.24
982	490.5000	490.5000	-0.240	-76.11
983	491.0000	491.0000	-0.240	-75.96
984	491.5000	491.5000	-0.240	-75.81
985	492.0000	492.0000	-0.240	-75.75
986	492.5000	492.5000	-0.240	-75.81
987	493.0000	493.0000	-0.240	-75.78
988	493.5000	493.5000	-0.240	-75.81
989	494.0000	494.0000	-0.240	-75.90
990	494.5000	494.5000	-0.240	-75.90
991	495.0000	495.0000	-0.240	-75.84
992	495.5000	495.5000	-0.240	-75.78
993	496.0000	496.0000	-0.240	-75.66
994	496.5000	496.5000	-0.240	-75.62
995	497.0000	497.0000	-0.240	-75.66
996	497.5000	497.5000	-0.240	-75.66
997	498.0000	498.0000	-0.240	-75.53
998	498.5000	498.5000	-0.240	-75.47
999	499.0000	499.0000	-0.240	-75.47
1000	499.5000	499.5000	-0.240	-75.50
1001	500.0000	500.0000	-0.240	-75.53
1002	500.5000	500.5000	-0.240	-75.47
1003	501.0000	501.0000	-0.240	-75.50
1004	501.5000	501.5000	-0.240	-75.50
1005	502.0000	502.0000	-0.240	-75.44
1006	502.5000	502.5000	-0.240	-75.35
1007	503.0000	503.0000	-0.240	-75.23
1008	503.5000	503.5000	-0.240	-75.14
1009	504.0000	504.0000	-0.240	-75.14
1010	504.5000	504.5000	-0.240	-75.29
1011	505.0000	505.0000	-0.240	-75.35
1012	505.5000	505.5000	-0.240	-75.29
1013	506.0000	506.0000	-0.240	-75.20
1014	506.5000	506.5000	-0.240	-75.05
1015	507.0000	507.0000	-0.240	-75.01
1016	507.5000	507.5000	-0.240	-74.92
1017	508.0000	508.0000	-0.240	-74.95
1018	508.5000	508.5000	-0.240	-74.92
1019	509.0000	509.0000	-0.240	-74.98
1020	509.5000	509.5000	-0.240	-75.01
1021	510.0000	510.0000	-0.240	-74.95
1022	510.5000	510.5000	-0.240	-74.98
1023	511.0000	511.0000	-0.240	-74.83
1024	511.5000	511.5000	-0.240	-74.80
1025	512.0000	512.0000	-0.240	-74.74
1026	512.5000	512.5000	-0.240	-74.65
1027	513.0000	513.0000	-0.240	-74.74
1028	513.5000	513.5000	-0.301	-117.95
1029	514.0000	514.0000	-0.300	-180.06
1030	514.5000	514.5000	-0.300	-207.95
1031	515.0000	515.0000	-0.300	-209.85
1032	515.5000	515.5000	-0.300	-201.45
1033	516.0000	516.0000	-0.300	-192.24
1034	516.5000	516.5000	-0.300	-185.46
1035	517.0000	517.0000	-0.300	-180.85
1036	517.5000	517.5000	-0.300	-177.62
1037	518.0000	518.0000	-0.300	-175.08
1038	518.5000	518.5000	-0.300	-172.83
1039	519.0000	519.0000	-0.300	-170.54
1040	519.5000	519.5000	-0.300	-168.46
1041	520.0000	520.0000	-0.300	-166.66
1042	520.5000	520.5000	-0.300	-164.95
1043	521.0000	521.0000	-0.300	-163.40
1044	521.5000	521.5000	-0.300	-161.99
1045	522.0000	522.0000	-0.300	-160.62
1046	522.5000	522.5000	-0.300	-159.25
1047	523.0000	523.0000	-0.300	-157.84
1048	523.5000	523.5000	-0.300	-156.53
1049	524.0000	524.0000	-0.300	-155.19
1050	524.5000	524.5000	-0.300	-153.97
1051	525.0000	525.0000	-0.300	-152.96
1052	525.5000	525.5000	-0.300	-151.80
1053	526.0000	526.0000	-0.300	-150.73
1054	526.5000	526.5000	-0.300	-149.72
1055	527.0000	527.0000	-0.300	-148.87
1056	527.5000	527.5000	-0.300	-147.98
1057	528.0000	528.0000	-0.300	-147.07
1058	528.5000	528.5000	-0.300	-146.31
1059	529.0000	529.0000	-0.300	-145.60
1060	529.5000	529.5000	-0.300	-144.90
1061	530.0000	530.0000	-0.300	-144.20
1062	530.5000	530.5000	-0.300	-143.50
1063	531.0000	531.0000	-0.300	-142.83
1064	531.5000	531.5000	-0.300	-142.09
1065	532.0000	532.0000	-0.300	-141.42
1066	532.5000	532.5000	-0.300	-140.75
1067	533.0000	533.0000	-0.300	-140.05
1068	533.5000	533.5000	-0.300	-139.41
1069	534.0000	534.0000	-0.300	-138.77
1070	534.5000	534.5000	-0.300	-138.25
1071	535.0000	535.0000	-0.300	-137.85
1072	535.5000	535.5000	-0.300	-137.42
1073	536.0000	536.0000	-0.300	-136.75
1074	536.5000	536.5000	-0.300	-136.14
1075	537.0000	537.0000	-0.300	-135.53
1076	537.5000	537.5000	-0.300	-134.95
1077	538.0000	538.0000	-0.300	-134.37
1078	538.5000	538.5000	-0.300	-133.82
1079	539.0000	539.0000	-0.300	-133.12
1080	539.5000	539.5000	-0.300	-132.45
1081	540.0000	540.0000	-0.300	-132.15
1082	540.5000	540.5000	-0.300	-131.93
1083	541.0000	541.0000	-0.300	-131.72
1084	541.5000	541.5000	-0.300	-131.32
1085	542.0000	542.0000	-0.300	-130.99
1086	542.5000	542.5000	-0.300	-130.56
1087	543.0000	543.0000	-0.300	-130.01
1088	543.5000	543.5000	-0.300	-129.49
1089	544.0000	544.0000	-0.300	-129.12
1090	544.5000	544.5000	-0.300	-128.82
1091	545.0000	545.0000	-0.300	-128.54
1092	545.5000	545.5000	-0.300	-128.12
1093	546.0000	546.0000	-0.300	-127.69
1094	546.5000	546.5000	-0.300	-127.23
1095	547.0000	547.0000	-0.300	-126.87
1096	547.5000	547.5000	-0.300	-126.56
1097	548.0000	548.0000	-0.300	-126.29
1098	548.5000	548.5000	-0.300	-126.01
1099	549.0000	549.0000	-0.300	-125.77
1100	549.5000	549.5000	-0.300	-125.52
1101	550.0000	550.0000	-0.300	-125.00
1102	550.5000	550.5000	-0.300	-124.49
1103	551.0000	551.0000	-0.300	-124.09
1104	551.5000	551.5000	-0.300	-123.87
1105	552.0000	552.0000	-0.300	-123.63
1106	552.5000	552.5000	-0.300	-123.36
1107	553.0000	553.0000	-0.300	-123.11
1108	553.5000	553.5000	-0.300	-122.90
1109	554.0000	554.0000	-0.300	-122.59
1110	554.5000	554.5000	-0.300	-122.20
1111	555.0000	555.0000	-0.300	-121.92
1112	555.5000	555.5000	-0.300	-121.77
1113	556.0000	556.0000	-0.300	-121.71
1114	556.5000	556.5000	-0.300	-121.43
1115	557.0000	557.0000	-0.300	-121.16
1116	557.5000	557.5000	-0.300	-120.79
1117	558.0000	558.0000	-0.300	-120.61
1118	558.5000	558.5000	-0.300	-120.43
1119	559.0000	559.0000	-0.300	-120.03
1120	559.5000	559.5000	-0.300	-119.75
1121	560.0000	560.0000	-0.300	-119.42
1122	560.5000	560.5000	-0.300	-119.14
1123	561.0000	561.0000	-0.300	-118.93
1124	561.5000	561.5000	-0.300	-118.69
1125	562.0000	562.0000	-0.300	-118.41
1126	562.5000	562.5000	-0.300	-118.17
1127	563.0000	563.0000	-0.300	-117.89
1128	563.5000	563.5000	-0.300	-117.65
1129	564.0000	564.0000	-0.300	-117.50
1130	564.5000	564.5000	-0.300	-117.28
1131	565.0000	565.0000	-0.300	-116.98
1132	565.5000	565.5000	-0.300	-116.73
1133	566.0000	566.0000	-0.300	-116.52
1134	566.5000	566.5000	-0.300	-116.31
1135	567.0000	567.0000	-0.300	-116.00
1136	567.5000	567.5000	-0.300	-115.79
1137	568.0000	568.0000	-0.300	-115.51
1138	568.5000	568.5000	-0.300	-115.33
1139	569.0000	569.0000	-0.300	-115.30
1140	569.5000	569.5000	-0.300	-115.15
1141	570.0000	570.0000	-0.300	-114.99
1142	570.5000	570.5000	-0.300	-114.78
1143	571.0000	571.0000	-0.300	-114.57
1144	571.5000	571.5000	-0.300	-114.26
1145	572.0000	572.0000	-0.300	-113.99
1146	572.5000	572.5000	-0.300	-113.83
1147	573.0000	573.0000	-0.300	-113.83
1148	573.5000	573.5000	-0.300	-113.74
1149	574.0000	574.0000	-0.300	-113.53
1150	574.5000	574.5000	-0.300	-113.38
1151	575.0000	575.0000	-0.300	-113.13
1152	575.5000	575.5000	-0.300	-112.89
1153	576.0000	576.0000	-0.300	-112.64
1154	576.5000	576.5000	-0.300	-112.46
1155	577.0000	577.0000	-0.300	-112.40
1156	577.5000	577.5000	-0.300	-112.22
1157	578.0000	578.0000	-0.300	-112.03
1158	578.5000	578.5000	-0.300	-111.85
1159	579.0000	579.0000	-0.300	-111.61
1160	579.5000	579.5000	-0.300	-111.33
1161	580.0000	580.0000	-0.300	-111.21
1162	580.5000	580.5000	-0.300	-111.12
1163	581.0000	581.0000	-0.300	-110.84
1164	581.5000	581.5000	-0.300	-110.75
1165	582.0000	582.0000	-0.300	-110.72
1166	582.5000	582.5000	-0.300	-110.66
1167	583.0000	583.0000	-0.300	-110.60
1168	583.5000	583.5000	-0.300	-110.35
1169	584.0000	584.0000	-0.300	-110.02
1170	584.5000	584.5000	-0.300	-109.81
1171	585.0000	585.0000	-0.300	-109.71
1172	585.5000	585.5000	-0.300	-109.44
1173	586.0000	586.0000	-0.300	-109.41
1174	586.5000	586.5000	-0.300	-109.35
1175	587.0000	587.0000	-0.300	-109.23
1176	587.5000	587.5000	-0.300	-109.13
1177	588.0000	588.0000	-0.300	-109.04
1178	588.5000	588.5000	-0.300	-108.83
1179	589.0000	589.0000	-0.300	-108.74
1180	589.5000	589.5000	-0.300	-108.65
1181	590.0000	590.0000	-0.300	-108.68
1182	590.5000	590.5000	-0.300	-108.62
1183	591.0000	591.0000	-0.300	-108.37
1184	591.5000	591.5000	-0.300	-108.07
1185	592.0000	592.0000	-0.300	-107.76
1186	592.5000	592.5000	-0.300	-107.58
1187	593.0000	593.0000	-0.300	-107.61
1188	593.5000	593.5000	-0.300	-107.46
1189	594.0000	594.0000	-0.300	-107.52
1190	594.5000	594.5000	-0.300	-107.30
1191	595.0000	595.0000	-0.300	-107.18
1192	595.5000	595.5000	-0.300	-106.94
1193	596.0000	596.0000	-0.300	-106.75
1194	596.5000	596.5000	-0.300	-106.57
1195	597.0000	597.0000	-0.300	-106.36
1196	597.5000	597.5000	-0.300	-106.39
1197	598.0000	598.0000	-0.300	-106.30
1198	598.5000	598.5000	-0.300	-106.30
1199	599.0000	599.0000	-0.300	-106.23
1200	599.5000	599.5000	-0.300	-105.99
1201	600.0000	600.0000	-0.300	-105.72
1202	600.5000	600.5000	-0.300	-105.56
1203	601.0000	601.0000	-0.300	-105.50
1204	601.5000	601.5000	-0.300	-105.44
1205	602.0000	602.0000	-0.300	-105.35
1206	602.5000	602.5000	-0.300	-105.17
1207	603.0000	603.0000	-0.300	-104.98
1208	603.5000	603.5000	-0.300	-104.89
1209	604.0000	604.0000	-0.300	-104.92
1210	604.5000	604.5000	-0.300	-104.89
1211	605.0000	605.0000	-0.300	-104.83
1212	605.5000	605.5000	-0.300	-104.62
1213	606.0000	606.0000	-0.300	-104.46
1214	606.5000	606.5000	-0.300	-104.28
1215	607.0000	607.0000	-0.300	-104.13
1216	607.5000	607.5000	-0.300	-104.04
1217	608.0000	608.0000	-0.300	-103.85
1218	608.5000	608.5000	-0.300	-103.67
1219	609.0000	609.0000	-0.300	-103.52
1220	609.5000	609.5000	-0.300	-103.40
1221	610.0000	610.0000	-0.300	-103.27
1222	610.5000	610.5000	-0.300	-103.31
1223	611.0000	611.0000	-0.300	-103.12
1224	611.5000	611.5000	-0.300	-102.97
1225	612.0000	612.0000	-0.300	-102.94
1226	612.5000	612.5000	-0.300	-102.79
1227	613.0000	613.0000	-0.300	-102.73
1228	613.5000	613.5000	-0.300	-102.60
1229	614.0000	614.0000	-0.300	-102.39
1230	614.5000	614.5000	-0.300	-102.36
1231	615.0000	615.0000	-0.300	-102.36
1232	615.5000	615.5000	-0.300	-102.36
1233	616.0000	616.0000	-0.300	-102.24
1234	616.5000	616.5000	-0.300	-102.11
1235	617.0000	617.0000	-0.300	-101.87
1236	617.5000	617.5000	-0.300	-101.72
1237	618.0000	618.0000	-0.300	-101.57
1238	618.5000	618.5000	-0.300	-101.41
1239	619.0000	619.0000	-0.300	-101.50
1240	619.5000	619.5000	-0.300	-101.47
1241	620.0000	620.0000	-0.300	-101.41
1242	620.5000	620.5000	-0.300	-101.35
1243	621.0000	621.0000	-0.300	-101.11
1244	621.5000	621.5000	-0.300	-100.96
1245	622.0000	622.0000	-0.300	-100.83
1246	622.5000	622.5000	-0.300	-100.80
1247	623.0000	623.0000	-0.300	-101.02
1248	623.5000	623.5000	-0.300	-101.02
1249	624.0000	624.0000	-0.300	-100.89
1250	624.5000	624.5000	-0.300	-100.89
1251	625.0000	625.0000	-0.300	-100.65
1252	625.5000	625.5000	-0.300	-100.34
1253	626.0000	626.0000	-0.300	-100.19
1254	626.5000	626.5000	-0.300	-100.16
1255	627.0000	627.0000	-0.300	-100.16
1256	627.5000	627.5000	-0.300	-100.04
1257	628.0000	628.0000	-0.300	-99.86
1258	628.5000	628.5000	-0.300	-99.70
1259	629.0000	629.0000	-0.300	-99.55
1260	629.5000	629.5000	-0.300	-99.49
1261	630.0000	630.0000	-0.300	-99.43
1262	630.5000	630.5000	-0.300	-99.40
1263	631.0000	631.0000	-0.300	-99.25
1264	631.5000	631.5000	-0.300	-99.12
1265	632.0000	632.0000	-0.300	-98.97
1266	632.5000	632.5000	-0.300	-98.88
1267	633.0000	633.0000	-0.300	-98.91
1268	633.5000	633.5000	-0.300	-98.94
1269	634.0000	634.0000	-0.300	-98.91
1270	634.5000	634.5000	-0.300	-98.67
1271	635.0000	635.0000	-0.300	-98.51
1272	635.5000	635.5000	-0.300	-98.39
1273	636.0000	636.0000	-0.300	-98.39
1274	636.5000	636.5000	-0.300	-98.33
1275	637.0000	637.0000	-0.300	-98.15
1276	637.5000	637.5000	-0.300	-98.06
1277	638.0000	638.0000	-0.300	-98.06
1278	638.5000	638.5000	-0.300	-97.93
1279	639.0000	639.0000	-0.300	-97.81
1280	639.5000	639.5000	-0.300	-97.75
1281	640.0000	640.0000	-0.300	-97.72
1282	640.5000	640.5000	-0.300	-97.72
1283	641.0000	641.0000	-0.300	-97.69
1284	641.5000	641.5000	-0.300	-97.66
1285	642.0000	642.0000	-0.300	-97.66
1286	642.5000	642.5000	-0.300	-97.66
1287	643.0000	643.0000	-0.300	-97.57
1288	643.5000	643.5000	-0.300	-97.35
1289	644.0000	644.0000	-0.300	-97.32
1290	644.5000	644.5000	-0.300	-97.42
1291	645.0000	645.0000	-0.300	-97.35
1292	645.5000	645.5000	-0.300	-97.11
1293	646.0000	646.0000	-0.300	-96.90
1294	646.5000	646.5000	-0.300	-96.84
1295	647.0000	647.0000	-0.300	-96.80
1296	647.5000	647.5000	-0.300	-96.77
1297	648.0000	648.0000	-0.300	-96.84
1298	648.5000	648.5000	-0.300	-96.87
1299	649.0000	649.0000	-0.300	-96.59
1300	649.5000	649.5000	-0.300	-96.35
1301	650.0000	650.0000	-0.300	-96.22
1302	650.5000	650.5000	-0.300	-96.22
1303	651.0000	651.0000	-0.300	-96.26
1304	651.5000	651.5000	-0.300	-96.13
1305	652.0000	652.0000	-0.300	-96.10
1306	652.5000	652.5000	-0.300	-96.10
1307	653.0000	653.0000	-0.300	-96.01
1308	653.5000	653.5000	-0.300	-95.92
1309	654.0000	654.0000	-0.300	-95.83
1310	654.5000	654.5000	-0.300	-95.86
1311	655.0000	655.0000	-0.300	-95.92
1312	655.5000	655.5000	-0.300	-95.83
1313	656.0000	656.0000	-0.300	-95.83
1314	656.5000	656.5000	-0.300	-95.71
1315	657.0000	657.0000	-0.300	-95.46
1316	657.5000	657.5000	-0.300	-95.31
1317	658.0000	658.0000	-0.300	-95.22
1318	658.5000	658.5000	-0.300	-95.25
1319	659.0000	659.0000	-0.300	-95.34
1320	659.5000	659.5000	-0.300	-95.28
1321	660.0000	660.0000	-0.300	-95.31
1322	660.5000	660.5000	-0.300	-95.28
1323	661.0000	661.0000	-0.300	-95.19
1324	661.5000	661.5000	-0.300	-95.00
1325	662.0000	662.0000	-0.300	-94.76
1326	662.5000	662.5000	-0.300	-94.79
1327	663.0000	663.0000	-0.300	-94.79
1328	663.5000	663.5000	-0.300	-94.64
1329	664.0000	664.0000	-0.300	-94.55
1330	664.5000	664.5000	-0.300	-94.61
1331	665.0000	665.0000	-0.300	-94.61
1332	665.5000	665.5000	-0.300	-94.45
1333	666.0000	666.0000	-0.300	-94.49
1334	666.5000	666.5000	-0.300	-94.64
1335	667.0000	667.0000	-0.300	-94.64
1336	667.5000	667.5000	-0.300	-94.49
1337	668.0000	668.0000	-0.300	-94.27
1338	668.5000	668.5000	-0.300	-94.15
1339	669.0000	669.0000	-0.300	-94.12
1340	669.5000	669.5000	-0.300	-94.18
1341	670.0000	670.0000	-0.300	-94.18
1342	670.5000	670.5000	-0.300	-95.46
1343	671.0000	671.0000	-0.300	-96.87
1344	671.5000	671.5000	-0.300	-97.23
1345	672.0000	672.0000	-0.300	-97.05
1346	672.5000	672.5000	-0.300	-96.74
1347	673.0000	673.0000	-0.300	-96.44
1348	673.5000	673.5000	-0.300	-96.07
1349	674.0000	674.0000	-0.300	-95.83
1350	674.5000	674.5000	-0.300	-95.65
1351	675.0000	675.0000	-0.300	-95.43
1352	675.5000	675.5000	-0.300	-95.31
1353	676.0000	676.0000	-0.300	-95.03
1354	676.5000	676.5000	-0.300	-94.91
1355	677.0000	677.0000	-0.300	-94.94
1356	677.5000	677.5000	-0.300	-95.03
1357	678.0000	678.0000	-0.300	-95.00
1358	678.5000	678.5000	-0.300	-94.85
1359	679.0000	679.0000	-0.300	-94.64
1360	679.5000	679.5000	-0.300	-94.42
1361	680.0000	680.0000	-0.300	-94.27
1362	680.5000	680.5000	-0.300	-94.30
1363	681.0000	681.0000	-0.300	-94.21
1364	681.5000	681.5000	-0.300	-94.00
1365	682.0000	682.0000	-0.300	-93.91
1366	682.5000	682.5000	-0.300	-94.03
1367	683.0000	683.0000	-0.300	-94.09
1368	683.5000	683.5000	-0.300	-94.12
1369	684.0000	684.0000	-0.300	-94.06
1370	684.5000	684.5000	-0.300	-94.03
1371	685.0000	685.0000	-0.300	-94.03
1372	685.5000	685.5000	-0.300	-94.00
1373	686.0000	686.0000	-0.300	-93.81
1374	686.5000	686.5000	-0.300	-93.60
1375	687.0000	687.0000	-0.300	-93.51
1376	687.5000	687.5000	-0.300	-93.36
1377	688.0000	688.0000	-0.300	-93.20
1378	688.5000	688.5000	-0.300	-93.08
1379	689.0000	689.0000	-0.300	-93.14
1380	689.5000	689.5000	-0.300	-93.26
1381	690.0000	690.0000	-0.300	-93.36
1382	690.5000	690.5000	-0.300	-93.36
1383	691.0000	691.0000	-0.300	-93.30
1384	691.5000	691.5000	-0.300	-93.17
1385	692.0000	692.0000	-0.300	-93.05
1386	692.5000	692.5000	-0.300	-92.99
1387	693.0000	693.0000	-0.300	-92.90
1388	693.5000	693.5000	-0.300	-92.84
1389	694.0000	694.0000	-0.300	-92.72
1390	694.5000	694.5000	-0.300	-92.56
1391	695.0000	695.0000	-0.300	-92.53
1392	695.5000	695.5000	-0.300	-92.53
1393	696.0000	696.0000	-0.300	-92.47
1394	696.5000	696.5000	-0.300	-92.44
1395	697.0000	697.0000	-0.300	-92.35
1396	697.5000	697.5000	-0.300	-92.29
1397	698.0000	698.0000	-0.300	-92.35
1398	698.5000	698.5000	-0.300	-92.35
1399	699.0000	699.0000	-0.300	-92.29
1400	699.5000	699.5000	-0.300	-92.23
1401	700.0000	700.0000	-0.300	-92.20
1402	700.5000	700.5000	-0.300	-92.23
1403	701.0000	701.0000	-0.300	-92.29
1404	701.5000	701.5000	-0.300	-92.32
1405	702.0000	702.0000	-0.300	-92.29
1406	702.5000	702.5000	-0.300	-92.20
1407	703.0000	703.0000	-0.300	-91.98
1408	703.5000	703.5000	-0.300	-91.77
1409	704.0000	704.0000	-0.300	-91.68
1410	704.5000	704.5000	-0.300	-91.71
1411	705.0000	705.0000	-0.300	-91.80
1412	705.5000	705.5000	-0.300	-91.74
1413	706.0000	706.0000	-0.300	-91.71
1414	706.5000	706.5000	-0.300	-91.59
1415	707.0000	707.0000	-0.300	-91.46
1416	707.5000	707.5000	-0.300	-91.43
1417	708.0000	708.0000	-0.300	-91.53
1418	708.5000	708.5000	-0.300	-91.49
1419	709.0000	709.0000	-0.300	-91.46
1420	709.5000	709.5000	-0.300	-91.40
1421	710.0000	710.0000	-0.300	-91.22
1422	710.5000	710.5000	-0.300	-91.13
1423	711.0000	711.0000	-0.300	-91.07
1424	711.5000	711.5000	-0.300	-91.07
1425	712.0000	712.0000	-0.300	-90.95
1426	712.5000	712.5000	-0.300	-90.98
1427	713.0000	713.0000	-0.300	-90.98
1428	713.5000	713.5000	-0.300	-90.91
1429	714.0000	714.0000	-0.300	-90.88
1430	714.5000	714.5000	-0.300	-90.85
1431	715.0000	715.0000	-0.300	-90.76
1432	715.5000	715.5000	-0.300	-90.64
1433	716.0000	716.0000	-0.300	-90.70
1434	716.5000	716.5000	-0.300	-90.76
1435	717.0000	717.0000	-0.300	-90.76
1436	717.5000	717.5000	-0.300	-90.70
1437	718.0000	718.0000	-0.353	-98.12
1438	718.5000	718.5000	-0.360	-200.42
1439	719.0000	719.0000	-0.360	-283.46
1440	719.5000	719.5000	-0.360	-311.08
1441	720.0000	720.0000	-0.360	-305.86
1442	720.5000	720.5000	-0.360	-290.87
1443	721.0000	721.0000	-0.360	-277.29
1444	721.5000	721.5000	-0.360	-267.95
1445	722.0000	722.0000	-0.360	-261.73
1446	722.5000	722.5000	-0.360	-257.03
1447	723.0000	723.0000	-0.360	-253.06
1448	723.5000	723.5000	-0.360	-249.49
1449	724.0000	724.0000	-0.360	-246.04
1450	724.5000	724.5000	-0.360	-242.74
1451	725.0000	725.0000	-0.360	-239.69
1452	725.5000	725.5000	-0.360	-236.95
1453	726.0000	726.0000	-0.360	-234.47
1454	726.5000	726.5000	-0.360	-232.00
1455	727.0000	727.0000	-0.360	-229.59
1456	727.5000	727.5000	-0.360	-227.42
1457	728.0000	728.0000	-0.360	-225.50
1458	728.5000	728.5000	-0.360	-223.64
1459	729.0000	729.0000	-0.360	-221.90
1460	729.5000	729.5000	-0.360	-220.22
1461	730.0000	730.0000	-0.360	-218.39
1462	730.5000	730.5000	-0.360	-216.71
1463	731.0000	731.0000	-0.360	-215.06
1464	731.5000	731.5000	-0.360	-213.54
1465	732.0000	732.0000	-0.360	-212.10
1466	732.5000	732.5000	-0.360	-210.79
1467	733.0000	733.0000	-0.360	-209.27
1468	733.5000	733.5000	-0.360	-207.80
1469	734.0000	734.0000	-0.360	-206.46
1470	734.5000	734.5000	-0.360	-205.24
1471	735.0000	735.0000	-0.360	-204.23
1472	735.5000	735.5000	-0.360	-203.22
1473	736.0000	736.0000	-0.360	-202.03
1474	736.5000	736.5000	-0.360	-200.90
1475	737.0000	737.0000	-0.360	-199.71
1476	737.5000	737.5000	-0.360	-198.52
1477	738.0000	738.0000	-0.360	-197.45
1478	738.5000	738.5000	-0.360	-196.54
1479	739.0000	739.0000	-0.360	-195.53
1480	739.5000	739.5000	-0.360	-194.56
1481	740.0000	740.0000	-0.360	-193.67
1482	740.5000	740.5000	-0.360	-192.94
1483	741.0000	741.0000	-0.360	-192.11
1484	741.5000	741.5000	-0.360	-191.26
1485	742.0000	742.0000	-0.360	-190.40
1486	742.5000	742.5000	-0.360	-189.64
1487	743.0000	743.0000	-0.360	-188.82
1488	743.5000	743.5000	-0.360	-188.06
1489	744.0000	744.0000	-0.360	-187.29
1490	744.5000	744.5000	-0.360	-186.41
1491	745.0000	745.0000	-0.360	-185.61
1492	745.5000	745.5000	-0.360	-184.94
1493	746.0000	746.0000	-0.360	-184.30
1494	746.5000	746.5000	-0.360	-183.72
1495	747.0000	747.0000	-0.360	-183.02
1496	747.5000	747.5000	-0.360	-182.29
1497	748.0000	748.0000	-0.360	-181.43
1498	748.5000	748.5000	-0.360	-180.70
1499	749.0000	749.0000	-0.360	-180.12
1500	749.5000	749.5000	-0.360	-179.54
1	749.5000	0.0000	-0.360	-179.54
2	750.0000	0.5000	-0.360	-179.05
3	750.5000	1.0000	-0.360	-178.35
4	751.0000	1.5000	-0.360	-177.53
5	751.5000	2.0000	-0.360	-176.92
6	752.0000	2.5000	-0.360	-176.43
7	752.5000	3.0000	-0.360	-175.94
8	753.0000	3.5000	-0.360	-175.42
9	753.5000	4.0000	-0.360	-174.78
10	754.0000	4.5000	-0.360	-174.17
11	754.5000	5.0000	-0.360	-173.74
12	755.0000	5.5000	-0.360	-173.44
13	755.5000	6.0000	-0.360	-173.07
14	756.0000	6.5000	-0.360	-172.49
15	756.5000	7.0000	-0.360	-171.79
16	757.0000	7.5000	-0.360	-171.15
17	757.5000	8.0000	-0.360	-170.66
18	758.0000	8.5000	-0.360	-170.32
19	758.5000	9.0000	-0.360	-169.99
20	759.0000	9.5000	-0.360	-169.56
21	759.5000	10.0000	-0.360	-169.16
22	760.0000	10.5000	-0.360	-168.80
23	760.5000	11.0000	-0.360	-168.37
24	761.0000	11.5000	-0.360	-167.76
25	761.5000	12.0000	-0.360	-167.21
26	762.0000	12.5000	-0.360	-166.51
27	762.5000	13.0000	-0.360	-166.08
28	763.0000	13.5000	-0.360	-165.65
29	763.5000	14.0000	-0.360	-165.26
30	764.0000	14.5000	-0.360	-164.95
31	764.5000	15.0000	-0.360	-164.56
32	765.0000	15.5000	-0.360	-164.22
33	765.5000	16.0000	-0.360	-163.98
34	766.0000	16.5000	-0.360	-163.61
35	766.5000	17.0000	-0.360	-163.03
36	767.0000	17.5000	-0.360	-162.39
37	767.5000	18.0000	-0.360	-161.87
38	768.0000	18.5000	-0.360	-161.44
39	768.5000	19.0000	-0.360	-161.38
40	769.0000	19.5000	-0.360	-161.14
41	769.5000	20.0000	-0.360	-160.68
42	770.0000	20.5000	-0.360	-160.22
43	770.5000	21.0000	-0.360	-159.86
44	771.0000	21.5000	-0.360	-159.49
45	771.5000	22.0000	-0.360	-159.25
46	772.0000	22.5000	-0.360	-158.82
47	772.5000	23.0000	-0.360	-158.33
48	773.0000	23.5000	-0.360	-157.75
49	773.5000	24.0000	-0.360	-157.32
50	774.0000	24.5000	-0.360	-156.99
51	774.5000	25.0000	-0.360	-156.68
52	775.0000	25.5000	-0.360	-156.38
53	775.5000	26.0000	-0.360	-156.13
54	776.0000	26.5000	-0.360	-156.01
55	776.5000	27.0000	-0.360	-155.92
56	777.0000	27.5000	-0.360	-155.61
57	777.5000	28.0000	-0.360	-155.03
58	778.0000	28.5000	-0.360	-154.67
59	778.5000	29.0000	-0.360	-154.45
60	779.0000	29.5000	-0.360	-154.24
61	779.5000	30.0000	-0.360	-153.94
62	780.0000	30.5000	-0.360	-153.75
63	780.5000	31.0000	-0.360	-153.48
64	781.0000	31.5000	-0.360	-153.11
65	781.5000	32.0000	-0.360	-152.81
66	782.0000	32.5000	-0.360	-152.41
67	782.5000	33.0000	-0.360	-151.95
68	783.0000	33.5000	-0.360	-151.68
69	783.5000	34.0000	-0.360	-151.52
70	784.0000	34.5000	-0.360	-151.40
71	784.5000	35.0000	-0.360	-151.31
72	785.0000	35.5000	-0.360	-151.13
73	785.5000	36.0000	-0.360	-150.79
74	786.0000	36.5000	-0.360	-150.49
75	786.5000	37.0000	-0.360	-150.03
76	787.0000	37.5000	-0.360	-149.51
77	787.5000	38.0000	-0.360	-149.17
78	788.0000	38.5000	-0.360	-148.96
79	788.5000	39.0000	-0.360	-148.99
80	789.0000	39.5000	-0.360	-148.93
81	789.5000	40.0000	-0.360	-148.63
82	790.0000	40.5000	-0.360	-148.23
83	790.5000	41.0000	-0.360	-147.95
84	791.0000	41.5000	-0.360	-147.86
85	791.5000	42.0000	-0.360	-147.71
86	792.0000	42.5000	-0.360	-147.43
87	792.5000	43.0000	-0.360	-147.07
88	793.0000	43.5000	-0.360	-146.73
89	793.5000	44.0000	-0.360	-146.55
90	794.0000	44.5000	-0.360	-146.31
91	794.5000	45.0000	-0.360	-145.85
92	795.0000	45.5000	-0.360	-145.60
93	795.5000	46.0000	-0.360	-145.45
94	796.0000	46.5000	-0.360	-145.27
95	796.5000	47.0000	-0.360	-145.30
96	797.0000	47.5000	-0.360	-145.24
97	797.5000	48.0000	-0.360	-144.84
98	798.0000	48.5000	-0.360	-144.41
99	798.5000	49.0000	-0.360	-144.05
100	799.0000	49.5000	-0.360	-143.86
101	799.5000	50.0000	-0.360	-143.80
102	800.0000	50.5000	-0.360	-143.65
103	800.5000	51.0000	-0.360	-143.59
104	801.0000	51.5000	-0.360	-143.47
105	801.5000	52.0000	-0.360	-143.07
106	802.0000	52.5000	-0.360	-142.67
107	802.5000	53.0000	-0.360	-142.46
108	803.0000	53.5000	-0.360	-142.25
109	803.5000	54.0000	-0.360	-142.09
110	804.0000	54.5000	-0.360	-141.82
111	804.5000	55.0000	-0.360	-141.39
112	805.0000	55.5000	-0.360	-141.12
113	805.5000	56.0000	-0.360	-141.00
114	806.0000	56.5000	-0.360	-141.00
115	806.5000	57.0000	-0.360	-140.87
116	807.0000	57.5000	-0.360	-140.60
117	807.5000	58.0000	-0.360	-140.39
118	808.0000	58.5000	-0.360	-140.48
119	808.5000	59.0000	-0.360	-140.45
120	809.0000	59.5000	-0.360	-140.29
121	809.5000	60.0000	-0.360	-139.90
122	810.0000	60.5000	-0.360	-139.59
123	810.5000	61.0000	-0.360	-139.38
124	811.0000	61.5000	-0.360	-139.13
125	811.5000	62.0000	-0.360	-139.07
126	812.0000	62.5000	-0.360	-139.10
127	812.5000	63.0000	-0.360	-138.98
128	813.0000	63.5000	-0.360	-138.71
129	813.5000	64.0000	-0.360	-138.43
130	814.0000	64.5000	-0.360	-138.13
131	814.5000	65.0000	-0.360	-138.00
132	815.0000	65.5000	-0.360	-137.91
133	815.5000	66.0000	-0.360	-137.70
134	816.0000	66.5000	-0.360	-137.42
135	816.5000	67.0000	-0.360	-137.27
136	817.0000	67.5000	-0.360	-137.18
137	817.5000	68.0000	-0.360	-137.18
138	818.0000	68.5000	-0.360	-137.03
139	818.5000	69.0000	-0.360	-136.81
140	819.0000	69.5000	-0.360	-136.66
141	819.5000	70.0000	-0.360	-136.57
142	820.0000	70.5000	-0.360	-136.27
143	820.5000	71.0000	-0.360	-135.99
144	821.0000	71.5000	-0.360	-135.81
145	821.5000	72.0000	-0.360	-135.59
146	822.0000	72.5000	-0.360	-135.29
147	822.5000	73.0000	-0.360	-135.11
148	823.0000	73.5000	-0.360	-135.11
149	823.5000	74.0000	-0.360	-135.07
150	824.0000	74.5000	-0.360	-135.04
151	824.5000	75.0000	-0.360	-134.89
152	825.0000	75.5000	-0.360	-134.68
153	825.5000	76.0000	-0.360	-134.50
154	826.0000	76.5000	-0.360	-134.46
155	826.5000	77.0000	-0.360	-134.37
156	827.0000	77.5000	-0.360	-134.22
157	827.5000	78.0000	-0.360	-133.95
158	828.0000	78.5000	-0.360	-133.67
159	828.5000	79.0000	-0.360	-133.34
160	829.0000	79.5000	-0.360	-133.18
161	829.5000	80.0000	-0.360	-133.27
162	830.0000	80.5000	-0.360	-133.30
163	830.5000	81.0000	-0.360	-133.00
164	831.0000	81.5000	-0.360	-132.66
165	831.5000	82.0000	-0.360	-132.51
166	832.0000	82.5000	-0.360	-132.48
167	832.5000	83.0000	-0.360	-132.33
168	833.0000	83.5000	-0.360	-132.18
169	833.5000	84.0000	-0.360	-132.02
170	834.0000	84.5000	-0.360	-132.05
171	834.5000	85.0000	-0.360	-131.90
172	835.0000	85.5000	-0.360	-131.78
173	835.5000	86.0000	-0.360	-131.47
174	836.0000	86.5000	-0.360	-131.17
175	836.5000	87.0000	-0.360	-130.89
176	837.0000	87.5000	-0.360	-130.74
177	837.5000	88.0000	-0.360	-130.59
178	838.0000	88.5000	-0.360	-130.56
179	838.5000	89.0000	-0.360	-130.50
180	839.0000	89.5000	-0.360	-130.56
181	839.5000	90.0000	-0.360	-130.50
182	840.0000	90.5000	-0.360	-130.38
183	840.5000	91.0000	-0.360	-130.31
184	841.0000	91.5000	-0.360	-130.22
185	841.5000	92.0000	-0.360	-130.10
186	842.0000	92.5000	-0.360	-129.92
187	842.5000	93.0000	-0.360	-129.80
188	843.0000	93.5000	-0.360	-129.76
189	843.5000	94.0000	-0.360	-129.55
190	844.0000	94.5000	-0.360	-129.31
191	844.5000	95.0000	-0.360	-129.18
192	845.0000	95.5000	-0.360	-129.12
193	845.5000	96.0000	-0.360	-129.15
194	846.0000	96.5000	-0.360	-129.15
195	846.5000	97.0000	-0.360	-128.94
196	847.0000	97.5000	-0.360	-128.51
197	847.5000	98.0000	-0.360	-128.12
198	848.0000	98.5000	-0.360	-128.09
199	848.5000	99.0000	-0.360	-128.15
200	849.0000	99.5000	-0.360	-128.18
201	849.5000	100.0000	-0.360	-128.15
202	850.0000	100.5000	-0.360	-127.93
203	850.5000	101.0000	-0.360	-127.60
204	851.0000	101.5000	-0.360	-127.45
205	851.5000	102.0000	-0.360	-127.29
206	852.0000	102.5000	-0.360	-127.26
207	852.5000	103.0000	-0.360	-127.26
208	853.0000	103.5000	-0.360	-127.23
209	853.5000	104.0000	-0.360	-127.08
210	854.0000	104.5000	-0.360	-126.90
211	854.5000	105.0000	-0.360	-126.65
212	855.0000	105.5000	-0.360	-126.44
213	855.5000	106.0000	-0.360	-126.38
214	856.0000	106.5000	-0.360	-126.38
215	856.5000	107.0000	-0.360	-126.29
216	857.0000	107.5000	-0.360	-126.29
217	857.5000	108.0000	-0.360	-126.13
218	858.0000	108.5000	-0.360	-125.95
219	858.5000	109.0000	-0.360	-125.80
220	859.0000	109.5000	-0.360	-125.58
221	859.5000	110.0000	-0.360	-125.52
222	860.0000	110.5000	-0.360	-125.55
223	860.5000	111.0000	-0.360	-125.58
224	861.0000	111.5000	-0.360	-125.71
225	861.5000	112.0000	-0.360	-125.55
226	862.0000	112.5000	-0.360	-125.34
227	862.5000	113.0000	-0.360	-125.06
228	863.0000	113.5000	-0.360	-125.00
229	863.5000	114.0000	-0.360	-125.06
230	864.0000	114.5000	-0.360	-125.22
231	864.5000	115.0000	-0.360	-125.34
232	865.0000	115.5000	-0.360	-125.16
233	865.5000	116.0000	-0.360	-124.88
234	866.0000	116.5000	-0.360	-124.58
235	866.5000	117.0000	-0.360	-124.49
236	867.0000	117.5000	-0.360	-124.30
237	867.5000	118.0000	-0.360	-124.15
238	868.0000	118.5000	-0.360	-124.09
239	868.5000	119.0000	-0.360	-123.97
240	869.0000	119.5000	-0.360	-123.78
241	869.5000	120.0000	-0.360	-123.63
242	870.0000	120.5000	-0.360	-123.48
243	870.5000	121.0000	-0.360	-123.36
244	871.0000	121.5000	-0.360	-123.33
245	871.5000	122.0000	-0.360	-123.33
246	872.0000	122.5000	-0.360	-123.23
247	872.5000	123.0000	-0.360	-123.11
248	873.0000	123.5000	-0.360	-122.93
249	873.5000	124.0000	-0.360	-122.71
250	874.0000	124.5000	-0.360	-122.65
251	874.5000	125.0000	-0.360	-122.47
252	875.0000	125.5000	-0.360	-122.68
253	875.5000	126.0000	-0.360	-123.60
254	876.0000	126.5000	-0.360	-124.00
255	876.5000	127.0000	-0.360	-123.87
256	877.0000	127.5000	-0.360	-123.60
257	877.5000	128.0000	-0.360	-123.33
258	878.0000	128.5000	-0.360	-123.17
259	878.5000	129.0000	-0.360	-123.20
260	879.0000	129.5000	-0.360	-123.05
261	879.5000	130.0000	-0.360	-122.84
262	880.0000	130.5000	-0.360	-122.65
263	880.5000	131.0000	-0.360	-122.56
264	881.0000	131.5000	-0.360	-122.47
265	881.5000	132.0000	-0.360	-122.32
266	882.0000	132.5000	-0.360	-122.04
267	882.5000	133.0000	-0.360	-121.77
268	883.0000	133.5000	-0.360	-121.68
269	883.5000	134.0000	-0.360	-121.62
270	884.0000	134.5000	-0.360	-121.37
271	884.5000	135.0000	-0.360	-121.16
272	885.0000	135.5000	-0.360	-121.10
273	885.5000	136.0000	-0.360	-121.16
274	886.0000	136.5000	-0.360	-121.10
275	886.5000	137.0000	-0.360	-121.01
276	887.0000	137.5000	-0.360	-120.88
277	887.5000	138.0000	-0.360	-120.85
278	888.0000	138.5000	-0.360	-120.76
279	888.5000	139.0000	-0.360	-120.70
280	889.0000	139.5000	-0.360	-120.67
281	889.5000	140.0000	-0.360	-120.40
282	890.0000	140.5000	-0.360	-120.33
283	890.5000	141.0000	-0.360	-120.46
284	891.0000	141.5000	-0.360	-120.37
285	891.5000	142.0000	-0.360	-120.18
286	892.0000	142.5000	-0.360	-120.06
287	892.5000	143.0000	-0.360	-119.94
288	893.0000	143.5000	-0.360	-119.88
289	893.5000	144.0000	-0.360	-119.82
290	894.0000	144.5000	-0.360	-119.82
291	894.5000	145.0000	-0.360	-119.79
292	895.0000	145.5000	-0.360	-119.79
293	895.5000	146.0000	-0.360	-119.69
294	896.0000	146.5000	-0.360	-119.54
295	896.5000	147.0000	-0.360	-119.33
296	897.0000	147.5000	-0.360	-119.24
297	897.5000	148.0000	-0.360	-119.05
298	898.0000	148.5000	-0.360	-118.90
299	898.5000	149.0000	-0.360	-118.72
300	899.0000	149.5000	-0.360	-118.50
301	899.5000	150.0000	-0.360	-118.47
302	900.0000	150.5000	-0.360	-118.56
303	900.5000	151.0000	-0.360	-118.44
304	901.0000	151.5000	-0.360	-118.32
305	901.5000	152.0000	-0.360	-118.20
306	902.0000	152.5000	-0.360	-118.23
307	902.5000	153.0000	-0.360	-118.23
308	903.0000	153.5000	-0.360	-118.20
309	903.5000	154.0000	-0.360	-118.20
310	904.0000	154.5000	-0.360	-118.17
311	904.5000	155.0000	-0.360	-118.02
312	905.0000	155.5000	-0.360	-117.83
313	905.5000	156.0000	-0.360	-117.71
314	906.0000	156.5000	-0.360	-117.77
315	906.5000	157.0000	-0.360	-117.68
316	907.0000	157.5000	-0.360	-117.56
317	907.5000	158.0000	-0.360	-117.47
318	908.0000	158.5000	-0.360	-117.53
319	908.5000	159.0000	-0.360	-117.59
320	909.0000	159.5000	-0.360	-117.47
321	909.5000	160.0000	-0.360	-117.40
322	910.0000	160.5000	-0.360	-117.16
323	910.5000	161.0000	-0.360	-116.98
324	911.0000	161.5000	-0.360	-117.01
325	911.5000	162.0000	-0.360	-116.89
326	912.0000	162.5000	-0.360	-116.89
327	912.5000	163.0000	-0.360	-116.92
328	913.0000	163.5000	-0.360	-116.82
329	913.5000	164.0000	-0.360	-116.61
330	914.0000	164.5000	-0.360	-116.43
331	914.5000	165.0000	-0.360	-116.31
332	915.0000	165.5000	-0.360	-116.12
333	915.5000	166.0000	-0.360	-116.03
334	916.0000	166.5000	-0.360	-116.06
335	916.5000	167.0000	-0.360	-116.03
336	917.0000	167.5000	-0.360	-115.94
337	917.5000	168.0000	-0.360	-115.79
338	918.0000	168.5000	-0.360	-115.73
339	918.5000	169.0000	-0.360	-115.63
340	919.0000	169.5000	-0.360	-115.60
341	919.5000	170.0000	-0.360	-115.48
342	920.0000	170.5000	-0.360	-115.33
343	920.5000	171.0000	-0.360	-115.02
344	921.0000	171.5000	-0.360	-115.02
345	921.5000	172.0000	-0.360	-115.15
346	922.0000	172.5000	-0.360	-115.21
347	922.5000	173.0000	-0.360	-115.09
348	923.0000	173.5000	-0.421	-172.09
349	923.5000	174.0000	-0.420	-336.74
350	924.0000	174.5000	-0.420	-431.93
351	924.5000	175.0000	-0.420	-451.52
352	925.0000	175.5000	-0.420	-435.29
353	925.5000	176.0000	-0.420	-412.40
354	926.0000	176.5000	-0.420	-394.21
355	926.5000	177.0000	-0.420	-381.97
356	927.0000	177.5000	-0.420	-373.49
357	927.5000	178.0000	-0.420	-366.92
358	928.0000	178.5000	-0.420	-361.22
359	928.5000	179.0000	-0.420	-355.97
360	929.0000	179.5000	-0.420	-350.93
361	929.5000	180.0000	-0.420	-346.02
362	930.0000	180.5000	-0.420	-341.59
363	930.5000	181.0000	-0.420	-337.44
364	931.0000	181.5000	-0.420	-333.57
365	931.5000	182.0000	-0.420	-329.94
366	932.0000	182.5000	-0.420	-326.43
367	932.5000	183.0000	-0.420	-323.07
368	933.0000	183.5000	-0.420	-320.05
369	933.5000	184.0000	-0.420	-317.00
370	934.0000	184.5000	-0.420	-313.97
371	934.5000	185.0000	-0.420	-311.29
372	935.0000	185.5000	-0.420	-308.76
373	935.5000	186.0000	-0.420	-306.31
374	936.0000	186.5000	-0.420	-303.78
375	936.5000	187.0000	-0.420	-301.46
376	937.0000	187.5000	-0.420	-299.30
377	937.5000	188.0000	-0.420	-297.07
378	938.0000	188.5000	-0.420	-294.99
379	938.5000	189.0000	-0.420	-292.79
380	939.0000	189.5000	-0.420	-290.41
381	939.5000	190.0000	-0.420	-288.31
382	940.0000	190.5000	-0.420	-286.60
383	940.5000	191.0000	-0.420	-285.07
384	941.0000	191.5000	-0.420	-283.24
385	941.5000	192.0000	-0.420	-281.47
386	942.0000	192.5000	-0.420	-279.76
387	942.5000	193.0000	-0.420	-278.02
388	943.0000	193.5000	-0.420	-276.50
389	943.5000	194.0000	-0.420	-275.15
390	944.0000	194.5000	-0.420	-273.78
391	944.5000	195.0000	-0.420	-272.26
392	945.0000	195.5000	-0.420	-270.76
393	945.5000	196.0000	-0.420	-269.23
394	946.0000	196.5000	-0.420	-267.77
395	946.5000	197.0000	-0.420	-266.34
396	947.0000	197.5000	-0.420	-265.14
397	947.5000	198.0000	-0.420	-263.83
398	948.0000	198.5000	-0.420	-262.46
399	948.5000	199.0000	-0.420	-260.99
400	949.0000	199.5000	-0.420	-259.87
401	949.5000	200.0000	-0.420	-259.19
402	950.0000	200.5000	-0.420	-258.37
403	950.5000	201.0000	-0.420	-257.24
404	951.0000	201.5000	-0.420	-255.78
405	951.5000	202.0000	-0.420	-254.34
406	952.0000	202.5000	-0.420	-253.24
407	952.5000	203.0000	-0.420	-252.17
408	953.0000	203.5000	-0.420	-251.32
409	953.5000	204.0000	-0.420	-250.40
410	954.0000	204.5000	-0.420	-249.55
411	954.5000	205.0000	-0.420	-248.70
412	955.0000	205.5000	-0.420	-247.81
413	955.5000	206.0000	-0.420	-246.99
414	956.0000	206.5000	-0.420	-246.10
415	956.5000	207.0000	-0.420	-245.25
416	957.0000	207.5000	-0.420	-244.45
417	957.5000	208.0000	-0.420	-243.48
418	958.0000	208.5000	-0.420	-242.47
419	958.5000	209.0000	-0.420	-241.52
420	959.0000	209.5000	-0.420	-240.67
421	959.5000	210.0000	-0.420	-239.72
422	960.0000	210.5000	-0.420	-238.69
423	960.5000	211.0000	-0.420	-237.77
424	961.0000	211.5000	-0.420	-237.07
425	961.5000	212.0000	-0.420	-236.49
426	962.0000	212.5000	-0.420	-235.82
427	962.5000	213.0000	-0.420	-235.02
428	963.0000	213.5000	-0.420	-234.17
429	963.5000	214.0000	-0.420	-233.28
430	964.0000	214.5000	-0.420	-232.43
431	964.5000	215.0000	-0.420	-231.60
432	965.0000	215.5000	-0.420	-230.84
433	965.5000	216.0000	-0.420	-230.20
434	966.0000	216.5000	-0.420	-229.68
435	966.5000	217.0000	-0.420	-229.07
436	967.0000	217.5000	-0.420	-228.31
437	967.5000	218.0000	-0.420	-227.39
438	968.0000	218.5000	-0.420	-226.66
439	968.5000	219.0000	-0.420	-226.02
440	969.0000	219.5000	-0.420	-225.53
441	969.5000	220.0000	-0.420	-225.17
442	970.0000	220.5000	-0.420	-224.59
443	970.5000	221.0000	-0.420	-223.98
444	971.0000	221.5000	-0.420	-223.43
445	971.5000	222.0000	-0.420	-222.72
446	972.0000	222.5000	-0.420	-221.96
447	972.5000	223.0000	-0.420	-221.17
448	973.0000	223.5000	-0.420	-220.56
449	973.5000	224.0000	-0.420	-219.95
450	974.0000	224.5000	-0.420	-219.28
451	974.5000	225.0000	-0.420	-218.67
452	975.0000	225.5000	-0.420	-218.18
453	975.5000	226.0000	-0.420	-217.60
454	976.0000	226.5000	-0.420	-217.08
455	976.5000	227.0000	-0.420	-216.59
456	977.0000	227.5000	-0.420	-215.95
457	977.5000	228.0000	-0.420	-215.19
458	978.0000	228.5000	-0.420	-214.58
459	978.5000	229.0000	-0.420	-214.21
460	979.0000	229.5000	-0.420	-213.69
461	979.5000	230.0000	-0.420	-213.14
462	980.0000	230.5000	-0.420	-212.56
463	980.5000	231.0000	-0.420	-211.92
464	981.0000	231.5000	-0.420	-211.46
465	981.5000	232.0000	-0.420	-211.16
466	982.0000	232.5000	-0.420	-210.73
467	982.5000	233.0000	-0.420	-210.12
468	983.0000	233.5000	-0.420	-209.48
469	983.5000	234.0000	-0.420	-209.02
470	984.0000	234.5000	-0.420	-208.62
471	984.5000	235.0000	-0.420	-208.17
472	985.0000	235.5000	-0.420	-207.59
473	985.5000	236.0000	-0.420	-206.88
474	986.0000	236.5000	-0.420	-206.46
475	986.5000	237.0000	-0.420	-206.31
476	987.0000	237.5000	-0.420	-206.06
477	987.5000	238.0000	-0.420	-205.54
478	988.0000	238.5000	-0.420	-205.15
479	988.5000	239.0000	-0.420	-204.72
480	989.0000	239.5000	-0.420	-204.20
481	989.5000	240.0000	-0.420	-203.74
482	990.0000	240.5000	-0.420	-203.47
483	990.5000	241.0000	-0.420	-203.16
484	991.0000	241.5000	-0.420	-202.67
485	991.5000	242.0000	-0.420	-202.19
486	992.0000	242.5000	-0.420	-201.76
487	992.5000	243.0000	-0.420	-201.42
488	993.0000	243.5000	-0.420	-201.06
489	993.5000	244.0000	-0.420	-200.78
490	994.0000	244.5000	-0.420	-200.54
491	994.5000	245.0000	-0.420	-200.02
492	995.0000	245.5000	-0.420	-199.35
493	995.5000	246.0000	-0.420	-198.92
494	996.0000	246.5000	-0.420	-198.52
495	996.5000	247.0000	-0.420	-198.00
496	997.0000	247.5000	-0.420	-197.73
497	997.5000	248.0000	-0.420	-197.52
[truncated: 264 more rows]
