# Supplementary material for: Tissue engineering the human auricle by auricular chondrocyte-mesenchymal stem cell co-implantation
Source: PLoS One. 2018 Oct 24;13(10):e0202356. doi: 10.1371/journal.pone.0202356 (PMC6200177; doi:10.1371/journal.pone.0202356)
Supplement: S6 File — Raw data outputs for confined compression testing. (ZIP) [file pone.0202356.s010.zip › Raw Mechanical Data/Hu50_3M_6.TXT]

C:\Documents and Settings\Administrator.ENDURATE-VA4UUF\Desktop\Ben Cohen\Hu50_3M_6.TXT
Points	Elapsed Time	Scan Time	Disp	Load1
	Sec	Sec	mm	g
1	0.0000	0.0000	0.025	-3.81
2	0.5000	0.5000	0.025	-4.00
3	1.0000	1.0000	0.025	-4.18
4	1.5000	1.5000	0.025	-4.24
5	2.0000	2.0000	0.025	-4.27
6	2.5000	2.5000	-0.001	-5.65
7	3.0000	3.0000	0.000	-16.24
8	3.5000	3.5000	0.000	-24.02
9	4.0000	4.0000	0.000	-26.76
10	4.5000	4.5000	0.000	-26.55
11	5.0000	5.0000	0.000	-25.42
12	5.5000	5.5000	0.000	-24.45
13	6.0000	6.0000	0.000	-23.83
14	6.5000	6.5000	0.000	-23.44
15	7.0000	7.0000	0.000	-23.16
16	7.5000	7.5000	0.000	-22.92
17	8.0000	8.0000	0.000	-22.71
18	8.5000	8.5000	0.000	-22.46
19	9.0000	9.0000	0.000	-22.31
20	9.5000	9.5000	0.000	-22.16
21	10.0000	10.0000	0.000	-21.94
22	10.5000	10.5000	-0.000	-21.97
23	11.0000	11.0000	0.000	-22.10
24	11.5000	11.5000	-0.000	-22.10
25	12.0000	12.0000	-0.000	-22.00
26	12.5000	12.5000	0.000	-21.85
27	13.0000	13.0000	0.000	-21.67
28	13.5000	13.5000	-0.000	-21.49
29	14.0000	14.0000	-0.000	-21.33
30	14.5000	14.5000	-0.000	-21.24
31	15.0000	15.0000	0.000	-21.21
32	15.5000	15.5000	-0.000	-21.15
33	16.0000	16.0000	0.000	-21.06
34	16.5000	16.5000	-0.000	-20.91
35	17.0000	17.0000	0.000	-20.78
36	17.5000	17.5000	-0.000	-20.66
37	18.0000	18.0000	-0.000	-20.54
38	18.5000	18.5000	0.000	-20.45
39	19.0000	19.0000	0.000	-20.36
40	19.5000	19.5000	0.000	-20.33
41	20.0000	20.0000	-0.000	-20.29
42	20.5000	20.5000	-0.000	-20.23
43	21.0000	21.0000	-0.000	-20.17
44	21.5000	21.5000	0.000	-20.14
45	22.0000	22.0000	0.000	-20.11
46	22.5000	22.5000	-0.000	-19.99
47	23.0000	23.0000	0.000	-19.87
48	23.5000	23.5000	0.000	-19.81
49	24.0000	24.0000	0.000	-19.75
50	24.5000	24.5000	-0.000	-19.68
51	25.0000	25.0000	-0.000	-19.68
52	25.5000	25.5000	0.000	-19.65
53	26.0000	26.0000	-0.000	-19.65
54	26.5000	26.5000	-0.000	-19.62
55	27.0000	27.0000	0.000	-19.62
56	27.5000	27.5000	0.000	-19.62
57	28.0000	28.0000	-0.000	-19.53
58	28.5000	28.5000	-0.000	-19.41
59	29.0000	29.0000	-0.000	-19.32
60	29.5000	29.5000	0.000	-19.17
61	30.0000	30.0000	0.000	-19.14
62	30.5000	30.5000	-0.000	-19.14
63	31.0000	31.0000	-0.000	-19.10
64	31.5000	31.5000	-0.000	-19.14
65	32.0000	32.0000	0.000	-19.10
66	32.5000	32.5000	0.000	-19.04
67	33.0000	33.0000	0.000	-19.01
68	33.5000	33.5000	-0.000	-19.04
69	34.0000	34.0000	0.000	-19.01
70	34.5000	34.5000	0.000	-18.92
71	35.0000	35.0000	-0.000	-18.77
72	35.5000	35.5000	-0.000	-18.68
73	36.0000	36.0000	-0.000	-18.68
74	36.5000	36.5000	-0.000	-18.65
75	37.0000	37.0000	-0.060	-28.14
76	37.5000	37.5000	-0.060	-43.52
77	38.0000	38.0000	-0.060	-50.87
78	38.5000	38.5000	-0.060	-51.88
79	39.0000	39.0000	-0.060	-50.20
80	39.5000	39.5000	-0.060	-48.13
81	40.0000	40.0000	-0.060	-46.57
82	40.5000	40.5000	-0.060	-45.56
83	41.0000	41.0000	-0.060	-44.83
84	41.5000	41.5000	-0.060	-44.19
85	42.0000	42.0000	-0.060	-43.64
86	42.5000	42.5000	-0.060	-43.21
87	43.0000	43.0000	-0.060	-42.88
88	43.5000	43.5000	-0.060	-42.60
89	44.0000	44.0000	-0.060	-42.33
90	44.5000	44.5000	-0.060	-42.02
91	45.0000	45.0000	-0.060	-41.69
92	45.5000	45.5000	-0.060	-41.35
93	46.0000	46.0000	-0.060	-41.02
94	46.5000	46.5000	-0.060	-40.77
95	47.0000	47.0000	-0.060	-40.59
96	47.5000	47.5000	-0.060	-40.35
97	48.0000	48.0000	-0.060	-40.16
98	48.5000	48.5000	-0.060	-40.04
99	49.0000	49.0000	-0.060	-39.80
100	49.5000	49.5000	-0.060	-39.52
101	50.0000	50.0000	-0.060	-39.34
102	50.5000	50.5000	-0.060	-39.19
103	51.0000	51.0000	-0.060	-39.00
104	51.5000	51.5000	-0.060	-38.88
105	52.0000	52.0000	-0.060	-38.82
106	52.5000	52.5000	-0.060	-38.67
107	53.0000	53.0000	-0.060	-38.51
108	53.5000	53.5000	-0.060	-38.45
109	54.0000	54.0000	-0.060	-38.42
110	54.5000	54.5000	-0.060	-38.27
111	55.0000	55.0000	-0.060	-38.15
112	55.5000	55.5000	-0.060	-38.00
113	56.0000	56.0000	-0.060	-37.87
114	56.5000	56.5000	-0.060	-37.69
115	57.0000	57.0000	-0.060	-37.51
116	57.5000	57.5000	-0.060	-37.42
117	58.0000	58.0000	-0.060	-37.29
118	58.5000	58.5000	-0.060	-37.23
119	59.0000	59.0000	-0.060	-37.11
120	59.5000	59.5000	-0.060	-36.90
121	60.0000	60.0000	-0.060	-36.84
122	60.5000	60.5000	-0.060	-36.81
123	61.0000	61.0000	-0.060	-36.71
124	61.5000	61.5000	-0.060	-36.62
125	62.0000	62.0000	-0.060	-36.47
126	62.5000	62.5000	-0.060	-36.35
127	63.0000	63.0000	-0.060	-36.23
128	63.5000	63.5000	-0.060	-36.16
129	64.0000	64.0000	-0.060	-36.07
130	64.5000	64.5000	-0.060	-35.98
131	65.0000	65.0000	-0.060	-35.95
132	65.5000	65.5000	-0.060	-35.92
133	66.0000	66.0000	-0.060	-35.95
134	66.5000	66.5000	-0.060	-35.89
135	67.0000	67.0000	-0.060	-35.71
136	67.5000	67.5000	-0.060	-35.62
137	68.0000	68.0000	-0.060	-35.52
138	68.5000	68.5000	-0.060	-35.46
139	69.0000	69.0000	-0.060	-35.43
140	69.5000	69.5000	-0.060	-35.43
141	70.0000	70.0000	-0.060	-35.40
142	70.5000	70.5000	-0.060	-35.28
143	71.0000	71.0000	-0.060	-35.22
144	71.5000	71.5000	-0.060	-35.16
145	72.0000	72.0000	-0.060	-35.10
146	72.5000	72.5000	-0.060	-35.04
147	73.0000	73.0000	-0.060	-34.97
148	73.5000	73.5000	-0.060	-34.88
149	74.0000	74.0000	-0.060	-34.85
150	74.5000	74.5000	-0.060	-34.82
151	75.0000	75.0000	-0.060	-34.82
152	75.5000	75.5000	-0.060	-34.79
153	76.0000	76.0000	-0.060	-34.64
154	76.5000	76.5000	-0.060	-34.52
155	77.0000	77.0000	-0.060	-34.46
156	77.5000	77.5000	-0.060	-34.42
157	78.0000	78.0000	-0.060	-34.36
158	78.5000	78.5000	-0.060	-34.27
159	79.0000	79.0000	-0.060	-34.24
160	79.5000	79.5000	-0.060	-34.30
161	80.0000	80.0000	-0.060	-34.30
162	80.5000	80.5000	-0.060	-34.21
163	81.0000	81.0000	-0.060	-34.12
164	81.5000	81.5000	-0.060	-34.06
165	82.0000	82.0000	-0.060	-34.06
166	82.5000	82.5000	-0.060	-34.18
167	83.0000	83.0000	-0.060	-34.15
168	83.5000	83.5000	-0.060	-34.09
169	84.0000	84.0000	-0.060	-34.00
170	84.5000	84.5000	-0.060	-33.91
171	85.0000	85.0000	-0.060	-33.88
172	85.5000	85.5000	-0.060	-33.88
173	86.0000	86.0000	-0.060	-33.78
174	86.5000	86.5000	-0.060	-33.72
175	87.0000	87.0000	-0.060	-33.75
176	87.5000	87.5000	-0.060	-33.66
177	88.0000	88.0000	-0.060	-33.60
178	88.5000	88.5000	-0.060	-33.48
179	89.0000	89.0000	-0.060	-33.36
180	89.5000	89.5000	-0.060	-33.33
181	90.0000	90.0000	-0.060	-33.20
182	90.5000	90.5000	-0.060	-33.17
183	91.0000	91.0000	-0.060	-33.17
184	91.5000	91.5000	-0.060	-33.17
185	92.0000	92.0000	-0.060	-33.08
186	92.5000	92.5000	-0.060	-32.96
187	93.0000	93.0000	-0.060	-32.84
188	93.5000	93.5000	-0.060	-32.87
189	94.0000	94.0000	-0.060	-32.93
190	94.5000	94.5000	-0.060	-32.96
191	95.0000	95.0000	-0.060	-32.93
192	95.5000	95.5000	-0.060	-32.90
193	96.0000	96.0000	-0.060	-32.90
194	96.5000	96.5000	-0.060	-32.81
195	97.0000	97.0000	-0.060	-32.69
196	97.5000	97.5000	-0.060	-32.62
197	98.0000	98.0000	-0.060	-32.56
198	98.5000	98.5000	-0.060	-32.56
199	99.0000	99.0000	-0.060	-32.53
200	99.5000	99.5000	-0.060	-32.50
201	100.0000	100.0000	-0.060	-32.53
202	100.5000	100.5000	-0.060	-32.53
203	101.0000	101.0000	-0.060	-32.53
204	101.5000	101.5000	-0.060	-32.50
205	102.0000	102.0000	-0.060	-32.53
206	102.5000	102.5000	-0.060	-32.47
207	103.0000	103.0000	-0.060	-32.38
208	103.5000	103.5000	-0.060	-32.26
209	104.0000	104.0000	-0.060	-32.20
210	104.5000	104.5000	-0.060	-32.17
211	105.0000	105.0000	-0.060	-32.17
212	105.5000	105.5000	-0.060	-32.20
213	106.0000	106.0000	-0.060	-32.17
214	106.5000	106.5000	-0.060	-32.17
215	107.0000	107.0000	-0.060	-32.07
216	107.5000	107.5000	-0.060	-32.04
217	108.0000	108.0000	-0.060	-32.04
218	108.5000	108.5000	-0.060	-32.11
219	109.0000	109.0000	-0.060	-32.17
220	109.5000	109.5000	-0.060	-32.11
221	110.0000	110.0000	-0.060	-32.04
222	110.5000	110.5000	-0.060	-32.04
223	111.0000	111.0000	-0.060	-32.04
224	111.5000	111.5000	-0.060	-31.98
225	112.0000	112.0000	-0.060	-31.89
226	112.5000	112.5000	-0.060	-31.89
227	113.0000	113.0000	-0.060	-31.95
228	113.5000	113.5000	-0.060	-31.98
229	114.0000	114.0000	-0.060	-31.92
230	114.5000	114.5000	-0.060	-31.92
231	115.0000	115.0000	-0.060	-31.89
232	115.5000	115.5000	-0.060	-31.83
233	116.0000	116.0000	-0.060	-31.80
234	116.5000	116.5000	-0.060	-31.71
235	117.0000	117.0000	-0.060	-31.74
236	117.5000	117.5000	-0.060	-31.68
237	118.0000	118.0000	-0.060	-31.59
238	118.5000	118.5000	-0.060	-31.62
239	119.0000	119.0000	-0.060	-31.65
240	119.5000	119.5000	-0.060	-31.74
241	120.0000	120.0000	-0.060	-31.71
242	120.5000	120.5000	-0.060	-31.65
243	121.0000	121.0000	-0.060	-31.62
244	121.5000	121.5000	-0.060	-31.50
245	122.0000	122.0000	-0.060	-31.46
246	122.5000	122.5000	-0.060	-31.40
247	123.0000	123.0000	-0.060	-31.34
248	123.5000	123.5000	-0.060	-31.34
249	124.0000	124.0000	-0.060	-31.53
250	124.5000	124.5000	-0.060	-32.35
251	125.0000	125.0000	-0.060	-32.90
252	125.5000	125.5000	-0.060	-33.05
253	126.0000	126.0000	-0.060	-32.93
254	126.5000	126.5000	-0.060	-32.84
255	127.0000	127.0000	-0.060	-32.78
256	127.5000	127.5000	-0.060	-32.65
257	128.0000	128.0000	-0.060	-32.59
258	128.5000	128.5000	-0.060	-32.56
259	129.0000	129.0000	-0.060	-32.50
260	129.5000	129.5000	-0.060	-32.53
261	130.0000	130.0000	-0.060	-32.50
262	130.5000	130.5000	-0.060	-32.50
263	131.0000	131.0000	-0.060	-32.38
264	131.5000	131.5000	-0.060	-32.26
265	132.0000	132.0000	-0.060	-32.17
266	132.5000	132.5000	-0.060	-32.07
267	133.0000	133.0000	-0.060	-32.04
268	133.5000	133.5000	-0.060	-31.98
269	134.0000	134.0000	-0.060	-31.98
270	134.5000	134.5000	-0.060	-31.95
271	135.0000	135.0000	-0.060	-31.89
272	135.5000	135.5000	-0.060	-31.89
273	136.0000	136.0000	-0.060	-31.83
274	136.5000	136.5000	-0.060	-31.83
275	137.0000	137.0000	-0.060	-31.83
276	137.5000	137.5000	-0.060	-31.86
277	138.0000	138.0000	-0.060	-31.86
278	138.5000	138.5000	-0.060	-31.77
279	139.0000	139.0000	-0.060	-31.68
280	139.5000	139.5000	-0.060	-31.59
281	140.0000	140.0000	-0.060	-31.53
282	140.5000	140.5000	-0.060	-31.50
283	141.0000	141.0000	-0.060	-31.46
284	141.5000	141.5000	-0.060	-31.50
285	142.0000	142.0000	-0.060	-31.50
286	142.5000	142.5000	-0.060	-31.46
287	143.0000	143.0000	-0.060	-31.40
288	143.5000	143.5000	-0.060	-31.37
289	144.0000	144.0000	-0.060	-31.31
290	144.5000	144.5000	-0.060	-31.31
291	145.0000	145.0000	-0.060	-31.28
292	145.5000	145.5000	-0.060	-31.19
293	146.0000	146.0000	-0.060	-31.10
294	146.5000	146.5000	-0.060	-31.10
295	147.0000	147.0000	-0.060	-31.13
296	147.5000	147.5000	-0.060	-31.04
297	148.0000	148.0000	-0.060	-30.98
298	148.5000	148.5000	-0.060	-30.98
299	149.0000	149.0000	-0.060	-30.95
300	149.5000	149.5000	-0.060	-30.92
301	150.0000	150.0000	-0.060	-30.92
302	150.5000	150.5000	-0.116	-32.23
303	151.0000	151.0000	-0.120	-48.77
304	151.5000	151.5000	-0.120	-60.15
305	152.0000	152.0000	-0.120	-62.87
306	152.5000	152.5000	-0.120	-60.98
307	153.0000	153.0000	-0.120	-57.99
308	153.5000	153.5000	-0.120	-55.51
309	154.0000	154.0000	-0.120	-53.87
310	154.5000	154.5000	-0.120	-52.77
311	155.0000	155.0000	-0.120	-51.94
312	155.5000	155.5000	-0.120	-51.27
313	156.0000	156.0000	-0.120	-50.66
314	156.5000	156.5000	-0.120	-49.99
315	157.0000	157.0000	-0.120	-49.35
316	157.5000	157.5000	-0.120	-48.95
317	158.0000	158.0000	-0.120	-48.59
318	158.5000	158.5000	-0.120	-48.22
319	159.0000	159.0000	-0.120	-47.88
320	159.5000	159.5000	-0.120	-47.58
321	160.0000	160.0000	-0.120	-47.27
322	160.5000	160.5000	-0.120	-47.00
323	161.0000	161.0000	-0.120	-46.72
324	161.5000	161.5000	-0.120	-46.36
325	162.0000	162.0000	-0.120	-46.05
326	162.5000	162.5000	-0.120	-45.78
327	163.0000	163.0000	-0.120	-45.56
328	163.5000	163.5000	-0.120	-45.41
329	164.0000	164.0000	-0.120	-45.20
330	164.5000	164.5000	-0.120	-44.98
331	165.0000	165.0000	-0.120	-44.86
332	165.5000	165.5000	-0.120	-44.74
333	166.0000	166.0000	-0.120	-44.62
334	166.5000	166.5000	-0.120	-44.53
335	167.0000	167.0000	-0.120	-44.43
336	167.5000	167.5000	-0.120	-44.34
337	168.0000	168.0000	-0.120	-44.31
338	168.5000	168.5000	-0.120	-44.16
339	169.0000	169.0000	-0.120	-43.89
340	169.5000	169.5000	-0.120	-43.64
341	170.0000	170.0000	-0.120	-43.46
342	170.5000	170.5000	-0.120	-43.31
343	171.0000	171.0000	-0.120	-43.15
344	171.5000	171.5000	-0.120	-43.03
345	172.0000	172.0000	-0.120	-42.94
346	172.5000	172.5000	-0.120	-42.76
347	173.0000	173.0000	-0.120	-42.63
348	173.5000	173.5000	-0.120	-42.54
349	174.0000	174.0000	-0.120	-42.51
350	174.5000	174.5000	-0.120	-42.48
351	175.0000	175.0000	-0.120	-42.48
352	175.5000	175.5000	-0.120	-42.27
353	176.0000	176.0000	-0.120	-42.09
354	176.5000	176.5000	-0.120	-41.96
355	177.0000	177.0000	-0.120	-41.90
356	177.5000	177.5000	-0.120	-41.87
357	178.0000	178.0000	-0.120	-41.87
358	178.5000	178.5000	-0.120	-41.81
359	179.0000	179.0000	-0.120	-41.72
360	179.5000	179.5000	-0.120	-41.63
361	180.0000	180.0000	-0.120	-41.54
362	180.5000	180.5000	-0.120	-41.44
363	181.0000	181.0000	-0.120	-41.38
364	181.5000	181.5000	-0.120	-41.29
365	182.0000	182.0000	-0.120	-41.20
366	182.5000	182.5000	-0.120	-41.14
367	183.0000	183.0000	-0.120	-41.08
368	183.5000	183.5000	-0.120	-41.02
369	184.0000	184.0000	-0.120	-41.05
370	184.5000	184.5000	-0.120	-41.05
371	185.0000	185.0000	-0.120	-41.05
372	185.5000	185.5000	-0.120	-40.93
373	186.0000	186.0000	-0.120	-40.80
374	186.5000	186.5000	-0.120	-40.71
375	187.0000	187.0000	-0.120	-40.65
376	187.5000	187.5000	-0.120	-40.62
377	188.0000	188.0000	-0.120	-40.59
378	188.5000	188.5000	-0.120	-40.53
379	189.0000	189.0000	-0.120	-40.44
380	189.5000	189.5000	-0.120	-40.44
381	190.0000	190.0000	-0.120	-40.41
382	190.5000	190.5000	-0.120	-40.31
383	191.0000	191.0000	-0.120	-40.28
384	191.5000	191.5000	-0.120	-40.19
385	192.0000	192.0000	-0.120	-40.04
386	192.5000	192.5000	-0.120	-39.98
387	193.0000	193.0000	-0.120	-39.89
388	193.5000	193.5000	-0.120	-39.80
389	194.0000	194.0000	-0.120	-39.74
390	194.5000	194.5000	-0.120	-39.83
391	195.0000	195.0000	-0.120	-39.89
392	195.5000	195.5000	-0.120	-39.92
393	196.0000	196.0000	-0.120	-39.89
394	196.5000	196.5000	-0.120	-39.86
395	197.0000	197.0000	-0.120	-39.86
396	197.5000	197.5000	-0.120	-39.77
397	198.0000	198.0000	-0.120	-39.67
398	198.5000	198.5000	-0.120	-39.49
399	199.0000	199.0000	-0.120	-39.28
400	199.5000	199.5000	-0.120	-39.19
401	200.0000	200.0000	-0.120	-39.25
402	200.5000	200.5000	-0.120	-39.22
403	201.0000	201.0000	-0.120	-39.28
404	201.5000	201.5000	-0.120	-39.31
405	202.0000	202.0000	-0.120	-39.28
406	202.5000	202.5000	-0.120	-39.22
407	203.0000	203.0000	-0.120	-39.16
408	203.5000	203.5000	-0.120	-39.09
409	204.0000	204.0000	-0.120	-39.09
410	204.5000	204.5000	-0.120	-39.06
411	205.0000	205.0000	-0.120	-38.97
412	205.5000	205.5000	-0.120	-38.85
413	206.0000	206.0000	-0.120	-38.82
414	206.5000	206.5000	-0.120	-38.79
415	207.0000	207.0000	-0.120	-38.76
416	207.5000	207.5000	-0.120	-38.70
417	208.0000	208.0000	-0.120	-38.61
418	208.5000	208.5000	-0.120	-38.45
419	209.0000	209.0000	-0.120	-38.36
420	209.5000	209.5000	-0.120	-38.24
421	210.0000	210.0000	-0.120	-38.18
422	210.5000	210.5000	-0.120	-38.12
423	211.0000	211.0000	-0.120	-38.09
424	211.5000	211.5000	-0.120	-38.27
425	212.0000	212.0000	-0.120	-38.39
426	212.5000	212.5000	-0.120	-38.39
427	213.0000	213.0000	-0.120	-38.27
428	213.5000	213.5000	-0.120	-38.18
429	214.0000	214.0000	-0.120	-38.09
430	214.5000	214.5000	-0.120	-38.12
431	215.0000	215.0000	-0.120	-38.09
432	215.5000	215.5000	-0.120	-38.15
433	216.0000	216.0000	-0.120	-38.18
434	216.5000	216.5000	-0.120	-38.09
435	217.0000	217.0000	-0.120	-37.87
436	217.5000	217.5000	-0.120	-37.72
437	218.0000	218.0000	-0.120	-37.66
438	218.5000	218.5000	-0.120	-37.72
439	219.0000	219.0000	-0.120	-37.63
440	219.5000	219.5000	-0.120	-37.57
441	220.0000	220.0000	-0.120	-37.60
442	220.5000	220.5000	-0.120	-37.69
443	221.0000	221.0000	-0.120	-37.72
444	221.5000	221.5000	-0.120	-37.69
445	222.0000	222.0000	-0.120	-37.66
446	222.5000	222.5000	-0.120	-37.63
447	223.0000	223.0000	-0.120	-37.60
448	223.5000	223.5000	-0.120	-37.54
449	224.0000	224.0000	-0.120	-37.51
450	224.5000	224.5000	-0.120	-37.51
451	225.0000	225.0000	-0.120	-37.45
452	225.5000	225.5000	-0.120	-37.32
453	226.0000	226.0000	-0.120	-37.26
454	226.5000	226.5000	-0.120	-37.20
455	227.0000	227.0000	-0.120	-37.23
456	227.5000	227.5000	-0.120	-37.23
457	228.0000	228.0000	-0.120	-37.14
458	228.5000	228.5000	-0.120	-37.17
459	229.0000	229.0000	-0.120	-37.17
460	229.5000	229.5000	-0.120	-37.11
461	230.0000	230.0000	-0.120	-37.08
462	230.5000	230.5000	-0.120	-37.08
463	231.0000	231.0000	-0.120	-37.11
464	231.5000	231.5000	-0.120	-37.23
465	232.0000	232.0000	-0.120	-37.32
466	232.5000	232.5000	-0.120	-37.29
467	233.0000	233.0000	-0.120	-37.14
468	233.5000	233.5000	-0.120	-37.08
469	234.0000	234.0000	-0.120	-37.05
470	234.5000	234.5000	-0.120	-36.99
471	235.0000	235.0000	-0.120	-36.99
472	235.5000	235.5000	-0.120	-37.05
473	236.0000	236.0000	-0.120	-36.99
474	236.5000	236.5000	-0.120	-36.87
475	237.0000	237.0000	-0.120	-36.81
476	237.5000	237.5000	-0.120	-36.68
477	238.0000	238.0000	-0.120	-37.05
478	238.5000	238.5000	-0.120	-37.66
479	239.0000	239.0000	-0.120	-37.90
480	239.5000	239.5000	-0.120	-38.00
481	240.0000	240.0000	-0.120	-37.90
482	240.5000	240.5000	-0.120	-37.75
483	241.0000	241.0000	-0.120	-37.60
484	241.5000	241.5000	-0.120	-37.54
485	242.0000	242.0000	-0.120	-37.60
486	242.5000	242.5000	-0.120	-37.60
487	243.0000	243.0000	-0.120	-37.51
488	243.5000	243.5000	-0.120	-37.42
489	244.0000	244.0000	-0.120	-37.39
490	244.5000	244.5000	-0.120	-37.39
491	245.0000	245.0000	-0.120	-37.29
492	245.5000	245.5000	-0.120	-37.26
493	246.0000	246.0000	-0.120	-37.29
494	246.5000	246.5000	-0.120	-37.23
495	247.0000	247.0000	-0.120	-37.26
496	247.5000	247.5000	-0.120	-37.23
497	248.0000	248.0000	-0.120	-37.17
498	248.5000	248.5000	-0.120	-37.08
499	249.0000	249.0000	-0.120	-36.99
500	249.5000	249.5000	-0.120	-36.93
501	250.0000	250.0000	-0.120	-36.90
502	250.5000	250.5000	-0.120	-37.02
503	251.0000	251.0000	-0.120	-37.05
504	251.5000	251.5000	-0.120	-36.96
505	252.0000	252.0000	-0.120	-36.93
506	252.5000	252.5000	-0.120	-36.84
507	253.0000	253.0000	-0.120	-36.84
508	253.5000	253.5000	-0.120	-36.84
509	254.0000	254.0000	-0.120	-36.77
510	254.5000	254.5000	-0.120	-36.77
511	255.0000	255.0000	-0.120	-36.74
512	255.5000	255.5000	-0.120	-36.71
513	256.0000	256.0000	-0.120	-36.65
514	256.5000	256.5000	-0.120	-36.56
515	257.0000	257.0000	-0.120	-36.53
516	257.5000	257.5000	-0.120	-36.53
517	258.0000	258.0000	-0.120	-36.59
518	258.5000	258.5000	-0.120	-36.59
519	259.0000	259.0000	-0.120	-36.65
520	259.5000	259.5000	-0.120	-36.59
521	260.0000	260.0000	-0.120	-36.47
522	260.5000	260.5000	-0.120	-36.35
523	261.0000	261.0000	-0.120	-36.35
524	261.5000	261.5000	-0.120	-36.44
525	262.0000	262.0000	-0.120	-36.44
526	262.5000	262.5000	-0.120	-36.35
527	263.0000	263.0000	-0.120	-36.29
528	263.5000	263.5000	-0.120	-36.19
529	264.0000	264.0000	-0.120	-36.13
530	264.5000	264.5000	-0.180	-45.96
531	265.0000	265.0000	-0.180	-65.80
532	265.5000	265.5000	-0.180	-75.08
533	266.0000	266.0000	-0.180	-75.23
534	266.5000	266.5000	-0.180	-71.60
535	267.0000	267.0000	-0.180	-67.66
536	267.5000	267.5000	-0.180	-64.67
537	268.0000	268.0000	-0.180	-62.47
538	268.5000	268.5000	-0.180	-60.88
539	269.0000	269.0000	-0.180	-59.48
540	269.5000	269.5000	-0.180	-58.23
541	270.0000	270.0000	-0.180	-57.19
542	270.5000	270.5000	-0.180	-56.34
543	271.0000	271.0000	-0.180	-55.45
544	271.5000	271.5000	-0.180	-54.69
545	272.0000	272.0000	-0.180	-54.05
546	272.5000	272.5000	-0.180	-53.35
547	273.0000	273.0000	-0.180	-52.77
548	273.5000	273.5000	-0.180	-52.31
549	274.0000	274.0000	-0.180	-51.91
550	274.5000	274.5000	-0.180	-51.45
551	275.0000	275.0000	-0.180	-51.03
552	275.5000	275.5000	-0.180	-50.63
553	276.0000	276.0000	-0.180	-50.26
554	276.5000	276.5000	-0.180	-49.81
555	277.0000	277.0000	-0.180	-49.44
556	277.5000	277.5000	-0.180	-49.17
557	278.0000	278.0000	-0.180	-48.92
558	278.5000	278.5000	-0.180	-48.74
559	279.0000	279.0000	-0.180	-48.52
560	279.5000	279.5000	-0.180	-48.31
561	280.0000	280.0000	-0.180	-48.07
562	280.5000	280.5000	-0.180	-47.82
563	281.0000	281.0000	-0.180	-47.58
564	281.5000	281.5000	-0.180	-47.36
565	282.0000	282.0000	-0.180	-47.15
566	282.5000	282.5000	-0.180	-46.97
567	283.0000	283.0000	-0.180	-46.82
568	283.5000	283.5000	-0.180	-46.63
569	284.0000	284.0000	-0.180	-46.48
570	284.5000	284.5000	-0.180	-46.33
571	285.0000	285.0000	-0.180	-46.14
572	285.5000	285.5000	-0.180	-45.96
573	286.0000	286.0000	-0.180	-45.81
574	286.5000	286.5000	-0.180	-45.69
575	287.0000	287.0000	-0.180	-45.50
576	287.5000	287.5000	-0.180	-45.47
577	288.0000	288.0000	-0.180	-45.38
578	288.5000	288.5000	-0.180	-45.26
579	289.0000	289.0000	-0.180	-45.05
580	289.5000	289.5000	-0.180	-44.98
581	290.0000	290.0000	-0.180	-44.89
582	290.5000	290.5000	-0.180	-44.74
583	291.0000	291.0000	-0.180	-44.56
584	291.5000	291.5000	-0.180	-44.37
585	292.0000	292.0000	-0.180	-44.22
586	292.5000	292.5000	-0.180	-44.13
587	293.0000	293.0000	-0.180	-44.07
588	293.5000	293.5000	-0.180	-43.95
589	294.0000	294.0000	-0.180	-43.76
590	294.5000	294.5000	-0.180	-43.64
591	295.0000	295.0000	-0.180	-43.55
592	295.5000	295.5000	-0.180	-43.43
593	296.0000	296.0000	-0.180	-43.34
594	296.5000	296.5000	-0.180	-43.37
595	297.0000	297.0000	-0.180	-43.28
596	297.5000	297.5000	-0.180	-43.18
597	298.0000	298.0000	-0.180	-43.21
598	298.5000	298.5000	-0.180	-43.09
599	299.0000	299.0000	-0.180	-42.91
600	299.5000	299.5000	-0.180	-42.82
601	300.0000	300.0000	-0.180	-42.76
602	300.5000	300.5000	-0.180	-42.60
603	301.0000	301.0000	-0.180	-42.48
604	301.5000	301.5000	-0.180	-42.51
605	302.0000	302.0000	-0.180	-42.54
606	302.5000	302.5000	-0.180	-42.54
607	303.0000	303.0000	-0.180	-42.48
608	303.5000	303.5000	-0.180	-42.45
609	304.0000	304.0000	-0.180	-42.39
610	304.5000	304.5000	-0.180	-42.30
611	305.0000	305.0000	-0.180	-42.30
612	305.5000	305.5000	-0.180	-42.18
613	306.0000	306.0000	-0.180	-42.09
614	306.5000	306.5000	-0.180	-41.99
615	307.0000	307.0000	-0.180	-41.93
616	307.5000	307.5000	-0.180	-41.84
617	308.0000	308.0000	-0.180	-41.78
618	308.5000	308.5000	-0.180	-41.72
619	309.0000	309.0000	-0.180	-41.57
620	309.5000	309.5000	-0.180	-41.44
621	310.0000	310.0000	-0.180	-41.35
622	310.5000	310.5000	-0.180	-41.32
623	311.0000	311.0000	-0.180	-41.23
624	311.5000	311.5000	-0.180	-41.26
625	312.0000	312.0000	-0.180	-41.26
626	312.5000	312.5000	-0.180	-41.20
627	313.0000	313.0000	-0.180	-41.08
628	313.5000	313.5000	-0.180	-40.96
629	314.0000	314.0000	-0.180	-40.99
630	314.5000	314.5000	-0.180	-40.99
631	315.0000	315.0000	-0.180	-40.96
632	315.5000	315.5000	-0.180	-40.83
633	316.0000	316.0000	-0.180	-40.74
634	316.5000	316.5000	-0.180	-40.65
635	317.0000	317.0000	-0.180	-40.74
636	317.5000	317.5000	-0.180	-40.86
637	318.0000	318.0000	-0.180	-40.83
638	318.5000	318.5000	-0.180	-40.86
639	319.0000	319.0000	-0.180	-40.86
640	319.5000	319.5000	-0.180	-40.93
641	320.0000	320.0000	-0.180	-41.02
642	320.5000	320.5000	-0.180	-40.96
643	321.0000	321.0000	-0.180	-40.80
644	321.5000	321.5000	-0.180	-40.65
645	322.0000	322.0000	-0.180	-40.50
646	322.5000	322.5000	-0.180	-40.47
647	323.0000	323.0000	-0.180	-40.50
648	323.5000	323.5000	-0.180	-40.44
649	324.0000	324.0000	-0.180	-40.22
650	324.5000	324.5000	-0.180	-40.13
651	325.0000	325.0000	-0.180	-40.07
652	325.5000	325.5000	-0.180	-40.19
653	326.0000	326.0000	-0.180	-40.22
654	326.5000	326.5000	-0.180	-40.22
655	327.0000	327.0000	-0.180	-40.22
656	327.5000	327.5000	-0.180	-40.13
657	328.0000	328.0000	-0.180	-40.10
658	328.5000	328.5000	-0.180	-40.04
659	329.0000	329.0000	-0.180	-39.98
660	329.5000	329.5000	-0.180	-40.01
661	330.0000	330.0000	-0.180	-40.04
662	330.5000	330.5000	-0.180	-39.92
663	331.0000	331.0000	-0.180	-39.86
664	331.5000	331.5000	-0.180	-39.83
665	332.0000	332.0000	-0.180	-39.80
666	332.5000	332.5000	-0.180	-39.67
667	333.0000	333.0000	-0.180	-39.67
668	333.5000	333.5000	-0.180	-39.64
669	334.0000	334.0000	-0.180	-39.61
670	334.5000	334.5000	-0.180	-39.61
671	335.0000	335.0000	-0.180	-39.58
672	335.5000	335.5000	-0.180	-39.61
673	336.0000	336.0000	-0.180	-39.61
674	336.5000	336.5000	-0.180	-39.61
675	337.0000	337.0000	-0.180	-39.52
676	337.5000	337.5000	-0.180	-39.40
677	338.0000	338.0000	-0.180	-39.40
678	338.5000	338.5000	-0.180	-39.43
679	339.0000	339.0000	-0.180	-39.43
680	339.5000	339.5000	-0.180	-39.37
681	340.0000	340.0000	-0.180	-39.25
682	340.5000	340.5000	-0.180	-39.22
683	341.0000	341.0000	-0.180	-39.19
684	341.5000	341.5000	-0.180	-39.22
685	342.0000	342.0000	-0.180	-39.25
686	342.5000	342.5000	-0.180	-39.19
687	343.0000	343.0000	-0.180	-39.12
688	343.5000	343.5000	-0.180	-39.03
689	344.0000	344.0000	-0.180	-39.00
690	344.5000	344.5000	-0.180	-39.00
691	345.0000	345.0000	-0.180	-38.97
692	345.5000	345.5000	-0.180	-38.91
693	346.0000	346.0000	-0.180	-38.88
694	346.5000	346.5000	-0.180	-38.94
695	347.0000	347.0000	-0.180	-38.94
696	347.5000	347.5000	-0.180	-38.94
697	348.0000	348.0000	-0.180	-38.88
698	348.5000	348.5000	-0.180	-38.85
699	349.0000	349.0000	-0.180	-38.88
700	349.5000	349.5000	-0.180	-38.97
701	350.0000	350.0000	-0.180	-39.09
702	350.5000	350.5000	-0.180	-39.06
703	351.0000	351.0000	-0.180	-38.91
704	351.5000	351.5000	-0.180	-38.82
705	352.0000	352.0000	-0.180	-39.70
706	352.5000	352.5000	-0.180	-40.44
707	353.0000	353.0000	-0.180	-40.65
708	353.5000	353.5000	-0.180	-40.53
709	354.0000	354.0000	-0.180	-40.35
710	354.5000	354.5000	-0.180	-40.22
711	355.0000	355.0000	-0.180	-40.16
712	355.5000	355.5000	-0.180	-40.01
713	356.0000	356.0000	-0.180	-39.92
714	356.5000	356.5000	-0.180	-39.83
715	357.0000	357.0000	-0.180	-39.74
716	357.5000	357.5000	-0.180	-39.67
717	358.0000	358.0000	-0.180	-39.67
718	358.5000	358.5000	-0.180	-39.61
719	359.0000	359.0000	-0.180	-39.49
720	359.5000	359.5000	-0.180	-39.43
721	360.0000	360.0000	-0.180	-39.34
722	360.5000	360.5000	-0.180	-39.25
723	361.0000	361.0000	-0.180	-39.19
724	361.5000	361.5000	-0.180	-39.16
725	362.0000	362.0000	-0.180	-39.06
726	362.5000	362.5000	-0.180	-39.06
727	363.0000	363.0000	-0.180	-39.06
728	363.5000	363.5000	-0.180	-39.00
729	364.0000	364.0000	-0.180	-39.00
730	364.5000	364.5000	-0.180	-38.97
731	365.0000	365.0000	-0.180	-38.94
732	365.5000	365.5000	-0.180	-38.97
733	366.0000	366.0000	-0.180	-39.06
734	366.5000	366.5000	-0.180	-39.00
735	367.0000	367.0000	-0.180	-38.85
736	367.5000	367.5000	-0.180	-38.70
737	368.0000	368.0000	-0.180	-38.76
738	368.5000	368.5000	-0.180	-38.76
739	369.0000	369.0000	-0.180	-38.67
740	369.5000	369.5000	-0.180	-38.64
741	370.0000	370.0000	-0.180	-38.64
742	370.5000	370.5000	-0.180	-38.64
743	371.0000	371.0000	-0.180	-38.54
744	371.5000	371.5000	-0.180	-38.45
745	372.0000	372.0000	-0.180	-38.51
746	372.5000	372.5000	-0.180	-38.64
747	373.0000	373.0000	-0.180	-38.67
748	373.5000	373.5000	-0.180	-38.73
749	374.0000	374.0000	-0.180	-38.67
750	374.5000	374.5000	-0.180	-38.48
751	375.0000	375.0000	-0.180	-38.27
752	375.5000	375.5000	-0.180	-38.27
753	376.0000	376.0000	-0.180	-38.33
754	376.5000	376.5000	-0.180	-38.36
755	377.0000	377.0000	-0.180	-38.42
756	377.5000	377.5000	-0.180	-38.45
757	378.0000	378.0000	-0.205	-38.97
758	378.5000	378.5000	-0.240	-69.03
759	379.0000	379.0000	-0.240	-94.88
760	379.5000	379.5000	-0.240	-102.66
761	380.0000	380.0000	-0.240	-99.73
762	380.5000	380.5000	-0.240	-93.97
763	381.0000	381.0000	-0.240	-89.05
764	381.5000	381.5000	-0.240	-85.82
765	382.0000	382.0000	-0.240	-83.90
766	382.5000	382.5000	-0.240	-82.67
767	383.0000	383.0000	-0.240	-81.64
768	383.5000	383.5000	-0.240	-80.75
769	384.0000	384.0000	-0.240	-79.99
770	384.5000	384.5000	-0.240	-79.17
771	385.0000	385.0000	-0.240	-78.46
772	385.5000	385.5000	-0.240	-77.79
773	386.0000	386.0000	-0.240	-77.09
774	386.5000	386.5000	-0.240	-76.36
775	387.0000	387.0000	-0.240	-75.81
776	387.5000	387.5000	-0.240	-75.26
777	388.0000	388.0000	-0.240	-74.68
778	388.5000	388.5000	-0.240	-74.22
779	389.0000	389.0000	-0.240	-73.82
780	389.5000	389.5000	-0.240	-73.37
781	390.0000	390.0000	-0.240	-72.97
782	390.5000	390.5000	-0.240	-72.60
783	391.0000	391.0000	-0.240	-72.33
784	391.5000	391.5000	-0.240	-71.93
785	392.0000	392.0000	-0.240	-71.47
786	392.5000	392.5000	-0.240	-71.05
787	393.0000	393.0000	-0.240	-70.62
788	393.5000	393.5000	-0.240	-70.13
789	394.0000	394.0000	-0.240	-69.77
790	394.5000	394.5000	-0.240	-69.49
791	395.0000	395.0000	-0.240	-69.19
792	395.5000	395.5000	-0.240	-68.94
793	396.0000	396.0000	-0.240	-68.73
794	396.5000	396.5000	-0.240	-68.54
795	397.0000	397.0000	-0.240	-68.27
796	397.5000	397.5000	-0.240	-67.96
797	398.0000	398.0000	-0.240	-67.72
798	398.5000	398.5000	-0.240	-67.54
799	399.0000	399.0000	-0.240	-67.32
800	399.5000	399.5000	-0.240	-67.11
801	400.0000	400.0000	-0.240	-66.81
802	400.5000	400.5000	-0.240	-66.50
803	401.0000	401.0000	-0.240	-66.32
804	401.5000	401.5000	-0.240	-66.13
805	402.0000	402.0000	-0.240	-66.07
806	402.5000	402.5000	-0.240	-65.89
807	403.0000	403.0000	-0.240	-65.65
808	403.5000	403.5000	-0.240	-65.34
809	404.0000	404.0000	-0.240	-65.13
810	404.5000	404.5000	-0.240	-65.03
811	405.0000	405.0000	-0.240	-64.91
812	405.5000	405.5000	-0.240	-64.85
813	406.0000	406.0000	-0.240	-64.73
814	406.5000	406.5000	-0.240	-64.55
815	407.0000	407.0000	-0.240	-64.42
816	407.5000	407.5000	-0.240	-64.18
817	408.0000	408.0000	-0.240	-63.94
818	408.5000	408.5000	-0.240	-63.78
819	409.0000	409.0000	-0.240	-63.69
820	409.5000	409.5000	-0.240	-63.54
821	410.0000	410.0000	-0.240	-63.51
822	410.5000	410.5000	-0.240	-63.42
823	411.0000	411.0000	-0.240	-63.23
824	411.5000	411.5000	-0.240	-63.11
825	412.0000	412.0000	-0.240	-62.99
826	412.5000	412.5000	-0.240	-62.96
827	413.0000	413.0000	-0.240	-62.96
828	413.5000	413.5000	-0.240	-62.87
829	414.0000	414.0000	-0.240	-62.62
830	414.5000	414.5000	-0.240	-62.44
831	415.0000	415.0000	-0.240	-62.29
832	415.5000	415.5000	-0.240	-62.11
833	416.0000	416.0000	-0.240	-61.98
834	416.5000	416.5000	-0.240	-61.92
835	417.0000	417.0000	-0.240	-61.92
836	417.5000	417.5000	-0.240	-61.83
837	418.0000	418.0000	-0.240	-61.62
838	418.5000	418.5000	-0.240	-61.49
839	419.0000	419.0000	-0.240	-61.46
840	419.5000	419.5000	-0.240	-61.43
841	420.0000	420.0000	-0.240	-61.31
842	420.5000	420.5000	-0.240	-61.13
843	421.0000	421.0000	-0.240	-61.10
844	421.5000	421.5000	-0.240	-60.98
845	422.0000	422.0000	-0.240	-60.88
846	422.5000	422.5000	-0.240	-60.76
847	423.0000	423.0000	-0.240	-60.64
848	423.5000	423.5000	-0.240	-60.67
849	424.0000	424.0000	-0.240	-60.55
850	424.5000	424.5000	-0.240	-60.40
851	425.0000	425.0000	-0.240	-60.40
852	425.5000	425.5000	-0.240	-60.30
853	426.0000	426.0000	-0.240	-60.12
854	426.5000	426.5000	-0.240	-60.06
855	427.0000	427.0000	-0.240	-60.03
856	427.5000	427.5000	-0.240	-60.03
857	428.0000	428.0000	-0.240	-60.06
858	428.5000	428.5000	-0.240	-60.03
859	429.0000	429.0000	-0.240	-59.91
860	429.5000	429.5000	-0.240	-59.76
861	430.0000	430.0000	-0.240	-59.57
862	430.5000	430.5000	-0.240	-59.45
863	431.0000	431.0000	-0.240	-59.39
864	431.5000	431.5000	-0.240	-59.33
865	432.0000	432.0000	-0.240	-59.36
866	432.5000	432.5000	-0.240	-59.36
867	433.0000	433.0000	-0.240	-59.30
868	433.5000	433.5000	-0.240	-59.24
869	434.0000	434.0000	-0.240	-59.11
870	434.5000	434.5000	-0.240	-58.99
871	435.0000	435.0000	-0.240	-58.96
872	435.5000	435.5000	-0.240	-58.96
873	436.0000	436.0000	-0.240	-58.90
874	436.5000	436.5000	-0.240	-58.84
875	437.0000	437.0000	-0.240	-58.78
876	437.5000	437.5000	-0.240	-58.66
877	438.0000	438.0000	-0.240	-58.60
878	438.5000	438.5000	-0.240	-58.50
879	439.0000	439.0000	-0.240	-58.44
880	439.5000	439.5000	-0.240	-58.35
881	440.0000	440.0000	-0.240	-58.41
882	440.5000	440.5000	-0.240	-58.35
883	441.0000	441.0000	-0.240	-58.35
884	441.5000	441.5000	-0.240	-58.32
885	442.0000	442.0000	-0.240	-58.20
886	442.5000	442.5000	-0.240	-58.05
887	443.0000	443.0000	-0.240	-58.08
888	443.5000	443.5000	-0.240	-58.14
889	444.0000	444.0000	-0.240	-58.14
890	444.5000	444.5000	-0.240	-58.11
891	445.0000	445.0000	-0.240	-58.08
892	445.5000	445.5000	-0.240	-58.05
893	446.0000	446.0000	-0.240	-57.95
894	446.5000	446.5000	-0.240	-57.83
895	447.0000	447.0000	-0.240	-57.83
896	447.5000	447.5000	-0.240	-57.80
897	448.0000	448.0000	-0.240	-57.74
898	448.5000	448.5000	-0.240	-57.71
899	449.0000	449.0000	-0.240	-57.59
900	449.5000	449.5000	-0.240	-57.53
901	450.0000	450.0000	-0.240	-57.59
902	450.5000	450.5000	-0.240	-57.50
903	451.0000	451.0000	-0.240	-57.28
904	451.5000	451.5000	-0.240	-57.13
905	452.0000	452.0000	-0.240	-57.13
906	452.5000	452.5000	-0.240	-57.10
907	453.0000	453.0000	-0.240	-57.04
908	453.5000	453.5000	-0.240	-57.10
909	454.0000	454.0000	-0.240	-57.19
910	454.5000	454.5000	-0.240	-57.13
911	455.0000	455.0000	-0.240	-57.04
912	455.5000	455.5000	-0.240	-57.01
913	456.0000	456.0000	-0.240	-56.89
914	456.5000	456.5000	-0.240	-56.86
915	457.0000	457.0000	-0.240	-56.79
916	457.5000	457.5000	-0.240	-56.73
917	458.0000	458.0000	-0.240	-56.73
918	458.5000	458.5000	-0.240	-56.76
919	459.0000	459.0000	-0.240	-56.67
920	459.5000	459.5000	-0.240	-56.64
921	460.0000	460.0000	-0.240	-56.55
922	460.5000	460.5000	-0.240	-56.61
923	461.0000	461.0000	-0.240	-56.61
924	461.5000	461.5000	-0.240	-56.61
925	462.0000	462.0000	-0.240	-56.58
926	462.5000	462.5000	-0.240	-56.49
927	463.0000	463.0000	-0.240	-56.40
928	463.5000	463.5000	-0.240	-56.28
929	464.0000	464.0000	-0.240	-56.25
930	464.5000	464.5000	-0.240	-56.18
931	465.0000	465.0000	-0.240	-56.18
932	465.5000	465.5000	-0.240	-56.55
933	466.0000	466.0000	-0.240	-57.19
934	466.5000	466.5000	-0.240	-57.34
935	467.0000	467.0000	-0.240	-57.31
936	467.5000	467.5000	-0.240	-57.19
937	468.0000	468.0000	-0.240	-57.04
938	468.5000	468.5000	-0.240	-56.95
939	469.0000	469.0000	-0.240	-56.95
940	469.5000	469.5000	-0.240	-56.86
941	470.0000	470.0000	-0.240	-56.79
942	470.5000	470.5000	-0.240	-56.70
943	471.0000	471.0000	-0.240	-56.64
944	471.5000	471.5000	-0.240	-56.52
945	472.0000	472.0000	-0.240	-56.52
946	472.5000	472.5000	-0.240	-56.58
947	473.0000	473.0000	-0.240	-56.55
948	473.5000	473.5000	-0.240	-56.52
949	474.0000	474.0000	-0.240	-56.52
950	474.5000	474.5000	-0.240	-56.46
951	475.0000	475.0000	-0.240	-56.31
952	475.5000	475.5000	-0.240	-56.18
953	476.0000	476.0000	-0.240	-56.25
954	476.5000	476.5000	-0.240	-56.22
955	477.0000	477.0000	-0.240	-56.06
956	477.5000	477.5000	-0.240	-56.00
957	478.0000	478.0000	-0.240	-55.94
958	478.5000	478.5000	-0.240	-55.82
959	479.0000	479.0000	-0.240	-55.76
960	479.5000	479.5000	-0.240	-55.79
961	480.0000	480.0000	-0.240	-55.85
962	480.5000	480.5000	-0.240	-55.94
963	481.0000	481.0000	-0.240	-56.00
964	481.5000	481.5000	-0.240	-55.91
965	482.0000	482.0000	-0.240	-55.73
966	482.5000	482.5000	-0.240	-55.64
967	483.0000	483.0000	-0.240	-55.60
968	483.5000	483.5000	-0.240	-55.57
969	484.0000	484.0000	-0.240	-55.51
970	484.5000	484.5000	-0.240	-55.45
971	485.0000	485.0000	-0.240	-55.42
972	485.5000	485.5000	-0.240	-55.45
973	486.0000	486.0000	-0.240	-55.51
974	486.5000	486.5000	-0.240	-55.60
975	487.0000	487.0000	-0.240	-55.60
976	487.5000	487.5000	-0.240	-55.64
977	488.0000	488.0000	-0.240	-55.54
978	488.5000	488.5000	-0.240	-55.33
979	489.0000	489.0000	-0.240	-55.36
980	489.5000	489.5000	-0.240	-55.39
981	490.0000	490.0000	-0.240	-55.30
982	490.5000	490.5000	-0.240	-55.33
983	491.0000	491.0000	-0.240	-55.33
984	491.5000	491.5000	-0.240	-55.30
985	492.0000	492.0000	-0.240	-55.18
986	492.5000	492.5000	-0.240	-55.09
987	493.0000	493.0000	-0.240	-55.12
988	493.5000	493.5000	-0.240	-55.12
989	494.0000	494.0000	-0.240	-55.09
990	494.5000	494.5000	-0.240	-54.99
991	495.0000	495.0000	-0.240	-54.87
992	495.5000	495.5000	-0.240	-54.84
993	496.0000	496.0000	-0.240	-54.93
994	496.5000	496.5000	-0.240	-54.99
995	497.0000	497.0000	-0.240	-54.96
996	497.5000	497.5000	-0.240	-54.87
997	498.0000	498.0000	-0.240	-54.84
998	498.5000	498.5000	-0.240	-54.75
999	499.0000	499.0000	-0.240	-54.69
1000	499.5000	499.5000	-0.240	-54.69
1001	500.0000	500.0000	-0.240	-54.72
1002	500.5000	500.5000	-0.240	-54.66
1003	501.0000	501.0000	-0.240	-54.63
1004	501.5000	501.5000	-0.240	-54.63
1005	502.0000	502.0000	-0.240	-54.63
1006	502.5000	502.5000	-0.240	-54.57
1007	503.0000	503.0000	-0.240	-54.45
1008	503.5000	503.5000	-0.240	-54.41
1009	504.0000	504.0000	-0.240	-54.48
1010	504.5000	504.5000	-0.240	-54.48
1011	505.0000	505.0000	-0.240	-54.45
1012	505.5000	505.5000	-0.240	-54.51
1013	506.0000	506.0000	-0.240	-54.60
1014	506.5000	506.5000	-0.240	-54.57
1015	507.0000	507.0000	-0.240	-54.54
1016	507.5000	507.5000	-0.240	-54.51
1017	508.0000	508.0000	-0.240	-54.51
1018	508.5000	508.5000	-0.240	-54.41
1019	509.0000	509.0000	-0.240	-54.29
1020	509.5000	509.5000	-0.240	-54.29
1021	510.0000	510.0000	-0.240	-54.32
1022	510.5000	510.5000	-0.240	-54.29
1023	511.0000	511.0000	-0.240	-54.11
1024	511.5000	511.5000	-0.240	-54.02
1025	512.0000	512.0000	-0.240	-54.05
1026	512.5000	512.5000	-0.240	-54.20
1027	513.0000	513.0000	-0.240	-54.35
1028	513.5000	513.5000	-0.300	-87.34
1029	514.0000	514.0000	-0.300	-131.14
1030	514.5000	514.5000	-0.300	-147.89
1031	515.0000	515.0000	-0.300	-145.48
1032	515.5000	515.5000	-0.300	-136.42
1033	516.0000	516.0000	-0.300	-127.69
1034	516.5000	516.5000	-0.300	-121.37
1035	517.0000	517.0000	-0.300	-117.07
1036	517.5000	517.5000	-0.300	-113.96
1037	518.0000	518.0000	-0.300	-111.36
1038	518.5000	518.5000	-0.300	-109.07
1039	519.0000	519.0000	-0.300	-107.00
1040	519.5000	519.5000	-0.300	-105.14
1041	520.0000	520.0000	-0.300	-103.43
1042	520.5000	520.5000	-0.300	-101.93
1043	521.0000	521.0000	-0.300	-100.62
1044	521.5000	521.5000	-0.300	-99.46
1045	522.0000	522.0000	-0.300	-98.33
1046	522.5000	522.5000	-0.300	-97.26
1047	523.0000	523.0000	-0.300	-96.32
1048	523.5000	523.5000	-0.300	-95.43
1049	524.0000	524.0000	-0.300	-94.67
1050	524.5000	524.5000	-0.300	-93.87
1051	525.0000	525.0000	-0.300	-93.17
1052	525.5000	525.5000	-0.300	-92.47
1053	526.0000	526.0000	-0.300	-91.71
1054	526.5000	526.5000	-0.300	-91.07
1055	527.0000	527.0000	-0.300	-90.49
1056	527.5000	527.5000	-0.300	-90.00
1057	528.0000	528.0000	-0.300	-89.51
1058	528.5000	528.5000	-0.300	-88.90
1059	529.0000	529.0000	-0.300	-88.44
1060	529.5000	529.5000	-0.300	-88.11
1061	530.0000	530.0000	-0.300	-87.77
1062	530.5000	530.5000	-0.300	-87.47
1063	531.0000	531.0000	-0.300	-87.31
1064	531.5000	531.5000	-0.300	-86.98
1065	532.0000	532.0000	-0.300	-86.73
1066	532.5000	532.5000	-0.300	-86.43
1067	533.0000	533.0000	-0.300	-86.06
1068	533.5000	533.5000	-0.300	-85.79
1069	534.0000	534.0000	-0.300	-85.54
1070	534.5000	534.5000	-0.300	-85.39
1071	535.0000	535.0000	-0.300	-85.24
1072	535.5000	535.5000	-0.300	-85.15
1073	536.0000	536.0000	-0.300	-85.02
1074	536.5000	536.5000	-0.300	-84.81
1075	537.0000	537.0000	-0.300	-84.51
1076	537.5000	537.5000	-0.300	-84.29
1077	538.0000	538.0000	-0.300	-84.14
1078	538.5000	538.5000	-0.300	-83.99
1079	539.0000	539.0000	-0.300	-83.99
1080	539.5000	539.5000	-0.300	-83.80
1081	540.0000	540.0000	-0.300	-83.65
1082	540.5000	540.5000	-0.300	-83.44
1083	541.0000	541.0000	-0.300	-83.29
1084	541.5000	541.5000	-0.300	-83.19
1085	542.0000	542.0000	-0.300	-83.01
1086	542.5000	542.5000	-0.300	-82.74
1087	543.0000	543.0000	-0.300	-82.49
1088	543.5000	543.5000	-0.300	-82.31
1089	544.0000	544.0000	-0.300	-82.28
1090	544.5000	544.5000	-0.300	-82.22
1091	545.0000	545.0000	-0.300	-82.03
1092	545.5000	545.5000	-0.300	-82.03
1093	546.0000	546.0000	-0.300	-81.85
1094	546.5000	546.5000	-0.300	-81.55
1095	547.0000	547.0000	-0.300	-81.42
1096	547.5000	547.5000	-0.300	-81.39
1097	548.0000	548.0000	-0.300	-81.36
1098	548.5000	548.5000	-0.300	-81.12
1099	549.0000	549.0000	-0.300	-80.94
1100	549.5000	549.5000	-0.300	-80.87
1101	550.0000	550.0000	-0.300	-80.78
1102	550.5000	550.5000	-0.300	-80.60
1103	551.0000	551.0000	-0.300	-80.36
1104	551.5000	551.5000	-0.300	-80.29
1105	552.0000	552.0000	-0.300	-80.20
1106	552.5000	552.5000	-0.300	-80.08
1107	553.0000	553.0000	-0.300	-79.93
1108	553.5000	553.5000	-0.300	-79.68
1109	554.0000	554.0000	-0.300	-79.59
1110	554.5000	554.5000	-0.300	-79.47
1111	555.0000	555.0000	-0.300	-79.35
1112	555.5000	555.5000	-0.300	-79.10
1113	556.0000	556.0000	-0.300	-79.07
1114	556.5000	556.5000	-0.300	-79.10
1115	557.0000	557.0000	-0.300	-78.92
1116	557.5000	557.5000	-0.300	-78.74
1117	558.0000	558.0000	-0.300	-78.49
1118	558.5000	558.5000	-0.300	-78.31
1119	559.0000	559.0000	-0.300	-78.16
1120	559.5000	559.5000	-0.300	-78.04
1121	560.0000	560.0000	-0.300	-77.94
1122	560.5000	560.5000	-0.300	-77.79
1123	561.0000	561.0000	-0.300	-77.67
1124	561.5000	561.5000	-0.300	-77.61
1125	562.0000	562.0000	-0.300	-77.55
1126	562.5000	562.5000	-0.300	-77.52
1127	563.0000	563.0000	-0.300	-77.52
1128	563.5000	563.5000	-0.300	-77.36
1129	564.0000	564.0000	-0.300	-77.12
1130	564.5000	564.5000	-0.300	-77.00
1131	565.0000	565.0000	-0.300	-76.94
1132	565.5000	565.5000	-0.300	-76.94
1133	566.0000	566.0000	-0.300	-76.91
1134	566.5000	566.5000	-0.300	-76.85
1135	567.0000	567.0000	-0.300	-76.78
1136	567.5000	567.5000	-0.300	-76.63
1137	568.0000	568.0000	-0.300	-76.57
1138	568.5000	568.5000	-0.300	-76.51
1139	569.0000	569.0000	-0.300	-76.51
1140	569.5000	569.5000	-0.300	-76.54
1141	570.0000	570.0000	-0.300	-76.45
1142	570.5000	570.5000	-0.300	-76.30
1143	571.0000	571.0000	-0.300	-76.14
1144	571.5000	571.5000	-0.300	-75.99
1145	572.0000	572.0000	-0.300	-75.99
1146	572.5000	572.5000	-0.300	-75.99
1147	573.0000	573.0000	-0.300	-75.99
1148	573.5000	573.5000	-0.300	-75.99
1149	574.0000	574.0000	-0.300	-75.90
1150	574.5000	574.5000	-0.300	-75.81
1151	575.0000	575.0000	-0.300	-75.56
1152	575.5000	575.5000	-0.300	-75.35
1153	576.0000	576.0000	-0.300	-75.35
1154	576.5000	576.5000	-0.300	-75.23
1155	577.0000	577.0000	-0.300	-75.17
1156	577.5000	577.5000	-0.300	-75.20
1157	578.0000	578.0000	-0.300	-75.17
1158	578.5000	578.5000	-0.300	-75.11
1159	579.0000	579.0000	-0.300	-74.92
1160	579.5000	579.5000	-0.300	-74.95
1161	580.0000	580.0000	-0.300	-74.95
1162	580.5000	580.5000	-0.300	-74.83
1163	581.0000	581.0000	-0.300	-74.71
1164	581.5000	581.5000	-0.300	-74.59
1165	582.0000	582.0000	-0.300	-74.53
1166	582.5000	582.5000	-0.300	-74.50
1167	583.0000	583.0000	-0.300	-74.47
1168	583.5000	583.5000	-0.300	-74.37
1169	584.0000	584.0000	-0.300	-74.34
1170	584.5000	584.5000	-0.300	-74.28
1171	585.0000	585.0000	-0.300	-74.31
1172	585.5000	585.5000	-0.300	-74.25
1173	586.0000	586.0000	-0.300	-74.13
1174	586.5000	586.5000	-0.300	-74.07
1175	587.0000	587.0000	-0.300	-73.95
1176	587.5000	587.5000	-0.300	-73.73
1177	588.0000	588.0000	-0.300	-73.58
1178	588.5000	588.5000	-0.300	-73.52
1179	589.0000	589.0000	-0.300	-73.49
1180	589.5000	589.5000	-0.300	-73.58
1181	590.0000	590.0000	-0.300	-73.49
1182	590.5000	590.5000	-0.300	-73.31
1183	591.0000	591.0000	-0.300	-73.09
1184	591.5000	591.5000	-0.300	-73.12
1185	592.0000	592.0000	-0.300	-73.15
1186	592.5000	592.5000	-0.300	-73.03
1187	593.0000	593.0000	-0.300	-72.97
1188	593.5000	593.5000	-0.300	-72.85
1189	594.0000	594.0000	-0.300	-72.63
1190	594.5000	594.5000	-0.300	-72.51
1191	595.0000	595.0000	-0.300	-72.51
1192	595.5000	595.5000	-0.300	-72.48
1193	596.0000	596.0000	-0.300	-72.45
1194	596.5000	596.5000	-0.300	-72.42
1195	597.0000	597.0000	-0.300	-72.36
1196	597.5000	597.5000	-0.300	-72.39
1197	598.0000	598.0000	-0.300	-72.39
1198	598.5000	598.5000	-0.300	-72.39
1199	599.0000	599.0000	-0.300	-72.33
1200	599.5000	599.5000	-0.300	-72.18
1201	600.0000	600.0000	-0.300	-71.99
1202	600.5000	600.5000	-0.300	-71.90
1203	601.0000	601.0000	-0.300	-71.93
1204	601.5000	601.5000	-0.300	-72.05
1205	602.0000	602.0000	-0.300	-72.15
1206	602.5000	602.5000	-0.300	-72.27
1207	603.0000	603.0000	-0.300	-72.15
1208	603.5000	603.5000	-0.300	-71.93
1209	604.0000	604.0000	-0.300	-71.87
1210	604.5000	604.5000	-0.300	-71.72
1211	605.0000	605.0000	-0.300	-71.50
1212	605.5000	605.5000	-0.300	-71.50
1213	606.0000	606.0000	-0.300	-71.57
1214	606.5000	606.5000	-0.300	-71.63
1215	607.0000	607.0000	-0.300	-71.60
1216	607.5000	607.5000	-0.300	-71.50
1217	608.0000	608.0000	-0.300	-71.44
1218	608.5000	608.5000	-0.300	-71.38
1219	609.0000	609.0000	-0.300	-71.35
1220	609.5000	609.5000	-0.300	-71.32
1221	610.0000	610.0000	-0.300	-71.38
1222	610.5000	610.5000	-0.300	-71.26
1223	611.0000	611.0000	-0.300	-71.20
1224	611.5000	611.5000	-0.300	-71.23
1225	612.0000	612.0000	-0.300	-71.20
1226	612.5000	612.5000	-0.300	-71.17
1227	613.0000	613.0000	-0.300	-71.23
1228	613.5000	613.5000	-0.300	-71.29
1229	614.0000	614.0000	-0.300	-71.20
1230	614.5000	614.5000	-0.300	-71.08
1231	615.0000	615.0000	-0.300	-71.02
1232	615.5000	615.5000	-0.300	-71.02
1233	616.0000	616.0000	-0.300	-71.02
1234	616.5000	616.5000	-0.300	-70.99
1235	617.0000	617.0000	-0.300	-70.99
1236	617.5000	617.5000	-0.300	-70.96
1237	618.0000	618.0000	-0.300	-70.86
1238	618.5000	618.5000	-0.300	-70.74
1239	619.0000	619.0000	-0.300	-70.65
1240	619.5000	619.5000	-0.300	-70.59
1241	620.0000	620.0000	-0.300	-70.56
1242	620.5000	620.5000	-0.300	-70.53
1243	621.0000	621.0000	-0.300	-70.44
1244	621.5000	621.5000	-0.300	-70.28
1245	622.0000	622.0000	-0.300	-70.19
1246	622.5000	622.5000	-0.300	-70.25
1247	623.0000	623.0000	-0.300	-70.50
1248	623.5000	623.5000	-0.300	-70.65
1249	624.0000	624.0000	-0.300	-70.50
1250	624.5000	624.5000	-0.300	-70.35
1251	625.0000	625.0000	-0.300	-70.35
1252	625.5000	625.5000	-0.300	-70.25
1253	626.0000	626.0000	-0.300	-70.04
1254	626.5000	626.5000	-0.300	-70.07
1255	627.0000	627.0000	-0.300	-70.13
1256	627.5000	627.5000	-0.300	-70.10
1257	628.0000	628.0000	-0.300	-70.10
1258	628.5000	628.5000	-0.300	-70.04
1259	629.0000	629.0000	-0.300	-69.89
1260	629.5000	629.5000	-0.300	-69.70
1261	630.0000	630.0000	-0.300	-69.70
1262	630.5000	630.5000	-0.300	-69.89
1263	631.0000	631.0000	-0.300	-69.89
1264	631.5000	631.5000	-0.300	-69.83
1265	632.0000	632.0000	-0.300	-69.83
1266	632.5000	632.5000	-0.300	-69.73
1267	633.0000	633.0000	-0.300	-69.77
1268	633.5000	633.5000	-0.300	-69.86
1269	634.0000	634.0000	-0.300	-70.01
1270	634.5000	634.5000	-0.300	-69.95
1271	635.0000	635.0000	-0.300	-69.77
1272	635.5000	635.5000	-0.300	-69.52
1273	636.0000	636.0000	-0.300	-69.55
1274	636.5000	636.5000	-0.300	-69.58
1275	637.0000	637.0000	-0.300	-69.55
1276	637.5000	637.5000	-0.300	-69.58
1277	638.0000	638.0000	-0.300	-69.55
1278	638.5000	638.5000	-0.300	-69.55
1279	639.0000	639.0000	-0.300	-69.52
1280	639.5000	639.5000	-0.300	-69.52
1281	640.0000	640.0000	-0.300	-69.43
1282	640.5000	640.5000	-0.300	-69.46
1283	641.0000	641.0000	-0.300	-69.58
1284	641.5000	641.5000	-0.300	-69.58
1285	642.0000	642.0000	-0.300	-69.55
1286	642.5000	642.5000	-0.300	-69.46
1287	643.0000	643.0000	-0.300	-69.40
1288	643.5000	643.5000	-0.300	-69.37
1289	644.0000	644.0000	-0.300	-69.31
1290	644.5000	644.5000	-0.300	-69.25
1291	645.0000	645.0000	-0.300	-69.37
1292	645.5000	645.5000	-0.300	-69.34
1293	646.0000	646.0000	-0.300	-69.28
1294	646.5000	646.5000	-0.300	-69.28
1295	647.0000	647.0000	-0.300	-69.15
1296	647.5000	647.5000	-0.300	-69.09
1297	648.0000	648.0000	-0.300	-69.09
1298	648.5000	648.5000	-0.300	-69.19
1299	649.0000	649.0000	-0.300	-69.22
1300	649.5000	649.5000	-0.300	-69.25
1301	650.0000	650.0000	-0.300	-69.19
1302	650.5000	650.5000	-0.300	-69.12
1303	651.0000	651.0000	-0.300	-69.09
1304	651.5000	651.5000	-0.300	-69.00
1305	652.0000	652.0000	-0.300	-69.09
1306	652.5000	652.5000	-0.300	-69.19
1307	653.0000	653.0000	-0.300	-69.22
1308	653.5000	653.5000	-0.300	-69.15
1309	654.0000	654.0000	-0.300	-69.00
1310	654.5000	654.5000	-0.300	-68.97
1311	655.0000	655.0000	-0.300	-69.00
1312	655.5000	655.5000	-0.300	-69.03
1313	656.0000	656.0000	-0.300	-68.97
1314	656.5000	656.5000	-0.300	-68.94
1315	657.0000	657.0000	-0.300	-68.88
1316	657.5000	657.5000	-0.300	-68.82
1317	658.0000	658.0000	-0.300	-68.67
1318	658.5000	658.5000	-0.300	-68.67
1319	659.0000	659.0000	-0.300	-68.85
1320	659.5000	659.5000	-0.300	-68.94
1321	660.0000	660.0000	-0.300	-68.91
1322	660.5000	660.5000	-0.300	-68.82
1323	661.0000	661.0000	-0.300	-68.76
1324	661.5000	661.5000	-0.300	-68.76
1325	662.0000	662.0000	-0.300	-68.70
1326	662.5000	662.5000	-0.300	-68.58
1327	663.0000	663.0000	-0.300	-68.61
1328	663.5000	663.5000	-0.300	-68.73
1329	664.0000	664.0000	-0.300	-68.73
1330	664.5000	664.5000	-0.300	-68.64
1331	665.0000	665.0000	-0.300	-68.67
1332	665.5000	665.5000	-0.300	-68.76
1333	666.0000	666.0000	-0.300	-68.67
1334	666.5000	666.5000	-0.300	-68.58
1335	667.0000	667.0000	-0.300	-68.54
1336	667.5000	667.5000	-0.300	-68.48
1337	668.0000	668.0000	-0.300	-68.54
1338	668.5000	668.5000	-0.300	-68.51
1339	669.0000	669.0000	-0.300	-68.61
1340	669.5000	669.5000	-0.300	-68.61
1341	670.0000	670.0000	-0.300	-68.54
1342	670.5000	670.5000	-0.300	-69.83
1343	671.0000	671.0000	-0.300	-71.17
1344	671.5000	671.5000	-0.300	-71.75
1345	672.0000	672.0000	-0.300	-71.69
1346	672.5000	672.5000	-0.300	-71.35
1347	673.0000	673.0000	-0.300	-71.08
1348	673.5000	673.5000	-0.300	-70.86
1349	674.0000	674.0000	-0.300	-70.77
1350	674.5000	674.5000	-0.300	-70.68
1351	675.0000	675.0000	-0.300	-70.53
1352	675.5000	675.5000	-0.300	-70.41
1353	676.0000	676.0000	-0.300	-70.25
1354	676.5000	676.5000	-0.300	-70.10
1355	677.0000	677.0000	-0.300	-69.98
1356	677.5000	677.5000	-0.300	-69.80
1357	678.0000	678.0000	-0.300	-69.80
1358	678.5000	678.5000	-0.300	-69.67
1359	679.0000	679.0000	-0.300	-69.61
1360	679.5000	679.5000	-0.300	-69.77
1361	680.0000	680.0000	-0.300	-69.80
1362	680.5000	680.5000	-0.300	-69.73
1363	681.0000	681.0000	-0.300	-69.58
1364	681.5000	681.5000	-0.300	-69.43
1365	682.0000	682.0000	-0.300	-69.31
1366	682.5000	682.5000	-0.300	-69.25
1367	683.0000	683.0000	-0.300	-69.28
1368	683.5000	683.5000	-0.300	-69.37
1369	684.0000	684.0000	-0.300	-69.43
1370	684.5000	684.5000	-0.300	-69.34
1371	685.0000	685.0000	-0.300	-69.31
1372	685.5000	685.5000	-0.300	-69.22
1373	686.0000	686.0000	-0.300	-69.06
1374	686.5000	686.5000	-0.300	-68.91
1375	687.0000	687.0000	-0.300	-68.82
1376	687.5000	687.5000	-0.300	-68.82
1377	688.0000	688.0000	-0.300	-68.73
1378	688.5000	688.5000	-0.300	-68.76
1379	689.0000	689.0000	-0.300	-68.79
1380	689.5000	689.5000	-0.300	-68.79
1381	690.0000	690.0000	-0.300	-68.79
1382	690.5000	690.5000	-0.300	-68.73
1383	691.0000	691.0000	-0.300	-68.76
1384	691.5000	691.5000	-0.300	-68.79
1385	692.0000	692.0000	-0.300	-68.70
1386	692.5000	692.5000	-0.300	-68.51
1387	693.0000	693.0000	-0.300	-68.48
1388	693.5000	693.5000	-0.300	-68.51
1389	694.0000	694.0000	-0.300	-68.48
1390	694.5000	694.5000	-0.300	-68.33
1391	695.0000	695.0000	-0.300	-68.24
1392	695.5000	695.5000	-0.300	-68.21
1393	696.0000	696.0000	-0.300	-68.36
1394	696.5000	696.5000	-0.300	-68.42
1395	697.0000	697.0000	-0.300	-68.42
1396	697.5000	697.5000	-0.300	-68.36
1397	698.0000	698.0000	-0.300	-68.30
1398	698.5000	698.5000	-0.300	-68.36
1399	699.0000	699.0000	-0.300	-68.36
1400	699.5000	699.5000	-0.300	-68.24
1401	700.0000	700.0000	-0.300	-68.33
1402	700.5000	700.5000	-0.300	-68.45
1403	701.0000	701.0000	-0.300	-68.39
1404	701.5000	701.5000	-0.300	-68.33
1405	702.0000	702.0000	-0.300	-68.33
1406	702.5000	702.5000	-0.300	-68.36
1407	703.0000	703.0000	-0.300	-68.48
1408	703.5000	703.5000	-0.300	-68.45
1409	704.0000	704.0000	-0.300	-68.33
1410	704.5000	704.5000	-0.300	-68.30
1411	705.0000	705.0000	-0.300	-68.30
1412	705.5000	705.5000	-0.300	-68.18
1413	706.0000	706.0000	-0.300	-68.06
1414	706.5000	706.5000	-0.300	-67.93
1415	707.0000	707.0000	-0.300	-67.93
1416	707.5000	707.5000	-0.300	-68.09
1417	708.0000	708.0000	-0.300	-68.30
1418	708.5000	708.5000	-0.300	-68.27
1419	709.0000	709.0000	-0.300	-68.12
1420	709.5000	709.5000	-0.300	-67.93
1421	710.0000	710.0000	-0.300	-67.87
1422	710.5000	710.5000	-0.300	-67.84
1423	711.0000	711.0000	-0.300	-67.87
1424	711.5000	711.5000	-0.300	-67.81
1425	712.0000	712.0000	-0.300	-67.84
1426	712.5000	712.5000	-0.300	-67.93
1427	713.0000	713.0000	-0.300	-68.03
1428	713.5000	713.5000	-0.300	-67.96
1429	714.0000	714.0000	-0.300	-67.93
1430	714.5000	714.5000	-0.300	-67.90
1431	715.0000	715.0000	-0.300	-67.90
1432	715.5000	715.5000	-0.300	-67.90
1433	716.0000	716.0000	-0.300	-67.90
1434	716.5000	716.5000	-0.300	-67.87
1435	717.0000	717.0000	-0.300	-67.75
1436	717.5000	717.5000	-0.300	-67.69
1437	718.0000	718.0000	-0.357	-73.67
1438	718.5000	718.5000	-0.360	-141.76
1439	719.0000	719.0000	-0.360	-188.85
1440	719.5000	719.5000	-0.360	-199.35
1441	720.0000	720.0000	-0.360	-190.59
1442	720.5000	720.5000	-0.360	-177.53
1443	721.0000	721.0000	-0.360	-166.63
1444	721.5000	721.5000	-0.360	-159.03
1445	722.0000	722.0000	-0.360	-153.66
1446	722.5000	722.5000	-0.360	-149.66
1447	723.0000	723.0000	-0.360	-146.09
1448	723.5000	723.5000	-0.360	-142.80
1449	724.0000	724.0000	-0.360	-139.93
1450	724.5000	724.5000	-0.360	-137.24
1451	725.0000	725.0000	-0.360	-134.74
1452	725.5000	725.5000	-0.360	-132.54
1453	726.0000	726.0000	-0.360	-130.53
1454	726.5000	726.5000	-0.360	-128.60
1455	727.0000	727.0000	-0.360	-126.80
1456	727.5000	727.5000	-0.360	-125.19
1457	728.0000	728.0000	-0.360	-123.66
1458	728.5000	728.5000	-0.360	-122.26
1459	729.0000	729.0000	-0.360	-120.82
1460	729.5000	729.5000	-0.360	-119.51
1461	730.0000	730.0000	-0.360	-118.35
1462	730.5000	730.5000	-0.360	-117.37
1463	731.0000	731.0000	-0.360	-116.31
1464	731.5000	731.5000	-0.360	-115.21
1465	732.0000	732.0000	-0.360	-114.14
1466	732.5000	732.5000	-0.360	-113.13
1467	733.0000	733.0000	-0.360	-112.19
1468	733.5000	733.5000	-0.360	-111.42
1469	734.0000	734.0000	-0.360	-110.72
1470	734.5000	734.5000	-0.360	-110.02
1471	735.0000	735.0000	-0.360	-109.32
1472	735.5000	735.5000	-0.360	-108.68
1473	736.0000	736.0000	-0.360	-108.07
1474	736.5000	736.5000	-0.360	-107.36
1475	737.0000	737.0000	-0.360	-106.63
1476	737.5000	737.5000	-0.360	-106.11
1477	738.0000	738.0000	-0.360	-105.75
1478	738.5000	738.5000	-0.360	-105.26
1479	739.0000	739.0000	-0.360	-104.74
1480	739.5000	739.5000	-0.360	-104.19
1481	740.0000	740.0000	-0.360	-103.73
1482	740.5000	740.5000	-0.360	-103.40
1483	741.0000	741.0000	-0.360	-102.88
1484	741.5000	741.5000	-0.360	-102.33
1485	742.0000	742.0000	-0.360	-101.93
1486	742.5000	742.5000	-0.360	-101.57
1487	743.0000	743.0000	-0.360	-101.11
1488	743.5000	743.5000	-0.360	-100.65
1489	744.0000	744.0000	-0.360	-100.38
1490	744.5000	744.5000	-0.360	-100.07
1491	745.0000	745.0000	-0.360	-99.83
1492	745.5000	745.5000	-0.360	-99.55
1493	746.0000	746.0000	-0.360	-99.03
1494	746.5000	746.5000	-0.360	-98.61
1495	747.0000	747.0000	-0.360	-98.36
1496	747.5000	747.5000	-0.360	-98.21
1497	748.0000	748.0000	-0.360	-98.12
1498	748.5000	748.5000	-0.360	-97.87
1499	749.0000	749.0000	-0.360	-97.51
1500	749.5000	749.5000	-0.360	-97.26
1	749.5000	0.0000	-0.360	-97.26
2	750.0000	0.5000	-0.360	-97.05
3	750.5000	1.0000	-0.360	-96.71
4	751.0000	1.5000	-0.360	-96.29
5	751.5000	2.0000	-0.360	-95.95
6	752.0000	2.5000	-0.360	-95.74
7	752.5000	3.0000	-0.360	-95.71
8	753.0000	3.5000	-0.360	-95.61
9	753.5000	4.0000	-0.360	-95.52
10	754.0000	4.5000	-0.360	-95.34
11	754.5000	5.0000	-0.360	-95.03
12	755.0000	5.5000	-0.360	-94.82
13	755.5000	6.0000	-0.360	-94.55
14	756.0000	6.5000	-0.360	-94.21
15	756.5000	7.0000	-0.360	-93.87
16	757.0000	7.5000	-0.360	-93.69
17	757.5000	8.0000	-0.360	-93.51
18	758.0000	8.5000	-0.360	-93.33
19	758.5000	9.0000	-0.360	-93.23
20	759.0000	9.5000	-0.360	-93.17
21	759.5000	10.0000	-0.360	-93.14
22	760.0000	10.5000	-0.360	-92.99
23	760.5000	11.0000	-0.360	-92.84
24	761.0000	11.5000	-0.360	-92.75
25	761.5000	12.0000	-0.360	-92.72
26	762.0000	12.5000	-0.360	-92.62
27	762.5000	13.0000	-0.360	-92.47
28	763.0000	13.5000	-0.360	-92.32
29	763.5000	14.0000	-0.360	-92.04
30	764.0000	14.5000	-0.360	-91.89
31	764.5000	15.0000	-0.360	-91.77
32	765.0000	15.5000	-0.360	-91.56
33	765.5000	16.0000	-0.360	-91.31
34	766.0000	16.5000	-0.360	-91.31
35	766.5000	17.0000	-0.360	-91.31
36	767.0000	17.5000	-0.360	-91.37
37	767.5000	18.0000	-0.360	-91.31
38	768.0000	18.5000	-0.360	-91.04
39	768.5000	19.0000	-0.360	-90.79
40	769.0000	19.5000	-0.360	-90.70
41	769.5000	20.0000	-0.360	-90.61
42	770.0000	20.5000	-0.360	-90.46
43	770.5000	21.0000	-0.360	-90.27
44	771.0000	21.5000	-0.360	-90.15
45	771.5000	22.0000	-0.360	-90.03
46	772.0000	22.5000	-0.360	-90.03
47	772.5000	23.0000	-0.360	-89.97
48	773.0000	23.5000	-0.360	-89.88
49	773.5000	24.0000	-0.360	-89.79
50	774.0000	24.5000	-0.360	-89.60
51	774.5000	25.0000	-0.360	-89.39
52	775.0000	25.5000	-0.360	-89.33
53	775.5000	26.0000	-0.360	-89.39
54	776.0000	26.5000	-0.360	-89.33
55	776.5000	27.0000	-0.360	-89.18
56	777.0000	27.5000	-0.360	-88.99
57	777.5000	28.0000	-0.360	-88.99
58	778.0000	28.5000	-0.360	-88.81
59	778.5000	29.0000	-0.360	-88.78
60	779.0000	29.5000	-0.360	-88.81
61	779.5000	30.0000	-0.360	-88.75
62	780.0000	30.5000	-0.360	-88.66
63	780.5000	31.0000	-0.360	-88.41
64	781.0000	31.5000	-0.360	-88.47
65	781.5000	32.0000	-0.360	-88.63
66	782.0000	32.5000	-0.360	-88.56
67	782.5000	33.0000	-0.360	-88.38
68	783.0000	33.5000	-0.360	-88.17
69	783.5000	34.0000	-0.360	-88.20
70	784.0000	34.5000	-0.360	-88.20
71	784.5000	35.0000	-0.360	-88.14
72	785.0000	35.5000	-0.360	-88.20
73	785.5000	36.0000	-0.360	-88.14
74	786.0000	36.5000	-0.360	-88.05
75	786.5000	37.0000	-0.360	-88.08
76	787.0000	37.5000	-0.360	-88.11
77	787.5000	38.0000	-0.360	-88.17
78	788.0000	38.5000	-0.360	-88.11
79	788.5000	39.0000	-0.360	-87.92
80	789.0000	39.5000	-0.360	-87.74
81	789.5000	40.0000	-0.360	-87.53
82	790.0000	40.5000	-0.360	-87.37
83	790.5000	41.0000	-0.360	-87.07
84	791.0000	41.5000	-0.360	-86.98
85	791.5000	42.0000	-0.360	-87.10
86	792.0000	42.5000	-0.360	-87.13
87	792.5000	43.0000	-0.360	-87.07
88	793.0000	43.5000	-0.360	-87.22
89	793.5000	44.0000	-0.360	-87.34
90	794.0000	44.5000	-0.360	-87.22
91	794.5000	45.0000	-0.360	-87.25
92	795.0000	45.5000	-0.360	-87.28
93	795.5000	46.0000	-0.360	-87.25
94	796.0000	46.5000	-0.360	-87.16
95	796.5000	47.0000	-0.360	-87.07
96	797.0000	47.5000	-0.360	-86.92
97	797.5000	48.0000	-0.360	-86.83
98	798.0000	48.5000	-0.360	-86.76
99	798.5000	49.0000	-0.360	-86.79
100	799.0000	49.5000	-0.360	-86.92
101	799.5000	50.0000	-0.360	-86.98
102	800.0000	50.5000	-0.360	-86.89
103	800.5000	51.0000	-0.360	-86.89
104	801.0000	51.5000	-0.360	-86.92
105	801.5000	52.0000	-0.360	-87.01
106	802.0000	52.5000	-0.360	-86.95
107	802.5000	53.0000	-0.360	-86.76
108	803.0000	53.5000	-0.360	-86.49
109	803.5000	54.0000	-0.360	-86.52
110	804.0000	54.5000	-0.360	-86.64
111	804.5000	55.0000	-0.360	-86.67
112	805.0000	55.5000	-0.360	-86.73
113	805.5000	56.0000	-0.360	-86.83
114	806.0000	56.5000	-0.360	-86.70
115	806.5000	57.0000	-0.360	-86.52
116	807.0000	57.5000	-0.360	-86.34
117	807.5000	58.0000	-0.360	-86.03
118	808.0000	58.5000	-0.360	-85.79
119	808.5000	59.0000	-0.360	-85.79
120	809.0000	59.5000	-0.360	-85.97
121	809.5000	60.0000	-0.360	-86.03
122	810.0000	60.5000	-0.360	-85.97
123	810.5000	61.0000	-0.360	-85.94
124	811.0000	61.5000	-0.360	-86.06
125	811.5000	62.0000	-0.360	-86.28
126	812.0000	62.5000	-0.360	-86.34
127	812.5000	63.0000	-0.360	-86.18
128	813.0000	63.5000	-0.360	-86.06
129	813.5000	64.0000	-0.360	-86.03
130	814.0000	64.5000	-0.360	-85.91
131	814.5000	65.0000	-0.360	-85.94
132	815.0000	65.5000	-0.360	-85.97
133	815.5000	66.0000	-0.360	-85.94
134	816.0000	66.5000	-0.360	-85.91
135	816.5000	67.0000	-0.360	-85.79
136	817.0000	67.5000	-0.360	-85.82
137	817.5000	68.0000	-0.360	-85.76
138	818.0000	68.5000	-0.360	-85.67
139	818.5000	69.0000	-0.360	-85.54
140	819.0000	69.5000	-0.360	-85.51
141	819.5000	70.0000	-0.360	-85.39
142	820.0000	70.5000	-0.360	-85.36
143	820.5000	71.0000	-0.360	-85.42
144	821.0000	71.5000	-0.360	-85.51
145	821.5000	72.0000	-0.360	-85.42
146	822.0000	72.5000	-0.360	-85.39
147	822.5000	73.0000	-0.360	-85.39
148	823.0000	73.5000	-0.360	-85.42
149	823.5000	74.0000	-0.360	-85.36
150	824.0000	74.5000	-0.360	-85.39
151	824.5000	75.0000	-0.360	-85.30
152	825.0000	75.5000	-0.360	-85.36
153	825.5000	76.0000	-0.360	-85.51
154	826.0000	76.5000	-0.360	-85.45
155	826.5000	77.0000	-0.360	-85.36
156	827.0000	77.5000	-0.360	-85.30
157	827.5000	78.0000	-0.360	-85.18
158	828.0000	78.5000	-0.360	-85.12
159	828.5000	79.0000	-0.360	-85.27
160	829.0000	79.5000	-0.360	-85.45
161	829.5000	80.0000	-0.360	-85.36
162	830.0000	80.5000	-0.360	-85.09
163	830.5000	81.0000	-0.360	-85.06
164	831.0000	81.5000	-0.360	-85.12
165	831.5000	82.0000	-0.360	-85.15
166	832.0000	82.5000	-0.360	-85.12
167	832.5000	83.0000	-0.360	-85.12
168	833.0000	83.5000	-0.360	-85.21
169	833.5000	84.0000	-0.360	-85.21
170	834.0000	84.5000	-0.360	-85.18
171	834.5000	85.0000	-0.360	-85.15
172	835.0000	85.5000	-0.360	-85.12
173	835.5000	86.0000	-0.360	-85.09
174	836.0000	86.5000	-0.360	-84.99
175	836.5000	87.0000	-0.360	-85.12
176	837.0000	87.5000	-0.360	-85.09
177	837.5000	88.0000	-0.360	-84.96
178	838.0000	88.5000	-0.360	-84.87
179	838.5000	89.0000	-0.360	-84.75
180	839.0000	89.5000	-0.360	-84.60
181	839.5000	90.0000	-0.360	-84.41
182	840.0000	90.5000	-0.360	-84.17
183	840.5000	91.0000	-0.360	-84.23
184	841.0000	91.5000	-0.360	-84.23
185	841.5000	92.0000	-0.360	-84.20
186	842.0000	92.5000	-0.360	-84.14
187	842.5000	93.0000	-0.360	-84.29
188	843.0000	93.5000	-0.360	-84.38
189	843.5000	94.0000	-0.360	-84.29
190	844.0000	94.5000	-0.360	-84.32
191	844.5000	95.0000	-0.360	-84.23
192	845.0000	95.5000	-0.360	-84.11
193	845.5000	96.0000	-0.360	-84.11
194	846.0000	96.5000	-0.360	-84.20
195	846.5000	97.0000	-0.360	-84.29
196	847.0000	97.5000	-0.360	-84.20
197	847.5000	98.0000	-0.360	-84.11
198	848.0000	98.5000	-0.360	-84.17
199	848.5000	99.0000	-0.360	-84.29
200	849.0000	99.5000	-0.360	-84.35
201	849.5000	100.0000	-0.360	-84.44
202	850.0000	100.5000	-0.360	-84.26
203	850.5000	101.0000	-0.360	-84.11
204	851.0000	101.5000	-0.360	-83.99
205	851.5000	102.0000	-0.360	-84.02
206	852.0000	102.5000	-0.360	-84.05
207	852.5000	103.0000	-0.360	-84.02
208	853.0000	103.5000	-0.360	-83.96
209	853.5000	104.0000	-0.360	-83.86
210	854.0000	104.5000	-0.360	-83.83
211	854.5000	105.0000	-0.360	-83.71
212	855.0000	105.5000	-0.360	-83.59
213	855.5000	106.0000	-0.360	-83.53
214	856.0000	106.5000	-0.360	-83.62
215	856.5000	107.0000	-0.360	-83.59
216	857.0000	107.5000	-0.360	-83.62
217	857.5000	108.0000	-0.360	-83.65
218	858.0000	108.5000	-0.360	-83.80
219	858.5000	109.0000	-0.360	-83.93
220	859.0000	109.5000	-0.360	-83.93
221	859.5000	110.0000	-0.360	-83.86
222	860.0000	110.5000	-0.360	-83.93
223	860.5000	111.0000	-0.360	-84.05
224	861.0000	111.5000	-0.360	-84.05
225	861.5000	112.0000	-0.360	-83.93
226	862.0000	112.5000	-0.360	-83.74
227	862.5000	113.0000	-0.360	-83.62
228	863.0000	113.5000	-0.360	-83.59
229	863.5000	114.0000	-0.360	-83.56
230	864.0000	114.5000	-0.360	-83.53
231	864.5000	115.0000	-0.360	-83.41
232	865.0000	115.5000	-0.360	-83.41
233	865.5000	116.0000	-0.360	-83.35
234	866.0000	116.5000	-0.360	-83.41
235	866.5000	117.0000	-0.360	-83.44
236	867.0000	117.5000	-0.360	-83.56
237	867.5000	118.0000	-0.360	-83.56
238	868.0000	118.5000	-0.360	-83.53
239	868.5000	119.0000	-0.360	-83.56
240	869.0000	119.5000	-0.360	-83.59
241	869.5000	120.0000	-0.360	-83.47
242	870.0000	120.5000	-0.360	-83.44
243	870.5000	121.0000	-0.360	-83.50
244	871.0000	121.5000	-0.360	-83.50
245	871.5000	122.0000	-0.360	-83.44
246	872.0000	122.5000	-0.360	-83.41
247	872.5000	123.0000	-0.360	-83.25
248	873.0000	123.5000	-0.360	-83.19
249	873.5000	124.0000	-0.360	-83.29
250	874.0000	124.5000	-0.360	-83.35
251	874.5000	125.0000	-0.360	-83.32
252	875.0000	125.5000	-0.360	-83.47
253	875.5000	126.0000	-0.360	-84.17
254	876.0000	126.5000	-0.360	-84.69
255	876.5000	127.0000	-0.360	-84.69
256	877.0000	127.5000	-0.360	-84.41
257	877.5000	128.0000	-0.360	-84.23
258	878.0000	128.5000	-0.360	-84.20
259	878.5000	129.0000	-0.360	-84.20
260	879.0000	129.5000	-0.360	-83.99
261	879.5000	130.0000	-0.360	-83.80
262	880.0000	130.5000	-0.360	-83.77
263	880.5000	131.0000	-0.360	-83.80
264	881.0000	131.5000	-0.360	-83.80
265	881.5000	132.0000	-0.360	-83.86
266	882.0000	132.5000	-0.360	-83.77
267	882.5000	133.0000	-0.360	-83.68
268	883.0000	133.5000	-0.360	-83.53
269	883.5000	134.0000	-0.360	-83.32
270	884.0000	134.5000	-0.360	-83.22
271	884.5000	135.0000	-0.360	-83.16
272	885.0000	135.5000	-0.360	-83.10
273	885.5000	136.0000	-0.360	-83.01
274	886.0000	136.5000	-0.360	-83.01
275	886.5000	137.0000	-0.360	-83.07
276	887.0000	137.5000	-0.360	-83.10
277	887.5000	138.0000	-0.360	-83.10
278	888.0000	138.5000	-0.360	-83.07
279	888.5000	139.0000	-0.360	-83.19
280	889.0000	139.5000	-0.360	-83.38
281	889.5000	140.0000	-0.360	-83.35
282	890.0000	140.5000	-0.360	-83.22
283	890.5000	141.0000	-0.360	-83.32
284	891.0000	141.5000	-0.360	-83.25
285	891.5000	142.0000	-0.360	-83.04
286	892.0000	142.5000	-0.360	-82.83
287	892.5000	143.0000	-0.360	-82.80
288	893.0000	143.5000	-0.360	-82.95
289	893.5000	144.0000	-0.360	-82.95
290	894.0000	144.5000	-0.360	-82.92
291	894.5000	145.0000	-0.360	-82.89
292	895.0000	145.5000	-0.360	-82.95
293	895.5000	146.0000	-0.360	-82.98
294	896.0000	146.5000	-0.360	-82.95
295	896.5000	147.0000	-0.360	-82.89
296	897.0000	147.5000	-0.360	-82.74
297	897.5000	148.0000	-0.360	-82.67
298	898.0000	148.5000	-0.360	-82.58
299	898.5000	149.0000	-0.360	-82.55
300	899.0000	149.5000	-0.360	-82.43
301	899.5000	150.0000	-0.360	-82.46
302	900.0000	150.5000	-0.360	-82.71
303	900.5000	151.0000	-0.360	-82.61
304	901.0000	151.5000	-0.360	-82.55
305	901.5000	152.0000	-0.360	-82.58
306	902.0000	152.5000	-0.360	-82.61
307	902.5000	153.0000	-0.360	-82.46
308	903.0000	153.5000	-0.360	-82.31
309	903.5000	154.0000	-0.360	-82.19
310	904.0000	154.5000	-0.360	-82.22
311	904.5000	155.0000	-0.360	-82.22
312	905.0000	155.5000	-0.360	-82.28
313	905.5000	156.0000	-0.360	-82.43
314	906.0000	156.5000	-0.360	-82.61
315	906.5000	157.0000	-0.360	-82.67
316	907.0000	157.5000	-0.360	-82.55
317	907.5000	158.0000	-0.360	-82.46
318	908.0000	158.5000	-0.360	-82.46
319	908.5000	159.0000	-0.360	-82.37
320	909.0000	159.5000	-0.360	-82.19
321	909.5000	160.0000	-0.360	-82.00
322	910.0000	160.5000	-0.360	-81.91
323	910.5000	161.0000	-0.360	-82.00
324	911.0000	161.5000	-0.360	-82.00
325	911.5000	162.0000	-0.360	-82.06
326	912.0000	162.5000	-0.360	-82.13
327	912.5000	163.0000	-0.360	-82.06
328	913.0000	163.5000	-0.360	-82.13
329	913.5000	164.0000	-0.360	-82.22
330	914.0000	164.5000	-0.360	-82.25
331	914.5000	165.0000	-0.360	-82.19
332	915.0000	165.5000	-0.360	-82.16
333	915.5000	166.0000	-0.360	-82.13
334	916.0000	166.5000	-0.360	-82.06
335	916.5000	167.0000	-0.360	-82.03
336	917.0000	167.5000	-0.360	-82.00
337	917.5000	168.0000	-0.360	-81.91
338	918.0000	168.5000	-0.360	-81.91
339	918.5000	169.0000	-0.360	-82.03
340	919.0000	169.5000	-0.360	-82.06
341	919.5000	170.0000	-0.360	-81.94
342	920.0000	170.5000	-0.360	-81.82
343	920.5000	171.0000	-0.360	-81.88
344	921.0000	171.5000	-0.360	-81.94
345	921.5000	172.0000	-0.360	-81.91
346	922.0000	172.5000	-0.360	-81.82
347	922.5000	173.0000	-0.360	-81.70
348	923.0000	173.5000	-0.422	-119.57
349	923.5000	174.0000	-0.420	-211.16
350	924.0000	174.5000	-0.420	-256.94
351	924.5000	175.0000	-0.420	-260.08
352	925.0000	175.5000	-0.420	-245.00
353	925.5000	176.0000	-0.420	-228.13
354	926.0000	176.5000	-0.420	-215.09
355	926.5000	177.0000	-0.420	-205.94
356	927.0000	177.5000	-0.420	-199.41
357	927.5000	178.0000	-0.420	-194.07
358	928.0000	178.5000	-0.420	-189.58
359	928.5000	179.0000	-0.420	-185.31
360	929.0000	179.5000	-0.420	-181.31
361	929.5000	180.0000	-0.420	-177.77
362	930.0000	180.5000	-0.420	-174.47
363	930.5000	181.0000	-0.420	-171.27
364	931.0000	181.5000	-0.420	-168.22
365	931.5000	182.0000	-0.420	-165.59
366	932.0000	182.5000	-0.420	-162.91
367	932.5000	183.0000	-0.420	-160.71
368	933.0000	183.5000	-0.420	-158.85
369	933.5000	184.0000	-0.420	-156.99
370	934.0000	184.5000	-0.420	-155.06
371	934.5000	185.0000	-0.420	-153.23
372	935.0000	185.5000	-0.420	-151.43
373	935.5000	186.0000	-0.420	-149.69
374	936.0000	186.5000	-0.420	-148.05
375	936.5000	187.0000	-0.420	-146.52
376	937.0000	187.5000	-0.420	-145.12
377	937.5000	188.0000	-0.420	-143.77
378	938.0000	188.5000	-0.420	-142.55
379	938.5000	189.0000	-0.420	-141.27
380	939.0000	189.5000	-0.420	-140.17
381	939.5000	190.0000	-0.420	-139.16
382	940.0000	190.5000	-0.420	-137.94
383	940.5000	191.0000	-0.420	-136.60
384	941.0000	191.5000	-0.420	-135.35
385	941.5000	192.0000	-0.420	-134.43
386	942.0000	192.5000	-0.420	-133.70
387	942.5000	193.0000	-0.420	-132.85
388	943.0000	193.5000	-0.420	-131.96
389	943.5000	194.0000	-0.420	-131.23
390	944.0000	194.5000	-0.420	-130.44
391	944.5000	195.0000	-0.420	-129.55
392	945.0000	195.5000	-0.420	-128.70
393	945.5000	196.0000	-0.420	-127.81
394	946.0000	196.5000	-0.420	-127.08
395	946.5000	197.0000	-0.420	-126.41
396	947.0000	197.5000	-0.420	-125.95
397	947.5000	198.0000	-0.420	-125.43
398	948.0000	198.5000	-0.420	-125.00
399	948.5000	199.0000	-0.420	-124.55
400	949.0000	199.5000	-0.420	-124.00
401	949.5000	200.0000	-0.420	-123.33
402	950.0000	200.5000	-0.420	-122.71
403	950.5000	201.0000	-0.420	-122.07
404	951.0000	201.5000	-0.420	-121.49
405	951.5000	202.0000	-0.420	-121.07
406	952.0000	202.5000	-0.420	-120.55
407	952.5000	203.0000	-0.420	-120.03
408	953.0000	203.5000	-0.420	-119.60
409	953.5000	204.0000	-0.420	-119.05
410	954.0000	204.5000	-0.420	-118.41
411	954.5000	205.0000	-0.420	-118.08
412	955.0000	205.5000	-0.420	-117.68
413	955.5000	206.0000	-0.420	-117.22
414	956.0000	206.5000	-0.420	-116.95
415	956.5000	207.0000	-0.420	-116.52
416	957.0000	207.5000	-0.420	-115.97
417	957.5000	208.0000	-0.420	-115.48
418	958.0000	208.5000	-0.420	-115.18
419	958.5000	209.0000	-0.420	-114.93
420	959.0000	209.5000	-0.420	-114.51
421	959.5000	210.0000	-0.420	-114.17
422	960.0000	210.5000	-0.420	-113.86
423	960.5000	211.0000	-0.420	-113.50
424	961.0000	211.5000	-0.420	-113.13
425	961.5000	212.0000	-0.420	-112.95
426	962.0000	212.5000	-0.420	-112.77
427	962.5000	213.0000	-0.420	-112.37
428	963.0000	213.5000	-0.420	-112.06
429	963.5000	214.0000	-0.420	-111.91
430	964.0000	214.5000	-0.420	-111.67
431	964.5000	215.0000	-0.420	-111.42
432	965.0000	215.5000	-0.420	-111.06
433	965.5000	216.0000	-0.420	-110.66
434	966.0000	216.5000	-0.420	-110.32
435	966.5000	217.0000	-0.420	-110.08
436	967.0000	217.5000	-0.420	-109.81
437	967.5000	218.0000	-0.420	-109.50
438	968.0000	218.5000	-0.420	-109.16
439	968.5000	219.0000	-0.420	-108.86
440	969.0000	219.5000	-0.420	-108.62
441	969.5000	220.0000	-0.420	-108.40
442	970.0000	220.5000	-0.420	-108.25
443	970.5000	221.0000	-0.420	-108.10
444	971.0000	221.5000	-0.420	-107.91
445	971.5000	222.0000	-0.420	-107.70
446	972.0000	222.5000	-0.420	-107.46
447	972.5000	223.0000	-0.420	-107.21
448	973.0000	223.5000	-0.420	-107.06
449	973.5000	224.0000	-0.420	-106.91
450	974.0000	224.5000	-0.420	-106.69
451	974.5000	225.0000	-0.420	-106.30
452	975.0000	225.5000	-0.420	-105.90
453	975.5000	226.0000	-0.420	-105.56
454	976.0000	226.5000	-0.420	-105.44
455	976.5000	227.0000	-0.420	-105.41
456	977.0000	227.5000	-0.420	-105.29
457	977.5000	228.0000	-0.420	-105.23
458	978.0000	228.5000	-0.420	-105.14
459	978.5000	229.0000	-0.420	-105.01
460	979.0000	229.5000	-0.420	-104.74
461	979.5000	230.0000	-0.420	-104.43
462	980.0000	230.5000	-0.420	-104.16
463	980.5000	231.0000	-0.420	-103.98
464	981.0000	231.5000	-0.420	-103.85
465	981.5000	232.0000	-0.420	-103.67
466	982.0000	232.5000	-0.420	-103.55
467	982.5000	233.0000	-0.420	-103.52
468	983.0000	233.5000	-0.420	-103.46
469	983.5000	234.0000	-0.420	-103.18
470	984.0000	234.5000	-0.420	-102.85
471	984.5000	235.0000	-0.420	-102.54
472	985.0000	235.5000	-0.420	-102.39
473	985.5000	236.0000	-0.420	-102.21
474	986.0000	236.5000	-0.420	-102.02
475	986.5000	237.0000	-0.420	-101.93
476	987.0000	237.5000	-0.420	-101.93
477	987.5000	238.0000	-0.420	-101.87
478	988.0000	238.5000	-0.420	-101.81
479	988.5000	239.0000	-0.420	-101.66
480	989.0000	239.5000	-0.420	-101.63
481	989.5000	240.0000	-0.420	-101.63
482	990.0000	240.5000	-0.420	-101.38
483	990.5000	241.0000	-0.420	-101.11
484	991.0000	241.5000	-0.420	-100.96
485	991.5000	242.0000	-0.420	-100.83
486	992.0000	242.5000	-0.420	-100.71
487	992.5000	243.0000	-0.420	-100.56
488	993.0000	243.5000	-0.420	-100.41
489	993.5000	244.0000	-0.420	-100.47
490	994.0000	244.5000	-0.420	-100.38
491	994.5000	245.0000	-0.420	-100.25
492	995.0000	245.5000	-0.420	-100.10
493	995.5000	246.0000	-0.420	-99.92
494	996.0000	246.5000	-0.420	-99.73
495	996.5000	247.0000	-0.420	-99.55
496	997.0000	247.5000	-0.420	-99.55
497	997.5000	248.0000	-0.420	-99.58
[truncated: 1,084 more rows]
