# Supplementary material for: Tissue engineering the human auricle by auricular chondrocyte-mesenchymal stem cell co-implantation
Source: PLoS One. 2018 Oct 24;13(10):e0202356. doi: 10.1371/journal.pone.0202356 (PMC6200177; doi:10.1371/journal.pone.0202356)
Supplement: S6 File — Raw data outputs for confined compression testing. (ZIP) [file pone.0202356.s010.zip › Raw Mechanical Data/Hu50_3M_8.TXT]

C:\Documents and Settings\Administrator.ENDURATE-VA4UUF\Desktop\Ben Cohen\Hu50_3M_8.TXT
Points	Elapsed Time	Scan Time	Disp	Load1
	Sec	Sec	mm	g
1	0.0000	0.0000	0.025	-1.89
2	0.5000	0.5000	0.025	-1.92
3	1.0000	1.0000	0.025	-1.95
4	1.5000	1.5000	0.025	-1.98
5	2.0000	2.0000	0.025	-1.98
6	2.5000	2.5000	-0.002	-2.23
7	3.0000	3.0000	0.000	-3.69
8	3.5000	3.5000	0.000	-4.73
9	4.0000	4.0000	0.000	-5.01
10	4.5000	4.5000	0.000	-4.88
11	5.0000	5.0000	0.000	-4.64
12	5.5000	5.5000	0.000	-4.46
13	6.0000	6.0000	0.000	-4.33
14	6.5000	6.5000	0.000	-4.27
15	7.0000	7.0000	0.000	-4.21
16	7.5000	7.5000	0.000	-4.15
17	8.0000	8.0000	0.000	-4.12
18	8.5000	8.5000	0.000	-4.06
19	9.0000	9.0000	0.000	-4.03
20	9.5000	9.5000	0.000	-4.03
21	10.0000	10.0000	0.000	-4.00
22	10.5000	10.5000	0.000	-4.00
23	11.0000	11.0000	0.000	-4.00
24	11.5000	11.5000	0.000	-3.97
25	12.0000	12.0000	-0.000	-3.94
26	12.5000	12.5000	0.000	-3.91
27	13.0000	13.0000	0.000	-3.88
28	13.5000	13.5000	0.000	-3.85
29	14.0000	14.0000	0.000	-3.81
30	14.5000	14.5000	-0.000	-3.81
31	15.0000	15.0000	0.000	-3.81
32	15.5000	15.5000	-0.000	-3.78
33	16.0000	16.0000	-0.000	-3.75
34	16.5000	16.5000	0.000	-3.72
35	17.0000	17.0000	-0.000	-3.72
36	17.5000	17.5000	-0.000	-3.72
37	18.0000	18.0000	0.000	-3.72
38	18.5000	18.5000	-0.000	-3.72
39	19.0000	19.0000	0.000	-3.69
40	19.5000	19.5000	0.000	-3.66
41	20.0000	20.0000	0.000	-3.69
42	20.5000	20.5000	0.000	-3.66
43	21.0000	21.0000	-0.000	-3.66
44	21.5000	21.5000	-0.000	-3.66
45	22.0000	22.0000	0.000	-3.63
46	22.5000	22.5000	-0.000	-3.60
47	23.0000	23.0000	-0.000	-3.60
48	23.5000	23.5000	0.000	-3.60
49	24.0000	24.0000	-0.000	-3.60
50	24.5000	24.5000	0.000	-3.57
51	25.0000	25.0000	-0.000	-3.57
52	25.5000	25.5000	0.000	-3.54
53	26.0000	26.0000	0.000	-3.51
54	26.5000	26.5000	0.000	-3.51
55	27.0000	27.0000	-0.000	-3.48
56	27.5000	27.5000	-0.000	-3.48
57	28.0000	28.0000	0.000	-3.48
58	28.5000	28.5000	0.000	-3.48
59	29.0000	29.0000	0.000	-3.45
60	29.5000	29.5000	-0.000	-3.45
61	30.0000	30.0000	0.000	-3.45
62	30.5000	30.5000	0.000	-3.45
63	31.0000	31.0000	0.000	-3.42
64	31.5000	31.5000	0.000	-3.42
65	32.0000	32.0000	0.000	-3.42
66	32.5000	32.5000	-0.000	-3.42
67	33.0000	33.0000	0.000	-3.42
68	33.5000	33.5000	0.000	-3.42
69	34.0000	34.0000	0.000	-3.42
70	34.5000	34.5000	-0.000	-3.42
71	35.0000	35.0000	0.000	-3.45
72	35.5000	35.5000	-0.000	-3.45
73	36.0000	36.0000	-0.000	-3.42
74	36.5000	36.5000	-0.000	-3.45
75	37.0000	37.0000	-0.050	-5.13
76	37.5000	37.5000	-0.050	-7.72
77	38.0000	38.0000	-0.050	-8.79
78	38.5000	38.5000	-0.050	-8.73
79	39.0000	39.0000	-0.050	-8.24
80	39.5000	39.5000	-0.050	-7.78
81	40.0000	40.0000	-0.050	-7.45
82	40.5000	40.5000	-0.050	-7.23
83	41.0000	41.0000	-0.050	-7.08
84	41.5000	41.5000	-0.050	-6.96
85	42.0000	42.0000	-0.050	-6.81
86	42.5000	42.5000	-0.050	-6.71
87	43.0000	43.0000	-0.050	-6.32
88	43.5000	43.5000	-0.050	-5.83
89	44.0000	44.0000	-0.050	-5.55
90	44.5000	44.5000	-0.050	-5.46
91	45.0000	45.0000	-0.050	-5.43
92	45.5000	45.5000	-0.050	-5.46
93	46.0000	46.0000	-0.050	-5.46
94	46.5000	46.5000	-0.050	-5.49
95	47.0000	47.0000	-0.050	-5.46
96	47.5000	47.5000	-0.050	-5.46
97	48.0000	48.0000	-0.050	-5.46
98	48.5000	48.5000	-0.050	-5.46
99	49.0000	49.0000	-0.050	-5.43
100	49.5000	49.5000	-0.050	-5.43
101	50.0000	50.0000	-0.050	-5.43
102	50.5000	50.5000	-0.050	-5.43
103	51.0000	51.0000	-0.050	-5.40
104	51.5000	51.5000	-0.050	-5.34
105	52.0000	52.0000	-0.050	-5.34
106	52.5000	52.5000	-0.050	-5.34
107	53.0000	53.0000	-0.050	-5.37
108	53.5000	53.5000	-0.050	-5.37
109	54.0000	54.0000	-0.050	-5.37
110	54.5000	54.5000	-0.050	-5.34
111	55.0000	55.0000	-0.050	-5.34
112	55.5000	55.5000	-0.050	-5.34
113	56.0000	56.0000	-0.050	-5.31
114	56.5000	56.5000	-0.050	-5.28
115	57.0000	57.0000	-0.050	-5.28
116	57.5000	57.5000	-0.050	-5.25
117	58.0000	58.0000	-0.050	-5.22
118	58.5000	58.5000	-0.050	-5.25
119	59.0000	59.0000	-0.050	-5.28
120	59.5000	59.5000	-0.050	-5.25
121	60.0000	60.0000	-0.050	-5.25
122	60.5000	60.5000	-0.050	-5.22
123	61.0000	61.0000	-0.050	-5.25
124	61.5000	61.5000	-0.050	-5.22
125	62.0000	62.0000	-0.050	-5.22
126	62.5000	62.5000	-0.050	-5.19
127	63.0000	63.0000	-0.050	-5.19
128	63.5000	63.5000	-0.050	-5.22
129	64.0000	64.0000	-0.050	-5.22
130	64.5000	64.5000	-0.050	-5.19
131	65.0000	65.0000	-0.050	-5.19
132	65.5000	65.5000	-0.050	-5.19
133	66.0000	66.0000	-0.050	-5.16
134	66.5000	66.5000	-0.050	-5.13
135	67.0000	67.0000	-0.050	-5.13
136	67.5000	67.5000	-0.050	-5.10
137	68.0000	68.0000	-0.050	-5.10
138	68.5000	68.5000	-0.050	-5.13
139	69.0000	69.0000	-0.050	-5.10
140	69.5000	69.5000	-0.050	-5.10
141	70.0000	70.0000	-0.050	-5.10
142	70.5000	70.5000	-0.050	-5.10
143	71.0000	71.0000	-0.050	-5.10
144	71.5000	71.5000	-0.050	-5.07
145	72.0000	72.0000	-0.050	-5.07
146	72.5000	72.5000	-0.050	-5.04
147	73.0000	73.0000	-0.050	-5.07
148	73.5000	73.5000	-0.050	-5.07
149	74.0000	74.0000	-0.050	-5.07
150	74.5000	74.5000	-0.050	-5.04
151	75.0000	75.0000	-0.050	-5.04
152	75.5000	75.5000	-0.050	-5.04
153	76.0000	76.0000	-0.050	-5.04
154	76.5000	76.5000	-0.050	-5.04
155	77.0000	77.0000	-0.050	-5.04
156	77.5000	77.5000	-0.050	-5.04
157	78.0000	78.0000	-0.050	-5.04
158	78.5000	78.5000	-0.050	-5.04
159	79.0000	79.0000	-0.050	-5.04
160	79.5000	79.5000	-0.050	-5.04
161	80.0000	80.0000	-0.050	-5.04
162	80.5000	80.5000	-0.050	-5.01
163	81.0000	81.0000	-0.050	-5.01
164	81.5000	81.5000	-0.050	-5.01
165	82.0000	82.0000	-0.050	-5.01
166	82.5000	82.5000	-0.050	-4.97
167	83.0000	83.0000	-0.050	-4.97
168	83.5000	83.5000	-0.050	-4.94
169	84.0000	84.0000	-0.050	-4.94
170	84.5000	84.5000	-0.050	-4.94
171	85.0000	85.0000	-0.050	-4.94
172	85.5000	85.5000	-0.050	-4.94
173	86.0000	86.0000	-0.050	-4.91
174	86.5000	86.5000	-0.050	-4.94
175	87.0000	87.0000	-0.050	-4.94
176	87.5000	87.5000	-0.050	-4.94
177	88.0000	88.0000	-0.050	-4.94
178	88.5000	88.5000	-0.050	-4.94
179	89.0000	89.0000	-0.050	-4.94
180	89.5000	89.5000	-0.050	-4.94
181	90.0000	90.0000	-0.050	-4.94
182	90.5000	90.5000	-0.050	-4.94
183	91.0000	91.0000	-0.050	-4.94
184	91.5000	91.5000	-0.050	-4.94
185	92.0000	92.0000	-0.050	-4.91
186	92.5000	92.5000	-0.050	-4.91
187	93.0000	93.0000	-0.050	-4.91
188	93.5000	93.5000	-0.050	-4.91
189	94.0000	94.0000	-0.050	-4.91
190	94.5000	94.5000	-0.050	-4.88
191	95.0000	95.0000	-0.050	-4.85
192	95.5000	95.5000	-0.050	-4.85
193	96.0000	96.0000	-0.050	-4.88
194	96.5000	96.5000	-0.050	-4.91
195	97.0000	97.0000	-0.050	-4.91
196	97.5000	97.5000	-0.050	-4.88
197	98.0000	98.0000	-0.050	-4.88
198	98.5000	98.5000	-0.050	-4.88
199	99.0000	99.0000	-0.050	-4.88
200	99.5000	99.5000	-0.050	-4.85
201	100.0000	100.0000	-0.050	-4.85
202	100.5000	100.5000	-0.050	-4.88
203	101.0000	101.0000	-0.050	-4.94
204	101.5000	101.5000	-0.050	-4.94
205	102.0000	102.0000	-0.050	-4.91
206	102.5000	102.5000	-0.050	-4.88
207	103.0000	103.0000	-0.050	-4.88
208	103.5000	103.5000	-0.050	-4.88
209	104.0000	104.0000	-0.050	-4.88
210	104.5000	104.5000	-0.050	-4.88
211	105.0000	105.0000	-0.050	-4.91
212	105.5000	105.5000	-0.050	-4.88
213	106.0000	106.0000	-0.050	-4.88
214	106.5000	106.5000	-0.050	-4.91
215	107.0000	107.0000	-0.050	-4.91
216	107.5000	107.5000	-0.050	-4.91
217	108.0000	108.0000	-0.050	-4.88
218	108.5000	108.5000	-0.050	-4.91
219	109.0000	109.0000	-0.050	-4.91
220	109.5000	109.5000	-0.050	-4.88
221	110.0000	110.0000	-0.050	-4.88
222	110.5000	110.5000	-0.050	-4.88
223	111.0000	111.0000	-0.050	-4.88
224	111.5000	111.5000	-0.050	-4.91
225	112.0000	112.0000	-0.050	-4.91
226	112.5000	112.5000	-0.050	-4.88
227	113.0000	113.0000	-0.050	-4.85
228	113.5000	113.5000	-0.050	-4.82
229	114.0000	114.0000	-0.050	-4.85
230	114.5000	114.5000	-0.050	-4.85
231	115.0000	115.0000	-0.050	-4.82
232	115.5000	115.5000	-0.050	-4.85
233	116.0000	116.0000	-0.050	-4.88
234	116.5000	116.5000	-0.050	-4.88
235	117.0000	117.0000	-0.050	-4.88
236	117.5000	117.5000	-0.050	-4.85
237	118.0000	118.0000	-0.050	-4.82
238	118.5000	118.5000	-0.050	-4.79
239	119.0000	119.0000	-0.050	-4.79
240	119.5000	119.5000	-0.050	-4.85
241	120.0000	120.0000	-0.050	-4.85
242	120.5000	120.5000	-0.050	-4.88
243	121.0000	121.0000	-0.050	-4.85
244	121.5000	121.5000	-0.050	-4.85
245	122.0000	122.0000	-0.050	-4.82
246	122.5000	122.5000	-0.050	-4.85
247	123.0000	123.0000	-0.050	-4.82
248	123.5000	123.5000	-0.050	-4.82
249	124.0000	124.0000	-0.050	-4.85
250	124.5000	124.5000	-0.050	-4.94
251	125.0000	125.0000	-0.050	-5.01
252	125.5000	125.5000	-0.050	-5.04
253	126.0000	126.0000	-0.050	-5.04
254	126.5000	126.5000	-0.050	-5.07
255	127.0000	127.0000	-0.050	-5.07
256	127.5000	127.5000	-0.050	-5.07
257	128.0000	128.0000	-0.050	-5.07
258	128.5000	128.5000	-0.050	-5.04
259	129.0000	129.0000	-0.050	-5.01
260	129.5000	129.5000	-0.050	-5.01
261	130.0000	130.0000	-0.050	-5.01
262	130.5000	130.5000	-0.050	-5.04
263	131.0000	131.0000	-0.050	-5.04
264	131.5000	131.5000	-0.050	-5.04
265	132.0000	132.0000	-0.050	-5.01
266	132.5000	132.5000	-0.050	-5.01
267	133.0000	133.0000	-0.050	-5.01
268	133.5000	133.5000	-0.050	-5.01
269	134.0000	134.0000	-0.050	-5.04
270	134.5000	134.5000	-0.050	-5.01
271	135.0000	135.0000	-0.050	-4.97
272	135.5000	135.5000	-0.050	-4.94
273	136.0000	136.0000	-0.050	-4.94
274	136.5000	136.5000	-0.050	-4.94
275	137.0000	137.0000	-0.050	-4.97
276	137.5000	137.5000	-0.050	-4.94
277	138.0000	138.0000	-0.050	-4.97
278	138.5000	138.5000	-0.050	-4.97
279	139.0000	139.0000	-0.050	-4.97
280	139.5000	139.5000	-0.050	-4.97
281	140.0000	140.0000	-0.050	-4.94
282	140.5000	140.5000	-0.050	-4.94
283	141.0000	141.0000	-0.050	-5.01
284	141.5000	141.5000	-0.050	-5.01
285	142.0000	142.0000	-0.050	-4.97
286	142.5000	142.5000	-0.050	-4.97
287	143.0000	143.0000	-0.050	-4.94
288	143.5000	143.5000	-0.050	-4.94
289	144.0000	144.0000	-0.050	-4.88
290	144.5000	144.5000	-0.050	-4.88
291	145.0000	145.0000	-0.050	-4.88
292	145.5000	145.5000	-0.050	-4.88
293	146.0000	146.0000	-0.050	-4.88
294	146.5000	146.5000	-0.050	-4.88
295	147.0000	147.0000	-0.050	-4.88
296	147.5000	147.5000	-0.050	-4.85
297	148.0000	148.0000	-0.050	-4.85
298	148.5000	148.5000	-0.050	-4.88
299	149.0000	149.0000	-0.050	-4.88
300	149.5000	149.5000	-0.050	-4.91
301	150.0000	150.0000	-0.050	-4.91
302	150.5000	150.5000	-0.098	-5.25
303	151.0000	151.0000	-0.100	-9.37
304	151.5000	151.5000	-0.100	-12.33
305	152.0000	152.0000	-0.100	-13.09
306	152.5000	152.5000	-0.100	-12.67
307	153.0000	153.0000	-0.100	-11.90
308	153.5000	153.5000	-0.100	-11.26
309	154.0000	154.0000	-0.100	-10.86
310	154.5000	154.5000	-0.100	-10.62
311	155.0000	155.0000	-0.100	-10.47
312	155.5000	155.5000	-0.100	-10.35
313	156.0000	156.0000	-0.100	-10.19
314	156.5000	156.5000	-0.100	-10.04
315	157.0000	157.0000	-0.100	-9.92
316	157.5000	157.5000	-0.100	-9.83
317	158.0000	158.0000	-0.100	-9.74
318	158.5000	158.5000	-0.100	-9.70
319	159.0000	159.0000	-0.100	-9.67
320	159.5000	159.5000	-0.100	-9.58
321	160.0000	160.0000	-0.100	-9.52
322	160.5000	160.5000	-0.100	-9.46
323	161.0000	161.0000	-0.100	-9.40
324	161.5000	161.5000	-0.100	-9.37
325	162.0000	162.0000	-0.100	-9.31
326	162.5000	162.5000	-0.100	-9.28
327	163.0000	163.0000	-0.100	-9.22
328	163.5000	163.5000	-0.100	-9.16
329	164.0000	164.0000	-0.100	-9.09
330	164.5000	164.5000	-0.100	-9.06
331	165.0000	165.0000	-0.100	-9.03
332	165.5000	165.5000	-0.100	-8.97
333	166.0000	166.0000	-0.100	-8.97
334	166.5000	166.5000	-0.100	-8.94
335	167.0000	167.0000	-0.100	-8.88
336	167.5000	167.5000	-0.100	-8.88
337	168.0000	168.0000	-0.100	-8.79
338	168.5000	168.5000	-0.100	-8.70
339	169.0000	169.0000	-0.100	-8.67
340	169.5000	169.5000	-0.100	-8.64
341	170.0000	170.0000	-0.100	-8.61
342	170.5000	170.5000	-0.100	-8.61
343	171.0000	171.0000	-0.100	-8.61
344	171.5000	171.5000	-0.100	-8.58
345	172.0000	172.0000	-0.100	-8.61
346	172.5000	172.5000	-0.100	-8.58
347	173.0000	173.0000	-0.100	-8.55
348	173.5000	173.5000	-0.100	-8.51
349	174.0000	174.0000	-0.100	-8.45
350	174.5000	174.5000	-0.100	-8.42
351	175.0000	175.0000	-0.100	-8.45
352	175.5000	175.5000	-0.100	-8.45
353	176.0000	176.0000	-0.100	-8.42
354	176.5000	176.5000	-0.100	-8.42
355	177.0000	177.0000	-0.100	-8.42
356	177.5000	177.5000	-0.100	-8.42
357	178.0000	178.0000	-0.100	-8.39
358	178.5000	178.5000	-0.100	-8.33
359	179.0000	179.0000	-0.100	-8.30
360	179.5000	179.5000	-0.100	-8.27
361	180.0000	180.0000	-0.100	-8.27
362	180.5000	180.5000	-0.100	-8.21
363	181.0000	181.0000	-0.100	-8.21
364	181.5000	181.5000	-0.100	-8.21
365	182.0000	182.0000	-0.100	-8.21
366	182.5000	182.5000	-0.100	-8.21
367	183.0000	183.0000	-0.100	-8.21
368	183.5000	183.5000	-0.100	-8.21
369	184.0000	184.0000	-0.100	-8.21
370	184.5000	184.5000	-0.100	-8.21
371	185.0000	185.0000	-0.100	-8.21
372	185.5000	185.5000	-0.100	-8.21
373	186.0000	186.0000	-0.100	-8.21
374	186.5000	186.5000	-0.100	-8.21
375	187.0000	187.0000	-0.100	-8.18
376	187.5000	187.5000	-0.100	-8.18
377	188.0000	188.0000	-0.100	-8.15
378	188.5000	188.5000	-0.100	-8.12
379	189.0000	189.0000	-0.100	-8.12
380	189.5000	189.5000	-0.100	-8.12
381	190.0000	190.0000	-0.100	-8.06
382	190.5000	190.5000	-0.100	-8.03
383	191.0000	191.0000	-0.100	-8.09
384	191.5000	191.5000	-0.100	-8.09
385	192.0000	192.0000	-0.100	-8.12
386	192.5000	192.5000	-0.100	-8.06
387	193.0000	193.0000	-0.100	-8.00
388	193.5000	193.5000	-0.100	-7.97
389	194.0000	194.0000	-0.100	-8.00
390	194.5000	194.5000	-0.100	-8.00
391	195.0000	195.0000	-0.100	-7.97
392	195.5000	195.5000	-0.100	-7.97
393	196.0000	196.0000	-0.100	-7.90
394	196.5000	196.5000	-0.100	-7.93
395	197.0000	197.0000	-0.100	-7.97
396	197.5000	197.5000	-0.100	-7.97
397	198.0000	198.0000	-0.100	-8.00
398	198.5000	198.5000	-0.100	-8.00
399	199.0000	199.0000	-0.100	-8.00
400	199.5000	199.5000	-0.100	-7.97
401	200.0000	200.0000	-0.100	-7.90
402	200.5000	200.5000	-0.100	-7.90
403	201.0000	201.0000	-0.100	-7.87
404	201.5000	201.5000	-0.100	-7.87
405	202.0000	202.0000	-0.100	-7.87
406	202.5000	202.5000	-0.100	-7.87
407	203.0000	203.0000	-0.100	-7.87
408	203.5000	203.5000	-0.100	-7.87
409	204.0000	204.0000	-0.100	-7.90
410	204.5000	204.5000	-0.100	-7.87
411	205.0000	205.0000	-0.100	-7.90
412	205.5000	205.5000	-0.100	-7.90
413	206.0000	206.0000	-0.100	-7.87
414	206.5000	206.5000	-0.100	-7.84
415	207.0000	207.0000	-0.100	-7.81
416	207.5000	207.5000	-0.100	-7.81
417	208.0000	208.0000	-0.100	-7.78
418	208.5000	208.5000	-0.100	-7.75
419	209.0000	209.0000	-0.100	-7.75
420	209.5000	209.5000	-0.100	-7.78
421	210.0000	210.0000	-0.100	-7.81
422	210.5000	210.5000	-0.100	-7.84
423	211.0000	211.0000	-0.100	-7.84
424	211.5000	211.5000	-0.100	-7.81
425	212.0000	212.0000	-0.100	-7.81
426	212.5000	212.5000	-0.100	-7.81
427	213.0000	213.0000	-0.100	-7.78
428	213.5000	213.5000	-0.100	-7.78
429	214.0000	214.0000	-0.100	-7.75
430	214.5000	214.5000	-0.100	-7.69
431	215.0000	215.0000	-0.100	-7.66
432	215.5000	215.5000	-0.100	-7.69
433	216.0000	216.0000	-0.100	-7.72
434	216.5000	216.5000	-0.100	-7.72
435	217.0000	217.0000	-0.100	-7.72
436	217.5000	217.5000	-0.100	-7.69
437	218.0000	218.0000	-0.100	-7.69
438	218.5000	218.5000	-0.100	-7.66
439	219.0000	219.0000	-0.100	-7.66
440	219.5000	219.5000	-0.100	-7.63
441	220.0000	220.0000	-0.100	-7.60
442	220.5000	220.5000	-0.100	-7.60
443	221.0000	221.0000	-0.100	-7.63
444	221.5000	221.5000	-0.100	-7.63
445	222.0000	222.0000	-0.100	-7.60
446	222.5000	222.5000	-0.100	-7.63
447	223.0000	223.0000	-0.100	-7.60
448	223.5000	223.5000	-0.100	-7.60
449	224.0000	224.0000	-0.100	-7.63
450	224.5000	224.5000	-0.100	-7.63
451	225.0000	225.0000	-0.100	-7.60
452	225.5000	225.5000	-0.100	-7.54
453	226.0000	226.0000	-0.100	-7.54
454	226.5000	226.5000	-0.100	-7.54
455	227.0000	227.0000	-0.100	-7.54
456	227.5000	227.5000	-0.100	-7.54
457	228.0000	228.0000	-0.100	-7.57
458	228.5000	228.5000	-0.100	-7.54
459	229.0000	229.0000	-0.100	-7.54
460	229.5000	229.5000	-0.100	-7.54
461	230.0000	230.0000	-0.100	-7.57
462	230.5000	230.5000	-0.100	-7.57
463	231.0000	231.0000	-0.100	-7.54
464	231.5000	231.5000	-0.100	-7.45
465	232.0000	232.0000	-0.100	-7.45
466	232.5000	232.5000	-0.100	-7.48
467	233.0000	233.0000	-0.100	-7.48
468	233.5000	233.5000	-0.100	-7.54
469	234.0000	234.0000	-0.100	-7.54
470	234.5000	234.5000	-0.100	-7.57
471	235.0000	235.0000	-0.100	-7.54
472	235.5000	235.5000	-0.100	-7.54
473	236.0000	236.0000	-0.100	-7.51
474	236.5000	236.5000	-0.100	-7.48
475	237.0000	237.0000	-0.100	-7.48
476	237.5000	237.5000	-0.100	-7.48
477	238.0000	238.0000	-0.100	-7.60
478	238.5000	238.5000	-0.100	-7.75
479	239.0000	239.0000	-0.100	-7.81
480	239.5000	239.5000	-0.100	-7.84
481	240.0000	240.0000	-0.100	-7.87
482	240.5000	240.5000	-0.100	-7.84
483	241.0000	241.0000	-0.100	-7.81
484	241.5000	241.5000	-0.100	-7.78
485	242.0000	242.0000	-0.100	-7.78
486	242.5000	242.5000	-0.100	-7.75
487	243.0000	243.0000	-0.100	-7.72
488	243.5000	243.5000	-0.100	-7.69
489	244.0000	244.0000	-0.100	-7.66
490	244.5000	244.5000	-0.100	-7.66
491	245.0000	245.0000	-0.100	-7.69
492	245.5000	245.5000	-0.100	-7.72
493	246.0000	246.0000	-0.100	-7.69
494	246.5000	246.5000	-0.100	-7.66
495	247.0000	247.0000	-0.100	-7.63
496	247.5000	247.5000	-0.100	-7.63
497	248.0000	248.0000	-0.100	-7.66
498	248.5000	248.5000	-0.100	-7.63
499	249.0000	249.0000	-0.100	-7.63
500	249.5000	249.5000	-0.100	-7.63
501	250.0000	250.0000	-0.100	-7.63
502	250.5000	250.5000	-0.100	-7.63
503	251.0000	251.0000	-0.100	-7.63
504	251.5000	251.5000	-0.100	-7.63
505	252.0000	252.0000	-0.100	-7.57
506	252.5000	252.5000	-0.100	-7.54
507	253.0000	253.0000	-0.100	-7.54
508	253.5000	253.5000	-0.100	-7.54
509	254.0000	254.0000	-0.100	-7.57
510	254.5000	254.5000	-0.100	-7.60
511	255.0000	255.0000	-0.100	-7.60
512	255.5000	255.5000	-0.100	-7.60
513	256.0000	256.0000	-0.100	-7.57
514	256.5000	256.5000	-0.100	-7.54
515	257.0000	257.0000	-0.100	-7.51
516	257.5000	257.5000	-0.100	-7.48
517	258.0000	258.0000	-0.100	-7.54
518	258.5000	258.5000	-0.100	-7.54
519	259.0000	259.0000	-0.100	-7.57
520	259.5000	259.5000	-0.100	-7.48
521	260.0000	260.0000	-0.100	-7.45
522	260.5000	260.5000	-0.100	-7.42
523	261.0000	261.0000	-0.100	-7.48
524	261.5000	261.5000	-0.100	-7.48
525	262.0000	262.0000	-0.100	-7.48
526	262.5000	262.5000	-0.100	-7.48
527	263.0000	263.0000	-0.100	-7.51
528	263.5000	263.5000	-0.100	-7.51
529	264.0000	264.0000	-0.100	-7.51
530	264.5000	264.5000	-0.150	-10.44
531	265.0000	265.0000	-0.150	-16.24
532	265.5000	265.5000	-0.150	-19.04
533	266.0000	266.0000	-0.150	-19.23
534	266.5000	266.5000	-0.150	-18.31
535	267.0000	267.0000	-0.150	-17.33
536	267.5000	267.5000	-0.150	-16.60
537	268.0000	268.0000	-0.150	-16.08
538	268.5000	268.5000	-0.150	-15.78
539	269.0000	269.0000	-0.150	-15.59
540	269.5000	269.5000	-0.150	-15.41
541	270.0000	270.0000	-0.150	-15.11
542	270.5000	270.5000	-0.150	-14.83
543	271.0000	271.0000	-0.150	-14.68
544	271.5000	271.5000	-0.150	-14.53
545	272.0000	272.0000	-0.150	-14.47
546	272.5000	272.5000	-0.150	-14.40
547	273.0000	273.0000	-0.150	-14.31
548	273.5000	273.5000	-0.150	-14.16
549	274.0000	274.0000	-0.150	-14.07
550	274.5000	274.5000	-0.150	-13.95
551	275.0000	275.0000	-0.150	-13.82
552	275.5000	275.5000	-0.150	-13.73
553	276.0000	276.0000	-0.150	-13.64
554	276.5000	276.5000	-0.150	-13.58
555	277.0000	277.0000	-0.150	-13.49
556	277.5000	277.5000	-0.150	-13.40
557	278.0000	278.0000	-0.150	-13.34
558	278.5000	278.5000	-0.150	-13.31
559	279.0000	279.0000	-0.150	-13.21
560	279.5000	279.5000	-0.150	-13.21
561	280.0000	280.0000	-0.150	-13.21
562	280.5000	280.5000	-0.150	-13.15
563	281.0000	281.0000	-0.150	-13.06
564	281.5000	281.5000	-0.150	-12.97
565	282.0000	282.0000	-0.150	-12.91
566	282.5000	282.5000	-0.150	-12.85
567	283.0000	283.0000	-0.150	-12.82
568	283.5000	283.5000	-0.150	-12.79
569	284.0000	284.0000	-0.150	-12.76
570	284.5000	284.5000	-0.150	-12.76
571	285.0000	285.0000	-0.150	-12.79
572	285.5000	285.5000	-0.150	-12.76
573	286.0000	286.0000	-0.150	-12.76
574	286.5000	286.5000	-0.150	-12.73
575	287.0000	287.0000	-0.150	-12.63
576	287.5000	287.5000	-0.150	-12.54
577	288.0000	288.0000	-0.150	-12.51
578	288.5000	288.5000	-0.150	-12.48
579	289.0000	289.0000	-0.150	-12.48
580	289.5000	289.5000	-0.150	-12.42
581	290.0000	290.0000	-0.150	-12.42
582	290.5000	290.5000	-0.150	-12.42
583	291.0000	291.0000	-0.150	-12.42
584	291.5000	291.5000	-0.150	-12.36
585	292.0000	292.0000	-0.150	-12.33
586	292.5000	292.5000	-0.150	-12.30
587	293.0000	293.0000	-0.150	-12.27
588	293.5000	293.5000	-0.150	-12.24
589	294.0000	294.0000	-0.150	-12.24
590	294.5000	294.5000	-0.150	-12.24
591	295.0000	295.0000	-0.150	-12.18
592	295.5000	295.5000	-0.150	-12.12
593	296.0000	296.0000	-0.150	-12.09
594	296.5000	296.5000	-0.150	-12.12
595	297.0000	297.0000	-0.150	-12.15
596	297.5000	297.5000	-0.150	-12.12
597	298.0000	298.0000	-0.150	-12.12
598	298.5000	298.5000	-0.150	-12.12
599	299.0000	299.0000	-0.150	-12.12
600	299.5000	299.5000	-0.150	-12.09
601	300.0000	300.0000	-0.150	-12.05
602	300.5000	300.5000	-0.150	-12.05
603	301.0000	301.0000	-0.150	-12.02
604	301.5000	301.5000	-0.150	-11.99
605	302.0000	302.0000	-0.150	-11.96
606	302.5000	302.5000	-0.150	-11.93
607	303.0000	303.0000	-0.150	-11.93
608	303.5000	303.5000	-0.150	-11.93
609	304.0000	304.0000	-0.150	-11.93
610	304.5000	304.5000	-0.150	-11.90
611	305.0000	305.0000	-0.150	-11.90
612	305.5000	305.5000	-0.150	-11.87
613	306.0000	306.0000	-0.150	-11.84
614	306.5000	306.5000	-0.150	-11.84
615	307.0000	307.0000	-0.150	-11.81
616	307.5000	307.5000	-0.150	-11.78
617	308.0000	308.0000	-0.150	-11.72
618	308.5000	308.5000	-0.150	-11.66
619	309.0000	309.0000	-0.150	-11.60
620	309.5000	309.5000	-0.150	-11.57
621	310.0000	310.0000	-0.150	-11.57
622	310.5000	310.5000	-0.150	-11.63
623	311.0000	311.0000	-0.150	-11.60
624	311.5000	311.5000	-0.150	-11.60
625	312.0000	312.0000	-0.150	-11.54
626	312.5000	312.5000	-0.150	-11.57
627	313.0000	313.0000	-0.150	-11.60
628	313.5000	313.5000	-0.150	-11.60
629	314.0000	314.0000	-0.150	-11.57
630	314.5000	314.5000	-0.150	-11.54
631	315.0000	315.0000	-0.150	-11.51
632	315.5000	315.5000	-0.150	-11.47
633	316.0000	316.0000	-0.150	-11.47
634	316.5000	316.5000	-0.150	-11.47
635	317.0000	317.0000	-0.150	-11.41
636	317.5000	317.5000	-0.150	-11.38
637	318.0000	318.0000	-0.150	-11.44
638	318.5000	318.5000	-0.150	-11.47
639	319.0000	319.0000	-0.150	-11.47
640	319.5000	319.5000	-0.150	-11.44
641	320.0000	320.0000	-0.150	-11.38
642	320.5000	320.5000	-0.150	-11.38
643	321.0000	321.0000	-0.150	-11.32
644	321.5000	321.5000	-0.150	-11.32
645	322.0000	322.0000	-0.150	-11.32
646	322.5000	322.5000	-0.150	-11.26
647	323.0000	323.0000	-0.150	-11.17
648	323.5000	323.5000	-0.150	-11.14
649	324.0000	324.0000	-0.150	-11.17
650	324.5000	324.5000	-0.150	-11.20
651	325.0000	325.0000	-0.150	-11.20
652	325.5000	325.5000	-0.150	-11.20
653	326.0000	326.0000	-0.150	-11.20
654	326.5000	326.5000	-0.150	-11.23
655	327.0000	327.0000	-0.150	-11.20
656	327.5000	327.5000	-0.150	-11.17
657	328.0000	328.0000	-0.150	-11.17
658	328.5000	328.5000	-0.150	-11.20
659	329.0000	329.0000	-0.150	-11.26
660	329.5000	329.5000	-0.150	-11.26
661	330.0000	330.0000	-0.150	-11.20
662	330.5000	330.5000	-0.150	-11.20
663	331.0000	331.0000	-0.150	-11.23
664	331.5000	331.5000	-0.150	-11.23
665	332.0000	332.0000	-0.150	-11.23
666	332.5000	332.5000	-0.150	-11.23
667	333.0000	333.0000	-0.150	-11.26
668	333.5000	333.5000	-0.150	-11.23
669	334.0000	334.0000	-0.150	-11.17
670	334.5000	334.5000	-0.150	-11.17
671	335.0000	335.0000	-0.150	-11.20
672	335.5000	335.5000	-0.150	-11.23
673	336.0000	336.0000	-0.150	-11.23
674	336.5000	336.5000	-0.150	-11.26
675	337.0000	337.0000	-0.150	-11.23
676	337.5000	337.5000	-0.150	-11.17
677	338.0000	338.0000	-0.150	-11.11
678	338.5000	338.5000	-0.150	-11.08
679	339.0000	339.0000	-0.150	-11.05
680	339.5000	339.5000	-0.150	-11.08
681	340.0000	340.0000	-0.150	-11.08
682	340.5000	340.5000	-0.150	-11.05
683	341.0000	341.0000	-0.150	-11.05
684	341.5000	341.5000	-0.150	-11.05
685	342.0000	342.0000	-0.150	-11.08
686	342.5000	342.5000	-0.150	-11.11
687	343.0000	343.0000	-0.150	-11.08
688	343.5000	343.5000	-0.150	-11.08
689	344.0000	344.0000	-0.150	-11.05
690	344.5000	344.5000	-0.150	-11.05
691	345.0000	345.0000	-0.150	-11.02
692	345.5000	345.5000	-0.150	-11.02
693	346.0000	346.0000	-0.150	-11.02
694	346.5000	346.5000	-0.150	-10.99
695	347.0000	347.0000	-0.150	-11.02
696	347.5000	347.5000	-0.150	-11.05
697	348.0000	348.0000	-0.150	-11.05
698	348.5000	348.5000	-0.150	-11.02
699	349.0000	349.0000	-0.150	-11.05
700	349.5000	349.5000	-0.150	-11.05
701	350.0000	350.0000	-0.150	-11.05
702	350.5000	350.5000	-0.150	-11.02
703	351.0000	351.0000	-0.150	-11.05
704	351.5000	351.5000	-0.150	-11.08
705	352.0000	352.0000	-0.150	-11.32
706	352.5000	352.5000	-0.150	-11.44
707	353.0000	353.0000	-0.150	-11.44
708	353.5000	353.5000	-0.150	-11.44
709	354.0000	354.0000	-0.150	-11.41
710	354.5000	354.5000	-0.150	-11.38
711	355.0000	355.0000	-0.150	-11.35
712	355.5000	355.5000	-0.150	-11.32
713	356.0000	356.0000	-0.150	-11.26
714	356.5000	356.5000	-0.150	-11.23
715	357.0000	357.0000	-0.150	-11.26
716	357.5000	357.5000	-0.150	-11.23
717	358.0000	358.0000	-0.150	-11.17
718	358.5000	358.5000	-0.150	-11.14
719	359.0000	359.0000	-0.150	-11.17
720	359.5000	359.5000	-0.150	-11.20
721	360.0000	360.0000	-0.150	-11.23
722	360.5000	360.5000	-0.150	-11.23
723	361.0000	361.0000	-0.150	-11.17
724	361.5000	361.5000	-0.150	-11.14
725	362.0000	362.0000	-0.150	-11.14
726	362.5000	362.5000	-0.150	-11.20
727	363.0000	363.0000	-0.150	-11.20
728	363.5000	363.5000	-0.150	-11.23
729	364.0000	364.0000	-0.150	-11.20
730	364.5000	364.5000	-0.150	-11.17
731	365.0000	365.0000	-0.150	-11.14
732	365.5000	365.5000	-0.150	-11.11
733	366.0000	366.0000	-0.150	-11.08
734	366.5000	366.5000	-0.150	-11.08
735	367.0000	367.0000	-0.150	-11.11
736	367.5000	367.5000	-0.150	-11.11
737	368.0000	368.0000	-0.150	-11.08
738	368.5000	368.5000	-0.150	-11.08
739	369.0000	369.0000	-0.150	-11.14
740	369.5000	369.5000	-0.150	-11.14
741	370.0000	370.0000	-0.150	-11.08
742	370.5000	370.5000	-0.150	-11.02
743	371.0000	371.0000	-0.150	-10.99
744	371.5000	371.5000	-0.150	-11.05
745	372.0000	372.0000	-0.150	-11.08
746	372.5000	372.5000	-0.150	-11.08
747	373.0000	373.0000	-0.150	-11.05
748	373.5000	373.5000	-0.150	-11.02
749	374.0000	374.0000	-0.150	-10.96
750	374.5000	374.5000	-0.150	-10.93
751	375.0000	375.0000	-0.150	-10.93
752	375.5000	375.5000	-0.150	-10.93
753	376.0000	376.0000	-0.150	-10.93
754	376.5000	376.5000	-0.150	-10.93
755	377.0000	377.0000	-0.150	-10.90
756	377.5000	377.5000	-0.150	-10.93
757	378.0000	378.0000	-0.174	-11.08
758	378.5000	378.5000	-0.200	-18.40
759	379.0000	379.0000	-0.200	-24.54
760	379.5000	379.5000	-0.200	-26.64
761	380.0000	380.0000	-0.200	-26.15
762	380.5000	380.5000	-0.200	-24.87
763	381.0000	381.0000	-0.200	-23.68
764	381.5000	381.5000	-0.200	-22.80
765	382.0000	382.0000	-0.200	-22.25
766	382.5000	382.5000	-0.200	-21.82
767	383.0000	383.0000	-0.200	-21.49
768	383.5000	383.5000	-0.200	-21.21
769	384.0000	384.0000	-0.200	-20.94
770	384.5000	384.5000	-0.200	-20.66
771	385.0000	385.0000	-0.200	-20.45
772	385.5000	385.5000	-0.200	-20.29
773	386.0000	386.0000	-0.200	-20.08
774	386.5000	386.5000	-0.200	-19.84
775	387.0000	387.0000	-0.200	-19.65
776	387.5000	387.5000	-0.200	-19.50
777	388.0000	388.0000	-0.200	-19.32
778	388.5000	388.5000	-0.200	-19.23
779	389.0000	389.0000	-0.200	-19.17
780	389.5000	389.5000	-0.200	-19.01
781	390.0000	390.0000	-0.200	-18.92
782	390.5000	390.5000	-0.200	-18.80
783	391.0000	391.0000	-0.200	-18.68
784	391.5000	391.5000	-0.200	-18.62
785	392.0000	392.0000	-0.200	-18.52
786	392.5000	392.5000	-0.200	-18.43
787	393.0000	393.0000	-0.200	-18.37
788	393.5000	393.5000	-0.200	-18.31
789	394.0000	394.0000	-0.200	-18.28
790	394.5000	394.5000	-0.200	-18.19
791	395.0000	395.0000	-0.200	-18.10
792	395.5000	395.5000	-0.200	-18.01
793	396.0000	396.0000	-0.200	-17.94
794	396.5000	396.5000	-0.200	-17.79
795	397.0000	397.0000	-0.200	-17.73
796	397.5000	397.5000	-0.200	-17.70
797	398.0000	398.0000	-0.200	-17.64
798	398.5000	398.5000	-0.200	-17.55
799	399.0000	399.0000	-0.200	-17.49
800	399.5000	399.5000	-0.200	-17.49
801	400.0000	400.0000	-0.200	-17.49
802	400.5000	400.5000	-0.200	-17.49
803	401.0000	401.0000	-0.200	-17.46
804	401.5000	401.5000	-0.200	-17.37
805	402.0000	402.0000	-0.200	-17.27
806	402.5000	402.5000	-0.200	-17.18
807	403.0000	403.0000	-0.200	-17.15
808	403.5000	403.5000	-0.200	-17.09
809	404.0000	404.0000	-0.200	-17.03
810	404.5000	404.5000	-0.200	-17.00
811	405.0000	405.0000	-0.200	-17.00
812	405.5000	405.5000	-0.200	-16.97
813	406.0000	406.0000	-0.200	-16.97
814	406.5000	406.5000	-0.200	-16.94
815	407.0000	407.0000	-0.200	-16.97
816	407.5000	407.5000	-0.200	-17.00
817	408.0000	408.0000	-0.200	-16.94
818	408.5000	408.5000	-0.200	-16.79
819	409.0000	409.0000	-0.200	-16.72
820	409.5000	409.5000	-0.200	-16.72
821	410.0000	410.0000	-0.200	-16.72
822	410.5000	410.5000	-0.200	-16.69
823	411.0000	411.0000	-0.200	-16.69
824	411.5000	411.5000	-0.200	-16.66
825	412.0000	412.0000	-0.200	-16.66
826	412.5000	412.5000	-0.200	-16.66
827	413.0000	413.0000	-0.200	-16.63
828	413.5000	413.5000	-0.200	-16.51
829	414.0000	414.0000	-0.200	-16.48
830	414.5000	414.5000	-0.200	-16.45
831	415.0000	415.0000	-0.200	-16.48
832	415.5000	415.5000	-0.200	-16.48
833	416.0000	416.0000	-0.200	-16.42
834	416.5000	416.5000	-0.200	-16.33
835	417.0000	417.0000	-0.200	-16.27
836	417.5000	417.5000	-0.200	-16.27
837	418.0000	418.0000	-0.200	-16.33
838	418.5000	418.5000	-0.200	-16.33
839	419.0000	419.0000	-0.200	-16.30
840	419.5000	419.5000	-0.200	-16.27
841	420.0000	420.0000	-0.200	-16.30
842	420.5000	420.5000	-0.200	-16.39
843	421.0000	421.0000	-0.200	-16.33
844	421.5000	421.5000	-0.200	-16.30
845	422.0000	422.0000	-0.200	-16.27
846	422.5000	422.5000	-0.200	-16.21
847	423.0000	423.0000	-0.200	-16.14
848	423.5000	423.5000	-0.200	-16.11
849	424.0000	424.0000	-0.200	-16.02
850	424.5000	424.5000	-0.200	-15.99
851	425.0000	425.0000	-0.200	-15.96
852	425.5000	425.5000	-0.200	-15.99
853	426.0000	426.0000	-0.200	-15.99
854	426.5000	426.5000	-0.200	-16.02
855	427.0000	427.0000	-0.200	-15.96
856	427.5000	427.5000	-0.200	-15.87
857	428.0000	428.0000	-0.200	-15.87
858	428.5000	428.5000	-0.200	-15.84
859	429.0000	429.0000	-0.200	-15.87
860	429.5000	429.5000	-0.200	-15.90
861	430.0000	430.0000	-0.200	-15.84
862	430.5000	430.5000	-0.200	-15.78
863	431.0000	431.0000	-0.200	-15.78
864	431.5000	431.5000	-0.200	-15.78
865	432.0000	432.0000	-0.200	-15.81
866	432.5000	432.5000	-0.200	-15.78
867	433.0000	433.0000	-0.200	-15.78
868	433.5000	433.5000	-0.200	-15.81
869	434.0000	434.0000	-0.200	-15.78
870	434.5000	434.5000	-0.200	-15.75
871	435.0000	435.0000	-0.200	-15.72
872	435.5000	435.5000	-0.200	-15.75
873	436.0000	436.0000	-0.200	-15.75
874	436.5000	436.5000	-0.200	-15.69
875	437.0000	437.0000	-0.200	-15.63
876	437.5000	437.5000	-0.200	-15.53
877	438.0000	438.0000	-0.200	-15.53
878	438.5000	438.5000	-0.200	-15.50
879	439.0000	439.0000	-0.200	-15.47
880	439.5000	439.5000	-0.200	-15.50
881	440.0000	440.0000	-0.200	-15.47
882	440.5000	440.5000	-0.200	-15.50
883	441.0000	441.0000	-0.200	-15.53
884	441.5000	441.5000	-0.200	-15.53
885	442.0000	442.0000	-0.200	-15.47
886	442.5000	442.5000	-0.200	-15.47
887	443.0000	443.0000	-0.200	-15.47
888	443.5000	443.5000	-0.200	-15.47
889	444.0000	444.0000	-0.200	-15.50
890	444.5000	444.5000	-0.200	-15.50
891	445.0000	445.0000	-0.200	-15.47
892	445.5000	445.5000	-0.200	-15.41
893	446.0000	446.0000	-0.200	-15.41
894	446.5000	446.5000	-0.200	-15.38
895	447.0000	447.0000	-0.200	-15.38
896	447.5000	447.5000	-0.200	-15.38
897	448.0000	448.0000	-0.200	-15.35
898	448.5000	448.5000	-0.200	-15.29
899	449.0000	449.0000	-0.200	-15.29
900	449.5000	449.5000	-0.200	-15.32
901	450.0000	450.0000	-0.200	-15.38
902	450.5000	450.5000	-0.200	-15.47
903	451.0000	451.0000	-0.200	-15.47
904	451.5000	451.5000	-0.200	-15.44
905	452.0000	452.0000	-0.200	-15.41
906	452.5000	452.5000	-0.200	-15.35
907	453.0000	453.0000	-0.200	-15.35
908	453.5000	453.5000	-0.200	-15.29
909	454.0000	454.0000	-0.200	-15.35
910	454.5000	454.5000	-0.200	-15.41
911	455.0000	455.0000	-0.200	-15.44
912	455.5000	455.5000	-0.200	-15.41
913	456.0000	456.0000	-0.200	-15.41
914	456.5000	456.5000	-0.200	-15.44
915	457.0000	457.0000	-0.200	-15.38
916	457.5000	457.5000	-0.200	-15.32
917	458.0000	458.0000	-0.200	-15.23
918	458.5000	458.5000	-0.200	-15.23
919	459.0000	459.0000	-0.200	-15.29
920	459.5000	459.5000	-0.200	-15.38
921	460.0000	460.0000	-0.200	-15.38
922	460.5000	460.5000	-0.200	-15.38
923	461.0000	461.0000	-0.200	-15.23
924	461.5000	461.5000	-0.200	-15.14
925	462.0000	462.0000	-0.200	-15.11
926	462.5000	462.5000	-0.200	-15.14
927	463.0000	463.0000	-0.200	-15.17
928	463.5000	463.5000	-0.200	-15.20
929	464.0000	464.0000	-0.200	-15.17
930	464.5000	464.5000	-0.200	-15.20
931	465.0000	465.0000	-0.200	-15.14
932	465.5000	465.5000	-0.200	-15.29
933	466.0000	466.0000	-0.200	-15.59
934	466.5000	466.5000	-0.200	-15.78
935	467.0000	467.0000	-0.200	-15.87
936	467.5000	467.5000	-0.200	-15.87
937	468.0000	468.0000	-0.200	-15.75
938	468.5000	468.5000	-0.200	-15.63
939	469.0000	469.0000	-0.200	-15.50
940	469.5000	469.5000	-0.200	-15.47
941	470.0000	470.0000	-0.200	-15.53
942	470.5000	470.5000	-0.200	-15.53
943	471.0000	471.0000	-0.200	-15.44
944	471.5000	471.5000	-0.200	-15.41
945	472.0000	472.0000	-0.200	-15.38
946	472.5000	472.5000	-0.200	-15.32
947	473.0000	473.0000	-0.200	-15.38
948	473.5000	473.5000	-0.200	-15.44
949	474.0000	474.0000	-0.200	-15.50
950	474.5000	474.5000	-0.200	-15.38
951	475.0000	475.0000	-0.200	-15.29
952	475.5000	475.5000	-0.200	-15.26
953	476.0000	476.0000	-0.200	-15.23
954	476.5000	476.5000	-0.200	-15.26
955	477.0000	477.0000	-0.200	-15.29
956	477.5000	477.5000	-0.200	-15.29
957	478.0000	478.0000	-0.200	-15.29
958	478.5000	478.5000	-0.200	-15.29
959	479.0000	479.0000	-0.200	-15.38
960	479.5000	479.5000	-0.200	-15.38
961	480.0000	480.0000	-0.200	-15.35
962	480.5000	480.5000	-0.200	-15.29
963	481.0000	481.0000	-0.200	-15.26
964	481.5000	481.5000	-0.200	-15.23
965	482.0000	482.0000	-0.200	-15.17
966	482.5000	482.5000	-0.200	-15.17
967	483.0000	483.0000	-0.200	-15.20
968	483.5000	483.5000	-0.200	-15.26
969	484.0000	484.0000	-0.200	-15.29
970	484.5000	484.5000	-0.200	-15.26
971	485.0000	485.0000	-0.200	-15.26
972	485.5000	485.5000	-0.200	-15.29
973	486.0000	486.0000	-0.200	-15.29
974	486.5000	486.5000	-0.200	-15.32
975	487.0000	487.0000	-0.200	-15.32
976	487.5000	487.5000	-0.200	-15.29
977	488.0000	488.0000	-0.200	-15.29
978	488.5000	488.5000	-0.200	-15.32
979	489.0000	489.0000	-0.200	-15.35
980	489.5000	489.5000	-0.200	-15.35
981	490.0000	490.0000	-0.200	-15.20
982	490.5000	490.5000	-0.200	-15.14
983	491.0000	491.0000	-0.200	-15.11
984	491.5000	491.5000	-0.200	-15.08
985	492.0000	492.0000	-0.200	-15.14
986	492.5000	492.5000	-0.200	-15.14
987	493.0000	493.0000	-0.200	-15.08
988	493.5000	493.5000	-0.200	-14.98
989	494.0000	494.0000	-0.200	-14.95
990	494.5000	494.5000	-0.200	-14.95
991	495.0000	495.0000	-0.200	-14.92
992	495.5000	495.5000	-0.200	-14.89
993	496.0000	496.0000	-0.200	-14.98
994	496.5000	496.5000	-0.200	-14.98
995	497.0000	497.0000	-0.200	-14.92
996	497.5000	497.5000	-0.200	-14.86
997	498.0000	498.0000	-0.200	-14.89
998	498.5000	498.5000	-0.200	-14.89
999	499.0000	499.0000	-0.200	-14.89
1000	499.5000	499.5000	-0.200	-14.86
1001	500.0000	500.0000	-0.200	-14.89
1002	500.5000	500.5000	-0.200	-14.92
1003	501.0000	501.0000	-0.200	-14.89
1004	501.5000	501.5000	-0.200	-14.86
1005	502.0000	502.0000	-0.200	-14.83
1006	502.5000	502.5000	-0.200	-14.83
1007	503.0000	503.0000	-0.200	-14.83
1008	503.5000	503.5000	-0.200	-14.83
1009	504.0000	504.0000	-0.200	-14.83
1010	504.5000	504.5000	-0.200	-14.83
1011	505.0000	505.0000	-0.200	-14.77
1012	505.5000	505.5000	-0.200	-14.74
1013	506.0000	506.0000	-0.200	-14.68
1014	506.5000	506.5000	-0.200	-14.59
1015	507.0000	507.0000	-0.200	-14.59
1016	507.5000	507.5000	-0.200	-14.65
1017	508.0000	508.0000	-0.200	-14.74
1018	508.5000	508.5000	-0.200	-14.74
1019	509.0000	509.0000	-0.200	-14.71
1020	509.5000	509.5000	-0.200	-14.74
1021	510.0000	510.0000	-0.200	-14.71
1022	510.5000	510.5000	-0.200	-14.74
1023	511.0000	511.0000	-0.200	-14.80
1024	511.5000	511.5000	-0.200	-14.77
1025	512.0000	512.0000	-0.200	-14.71
1026	512.5000	512.5000	-0.200	-14.77
1027	513.0000	513.0000	-0.200	-14.83
1028	513.5000	513.5000	-0.250	-22.92
1029	514.0000	514.0000	-0.250	-32.72
1030	514.5000	514.5000	-0.250	-36.47
1031	515.0000	515.0000	-0.250	-35.95
1032	515.5000	515.5000	-0.250	-34.00
1033	516.0000	516.0000	-0.250	-32.14
1034	516.5000	516.5000	-0.250	-30.82
1035	517.0000	517.0000	-0.250	-29.91
1036	517.5000	517.5000	-0.250	-29.21
1037	518.0000	518.0000	-0.250	-28.66
1038	518.5000	518.5000	-0.250	-28.23
1039	519.0000	519.0000	-0.250	-27.80
1040	519.5000	519.5000	-0.250	-27.47
1041	520.0000	520.0000	-0.250	-27.10
1042	520.5000	520.5000	-0.250	-26.83
1043	521.0000	521.0000	-0.250	-26.49
1044	521.5000	521.5000	-0.250	-26.18
1045	522.0000	522.0000	-0.250	-25.85
1046	522.5000	522.5000	-0.250	-25.61
1047	523.0000	523.0000	-0.250	-25.48
1048	523.5000	523.5000	-0.250	-25.39
1049	524.0000	524.0000	-0.250	-25.27
1050	524.5000	524.5000	-0.250	-25.06
1051	525.0000	525.0000	-0.250	-24.90
1052	525.5000	525.5000	-0.250	-24.81
1053	526.0000	526.0000	-0.250	-24.63
1054	526.5000	526.5000	-0.250	-24.38
1055	527.0000	527.0000	-0.250	-24.23
1056	527.5000	527.5000	-0.250	-24.14
1057	528.0000	528.0000	-0.250	-24.08
1058	528.5000	528.5000	-0.250	-23.93
1059	529.0000	529.0000	-0.250	-23.83
1060	529.5000	529.5000	-0.250	-23.77
1061	530.0000	530.0000	-0.250	-23.65
1062	530.5000	530.5000	-0.250	-23.50
1063	531.0000	531.0000	-0.250	-23.32
1064	531.5000	531.5000	-0.250	-23.22
1065	532.0000	532.0000	-0.250	-23.22
1066	532.5000	532.5000	-0.250	-23.16
1067	533.0000	533.0000	-0.250	-23.10
1068	533.5000	533.5000	-0.250	-23.01
1069	534.0000	534.0000	-0.250	-22.86
1070	534.5000	534.5000	-0.250	-22.71
1071	535.0000	535.0000	-0.250	-22.61
1072	535.5000	535.5000	-0.250	-22.61
1073	536.0000	536.0000	-0.250	-22.55
1074	536.5000	536.5000	-0.250	-22.49
1075	537.0000	537.0000	-0.250	-22.40
1076	537.5000	537.5000	-0.250	-22.37
1077	538.0000	538.0000	-0.250	-22.40
1078	538.5000	538.5000	-0.250	-22.31
1079	539.0000	539.0000	-0.250	-22.19
1080	539.5000	539.5000	-0.250	-22.16
1081	540.0000	540.0000	-0.250	-22.19
1082	540.5000	540.5000	-0.250	-22.25
1083	541.0000	541.0000	-0.250	-22.22
1084	541.5000	541.5000	-0.250	-22.13
1085	542.0000	542.0000	-0.250	-22.03
1086	542.5000	542.5000	-0.250	-22.03
1087	543.0000	543.0000	-0.250	-22.00
1088	543.5000	543.5000	-0.250	-22.03
1089	544.0000	544.0000	-0.250	-22.06
1090	544.5000	544.5000	-0.250	-21.97
1091	545.0000	545.0000	-0.250	-21.91
1092	545.5000	545.5000	-0.250	-21.85
1093	546.0000	546.0000	-0.250	-21.79
1094	546.5000	546.5000	-0.250	-21.79
1095	547.0000	547.0000	-0.250	-21.73
1096	547.5000	547.5000	-0.250	-21.61
1097	548.0000	548.0000	-0.250	-21.52
1098	548.5000	548.5000	-0.250	-21.45
1099	549.0000	549.0000	-0.250	-21.39
1100	549.5000	549.5000	-0.250	-21.30
1101	550.0000	550.0000	-0.250	-21.39
1102	550.5000	550.5000	-0.250	-21.45
1103	551.0000	551.0000	-0.250	-21.39
1104	551.5000	551.5000	-0.250	-21.33
1105	552.0000	552.0000	-0.250	-21.33
1106	552.5000	552.5000	-0.250	-21.33
1107	553.0000	553.0000	-0.250	-21.33
1108	553.5000	553.5000	-0.250	-21.27
1109	554.0000	554.0000	-0.250	-21.21
1110	554.5000	554.5000	-0.250	-21.21
1111	555.0000	555.0000	-0.250	-21.12
1112	555.5000	555.5000	-0.250	-21.03
1113	556.0000	556.0000	-0.250	-21.00
1114	556.5000	556.5000	-0.250	-21.03
1115	557.0000	557.0000	-0.250	-21.06
1116	557.5000	557.5000	-0.250	-21.06
1117	558.0000	558.0000	-0.250	-20.97
1118	558.5000	558.5000	-0.250	-20.94
1119	559.0000	559.0000	-0.250	-20.91
1120	559.5000	559.5000	-0.250	-20.87
1121	560.0000	560.0000	-0.250	-20.87
1122	560.5000	560.5000	-0.250	-20.81
1123	561.0000	561.0000	-0.250	-20.78
1124	561.5000	561.5000	-0.250	-20.87
1125	562.0000	562.0000	-0.250	-20.94
1126	562.5000	562.5000	-0.250	-20.91
1127	563.0000	563.0000	-0.250	-20.94
1128	563.5000	563.5000	-0.250	-20.97
1129	564.0000	564.0000	-0.250	-20.94
1130	564.5000	564.5000	-0.250	-20.94
1131	565.0000	565.0000	-0.250	-20.84
1132	565.5000	565.5000	-0.250	-20.81
1133	566.0000	566.0000	-0.250	-20.78
1134	566.5000	566.5000	-0.250	-20.78
1135	567.0000	567.0000	-0.250	-20.69
1136	567.5000	567.5000	-0.250	-20.69
1137	568.0000	568.0000	-0.250	-20.66
1138	568.5000	568.5000	-0.250	-20.60
1139	569.0000	569.0000	-0.250	-20.60
1140	569.5000	569.5000	-0.250	-20.60
1141	570.0000	570.0000	-0.250	-20.60
1142	570.5000	570.5000	-0.250	-20.57
1143	571.0000	571.0000	-0.250	-20.60
1144	571.5000	571.5000	-0.250	-20.57
1145	572.0000	572.0000	-0.250	-20.51
1146	572.5000	572.5000	-0.250	-20.48
1147	573.0000	573.0000	-0.250	-20.42
1148	573.5000	573.5000	-0.250	-20.36
1149	574.0000	574.0000	-0.250	-20.33
1150	574.5000	574.5000	-0.250	-20.39
1151	575.0000	575.0000	-0.250	-20.42
1152	575.5000	575.5000	-0.250	-20.39
1153	576.0000	576.0000	-0.250	-20.39
1154	576.5000	576.5000	-0.250	-20.42
1155	577.0000	577.0000	-0.250	-20.39
1156	577.5000	577.5000	-0.250	-20.29
1157	578.0000	578.0000	-0.250	-20.26
1158	578.5000	578.5000	-0.250	-20.36
1159	579.0000	579.0000	-0.250	-20.26
1160	579.5000	579.5000	-0.250	-20.20
1161	580.0000	580.0000	-0.250	-20.20
1162	580.5000	580.5000	-0.250	-20.20
1163	581.0000	581.0000	-0.250	-20.17
1164	581.5000	581.5000	-0.250	-20.33
1165	582.0000	582.0000	-0.250	-20.39
1166	582.5000	582.5000	-0.250	-20.29
1167	583.0000	583.0000	-0.250	-20.23
1168	583.5000	583.5000	-0.250	-20.17
1169	584.0000	584.0000	-0.250	-20.14
1170	584.5000	584.5000	-0.250	-20.14
1171	585.0000	585.0000	-0.250	-20.14
1172	585.5000	585.5000	-0.250	-20.17
1173	586.0000	586.0000	-0.250	-20.17
1174	586.5000	586.5000	-0.250	-20.17
1175	587.0000	587.0000	-0.250	-20.14
1176	587.5000	587.5000	-0.250	-20.14
1177	588.0000	588.0000	-0.250	-20.08
1178	588.5000	588.5000	-0.250	-20.08
1179	589.0000	589.0000	-0.250	-20.08
1180	589.5000	589.5000	-0.250	-20.14
1181	590.0000	590.0000	-0.250	-20.14
1182	590.5000	590.5000	-0.250	-20.11
1183	591.0000	591.0000	-0.250	-20.11
1184	591.5000	591.5000	-0.250	-20.08
1185	592.0000	592.0000	-0.250	-20.08
1186	592.5000	592.5000	-0.250	-20.05
1187	593.0000	593.0000	-0.250	-20.02
1188	593.5000	593.5000	-0.250	-20.02
1189	594.0000	594.0000	-0.250	-19.96
1190	594.5000	594.5000	-0.250	-19.96
1191	595.0000	595.0000	-0.250	-20.02
1192	595.5000	595.5000	-0.250	-20.05
1193	596.0000	596.0000	-0.250	-20.08
1194	596.5000	596.5000	-0.250	-20.02
1195	597.0000	597.0000	-0.250	-19.90
1196	597.5000	597.5000	-0.250	-19.81
1197	598.0000	598.0000	-0.250	-19.78
1198	598.5000	598.5000	-0.250	-19.78
1199	599.0000	599.0000	-0.250	-19.78
1200	599.5000	599.5000	-0.250	-19.81
1201	600.0000	600.0000	-0.250	-19.78
1202	600.5000	600.5000	-0.250	-19.81
1203	601.0000	601.0000	-0.250	-19.81
1204	601.5000	601.5000	-0.250	-19.81
1205	602.0000	602.0000	-0.250	-19.81
1206	602.5000	602.5000	-0.250	-19.75
1207	603.0000	603.0000	-0.250	-19.75
1208	603.5000	603.5000	-0.250	-19.78
1209	604.0000	604.0000	-0.250	-19.71
1210	604.5000	604.5000	-0.250	-19.71
1211	605.0000	605.0000	-0.250	-19.78
1212	605.5000	605.5000	-0.250	-19.68
1213	606.0000	606.0000	-0.250	-19.62
1214	606.5000	606.5000	-0.250	-19.68
1215	607.0000	607.0000	-0.250	-19.75
1216	607.5000	607.5000	-0.250	-19.78
1217	608.0000	608.0000	-0.250	-19.84
1218	608.5000	608.5000	-0.250	-19.93
1219	609.0000	609.0000	-0.250	-19.87
1220	609.5000	609.5000	-0.250	-19.78
1221	610.0000	610.0000	-0.250	-19.65
1222	610.5000	610.5000	-0.250	-19.59
1223	611.0000	611.0000	-0.250	-19.65
1224	611.5000	611.5000	-0.250	-19.62
1225	612.0000	612.0000	-0.250	-19.59
1226	612.5000	612.5000	-0.250	-19.59
1227	613.0000	613.0000	-0.250	-19.50
1228	613.5000	613.5000	-0.250	-19.50
1229	614.0000	614.0000	-0.250	-19.56
1230	614.5000	614.5000	-0.250	-19.62
1231	615.0000	615.0000	-0.250	-19.59
1232	615.5000	615.5000	-0.250	-19.53
1233	616.0000	616.0000	-0.250	-19.53
1234	616.5000	616.5000	-0.250	-19.59
1235	617.0000	617.0000	-0.250	-19.68
1236	617.5000	617.5000	-0.250	-19.71
1237	618.0000	618.0000	-0.250	-19.62
1238	618.5000	618.5000	-0.250	-19.50
1239	619.0000	619.0000	-0.250	-19.47
1240	619.5000	619.5000	-0.250	-19.47
1241	620.0000	620.0000	-0.250	-19.65
1242	620.5000	620.5000	-0.250	-19.68
1243	621.0000	621.0000	-0.250	-19.59
1244	621.5000	621.5000	-0.250	-19.50
1245	622.0000	622.0000	-0.250	-19.44
1246	622.5000	622.5000	-0.250	-19.38
1247	623.0000	623.0000	-0.250	-19.38
1248	623.5000	623.5000	-0.250	-19.41
1249	624.0000	624.0000	-0.250	-19.38
1250	624.5000	624.5000	-0.250	-19.44
1251	625.0000	625.0000	-0.250	-19.56
1252	625.5000	625.5000	-0.250	-19.59
1253	626.0000	626.0000	-0.250	-19.53
1254	626.5000	626.5000	-0.250	-19.50
1255	627.0000	627.0000	-0.250	-19.50
1256	627.5000	627.5000	-0.250	-19.50
1257	628.0000	628.0000	-0.250	-19.53
1258	628.5000	628.5000	-0.250	-19.50
1259	629.0000	629.0000	-0.250	-19.44
1260	629.5000	629.5000	-0.250	-19.41
1261	630.0000	630.0000	-0.250	-19.29
1262	630.5000	630.5000	-0.250	-19.32
1263	631.0000	631.0000	-0.250	-19.38
1264	631.5000	631.5000	-0.250	-19.47
1265	632.0000	632.0000	-0.250	-19.56
1266	632.5000	632.5000	-0.250	-19.56
1267	633.0000	633.0000	-0.250	-19.62
1268	633.5000	633.5000	-0.250	-19.71
1269	634.0000	634.0000	-0.250	-19.65
1270	634.5000	634.5000	-0.250	-19.59
1271	635.0000	635.0000	-0.250	-19.59
1272	635.5000	635.5000	-0.250	-19.56
1273	636.0000	636.0000	-0.250	-19.50
1274	636.5000	636.5000	-0.250	-19.50
1275	637.0000	637.0000	-0.250	-19.59
1276	637.5000	637.5000	-0.250	-19.59
1277	638.0000	638.0000	-0.250	-19.59
1278	638.5000	638.5000	-0.250	-19.59
1279	639.0000	639.0000	-0.250	-19.62
1280	639.5000	639.5000	-0.250	-19.62
1281	640.0000	640.0000	-0.250	-19.50
1282	640.5000	640.5000	-0.250	-19.41
1283	641.0000	641.0000	-0.250	-19.41
1284	641.5000	641.5000	-0.250	-19.50
1285	642.0000	642.0000	-0.250	-19.59
1286	642.5000	642.5000	-0.250	-19.65
1287	643.0000	643.0000	-0.250	-19.59
1288	643.5000	643.5000	-0.250	-19.53
1289	644.0000	644.0000	-0.250	-19.47
1290	644.5000	644.5000	-0.250	-19.38
1291	645.0000	645.0000	-0.250	-19.35
1292	645.5000	645.5000	-0.250	-19.41
1293	646.0000	646.0000	-0.250	-19.47
1294	646.5000	646.5000	-0.250	-19.53
1295	647.0000	647.0000	-0.250	-19.50
1296	647.5000	647.5000	-0.250	-19.44
1297	648.0000	648.0000	-0.250	-19.47
1298	648.5000	648.5000	-0.250	-19.47
1299	649.0000	649.0000	-0.250	-19.41
1300	649.5000	649.5000	-0.250	-19.32
1301	650.0000	650.0000	-0.250	-19.23
1302	650.5000	650.5000	-0.250	-19.26
1303	651.0000	651.0000	-0.250	-19.32
1304	651.5000	651.5000	-0.250	-19.35
1305	652.0000	652.0000	-0.250	-19.38
1306	652.5000	652.5000	-0.250	-19.41
1307	653.0000	653.0000	-0.250	-19.44
1308	653.5000	653.5000	-0.250	-19.44
1309	654.0000	654.0000	-0.250	-19.41
1310	654.5000	654.5000	-0.250	-19.35
1311	655.0000	655.0000	-0.250	-19.35
1312	655.5000	655.5000	-0.250	-19.29
1313	656.0000	656.0000	-0.250	-19.32
1314	656.5000	656.5000	-0.250	-19.47
1315	657.0000	657.0000	-0.250	-19.56
1316	657.5000	657.5000	-0.250	-19.50
1317	658.0000	658.0000	-0.250	-19.47
1318	658.5000	658.5000	-0.250	-19.44
1319	659.0000	659.0000	-0.250	-19.38
1320	659.5000	659.5000	-0.250	-19.35
1321	660.0000	660.0000	-0.250	-19.32
1322	660.5000	660.5000	-0.250	-19.26
1323	661.0000	661.0000	-0.250	-19.29
1324	661.5000	661.5000	-0.250	-19.20
1325	662.0000	662.0000	-0.250	-19.17
1326	662.5000	662.5000	-0.250	-19.29
1327	663.0000	663.0000	-0.250	-19.35
1328	663.5000	663.5000	-0.250	-19.44
1329	664.0000	664.0000	-0.250	-19.35
1330	664.5000	664.5000	-0.250	-19.29
1331	665.0000	665.0000	-0.250	-19.26
1332	665.5000	665.5000	-0.250	-19.38
1333	666.0000	666.0000	-0.250	-19.44
1334	666.5000	666.5000	-0.250	-19.50
1335	667.0000	667.0000	-0.250	-19.44
1336	667.5000	667.5000	-0.250	-19.41
1337	668.0000	668.0000	-0.250	-19.38
1338	668.5000	668.5000	-0.250	-19.38
1339	669.0000	669.0000	-0.250	-19.41
1340	669.5000	669.5000	-0.250	-19.44
1341	670.0000	670.0000	-0.250	-19.41
1342	670.5000	670.5000	-0.250	-19.84
1343	671.0000	671.0000	-0.250	-20.17
1344	671.5000	671.5000	-0.250	-20.20
1345	672.0000	672.0000	-0.250	-20.11
1346	672.5000	672.5000	-0.250	-19.99
1347	673.0000	673.0000	-0.250	-19.87
1348	673.5000	673.5000	-0.250	-19.75
1349	674.0000	674.0000	-0.250	-19.62
1350	674.5000	674.5000	-0.250	-19.59
1351	675.0000	675.0000	-0.250	-19.65
1352	675.5000	675.5000	-0.250	-19.68
1353	676.0000	676.0000	-0.250	-19.68
1354	676.5000	676.5000	-0.250	-19.65
1355	677.0000	677.0000	-0.250	-19.59
1356	677.5000	677.5000	-0.250	-19.62
1357	678.0000	678.0000	-0.250	-19.65
1358	678.5000	678.5000	-0.250	-19.62
1359	679.0000	679.0000	-0.250	-19.62
1360	679.5000	679.5000	-0.250	-19.59
1361	680.0000	680.0000	-0.250	-19.59
1362	680.5000	680.5000	-0.250	-19.59
1363	681.0000	681.0000	-0.250	-19.56
1364	681.5000	681.5000	-0.250	-19.50
1365	682.0000	682.0000	-0.250	-19.47
1366	682.5000	682.5000	-0.250	-19.50
1367	683.0000	683.0000	-0.250	-19.53
1368	683.5000	683.5000	-0.250	-19.47
1369	684.0000	684.0000	-0.250	-19.41
1370	684.5000	684.5000	-0.250	-19.47
1371	685.0000	685.0000	-0.250	-19.53
1372	685.5000	685.5000	-0.250	-19.56
1373	686.0000	686.0000	-0.250	-19.53
1374	686.5000	686.5000	-0.250	-19.47
1375	687.0000	687.0000	-0.250	-19.47
1376	687.5000	687.5000	-0.250	-19.44
1377	688.0000	688.0000	-0.250	-19.44
1378	688.5000	688.5000	-0.250	-19.50
1379	689.0000	689.0000	-0.250	-19.47
1380	689.5000	689.5000	-0.250	-19.41
1381	690.0000	690.0000	-0.250	-19.35
1382	690.5000	690.5000	-0.250	-19.38
1383	691.0000	691.0000	-0.250	-19.41
1384	691.5000	691.5000	-0.250	-19.38
1385	692.0000	692.0000	-0.250	-19.32
1386	692.5000	692.5000	-0.250	-19.23
1387	693.0000	693.0000	-0.250	-19.32
1388	693.5000	693.5000	-0.250	-19.38
1389	694.0000	694.0000	-0.250	-19.44
1390	694.5000	694.5000	-0.250	-19.47
1391	695.0000	695.0000	-0.250	-19.47
1392	695.5000	695.5000	-0.250	-19.47
1393	696.0000	696.0000	-0.250	-19.47
1394	696.5000	696.5000	-0.250	-19.59
1395	697.0000	697.0000	-0.250	-19.53
1396	697.5000	697.5000	-0.250	-19.44
1397	698.0000	698.0000	-0.250	-19.35
1398	698.5000	698.5000	-0.250	-19.29
1399	699.0000	699.0000	-0.250	-19.26
1400	699.5000	699.5000	-0.250	-19.26
1401	700.0000	700.0000	-0.250	-19.26
1402	700.5000	700.5000	-0.250	-19.35
1403	701.0000	701.0000	-0.250	-19.38
1404	701.5000	701.5000	-0.250	-19.44
1405	702.0000	702.0000	-0.250	-19.44
1406	702.5000	702.5000	-0.250	-19.44
1407	703.0000	703.0000	-0.250	-19.44
1408	703.5000	703.5000	-0.250	-19.35
1409	704.0000	704.0000	-0.250	-19.35
1410	704.5000	704.5000	-0.250	-19.38
1411	705.0000	705.0000	-0.250	-19.44
1412	705.5000	705.5000	-0.250	-19.41
1413	706.0000	706.0000	-0.250	-19.38
1414	706.5000	706.5000	-0.250	-19.47
1415	707.0000	707.0000	-0.250	-19.50
1416	707.5000	707.5000	-0.250	-19.50
1417	708.0000	708.0000	-0.250	-19.44
1418	708.5000	708.5000	-0.250	-19.44
1419	709.0000	709.0000	-0.250	-19.44
1420	709.5000	709.5000	-0.250	-19.47
1421	710.0000	710.0000	-0.250	-19.41
1422	710.5000	710.5000	-0.250	-19.41
1423	711.0000	711.0000	-0.250	-19.41
1424	711.5000	711.5000	-0.250	-19.35
1425	712.0000	712.0000	-0.250	-19.32
1426	712.5000	712.5000	-0.250	-19.35
1427	713.0000	713.0000	-0.250	-19.32
1428	713.5000	713.5000	-0.250	-19.32
1429	714.0000	714.0000	-0.250	-19.26
1430	714.5000	714.5000	-0.250	-19.23
1431	715.0000	715.0000	-0.250	-19.35
1432	715.5000	715.5000	-0.250	-19.44
1433	716.0000	716.0000	-0.250	-19.50
1434	716.5000	716.5000	-0.250	-19.50
1435	717.0000	717.0000	-0.250	-19.44
1436	717.5000	717.5000	-0.250	-19.32
1437	718.0000	718.0000	-0.301	-21.30
1438	718.5000	718.5000	-0.300	-38.61
1439	719.0000	719.0000	-0.300	-49.90
1440	719.5000	719.5000	-0.300	-52.28
1441	720.0000	720.0000	-0.300	-49.93
1442	720.5000	720.5000	-0.300	-46.66
1443	721.0000	721.0000	-0.300	-43.95
1444	721.5000	721.5000	-0.300	-42.18
1445	722.0000	722.0000	-0.300	-40.96
1446	722.5000	722.5000	-0.300	-39.98
1447	723.0000	723.0000	-0.300	-39.12
1448	723.5000	723.5000	-0.300	-38.42
1449	724.0000	724.0000	-0.300	-37.81
1450	724.5000	724.5000	-0.300	-37.35
1451	725.0000	725.0000	-0.300	-36.90
1452	725.5000	725.5000	-0.300	-36.53
1453	726.0000	726.0000	-0.300	-36.10
1454	726.5000	726.5000	-0.300	-35.68
1455	727.0000	727.0000	-0.300	-35.31
1456	727.5000	727.5000	-0.300	-34.94
1457	728.0000	728.0000	-0.300	-34.55
1458	728.5000	728.5000	-0.300	-34.24
1459	729.0000	729.0000	-0.300	-33.97
1460	729.5000	729.5000	-0.300	-33.81
1461	730.0000	730.0000	-0.300	-33.66
1462	730.5000	730.5000	-0.300	-33.51
1463	731.0000	731.0000	-0.300	-33.33
1464	731.5000	731.5000	-0.300	-33.08
1465	732.0000	732.0000	-0.300	-32.99
1466	732.5000	732.5000	-0.300	-32.84
1467	733.0000	733.0000	-0.300	-32.62
1468	733.5000	733.5000	-0.300	-32.32
1469	734.0000	734.0000	-0.300	-32.14
1470	734.5000	734.5000	-0.300	-31.95
1471	735.0000	735.0000	-0.300	-31.83
1472	735.5000	735.5000	-0.300	-31.68
1473	736.0000	736.0000	-0.300	-31.46
1474	736.5000	736.5000	-0.300	-31.40
1475	737.0000	737.0000	-0.300	-31.31
1476	737.5000	737.5000	-0.300	-31.19
1477	738.0000	738.0000	-0.300	-31.10
1478	738.5000	738.5000	-0.300	-31.01
1479	739.0000	739.0000	-0.300	-30.85
1480	739.5000	739.5000	-0.300	-30.70
1481	740.0000	740.0000	-0.300	-30.58
1482	740.5000	740.5000	-0.300	-30.49
1483	741.0000	741.0000	-0.300	-30.46
1484	741.5000	741.5000	-0.300	-30.40
1485	742.0000	742.0000	-0.300	-30.34
1486	742.5000	742.5000	-0.300	-30.18
1487	743.0000	743.0000	-0.300	-30.09
1488	743.5000	743.5000	-0.300	-30.03
1489	744.0000	744.0000	-0.300	-29.82
1490	744.5000	744.5000	-0.300	-29.79
1491	745.0000	745.0000	-0.300	-29.85
1492	745.5000	745.5000	-0.300	-29.79
1493	746.0000	746.0000	-0.300	-29.73
1494	746.5000	746.5000	-0.300	-29.51
1495	747.0000	747.0000	-0.300	-29.33
1496	747.5000	747.5000	-0.300	-29.27
1497	748.0000	748.0000	-0.300	-29.24
1498	748.5000	748.5000	-0.300	-29.24
1499	749.0000	749.0000	-0.300	-29.21
1500	749.5000	749.5000	-0.300	-29.15
1	749.5000	0.0000	-0.300	-29.15
2	750.0000	0.5000	-0.300	-29.11
3	750.5000	1.0000	-0.300	-29.08
4	751.0000	1.5000	-0.300	-29.05
5	751.5000	2.0000	-0.300	-29.02
6	752.0000	2.5000	-0.300	-28.99
7	752.5000	3.0000	-0.300	-28.90
8	753.0000	3.5000	-0.300	-28.90
9	753.5000	4.0000	-0.300	-28.90
10	754.0000	4.5000	-0.300	-28.75
11	754.5000	5.0000	-0.300	-28.66
12	755.0000	5.5000	-0.300	-28.78
13	755.5000	6.0000	-0.300	-28.81
14	756.0000	6.5000	-0.300	-28.78
15	756.5000	7.0000	-0.300	-28.75
16	757.0000	7.5000	-0.300	-28.72
17	757.5000	8.0000	-0.300	-28.66
18	758.0000	8.5000	-0.300	-28.63
19	758.5000	9.0000	-0.300	-28.60
20	759.0000	9.5000	-0.300	-28.63
21	759.5000	10.0000	-0.300	-28.60
22	760.0000	10.5000	-0.300	-28.41
23	760.5000	11.0000	-0.300	-28.29
24	761.0000	11.5000	-0.300	-28.23
25	761.5000	12.0000	-0.300	-28.17
26	762.0000	12.5000	-0.300	-28.14
27	762.5000	13.0000	-0.300	-28.08
28	763.0000	13.5000	-0.300	-28.02
29	763.5000	14.0000	-0.300	-27.95
30	764.0000	14.5000	-0.300	-27.95
31	764.5000	15.0000	-0.300	-27.99
32	765.0000	15.5000	-0.300	-27.99
33	765.5000	16.0000	-0.300	-27.89
34	766.0000	16.5000	-0.300	-27.74
35	766.5000	17.0000	-0.300	-27.71
36	767.0000	17.5000	-0.300	-27.74
37	767.5000	18.0000	-0.300	-27.62
38	768.0000	18.5000	-0.300	-27.56
39	768.5000	19.0000	-0.300	-27.50
40	769.0000	19.5000	-0.300	-27.56
41	769.5000	20.0000	-0.300	-27.56
42	770.0000	20.5000	-0.300	-27.59
43	770.5000	21.0000	-0.300	-27.59
44	771.0000	21.5000	-0.300	-27.53
45	771.5000	22.0000	-0.300	-27.53
46	772.0000	22.5000	-0.300	-27.47
47	772.5000	23.0000	-0.300	-27.41
48	773.0000	23.5000	-0.300	-27.50
49	773.5000	24.0000	-0.300	-27.44
50	774.0000	24.5000	-0.300	-27.31
51	774.5000	25.0000	-0.300	-27.28
52	775.0000	25.5000	-0.300	-27.25
53	775.5000	26.0000	-0.300	-27.25
54	776.0000	26.5000	-0.300	-27.22
55	776.5000	27.0000	-0.300	-27.19
56	777.0000	27.5000	-0.300	-27.25
57	777.5000	28.0000	-0.300	-27.31
58	778.0000	28.5000	-0.300	-27.25
59	778.5000	29.0000	-0.300	-27.22
60	779.0000	29.5000	-0.300	-27.19
61	779.5000	30.0000	-0.300	-27.22
62	780.0000	30.5000	-0.300	-27.25
63	780.5000	31.0000	-0.300	-27.22
64	781.0000	31.5000	-0.300	-27.16
65	781.5000	32.0000	-0.300	-27.13
66	782.0000	32.5000	-0.300	-27.16
67	782.5000	33.0000	-0.300	-27.25
68	783.0000	33.5000	-0.300	-27.34
69	783.5000	34.0000	-0.300	-27.31
70	784.0000	34.5000	-0.300	-27.31
71	784.5000	35.0000	-0.300	-27.28
72	785.0000	35.5000	-0.300	-27.22
73	785.5000	36.0000	-0.300	-27.13
74	786.0000	36.5000	-0.300	-27.01
75	786.5000	37.0000	-0.300	-26.92
76	787.0000	37.5000	-0.300	-26.80
77	787.5000	38.0000	-0.300	-26.76
78	788.0000	38.5000	-0.300	-26.70
79	788.5000	39.0000	-0.300	-26.70
80	789.0000	39.5000	-0.300	-26.80
81	789.5000	40.0000	-0.300	-26.86
82	790.0000	40.5000	-0.300	-26.76
83	790.5000	41.0000	-0.300	-26.70
84	791.0000	41.5000	-0.300	-26.76
85	791.5000	42.0000	-0.300	-26.89
86	792.0000	42.5000	-0.300	-26.92
87	792.5000	43.0000	-0.300	-26.76
88	793.0000	43.5000	-0.300	-26.73
89	793.5000	44.0000	-0.300	-26.70
90	794.0000	44.5000	-0.300	-26.70
91	794.5000	45.0000	-0.300	-26.58
92	795.0000	45.5000	-0.300	-26.58
93	795.5000	46.0000	-0.300	-26.55
94	796.0000	46.5000	-0.300	-26.49
95	796.5000	47.0000	-0.300	-26.52
96	797.0000	47.5000	-0.300	-26.61
97	797.5000	48.0000	-0.300	-26.73
98	798.0000	48.5000	-0.300	-26.80
99	798.5000	49.0000	-0.300	-26.64
100	799.0000	49.5000	-0.300	-26.49
101	799.5000	50.0000	-0.300	-26.46
102	800.0000	50.5000	-0.300	-26.43
103	800.5000	51.0000	-0.300	-26.40
104	801.0000	51.5000	-0.300	-26.37
105	801.5000	52.0000	-0.300	-26.31
106	802.0000	52.5000	-0.300	-26.37
107	802.5000	53.0000	-0.300	-26.43
108	803.0000	53.5000	-0.300	-26.40
109	803.5000	54.0000	-0.300	-26.40
110	804.0000	54.5000	-0.300	-26.46
111	804.5000	55.0000	-0.300	-26.49
112	805.0000	55.5000	-0.300	-26.40
113	805.5000	56.0000	-0.300	-26.40
114	806.0000	56.5000	-0.300	-26.49
115	806.5000	57.0000	-0.300	-26.46
116	807.0000	57.5000	-0.300	-26.49
117	807.5000	58.0000	-0.300	-26.52
118	808.0000	58.5000	-0.300	-26.43
119	808.5000	59.0000	-0.300	-26.31
120	809.0000	59.5000	-0.300	-26.31
121	809.5000	60.0000	-0.300	-26.37
122	810.0000	60.5000	-0.300	-26.34
123	810.5000	61.0000	-0.300	-26.31
124	811.0000	61.5000	-0.300	-26.28
125	811.5000	62.0000	-0.300	-26.28
126	812.0000	62.5000	-0.300	-26.31
127	812.5000	63.0000	-0.300	-26.31
128	813.0000	63.5000	-0.300	-26.31
129	813.5000	64.0000	-0.300	-26.34
130	814.0000	64.5000	-0.300	-26.40
131	814.5000	65.0000	-0.300	-26.37
132	815.0000	65.5000	-0.300	-26.43
133	815.5000	66.0000	-0.300	-26.49
134	816.0000	66.5000	-0.300	-26.46
135	816.5000	67.0000	-0.300	-26.40
136	817.0000	67.5000	-0.300	-26.34
137	817.5000	68.0000	-0.300	-26.18
138	818.0000	68.5000	-0.300	-26.06
139	818.5000	69.0000	-0.300	-26.12
140	819.0000	69.5000	-0.300	-26.15
141	819.5000	70.0000	-0.300	-26.12
142	820.0000	70.5000	-0.300	-26.09
143	820.5000	71.0000	-0.300	-26.09
144	821.0000	71.5000	-0.300	-26.15
145	821.5000	72.0000	-0.300	-26.15
146	822.0000	72.5000	-0.300	-26.15
147	822.5000	73.0000	-0.300	-26.15
148	823.0000	73.5000	-0.300	-26.22
149	823.5000	74.0000	-0.300	-26.28
150	824.0000	74.5000	-0.300	-26.31
151	824.5000	75.0000	-0.300	-26.31
152	825.0000	75.5000	-0.300	-26.31
153	825.5000	76.0000	-0.300	-26.34
154	826.0000	76.5000	-0.300	-26.28
155	826.5000	77.0000	-0.300	-26.25
156	827.0000	77.5000	-0.300	-26.18
157	827.5000	78.0000	-0.300	-26.09
158	828.0000	78.5000	-0.300	-26.03
159	828.5000	79.0000	-0.300	-26.00
160	829.0000	79.5000	-0.300	-26.03
161	829.5000	80.0000	-0.300	-26.06
162	830.0000	80.5000	-0.300	-26.12
163	830.5000	81.0000	-0.300	-26.18
164	831.0000	81.5000	-0.300	-26.18
165	831.5000	82.0000	-0.300	-26.09
166	832.0000	82.5000	-0.300	-26.00
167	832.5000	83.0000	-0.300	-25.88
168	833.0000	83.5000	-0.300	-25.88
169	833.5000	84.0000	-0.300	-25.88
170	834.0000	84.5000	-0.300	-25.85
171	834.5000	85.0000	-0.300	-25.88
172	835.0000	85.5000	-0.300	-25.85
173	835.5000	86.0000	-0.300	-25.79
174	836.0000	86.5000	-0.300	-25.70
175	836.5000	87.0000	-0.300	-25.79
176	837.0000	87.5000	-0.300	-25.85
177	837.5000	88.0000	-0.300	-25.91
178	838.0000	88.5000	-0.300	-25.94
179	838.5000	89.0000	-0.300	-25.94
180	839.0000	89.5000	-0.300	-25.97
181	839.5000	90.0000	-0.300	-25.94
182	840.0000	90.5000	-0.300	-25.88
183	840.5000	91.0000	-0.300	-25.88
184	841.0000	91.5000	-0.300	-25.79
185	841.5000	92.0000	-0.300	-25.73
186	842.0000	92.5000	-0.300	-25.82
187	842.5000	93.0000	-0.300	-25.91
188	843.0000	93.5000	-0.300	-25.88
189	843.5000	94.0000	-0.300	-25.79
190	844.0000	94.5000	-0.300	-25.76
191	844.5000	95.0000	-0.300	-25.85
192	845.0000	95.5000	-0.300	-25.88
193	845.5000	96.0000	-0.300	-25.85
194	846.0000	96.5000	-0.300	-25.82
195	846.5000	97.0000	-0.300	-25.79
196	847.0000	97.5000	-0.300	-25.85
197	847.5000	98.0000	-0.300	-25.88
198	848.0000	98.5000	-0.300	-25.91
199	848.5000	99.0000	-0.300	-25.91
200	849.0000	99.5000	-0.300	-25.82
201	849.5000	100.0000	-0.300	-25.79
202	850.0000	100.5000	-0.300	-25.88
203	850.5000	101.0000	-0.300	-25.97
204	851.0000	101.5000	-0.300	-25.97
205	851.5000	102.0000	-0.300	-25.88
206	852.0000	102.5000	-0.300	-25.82
207	852.5000	103.0000	-0.300	-25.79
208	853.0000	103.5000	-0.300	-25.76
209	853.5000	104.0000	-0.300	-25.85
210	854.0000	104.5000	-0.300	-25.94
211	854.5000	105.0000	-0.300	-26.00
212	855.0000	105.5000	-0.300	-25.82
213	855.5000	106.0000	-0.300	-25.73
214	856.0000	106.5000	-0.300	-25.73
215	856.5000	107.0000	-0.300	-25.76
216	857.0000	107.5000	-0.300	-25.73
217	857.5000	108.0000	-0.300	-25.73
218	858.0000	108.5000	-0.300	-25.70
219	858.5000	109.0000	-0.300	-25.73
220	859.0000	109.5000	-0.300	-25.73
221	859.5000	110.0000	-0.300	-25.61
222	860.0000	110.5000	-0.300	-25.70
223	860.5000	111.0000	-0.300	-25.73
224	861.0000	111.5000	-0.300	-25.73
225	861.5000	112.0000	-0.300	-25.76
226	862.0000	112.5000	-0.300	-25.76
227	862.5000	113.0000	-0.300	-25.85
228	863.0000	113.5000	-0.300	-25.76
229	863.5000	114.0000	-0.300	-25.70
230	864.0000	114.5000	-0.300	-25.67
231	864.5000	115.0000	-0.300	-25.61
232	865.0000	115.5000	-0.300	-25.61
233	865.5000	116.0000	-0.300	-25.67
234	866.0000	116.5000	-0.300	-25.73
235	866.5000	117.0000	-0.300	-25.70
236	867.0000	117.5000	-0.300	-25.64
237	867.5000	118.0000	-0.300	-25.67
238	868.0000	118.5000	-0.300	-25.70
239	868.5000	119.0000	-0.300	-25.67
240	869.0000	119.5000	-0.300	-25.67
241	869.5000	120.0000	-0.300	-25.67
242	870.0000	120.5000	-0.300	-25.67
243	870.5000	121.0000	-0.300	-25.70
244	871.0000	121.5000	-0.300	-25.79
245	871.5000	122.0000	-0.300	-25.76
246	872.0000	122.5000	-0.300	-25.57
247	872.5000	123.0000	-0.300	-25.61
248	873.0000	123.5000	-0.300	-25.64
249	873.5000	124.0000	-0.300	-25.64
250	874.0000	124.5000	-0.300	-25.57
251	874.5000	125.0000	-0.300	-25.54
252	875.0000	125.5000	-0.300	-25.70
253	875.5000	126.0000	-0.300	-26.37
254	876.0000	126.5000	-0.300	-26.70
255	876.5000	127.0000	-0.300	-26.76
256	877.0000	127.5000	-0.300	-26.61
257	877.5000	128.0000	-0.300	-26.49
258	878.0000	128.5000	-0.300	-26.46
259	878.5000	129.0000	-0.300	-26.52
260	879.0000	129.5000	-0.300	-26.43
261	879.5000	130.0000	-0.300	-26.28
262	880.0000	130.5000	-0.300	-26.28
263	880.5000	131.0000	-0.300	-26.22
264	881.0000	131.5000	-0.300	-26.18
265	881.5000	132.0000	-0.300	-26.18
266	882.0000	132.5000	-0.300	-26.28
267	882.5000	133.0000	-0.300	-26.34
268	883.0000	133.5000	-0.300	-26.34
269	883.5000	134.0000	-0.300	-26.25
270	884.0000	134.5000	-0.300	-26.09
271	884.5000	135.0000	-0.300	-26.03
272	885.0000	135.5000	-0.300	-26.00
273	885.5000	136.0000	-0.300	-25.97
274	886.0000	136.5000	-0.300	-25.97
275	886.5000	137.0000	-0.300	-26.00
276	887.0000	137.5000	-0.300	-25.94
277	887.5000	138.0000	-0.300	-25.91
278	888.0000	138.5000	-0.300	-25.97
279	888.5000	139.0000	-0.300	-26.03
280	889.0000	139.5000	-0.300	-26.00
281	889.5000	140.0000	-0.300	-26.00
282	890.0000	140.5000	-0.300	-25.97
283	890.5000	141.0000	-0.300	-25.91
284	891.0000	141.5000	-0.300	-25.94
285	891.5000	142.0000	-0.300	-25.88
286	892.0000	142.5000	-0.300	-25.76
287	892.5000	143.0000	-0.300	-25.70
288	893.0000	143.5000	-0.300	-25.61
289	893.5000	144.0000	-0.300	-25.57
290	894.0000	144.5000	-0.300	-25.64
291	894.5000	145.0000	-0.300	-25.70
292	895.0000	145.5000	-0.300	-25.67
293	895.5000	146.0000	-0.300	-25.57
294	896.0000	146.5000	-0.300	-25.57
295	896.5000	147.0000	-0.300	-25.67
296	897.0000	147.5000	-0.300	-25.76
297	897.5000	148.0000	-0.300	-25.73
298	898.0000	148.5000	-0.300	-25.67
299	898.5000	149.0000	-0.300	-25.57
300	899.0000	149.5000	-0.300	-25.48
301	899.5000	150.0000	-0.300	-25.45
302	900.0000	150.5000	-0.300	-25.57
303	900.5000	151.0000	-0.300	-25.64
304	901.0000	151.5000	-0.300	-25.67
305	901.5000	152.0000	-0.300	-25.70
306	902.0000	152.5000	-0.300	-25.70
307	902.5000	153.0000	-0.300	-25.64
308	903.0000	153.5000	-0.300	-25.67
309	903.5000	154.0000	-0.300	-25.67
310	904.0000	154.5000	-0.300	-25.70
311	904.5000	155.0000	-0.300	-25.82
312	905.0000	155.5000	-0.300	-25.76
313	905.5000	156.0000	-0.300	-25.57
314	906.0000	156.5000	-0.300	-25.57
315	906.5000	157.0000	-0.300	-25.51
316	907.0000	157.5000	-0.300	-25.51
317	907.5000	158.0000	-0.300	-25.54
318	908.0000	158.5000	-0.300	-25.51
319	908.5000	159.0000	-0.300	-25.51
320	909.0000	159.5000	-0.300	-25.57
321	909.5000	160.0000	-0.300	-25.54
322	910.0000	160.5000	-0.300	-25.54
323	910.5000	161.0000	-0.300	-25.61
324	911.0000	161.5000	-0.300	-25.64
325	911.5000	162.0000	-0.300	-25.54
326	912.0000	162.5000	-0.300	-25.48
327	912.5000	163.0000	-0.300	-25.54
328	913.0000	163.5000	-0.300	-25.57
329	913.5000	164.0000	-0.300	-25.61
330	914.0000	164.5000	-0.300	-25.51
331	914.5000	165.0000	-0.300	-25.54
332	915.0000	165.5000	-0.300	-25.48
333	915.5000	166.0000	-0.300	-25.42
334	916.0000	166.5000	-0.300	-25.42
335	916.5000	167.0000	-0.300	-25.54
336	917.0000	167.5000	-0.300	-25.61
337	917.5000	168.0000	-0.300	-25.61
338	918.0000	168.5000	-0.300	-25.42
339	918.5000	169.0000	-0.300	-25.45
340	919.0000	169.5000	-0.300	-25.48
341	919.5000	170.0000	-0.300	-25.48
342	920.0000	170.5000	-0.300	-25.42
343	920.5000	171.0000	-0.300	-25.42
344	921.0000	171.5000	-0.300	-25.42
345	921.5000	172.0000	-0.300	-25.33
346	922.0000	172.5000	-0.300	-25.30
347	922.5000	173.0000	-0.300	-25.30
348	923.0000	173.5000	-0.350	-38.64
349	923.5000	174.0000	-0.350	-65.13
350	924.0000	174.5000	-0.350	-77.49
351	924.5000	175.0000	-0.350	-77.70
352	925.0000	175.5000	-0.350	-72.94
353	925.5000	176.0000	-0.350	-67.93
354	926.0000	176.5000	-0.350	-64.21
355	926.5000	177.0000	-0.350	-61.65
356	927.0000	177.5000	-0.350	-59.82
357	927.5000	178.0000	-0.350	-58.29
358	928.0000	178.5000	-0.350	-56.98
359	928.5000	179.0000	-0.350	-55.85
360	929.0000	179.5000	-0.350	-54.84
361	929.5000	180.0000	-0.350	-53.96
362	930.0000	180.5000	-0.350	-53.16
363	930.5000	181.0000	-0.350	-52.37
364	931.0000	181.5000	-0.350	-51.67
365	931.5000	182.0000	-0.350	-51.03
366	932.0000	182.5000	-0.350	-50.42
367	932.5000	183.0000	-0.350	-49.96
368	933.0000	183.5000	-0.350	-49.59
369	933.5000	184.0000	-0.350	-49.10
370	934.0000	184.5000	-0.350	-48.59
371	934.5000	185.0000	-0.350	-47.98
372	935.0000	185.5000	-0.350	-47.46
373	935.5000	186.0000	-0.350	-47.09
374	936.0000	186.5000	-0.350	-46.72
375	936.5000	187.0000	-0.350	-46.42
376	937.0000	187.5000	-0.350	-46.17
377	937.5000	188.0000	-0.350	-45.90
378	938.0000	188.5000	-0.350	-45.72
379	938.5000	189.0000	-0.350	-45.38
380	939.0000	189.5000	-0.350	-44.98
381	939.5000	190.0000	-0.350	-44.68
382	940.0000	190.5000	-0.350	-44.50
383	940.5000	191.0000	-0.350	-44.28
384	941.0000	191.5000	-0.350	-44.01
385	941.5000	192.0000	-0.350	-43.82
386	942.0000	192.5000	-0.350	-43.61
387	942.5000	193.0000	-0.350	-43.43
388	943.0000	193.5000	-0.350	-43.34
389	943.5000	194.0000	-0.350	-43.34
390	944.0000	194.5000	-0.350	-43.18
391	944.5000	195.0000	-0.350	-42.85
392	945.0000	195.5000	-0.350	-42.57
393	945.5000	196.0000	-0.350	-42.39
394	946.0000	196.5000	-0.350	-42.15
395	946.5000	197.0000	-0.350	-42.05
396	947.0000	197.5000	-0.350	-41.90
397	947.5000	198.0000	-0.350	-41.69
398	948.0000	198.5000	-0.350	-41.51
399	948.5000	199.0000	-0.350	-41.44
400	949.0000	199.5000	-0.350	-41.41
401	949.5000	200.0000	-0.350	-41.35
402	950.0000	200.5000	-0.350	-41.29
403	950.5000	201.0000	-0.350	-41.17
404	951.0000	201.5000	-0.350	-41.05
405	951.5000	202.0000	-0.350	-41.02
406	952.0000	202.5000	-0.350	-40.89
407	952.5000	203.0000	-0.350	-40.77
408	953.0000	203.5000	-0.350	-40.68
409	953.5000	204.0000	-0.350	-40.56
410	954.0000	204.5000	-0.350	-40.44
411	954.5000	205.0000	-0.350	-40.35
412	955.0000	205.5000	-0.350	-40.25
413	955.5000	206.0000	-0.350	-40.07
414	956.0000	206.5000	-0.350	-39.86
415	956.5000	207.0000	-0.350	-39.80
416	957.0000	207.5000	-0.350	-39.61
417	957.5000	208.0000	-0.350	-39.55
418	958.0000	208.5000	-0.350	-39.58
419	958.5000	209.0000	-0.350	-39.43
420	959.0000	209.5000	-0.350	-39.25
421	959.5000	210.0000	-0.350	-39.22
422	960.0000	210.5000	-0.350	-39.09
423	960.5000	211.0000	-0.350	-38.97
424	961.0000	211.5000	-0.350	-38.82
425	961.5000	212.0000	-0.350	-38.73
426	962.0000	212.5000	-0.350	-38.73
427	962.5000	213.0000	-0.350	-38.70
428	963.0000	213.5000	-0.350	-38.76
429	963.5000	214.0000	-0.350	-38.79
430	964.0000	214.5000	-0.350	-38.73
431	964.5000	215.0000	-0.350	-38.64
432	965.0000	215.5000	-0.350	-38.45
433	965.5000	216.0000	-0.350	-38.48
434	966.0000	216.5000	-0.350	-38.48
435	966.5000	217.0000	-0.350	-38.39
436	967.0000	217.5000	-0.350	-38.30
437	967.5000	218.0000	-0.350	-38.30
438	968.0000	218.5000	-0.350	-38.24
439	968.5000	219.0000	-0.350	-38.27
440	969.0000	219.5000	-0.350	-38.27
441	969.5000	220.0000	-0.350	-38.24
442	970.0000	220.5000	-0.350	-38.15
443	970.5000	221.0000	-0.350	-38.09
444	971.0000	221.5000	-0.350	-38.00
445	971.5000	222.0000	-0.350	-37.87
446	972.0000	222.5000	-0.350	-37.72
447	972.5000	223.0000	-0.350	-37.57
448	973.0000	223.5000	-0.350	-37.57
449	973.5000	224.0000	-0.350	-37.57
450	974.0000	224.5000	-0.350	-37.63
451	974.5000	225.0000	-0.350	-37.63
452	975.0000	225.5000	-0.350	-37.60
453	975.5000	226.0000	-0.350	-37.54
454	976.0000	226.5000	-0.350	-37.45
455	976.5000	227.0000	-0.350	-37.35
456	977.0000	227.5000	-0.350	-37.26
457	977.5000	228.0000	-0.350	-37.26
458	978.0000	228.5000	-0.350	-37.20
459	978.5000	229.0000	-0.350	-37.11
460	979.0000	229.5000	-0.350	-37.08
461	979.5000	230.0000	-0.350	-37.23
462	980.0000	230.5000	-0.350	-37.32
463	980.5000	231.0000	-0.350	-37.20
464	981.0000	231.5000	-0.350	-37.11
465	981.5000	232.0000	-0.350	-36.90
466	982.0000	232.5000	-0.350	-36.87
467	982.5000	233.0000	-0.350	-36.84
468	983.0000	233.5000	-0.350	-36.68
469	983.5000	234.0000	-0.350	-36.68
470	984.0000	234.5000	-0.350	-36.65
471	984.5000	235.0000	-0.350	-36.59
472	985.0000	235.5000	-0.350	-36.53
473	985.5000	236.0000	-0.350	-36.56
474	986.0000	236.5000	-0.350	-36.53
475	986.5000	237.0000	-0.350	-36.53
476	987.0000	237.5000	-0.350	-36.50
477	987.5000	238.0000	-0.350	-36.47
478	988.0000	238.5000	-0.350	-36.44
479	988.5000	239.0000	-0.350	-36.35
480	989.0000	239.5000	-0.350	-36.32
481	989.5000	240.0000	-0.350	-36.23
482	990.0000	240.5000	-0.350	-36.07
483	990.5000	241.0000	-0.350	-35.92
484	991.0000	241.5000	-0.350	-35.98
485	991.5000	242.0000	-0.350	-36.04
486	992.0000	242.5000	-0.350	-36.23
487	992.5000	243.0000	-0.350	-36.35
488	993.0000	243.5000	-0.350	-36.38
489	993.5000	244.0000	-0.350	-36.29
490	994.0000	244.5000	-0.350	-36.16
491	994.5000	245.0000	-0.350	-36.16
492	995.0000	245.5000	-0.350	-36.23
493	995.5000	246.0000	-0.350	-36.19
494	996.0000	246.5000	-0.350	-36.10
495	996.5000	247.0000	-0.350	-36.07
496	997.0000	247.5000	-0.350	-35.98
497	997.5000	248.0000	-0.350	-36.04
[truncated: 1,803 more rows]
