# Supplementary material for: Tissue engineering the human auricle by auricular chondrocyte-mesenchymal stem cell co-implantation
Source: PLoS One. 2018 Oct 24;13(10):e0202356. doi: 10.1371/journal.pone.0202356 (PMC6200177; doi:10.1371/journal.pone.0202356)
Supplement: S6 File — Raw data outputs for confined compression testing. (ZIP) [file pone.0202356.s010.zip › Raw Mechanical Data/HuAuC_3M_5.TXT]

C:\Documents and Settings\Administrator.ENDURATE-VA4UUF\Desktop\Ben Cohen\HuAuC_3M_5.TXT
Points	Elapsed Time	Scan Time	Disp	Load1
	Sec	Sec	mm	g
1	0.0000	0.0000	0.025	-2.59
2	0.5000	0.5000	0.025	-2.66
3	1.0000	1.0000	0.025	-2.72
4	1.5000	1.5000	0.025	-2.72
5	2.0000	2.0000	0.025	-2.72
6	2.5000	2.5000	-0.001	-2.99
7	3.0000	3.0000	0.000	-5.10
8	3.5000	3.5000	0.000	-6.68
9	4.0000	4.0000	0.000	-7.26
10	4.5000	4.5000	0.000	-7.23
11	5.0000	5.0000	0.000	-6.99
12	5.5000	5.5000	0.000	-6.78
13	6.0000	6.0000	0.000	-6.65
14	6.5000	6.5000	0.000	-6.56
15	7.0000	7.0000	0.000	-6.50
16	7.5000	7.5000	0.000	-6.44
17	8.0000	8.0000	0.000	-6.38
18	8.5000	8.5000	0.000	-6.35
19	9.0000	9.0000	0.000	-6.29
20	9.5000	9.5000	0.000	-6.26
21	10.0000	10.0000	0.000	-6.23
22	10.5000	10.5000	-0.000	-6.23
23	11.0000	11.0000	0.000	-6.26
24	11.5000	11.5000	-0.000	-6.26
25	12.0000	12.0000	-0.000	-6.23
26	12.5000	12.5000	-0.000	-6.20
27	13.0000	13.0000	-0.000	-6.13
28	13.5000	13.5000	-0.000	-6.10
29	14.0000	14.0000	-0.000	-6.10
30	14.5000	14.5000	-0.000	-6.07
31	15.0000	15.0000	-0.000	-6.04
32	15.5000	15.5000	-0.000	-6.04
33	16.0000	16.0000	0.000	-6.04
34	16.5000	16.5000	-0.000	-6.01
35	17.0000	17.0000	-0.000	-5.98
36	17.5000	17.5000	-0.000	-5.98
37	18.0000	18.0000	-0.000	-5.92
38	18.5000	18.5000	0.000	-5.92
39	19.0000	19.0000	-0.000	-5.92
40	19.5000	19.5000	-0.000	-5.89
41	20.0000	20.0000	-0.000	-5.89
42	20.5000	20.5000	0.000	-5.86
43	21.0000	21.0000	-0.000	-5.83
44	21.5000	21.5000	0.000	-5.83
45	22.0000	22.0000	-0.000	-5.83
46	22.5000	22.5000	-0.000	-5.83
47	23.0000	23.0000	0.000	-5.83
48	23.5000	23.5000	0.000	-5.83
49	24.0000	24.0000	-0.000	-5.80
50	24.5000	24.5000	0.000	-5.80
51	25.0000	25.0000	-0.000	-5.77
52	25.5000	25.5000	0.000	-5.74
53	26.0000	26.0000	-0.000	-5.74
54	26.5000	26.5000	-0.000	-5.74
55	27.0000	27.0000	-0.000	-5.71
56	27.5000	27.5000	-0.000	-5.71
57	28.0000	28.0000	0.000	-5.68
58	28.5000	28.5000	0.000	-5.71
59	29.0000	29.0000	-0.000	-5.71
60	29.5000	29.5000	0.000	-5.68
61	30.0000	30.0000	-0.000	-5.65
62	30.5000	30.5000	-0.000	-5.68
63	31.0000	31.0000	0.000	-5.65
64	31.5000	31.5000	-0.000	-5.65
65	32.0000	32.0000	0.000	-5.65
66	32.5000	32.5000	-0.000	-5.65
67	33.0000	33.0000	-0.000	-5.65
68	33.5000	33.5000	0.000	-5.65
69	34.0000	34.0000	0.000	-5.62
70	34.5000	34.5000	0.000	-5.62
71	35.0000	35.0000	-0.000	-5.62
72	35.5000	35.5000	-0.000	-5.62
73	36.0000	36.0000	-0.000	-5.62
74	36.5000	36.5000	0.000	-5.62
75	37.0000	37.0000	-0.060	-7.97
76	37.5000	37.5000	-0.060	-11.87
77	38.0000	38.0000	-0.060	-13.79
78	38.5000	38.5000	-0.060	-14.01
79	39.0000	39.0000	-0.060	-13.52
80	39.5000	39.5000	-0.060	-12.97
81	40.0000	40.0000	-0.060	-12.57
82	40.5000	40.5000	-0.060	-12.33
83	41.0000	41.0000	-0.060	-12.12
84	41.5000	41.5000	-0.060	-11.99
85	42.0000	42.0000	-0.060	-11.87
86	42.5000	42.5000	-0.060	-11.75
87	43.0000	43.0000	-0.060	-11.63
88	43.5000	43.5000	-0.060	-11.54
89	44.0000	44.0000	-0.060	-11.44
90	44.5000	44.5000	-0.060	-11.35
91	45.0000	45.0000	-0.060	-11.26
92	45.5000	45.5000	-0.060	-11.23
93	46.0000	46.0000	-0.060	-11.20
94	46.5000	46.5000	-0.060	-11.14
95	47.0000	47.0000	-0.060	-11.11
96	47.5000	47.5000	-0.060	-11.02
97	48.0000	48.0000	-0.060	-10.96
98	48.5000	48.5000	-0.060	-10.93
99	49.0000	49.0000	-0.060	-10.90
100	49.5000	49.5000	-0.060	-10.83
101	50.0000	50.0000	-0.060	-10.80
102	50.5000	50.5000	-0.060	-10.74
103	51.0000	51.0000	-0.060	-10.74
104	51.5000	51.5000	-0.060	-10.71
105	52.0000	52.0000	-0.060	-10.65
106	52.5000	52.5000	-0.060	-10.59
107	53.0000	53.0000	-0.060	-10.53
108	53.5000	53.5000	-0.060	-10.50
109	54.0000	54.0000	-0.060	-10.47
110	54.5000	54.5000	-0.060	-10.47
111	55.0000	55.0000	-0.060	-10.44
112	55.5000	55.5000	-0.060	-10.44
113	56.0000	56.0000	-0.060	-10.41
114	56.5000	56.5000	-0.060	-10.38
115	57.0000	57.0000	-0.060	-10.35
116	57.5000	57.5000	-0.060	-10.32
117	58.0000	58.0000	-0.060	-10.28
118	58.5000	58.5000	-0.060	-10.25
119	59.0000	59.0000	-0.060	-10.25
120	59.5000	59.5000	-0.060	-10.22
121	60.0000	60.0000	-0.060	-10.22
122	60.5000	60.5000	-0.060	-10.19
123	61.0000	61.0000	-0.060	-10.16
124	61.5000	61.5000	-0.060	-10.16
125	62.0000	62.0000	-0.060	-10.13
126	62.5000	62.5000	-0.060	-10.10
127	63.0000	63.0000	-0.060	-10.07
128	63.5000	63.5000	-0.060	-10.07
129	64.0000	64.0000	-0.060	-10.04
130	64.5000	64.5000	-0.060	-10.01
131	65.0000	65.0000	-0.060	-9.98
132	65.5000	65.5000	-0.060	-9.98
133	66.0000	66.0000	-0.060	-9.95
134	66.5000	66.5000	-0.060	-9.95
135	67.0000	67.0000	-0.060	-9.98
136	67.5000	67.5000	-0.060	-9.95
137	68.0000	68.0000	-0.060	-9.95
138	68.5000	68.5000	-0.060	-9.95
139	69.0000	69.0000	-0.060	-9.95
140	69.5000	69.5000	-0.060	-9.92
141	70.0000	70.0000	-0.060	-9.92
142	70.5000	70.5000	-0.060	-9.89
143	71.0000	71.0000	-0.060	-9.89
144	71.5000	71.5000	-0.060	-9.83
145	72.0000	72.0000	-0.060	-9.80
146	72.5000	72.5000	-0.060	-9.83
147	73.0000	73.0000	-0.060	-9.80
148	73.5000	73.5000	-0.060	-9.80
149	74.0000	74.0000	-0.060	-9.80
150	74.5000	74.5000	-0.060	-9.80
151	75.0000	75.0000	-0.060	-9.80
152	75.5000	75.5000	-0.060	-9.77
153	76.0000	76.0000	-0.060	-9.74
154	76.5000	76.5000	-0.060	-9.74
155	77.0000	77.0000	-0.060	-9.70
156	77.5000	77.5000	-0.060	-9.67
157	78.0000	78.0000	-0.060	-9.67
158	78.5000	78.5000	-0.060	-9.64
159	79.0000	79.0000	-0.060	-9.64
160	79.5000	79.5000	-0.060	-9.67
161	80.0000	80.0000	-0.060	-9.67
162	80.5000	80.5000	-0.060	-9.67
163	81.0000	81.0000	-0.060	-9.67
164	81.5000	81.5000	-0.060	-9.67
165	82.0000	82.0000	-0.060	-9.64
166	82.5000	82.5000	-0.060	-9.64
167	83.0000	83.0000	-0.060	-9.61
168	83.5000	83.5000	-0.060	-9.61
169	84.0000	84.0000	-0.060	-9.58
170	84.5000	84.5000	-0.060	-9.55
171	85.0000	85.0000	-0.060	-9.46
172	85.5000	85.5000	-0.060	-9.40
173	86.0000	86.0000	-0.060	-9.34
174	86.5000	86.5000	-0.060	-9.31
175	87.0000	87.0000	-0.060	-9.28
176	87.5000	87.5000	-0.060	-9.28
177	88.0000	88.0000	-0.060	-9.25
178	88.5000	88.5000	-0.060	-9.25
179	89.0000	89.0000	-0.060	-9.22
180	89.5000	89.5000	-0.060	-9.19
181	90.0000	90.0000	-0.060	-9.16
182	90.5000	90.5000	-0.060	-9.19
183	91.0000	91.0000	-0.060	-9.16
184	91.5000	91.5000	-0.060	-9.19
185	92.0000	92.0000	-0.060	-9.19
186	92.5000	92.5000	-0.060	-9.22
187	93.0000	93.0000	-0.060	-9.22
188	93.5000	93.5000	-0.060	-9.19
189	94.0000	94.0000	-0.060	-9.16
190	94.5000	94.5000	-0.060	-9.16
191	95.0000	95.0000	-0.060	-9.19
192	95.5000	95.5000	-0.060	-9.22
193	96.0000	96.0000	-0.060	-9.19
194	96.5000	96.5000	-0.060	-9.19
195	97.0000	97.0000	-0.060	-9.16
196	97.5000	97.5000	-0.060	-9.16
197	98.0000	98.0000	-0.060	-9.16
198	98.5000	98.5000	-0.060	-9.16
199	99.0000	99.0000	-0.060	-9.16
200	99.5000	99.5000	-0.060	-9.16
201	100.0000	100.0000	-0.060	-9.19
202	100.5000	100.5000	-0.060	-9.22
203	101.0000	101.0000	-0.060	-9.22
204	101.5000	101.5000	-0.060	-9.22
205	102.0000	102.0000	-0.060	-9.19
206	102.5000	102.5000	-0.060	-9.19
207	103.0000	103.0000	-0.060	-9.19
208	103.5000	103.5000	-0.060	-9.19
209	104.0000	104.0000	-0.060	-9.19
210	104.5000	104.5000	-0.060	-9.19
211	105.0000	105.0000	-0.060	-9.19
212	105.5000	105.5000	-0.060	-9.16
213	106.0000	106.0000	-0.060	-9.16
214	106.5000	106.5000	-0.060	-9.16
215	107.0000	107.0000	-0.060	-9.16
216	107.5000	107.5000	-0.060	-9.16
217	108.0000	108.0000	-0.060	-9.16
218	108.5000	108.5000	-0.060	-9.19
219	109.0000	109.0000	-0.060	-9.16
220	109.5000	109.5000	-0.060	-9.13
221	110.0000	110.0000	-0.060	-9.09
222	110.5000	110.5000	-0.060	-9.13
223	111.0000	111.0000	-0.060	-9.13
224	111.5000	111.5000	-0.060	-9.16
225	112.0000	112.0000	-0.060	-9.16
226	112.5000	112.5000	-0.060	-9.13
227	113.0000	113.0000	-0.060	-9.13
228	113.5000	113.5000	-0.060	-9.16
229	114.0000	114.0000	-0.060	-9.16
230	114.5000	114.5000	-0.060	-9.16
231	115.0000	115.0000	-0.060	-9.19
232	115.5000	115.5000	-0.060	-9.19
233	116.0000	116.0000	-0.060	-9.19
234	116.5000	116.5000	-0.060	-9.19
235	117.0000	117.0000	-0.060	-9.19
236	117.5000	117.5000	-0.060	-9.19
237	118.0000	118.0000	-0.060	-9.16
238	118.5000	118.5000	-0.060	-9.19
239	119.0000	119.0000	-0.060	-9.16
240	119.5000	119.5000	-0.060	-9.16
241	120.0000	120.0000	-0.060	-9.16
242	120.5000	120.5000	-0.060	-9.16
243	121.0000	121.0000	-0.060	-9.16
244	121.5000	121.5000	-0.060	-9.16
245	122.0000	122.0000	-0.060	-9.16
246	122.5000	122.5000	-0.060	-9.16
247	123.0000	123.0000	-0.060	-9.19
248	123.5000	123.5000	-0.060	-9.19
249	124.0000	124.0000	-0.060	-9.25
250	124.5000	124.5000	-0.060	-9.34
251	125.0000	125.0000	-0.060	-9.43
252	125.5000	125.5000	-0.060	-9.46
253	126.0000	126.0000	-0.060	-9.43
254	126.5000	126.5000	-0.060	-9.40
255	127.0000	127.0000	-0.060	-9.34
256	127.5000	127.5000	-0.060	-9.31
257	128.0000	128.0000	-0.060	-9.31
258	128.5000	128.5000	-0.060	-9.34
259	129.0000	129.0000	-0.060	-9.31
260	129.5000	129.5000	-0.060	-9.28
261	130.0000	130.0000	-0.060	-9.28
262	130.5000	130.5000	-0.060	-9.28
263	131.0000	131.0000	-0.060	-9.28
264	131.5000	131.5000	-0.060	-9.25
265	132.0000	132.0000	-0.060	-9.25
266	132.5000	132.5000	-0.060	-9.28
267	133.0000	133.0000	-0.060	-9.28
268	133.5000	133.5000	-0.060	-9.25
269	134.0000	134.0000	-0.060	-9.22
270	134.5000	134.5000	-0.060	-9.22
271	135.0000	135.0000	-0.060	-9.25
272	135.5000	135.5000	-0.060	-9.25
273	136.0000	136.0000	-0.060	-9.28
274	136.5000	136.5000	-0.060	-9.28
275	137.0000	137.0000	-0.060	-9.31
276	137.5000	137.5000	-0.060	-9.28
277	138.0000	138.0000	-0.060	-9.25
278	138.5000	138.5000	-0.060	-9.25
279	139.0000	139.0000	-0.060	-9.25
280	139.5000	139.5000	-0.060	-9.22
281	140.0000	140.0000	-0.060	-9.25
282	140.5000	140.5000	-0.060	-9.25
283	141.0000	141.0000	-0.060	-9.25
284	141.5000	141.5000	-0.060	-9.25
285	142.0000	142.0000	-0.060	-9.25
286	142.5000	142.5000	-0.060	-9.25
287	143.0000	143.0000	-0.060	-9.22
288	143.5000	143.5000	-0.060	-9.19
289	144.0000	144.0000	-0.060	-9.16
290	144.5000	144.5000	-0.060	-9.16
291	145.0000	145.0000	-0.060	-9.16
292	145.5000	145.5000	-0.060	-9.16
293	146.0000	146.0000	-0.060	-9.16
294	146.5000	146.5000	-0.060	-9.13
295	147.0000	147.0000	-0.060	-9.13
296	147.5000	147.5000	-0.060	-9.09
297	148.0000	148.0000	-0.060	-9.06
298	148.5000	148.5000	-0.060	-9.09
299	149.0000	149.0000	-0.060	-9.09
300	149.5000	149.5000	-0.060	-9.09
301	150.0000	150.0000	-0.060	-9.09
302	150.5000	150.5000	-0.118	-9.61
303	151.0000	151.0000	-0.120	-16.39
304	151.5000	151.5000	-0.120	-21.58
305	152.0000	152.0000	-0.120	-23.19
306	152.5000	152.5000	-0.120	-22.71
307	153.0000	153.0000	-0.120	-21.67
308	153.5000	153.5000	-0.120	-20.81
309	154.0000	154.0000	-0.120	-20.26
310	154.5000	154.5000	-0.120	-19.87
311	155.0000	155.0000	-0.120	-19.56
312	155.5000	155.5000	-0.120	-19.29
313	156.0000	156.0000	-0.120	-19.07
314	156.5000	156.5000	-0.120	-18.89
315	157.0000	157.0000	-0.120	-18.68
316	157.5000	157.5000	-0.120	-18.49
317	158.0000	158.0000	-0.120	-18.34
318	158.5000	158.5000	-0.120	-18.22
319	159.0000	159.0000	-0.120	-18.13
320	159.5000	159.5000	-0.120	-17.98
321	160.0000	160.0000	-0.120	-17.85
322	160.5000	160.5000	-0.120	-17.76
323	161.0000	161.0000	-0.120	-17.67
324	161.5000	161.5000	-0.120	-17.58
325	162.0000	162.0000	-0.120	-17.52
326	162.5000	162.5000	-0.120	-17.46
327	163.0000	163.0000	-0.120	-17.40
328	163.5000	163.5000	-0.120	-17.27
329	164.0000	164.0000	-0.120	-17.18
330	164.5000	164.5000	-0.120	-17.12
331	165.0000	165.0000	-0.120	-17.03
332	165.5000	165.5000	-0.120	-16.97
333	166.0000	166.0000	-0.120	-16.91
334	166.5000	166.5000	-0.120	-16.88
335	167.0000	167.0000	-0.120	-16.85
336	167.5000	167.5000	-0.120	-16.82
337	168.0000	168.0000	-0.120	-16.72
338	168.5000	168.5000	-0.120	-16.69
339	169.0000	169.0000	-0.120	-16.66
340	169.5000	169.5000	-0.120	-16.57
341	170.0000	170.0000	-0.120	-16.54
342	170.5000	170.5000	-0.120	-16.54
343	171.0000	171.0000	-0.120	-16.48
344	171.5000	171.5000	-0.120	-16.42
345	172.0000	172.0000	-0.120	-16.39
346	172.5000	172.5000	-0.120	-16.36
347	173.0000	173.0000	-0.120	-16.33
348	173.5000	173.5000	-0.120	-16.27
349	174.0000	174.0000	-0.120	-16.21
350	174.5000	174.5000	-0.120	-16.17
351	175.0000	175.0000	-0.120	-16.17
352	175.5000	175.5000	-0.120	-16.17
353	176.0000	176.0000	-0.120	-16.17
354	176.5000	176.5000	-0.120	-16.17
355	177.0000	177.0000	-0.120	-16.17
356	177.5000	177.5000	-0.120	-16.14
357	178.0000	178.0000	-0.120	-16.08
358	178.5000	178.5000	-0.120	-16.02
359	179.0000	179.0000	-0.120	-16.02
360	179.5000	179.5000	-0.120	-16.02
361	180.0000	180.0000	-0.120	-15.99
362	180.5000	180.5000	-0.120	-15.96
363	181.0000	181.0000	-0.120	-15.90
364	181.5000	181.5000	-0.120	-15.90
365	182.0000	182.0000	-0.120	-15.90
366	182.5000	182.5000	-0.120	-15.87
367	183.0000	183.0000	-0.120	-15.87
368	183.5000	183.5000	-0.120	-15.87
369	184.0000	184.0000	-0.120	-15.84
370	184.5000	184.5000	-0.120	-15.84
371	185.0000	185.0000	-0.120	-15.84
372	185.5000	185.5000	-0.120	-15.84
373	186.0000	186.0000	-0.120	-15.81
374	186.5000	186.5000	-0.120	-15.75
375	187.0000	187.0000	-0.120	-15.72
376	187.5000	187.5000	-0.120	-15.66
377	188.0000	188.0000	-0.120	-15.63
378	188.5000	188.5000	-0.120	-15.63
379	189.0000	189.0000	-0.120	-15.66
380	189.5000	189.5000	-0.120	-15.63
381	190.0000	190.0000	-0.120	-15.69
382	190.5000	190.5000	-0.120	-15.66
383	191.0000	191.0000	-0.120	-15.66
384	191.5000	191.5000	-0.120	-15.63
385	192.0000	192.0000	-0.120	-15.59
386	192.5000	192.5000	-0.120	-15.53
387	193.0000	193.0000	-0.120	-15.47
388	193.5000	193.5000	-0.120	-15.44
389	194.0000	194.0000	-0.120	-15.41
390	194.5000	194.5000	-0.120	-15.38
391	195.0000	195.0000	-0.120	-15.38
392	195.5000	195.5000	-0.120	-15.41
393	196.0000	196.0000	-0.120	-15.44
394	196.5000	196.5000	-0.120	-15.44
395	197.0000	197.0000	-0.120	-15.44
396	197.5000	197.5000	-0.120	-15.44
397	198.0000	198.0000	-0.120	-15.41
398	198.5000	198.5000	-0.120	-15.41
399	199.0000	199.0000	-0.120	-15.41
400	199.5000	199.5000	-0.120	-15.38
401	200.0000	200.0000	-0.120	-15.38
402	200.5000	200.5000	-0.120	-15.41
403	201.0000	201.0000	-0.120	-15.38
404	201.5000	201.5000	-0.120	-15.35
405	202.0000	202.0000	-0.120	-15.35
406	202.5000	202.5000	-0.120	-15.35
407	203.0000	203.0000	-0.120	-15.35
408	203.5000	203.5000	-0.120	-15.29
409	204.0000	204.0000	-0.120	-15.26
410	204.5000	204.5000	-0.120	-15.26
411	205.0000	205.0000	-0.120	-15.23
412	205.5000	205.5000	-0.120	-15.23
413	206.0000	206.0000	-0.120	-15.29
414	206.5000	206.5000	-0.120	-15.32
415	207.0000	207.0000	-0.120	-15.26
416	207.5000	207.5000	-0.120	-15.23
417	208.0000	208.0000	-0.120	-15.20
418	208.5000	208.5000	-0.120	-15.17
419	209.0000	209.0000	-0.120	-15.17
420	209.5000	209.5000	-0.120	-15.17
421	210.0000	210.0000	-0.120	-15.17
422	210.5000	210.5000	-0.120	-15.20
423	211.0000	211.0000	-0.120	-15.17
424	211.5000	211.5000	-0.120	-15.14
425	212.0000	212.0000	-0.120	-15.14
426	212.5000	212.5000	-0.120	-15.11
427	213.0000	213.0000	-0.120	-15.08
428	213.5000	213.5000	-0.120	-15.05
429	214.0000	214.0000	-0.120	-15.02
430	214.5000	214.5000	-0.120	-14.98
431	215.0000	215.0000	-0.120	-14.98
432	215.5000	215.5000	-0.120	-14.98
433	216.0000	216.0000	-0.120	-15.02
434	216.5000	216.5000	-0.120	-15.02
435	217.0000	217.0000	-0.120	-15.05
436	217.5000	217.5000	-0.120	-15.08
437	218.0000	218.0000	-0.120	-15.05
438	218.5000	218.5000	-0.120	-15.02
439	219.0000	219.0000	-0.120	-14.95
440	219.5000	219.5000	-0.120	-14.92
441	220.0000	220.0000	-0.120	-14.92
442	220.5000	220.5000	-0.120	-14.92
443	221.0000	221.0000	-0.120	-14.92
444	221.5000	221.5000	-0.120	-14.92
445	222.0000	222.0000	-0.120	-14.92
446	222.5000	222.5000	-0.120	-14.92
447	223.0000	223.0000	-0.120	-14.92
448	223.5000	223.5000	-0.120	-14.92
449	224.0000	224.0000	-0.120	-14.98
450	224.5000	224.5000	-0.120	-14.98
451	225.0000	225.0000	-0.120	-14.98
452	225.5000	225.5000	-0.120	-14.98
453	226.0000	226.0000	-0.120	-14.95
454	226.5000	226.5000	-0.120	-14.95
455	227.0000	227.0000	-0.120	-14.92
456	227.5000	227.5000	-0.120	-14.89
457	228.0000	228.0000	-0.120	-14.86
458	228.5000	228.5000	-0.120	-14.89
459	229.0000	229.0000	-0.120	-14.86
460	229.5000	229.5000	-0.120	-14.89
461	230.0000	230.0000	-0.120	-14.86
462	230.5000	230.5000	-0.120	-14.80
463	231.0000	231.0000	-0.120	-14.77
464	231.5000	231.5000	-0.120	-14.83
465	232.0000	232.0000	-0.120	-14.86
466	232.5000	232.5000	-0.120	-14.89
467	233.0000	233.0000	-0.120	-14.89
468	233.5000	233.5000	-0.120	-14.86
469	234.0000	234.0000	-0.120	-14.80
470	234.5000	234.5000	-0.120	-14.74
471	235.0000	235.0000	-0.120	-14.77
472	235.5000	235.5000	-0.120	-14.77
473	236.0000	236.0000	-0.120	-14.77
474	236.5000	236.5000	-0.120	-14.74
475	237.0000	237.0000	-0.120	-14.74
476	237.5000	237.5000	-0.120	-14.77
477	238.0000	238.0000	-0.120	-14.89
478	238.5000	238.5000	-0.120	-15.02
479	239.0000	239.0000	-0.120	-15.11
480	239.5000	239.5000	-0.120	-15.08
481	240.0000	240.0000	-0.120	-15.05
482	240.5000	240.5000	-0.120	-15.05
483	241.0000	241.0000	-0.120	-15.05
484	241.5000	241.5000	-0.120	-15.02
485	242.0000	242.0000	-0.120	-14.98
486	242.5000	242.5000	-0.120	-14.95
487	243.0000	243.0000	-0.120	-14.92
488	243.5000	243.5000	-0.120	-14.89
489	244.0000	244.0000	-0.120	-14.86
490	244.5000	244.5000	-0.120	-14.86
491	245.0000	245.0000	-0.120	-14.86
492	245.5000	245.5000	-0.120	-14.86
493	246.0000	246.0000	-0.120	-14.86
494	246.5000	246.5000	-0.120	-14.83
495	247.0000	247.0000	-0.120	-14.80
496	247.5000	247.5000	-0.120	-14.83
497	248.0000	248.0000	-0.120	-14.80
498	248.5000	248.5000	-0.120	-14.80
499	249.0000	249.0000	-0.120	-14.74
500	249.5000	249.5000	-0.120	-14.74
501	250.0000	250.0000	-0.120	-14.74
502	250.5000	250.5000	-0.120	-14.77
503	251.0000	251.0000	-0.120	-14.77
504	251.5000	251.5000	-0.120	-14.71
505	252.0000	252.0000	-0.120	-14.71
506	252.5000	252.5000	-0.120	-14.71
507	253.0000	253.0000	-0.120	-14.68
508	253.5000	253.5000	-0.120	-14.68
509	254.0000	254.0000	-0.120	-14.65
510	254.5000	254.5000	-0.120	-14.68
511	255.0000	255.0000	-0.120	-14.74
512	255.5000	255.5000	-0.120	-14.71
513	256.0000	256.0000	-0.120	-14.68
514	256.5000	256.5000	-0.120	-14.68
515	257.0000	257.0000	-0.120	-14.71
516	257.5000	257.5000	-0.120	-14.71
517	258.0000	258.0000	-0.120	-14.74
518	258.5000	258.5000	-0.120	-14.74
519	259.0000	259.0000	-0.120	-14.68
520	259.5000	259.5000	-0.120	-14.68
521	260.0000	260.0000	-0.120	-14.65
522	260.5000	260.5000	-0.120	-14.65
523	261.0000	261.0000	-0.120	-14.68
524	261.5000	261.5000	-0.120	-14.68
525	262.0000	262.0000	-0.120	-14.65
526	262.5000	262.5000	-0.120	-14.62
527	263.0000	263.0000	-0.120	-14.59
528	263.5000	263.5000	-0.120	-14.59
529	264.0000	264.0000	-0.120	-14.59
530	264.5000	264.5000	-0.180	-18.68
531	265.0000	265.0000	-0.180	-26.64
532	265.5000	265.5000	-0.180	-30.24
533	266.0000	266.0000	-0.180	-30.27
534	266.5000	266.5000	-0.180	-28.90
535	267.0000	267.0000	-0.180	-27.47
536	267.5000	267.5000	-0.180	-26.40
537	268.0000	268.0000	-0.180	-25.70
538	268.5000	268.5000	-0.180	-25.27
539	269.0000	269.0000	-0.180	-24.96
540	269.5000	269.5000	-0.180	-24.69
541	270.0000	270.0000	-0.180	-24.38
542	270.5000	270.5000	-0.180	-24.14
543	271.0000	271.0000	-0.180	-23.90
544	271.5000	271.5000	-0.180	-23.65
545	272.0000	272.0000	-0.180	-23.50
546	272.5000	272.5000	-0.180	-23.29
547	273.0000	273.0000	-0.180	-23.07
548	273.5000	273.5000	-0.180	-22.89
549	274.0000	274.0000	-0.180	-22.77
550	274.5000	274.5000	-0.180	-22.58
551	275.0000	275.0000	-0.180	-22.43
552	275.5000	275.5000	-0.180	-22.28
553	276.0000	276.0000	-0.180	-22.16
554	276.5000	276.5000	-0.180	-22.03
555	277.0000	277.0000	-0.180	-21.94
556	277.5000	277.5000	-0.180	-21.88
557	278.0000	278.0000	-0.180	-21.85
558	278.5000	278.5000	-0.180	-21.76
559	279.0000	279.0000	-0.180	-21.67
560	279.5000	279.5000	-0.180	-21.61
561	280.0000	280.0000	-0.180	-21.52
562	280.5000	280.5000	-0.180	-21.45
563	281.0000	281.0000	-0.180	-21.36
564	281.5000	281.5000	-0.180	-21.27
565	282.0000	282.0000	-0.180	-21.21
566	282.5000	282.5000	-0.180	-21.21
567	283.0000	283.0000	-0.180	-21.12
568	283.5000	283.5000	-0.180	-21.03
569	284.0000	284.0000	-0.180	-20.97
570	284.5000	284.5000	-0.180	-20.91
571	285.0000	285.0000	-0.180	-20.84
572	285.5000	285.5000	-0.180	-20.78
573	286.0000	286.0000	-0.180	-20.75
574	286.5000	286.5000	-0.180	-20.72
575	287.0000	287.0000	-0.180	-20.69
576	287.5000	287.5000	-0.180	-20.66
577	288.0000	288.0000	-0.180	-20.57
578	288.5000	288.5000	-0.180	-20.54
579	289.0000	289.0000	-0.180	-20.51
580	289.5000	289.5000	-0.180	-20.51
581	290.0000	290.0000	-0.180	-20.42
582	290.5000	290.5000	-0.180	-20.33
583	291.0000	291.0000	-0.180	-20.33
584	291.5000	291.5000	-0.180	-20.29
585	292.0000	292.0000	-0.180	-20.26
586	292.5000	292.5000	-0.180	-20.17
587	293.0000	293.0000	-0.180	-20.14
588	293.5000	293.5000	-0.180	-20.11
589	294.0000	294.0000	-0.180	-20.14
590	294.5000	294.5000	-0.180	-20.11
591	295.0000	295.0000	-0.180	-20.02
592	295.5000	295.5000	-0.180	-19.99
593	296.0000	296.0000	-0.180	-19.93
594	296.5000	296.5000	-0.180	-19.90
595	297.0000	297.0000	-0.180	-19.87
596	297.5000	297.5000	-0.180	-19.81
597	298.0000	298.0000	-0.180	-19.78
598	298.5000	298.5000	-0.180	-19.81
599	299.0000	299.0000	-0.180	-19.75
600	299.5000	299.5000	-0.180	-19.81
601	300.0000	300.0000	-0.180	-19.84
602	300.5000	300.5000	-0.180	-19.75
603	301.0000	301.0000	-0.180	-19.75
604	301.5000	301.5000	-0.180	-19.71
605	302.0000	302.0000	-0.180	-19.68
606	302.5000	302.5000	-0.180	-19.62
607	303.0000	303.0000	-0.180	-19.62
608	303.5000	303.5000	-0.180	-19.59
609	304.0000	304.0000	-0.180	-19.50
610	304.5000	304.5000	-0.180	-19.53
611	305.0000	305.0000	-0.180	-19.59
612	305.5000	305.5000	-0.180	-19.59
613	306.0000	306.0000	-0.180	-19.59
614	306.5000	306.5000	-0.180	-19.53
615	307.0000	307.0000	-0.180	-19.47
616	307.5000	307.5000	-0.180	-19.44
617	308.0000	308.0000	-0.180	-19.44
618	308.5000	308.5000	-0.180	-19.44
619	309.0000	309.0000	-0.180	-19.41
620	309.5000	309.5000	-0.180	-19.38
621	310.0000	310.0000	-0.180	-19.35
622	310.5000	310.5000	-0.180	-19.35
623	311.0000	311.0000	-0.180	-19.41
624	311.5000	311.5000	-0.180	-19.38
625	312.0000	312.0000	-0.180	-19.35
626	312.5000	312.5000	-0.180	-19.35
627	313.0000	313.0000	-0.180	-19.29
628	313.5000	313.5000	-0.180	-19.29
629	314.0000	314.0000	-0.180	-19.35
630	314.5000	314.5000	-0.180	-19.35
631	315.0000	315.0000	-0.180	-19.32
632	315.5000	315.5000	-0.180	-19.26
633	316.0000	316.0000	-0.180	-19.23
634	316.5000	316.5000	-0.180	-19.23
635	317.0000	317.0000	-0.180	-19.23
636	317.5000	317.5000	-0.180	-19.20
637	318.0000	318.0000	-0.180	-19.14
638	318.5000	318.5000	-0.180	-19.10
639	319.0000	319.0000	-0.180	-19.07
640	319.5000	319.5000	-0.180	-19.07
641	320.0000	320.0000	-0.180	-19.10
642	320.5000	320.5000	-0.180	-19.10
643	321.0000	321.0000	-0.180	-19.10
644	321.5000	321.5000	-0.180	-19.10
645	322.0000	322.0000	-0.180	-19.07
646	322.5000	322.5000	-0.180	-19.01
647	323.0000	323.0000	-0.180	-18.98
648	323.5000	323.5000	-0.180	-18.98
649	324.0000	324.0000	-0.180	-19.01
650	324.5000	324.5000	-0.180	-19.04
651	325.0000	325.0000	-0.180	-19.04
652	325.5000	325.5000	-0.180	-19.04
653	326.0000	326.0000	-0.180	-19.04
654	326.5000	326.5000	-0.180	-18.95
655	327.0000	327.0000	-0.180	-18.92
656	327.5000	327.5000	-0.180	-18.92
657	328.0000	328.0000	-0.180	-18.89
658	328.5000	328.5000	-0.180	-18.86
659	329.0000	329.0000	-0.180	-18.86
660	329.5000	329.5000	-0.180	-18.86
661	330.0000	330.0000	-0.180	-18.95
662	330.5000	330.5000	-0.180	-19.01
663	331.0000	331.0000	-0.180	-18.98
664	331.5000	331.5000	-0.180	-18.92
665	332.0000	332.0000	-0.180	-18.86
666	332.5000	332.5000	-0.180	-18.80
667	333.0000	333.0000	-0.180	-18.80
668	333.5000	333.5000	-0.180	-18.77
669	334.0000	334.0000	-0.180	-18.77
670	334.5000	334.5000	-0.180	-18.77
671	335.0000	335.0000	-0.180	-18.77
672	335.5000	335.5000	-0.180	-18.80
673	336.0000	336.0000	-0.180	-18.80
674	336.5000	336.5000	-0.180	-18.77
675	337.0000	337.0000	-0.180	-18.80
676	337.5000	337.5000	-0.180	-18.83
677	338.0000	338.0000	-0.180	-18.77
678	338.5000	338.5000	-0.180	-18.74
679	339.0000	339.0000	-0.180	-18.71
680	339.5000	339.5000	-0.180	-18.74
681	340.0000	340.0000	-0.180	-18.77
682	340.5000	340.5000	-0.180	-18.71
683	341.0000	341.0000	-0.180	-18.62
684	341.5000	341.5000	-0.180	-18.59
685	342.0000	342.0000	-0.180	-18.62
686	342.5000	342.5000	-0.180	-18.62
687	343.0000	343.0000	-0.180	-18.65
688	343.5000	343.5000	-0.180	-18.62
689	344.0000	344.0000	-0.180	-18.65
690	344.5000	344.5000	-0.180	-18.65
691	345.0000	345.0000	-0.180	-18.68
692	345.5000	345.5000	-0.180	-18.68
693	346.0000	346.0000	-0.180	-18.65
694	346.5000	346.5000	-0.180	-18.62
695	347.0000	347.0000	-0.180	-18.62
696	347.5000	347.5000	-0.180	-18.62
697	348.0000	348.0000	-0.180	-18.62
698	348.5000	348.5000	-0.180	-18.62
699	349.0000	349.0000	-0.180	-18.59
700	349.5000	349.5000	-0.180	-18.59
701	350.0000	350.0000	-0.180	-18.59
702	350.5000	350.5000	-0.180	-18.59
703	351.0000	351.0000	-0.180	-18.59
704	351.5000	351.5000	-0.180	-18.62
705	352.0000	352.0000	-0.180	-18.98
706	352.5000	352.5000	-0.180	-19.14
707	353.0000	353.0000	-0.180	-19.10
708	353.5000	353.5000	-0.180	-19.07
709	354.0000	354.0000	-0.180	-19.01
710	354.5000	354.5000	-0.180	-18.92
711	355.0000	355.0000	-0.180	-18.89
712	355.5000	355.5000	-0.180	-18.86
713	356.0000	356.0000	-0.180	-18.80
714	356.5000	356.5000	-0.180	-18.74
715	357.0000	357.0000	-0.180	-18.71
716	357.5000	357.5000	-0.180	-18.71
717	358.0000	358.0000	-0.180	-18.71
718	358.5000	358.5000	-0.180	-18.71
719	359.0000	359.0000	-0.180	-18.71
720	359.5000	359.5000	-0.180	-18.71
721	360.0000	360.0000	-0.180	-18.68
722	360.5000	360.5000	-0.180	-18.65
723	361.0000	361.0000	-0.180	-18.65
724	361.5000	361.5000	-0.180	-18.65
725	362.0000	362.0000	-0.180	-18.62
726	362.5000	362.5000	-0.180	-18.62
727	363.0000	363.0000	-0.180	-18.59
728	363.5000	363.5000	-0.180	-18.56
729	364.0000	364.0000	-0.180	-18.52
730	364.5000	364.5000	-0.180	-18.43
731	365.0000	365.0000	-0.180	-18.43
732	365.5000	365.5000	-0.180	-18.43
733	366.0000	366.0000	-0.180	-18.43
734	366.5000	366.5000	-0.180	-18.34
735	367.0000	367.0000	-0.180	-18.28
736	367.5000	367.5000	-0.180	-18.28
737	368.0000	368.0000	-0.180	-18.25
738	368.5000	368.5000	-0.180	-18.25
739	369.0000	369.0000	-0.180	-18.28
740	369.5000	369.5000	-0.180	-18.28
741	370.0000	370.0000	-0.180	-18.31
742	370.5000	370.5000	-0.180	-18.34
743	371.0000	371.0000	-0.180	-18.40
744	371.5000	371.5000	-0.180	-18.40
745	372.0000	372.0000	-0.180	-18.34
746	372.5000	372.5000	-0.180	-18.34
747	373.0000	373.0000	-0.180	-18.34
748	373.5000	373.5000	-0.180	-18.28
749	374.0000	374.0000	-0.180	-18.22
750	374.5000	374.5000	-0.180	-18.22
751	375.0000	375.0000	-0.180	-18.19
752	375.5000	375.5000	-0.180	-18.19
753	376.0000	376.0000	-0.180	-18.19
754	376.5000	376.5000	-0.180	-18.19
755	377.0000	377.0000	-0.180	-18.19
756	377.5000	377.5000	-0.180	-18.19
757	378.0000	378.0000	-0.209	-18.43
758	378.5000	378.5000	-0.240	-28.41
759	379.0000	379.0000	-0.240	-36.13
760	379.5000	379.5000	-0.240	-38.09
761	380.0000	380.0000	-0.240	-36.74
762	380.5000	380.5000	-0.240	-34.67
763	381.0000	381.0000	-0.240	-32.96
764	381.5000	381.5000	-0.240	-31.80
765	382.0000	382.0000	-0.240	-31.04
766	382.5000	382.5000	-0.240	-30.55
767	383.0000	383.0000	-0.240	-30.09
768	383.5000	383.5000	-0.240	-29.69
769	384.0000	384.0000	-0.240	-29.33
770	384.5000	384.5000	-0.240	-28.99
771	385.0000	385.0000	-0.240	-28.69
772	385.5000	385.5000	-0.240	-28.38
773	386.0000	386.0000	-0.240	-28.05
774	386.5000	386.5000	-0.240	-27.77
775	387.0000	387.0000	-0.240	-27.62
776	387.5000	387.5000	-0.240	-27.41
777	388.0000	388.0000	-0.240	-27.25
778	388.5000	388.5000	-0.240	-27.10
779	389.0000	389.0000	-0.240	-26.95
780	389.5000	389.5000	-0.240	-26.76
781	390.0000	390.0000	-0.240	-26.64
782	390.5000	390.5000	-0.240	-26.49
783	391.0000	391.0000	-0.240	-26.40
784	391.5000	391.5000	-0.240	-26.31
785	392.0000	392.0000	-0.240	-26.18
786	392.5000	392.5000	-0.240	-26.03
787	393.0000	393.0000	-0.240	-25.91
788	393.5000	393.5000	-0.240	-25.82
789	394.0000	394.0000	-0.240	-25.67
790	394.5000	394.5000	-0.240	-25.54
791	395.0000	395.0000	-0.240	-25.45
792	395.5000	395.5000	-0.240	-25.36
793	396.0000	396.0000	-0.240	-25.27
794	396.5000	396.5000	-0.240	-25.27
795	397.0000	397.0000	-0.240	-25.27
796	397.5000	397.5000	-0.240	-25.18
797	398.0000	398.0000	-0.240	-25.12
798	398.5000	398.5000	-0.240	-25.06
799	399.0000	399.0000	-0.240	-24.96
800	399.5000	399.5000	-0.240	-24.84
801	400.0000	400.0000	-0.240	-24.81
802	400.5000	400.5000	-0.240	-24.78
803	401.0000	401.0000	-0.240	-24.69
804	401.5000	401.5000	-0.240	-24.57
805	402.0000	402.0000	-0.240	-24.51
806	402.5000	402.5000	-0.240	-24.45
807	403.0000	403.0000	-0.240	-24.45
808	403.5000	403.5000	-0.240	-24.38
809	404.0000	404.0000	-0.240	-24.35
810	404.5000	404.5000	-0.240	-24.32
811	405.0000	405.0000	-0.240	-24.26
812	405.5000	405.5000	-0.240	-24.20
813	406.0000	406.0000	-0.240	-24.14
814	406.5000	406.5000	-0.240	-24.08
815	407.0000	407.0000	-0.240	-24.05
816	407.5000	407.5000	-0.240	-24.05
817	408.0000	408.0000	-0.240	-24.02
818	408.5000	408.5000	-0.240	-23.99
819	409.0000	409.0000	-0.240	-23.93
820	409.5000	409.5000	-0.240	-23.87
821	410.0000	410.0000	-0.240	-23.83
822	410.5000	410.5000	-0.240	-23.87
823	411.0000	411.0000	-0.240	-23.83
824	411.5000	411.5000	-0.240	-23.71
825	412.0000	412.0000	-0.240	-23.65
826	412.5000	412.5000	-0.240	-23.65
827	413.0000	413.0000	-0.240	-23.68
828	413.5000	413.5000	-0.240	-23.68
829	414.0000	414.0000	-0.240	-23.68
830	414.5000	414.5000	-0.240	-23.59
831	415.0000	415.0000	-0.240	-23.56
832	415.5000	415.5000	-0.240	-23.56
833	416.0000	416.0000	-0.240	-23.50
834	416.5000	416.5000	-0.240	-23.50
835	417.0000	417.0000	-0.240	-23.50
836	417.5000	417.5000	-0.240	-23.44
837	418.0000	418.0000	-0.240	-23.35
838	418.5000	418.5000	-0.240	-23.35
839	419.0000	419.0000	-0.240	-23.38
840	419.5000	419.5000	-0.240	-23.35
841	420.0000	420.0000	-0.240	-23.32
842	420.5000	420.5000	-0.240	-23.29
843	421.0000	421.0000	-0.240	-23.26
844	421.5000	421.5000	-0.240	-23.26
845	422.0000	422.0000	-0.240	-23.22
846	422.5000	422.5000	-0.240	-23.22
847	423.0000	423.0000	-0.240	-23.16
848	423.5000	423.5000	-0.240	-23.10
849	424.0000	424.0000	-0.240	-23.04
850	424.5000	424.5000	-0.240	-22.98
851	425.0000	425.0000	-0.240	-23.01
852	425.5000	425.5000	-0.240	-23.07
853	426.0000	426.0000	-0.240	-23.10
854	426.5000	426.5000	-0.240	-23.01
855	427.0000	427.0000	-0.240	-22.89
856	427.5000	427.5000	-0.240	-22.86
857	428.0000	428.0000	-0.240	-22.86
858	428.5000	428.5000	-0.240	-22.89
859	429.0000	429.0000	-0.240	-22.92
860	429.5000	429.5000	-0.240	-22.92
861	430.0000	430.0000	-0.240	-22.86
862	430.5000	430.5000	-0.240	-22.83
863	431.0000	431.0000	-0.240	-22.86
864	431.5000	431.5000	-0.240	-22.89
865	432.0000	432.0000	-0.240	-22.86
866	432.5000	432.5000	-0.240	-22.74
867	433.0000	433.0000	-0.240	-22.74
868	433.5000	433.5000	-0.240	-22.83
869	434.0000	434.0000	-0.240	-22.83
870	434.5000	434.5000	-0.240	-22.80
871	435.0000	435.0000	-0.240	-22.83
872	435.5000	435.5000	-0.240	-22.77
873	436.0000	436.0000	-0.240	-22.74
874	436.5000	436.5000	-0.240	-22.71
875	437.0000	437.0000	-0.240	-22.68
876	437.5000	437.5000	-0.240	-22.64
877	438.0000	438.0000	-0.240	-22.61
878	438.5000	438.5000	-0.240	-22.61
879	439.0000	439.0000	-0.240	-22.61
880	439.5000	439.5000	-0.240	-22.68
881	440.0000	440.0000	-0.240	-22.68
882	440.5000	440.5000	-0.240	-22.64
883	441.0000	441.0000	-0.240	-22.64
884	441.5000	441.5000	-0.240	-22.68
885	442.0000	442.0000	-0.240	-22.68
886	442.5000	442.5000	-0.240	-22.61
887	443.0000	443.0000	-0.240	-22.52
888	443.5000	443.5000	-0.240	-22.49
889	444.0000	444.0000	-0.240	-22.49
890	444.5000	444.5000	-0.240	-22.46
891	445.0000	445.0000	-0.240	-22.49
892	445.5000	445.5000	-0.240	-22.46
893	446.0000	446.0000	-0.240	-22.43
894	446.5000	446.5000	-0.240	-22.43
895	447.0000	447.0000	-0.240	-22.46
896	447.5000	447.5000	-0.240	-22.52
897	448.0000	448.0000	-0.240	-22.58
898	448.5000	448.5000	-0.240	-22.58
899	449.0000	449.0000	-0.240	-22.61
900	449.5000	449.5000	-0.240	-22.58
901	450.0000	450.0000	-0.240	-22.52
902	450.5000	450.5000	-0.240	-22.40
903	451.0000	451.0000	-0.240	-22.37
904	451.5000	451.5000	-0.240	-22.37
905	452.0000	452.0000	-0.240	-22.34
906	452.5000	452.5000	-0.240	-22.34
907	453.0000	453.0000	-0.240	-22.28
908	453.5000	453.5000	-0.240	-22.31
909	454.0000	454.0000	-0.240	-22.31
910	454.5000	454.5000	-0.240	-22.28
911	455.0000	455.0000	-0.240	-22.25
912	455.5000	455.5000	-0.240	-22.31
913	456.0000	456.0000	-0.240	-22.37
914	456.5000	456.5000	-0.240	-22.28
915	457.0000	457.0000	-0.240	-22.19
916	457.5000	457.5000	-0.240	-22.19
917	458.0000	458.0000	-0.240	-22.19
918	458.5000	458.5000	-0.240	-22.19
919	459.0000	459.0000	-0.240	-22.16
920	459.5000	459.5000	-0.240	-22.16
921	460.0000	460.0000	-0.240	-22.22
922	460.5000	460.5000	-0.240	-22.22
923	461.0000	461.0000	-0.240	-22.19
924	461.5000	461.5000	-0.240	-22.19
925	462.0000	462.0000	-0.240	-22.16
926	462.5000	462.5000	-0.240	-22.16
927	463.0000	463.0000	-0.240	-22.16
928	463.5000	463.5000	-0.240	-22.16
929	464.0000	464.0000	-0.240	-22.16
930	464.5000	464.5000	-0.240	-22.16
931	465.0000	465.0000	-0.240	-22.16
932	465.5000	465.5000	-0.240	-22.28
933	466.0000	466.0000	-0.240	-22.52
934	466.5000	466.5000	-0.240	-22.64
935	467.0000	467.0000	-0.240	-22.64
936	467.5000	467.5000	-0.240	-22.55
937	468.0000	468.0000	-0.240	-22.52
938	468.5000	468.5000	-0.240	-22.49
939	469.0000	469.0000	-0.240	-22.46
940	469.5000	469.5000	-0.240	-22.37
941	470.0000	470.0000	-0.240	-22.28
942	470.5000	470.5000	-0.240	-22.19
943	471.0000	471.0000	-0.240	-22.22
944	471.5000	471.5000	-0.240	-22.25
945	472.0000	472.0000	-0.240	-22.28
946	472.5000	472.5000	-0.240	-22.19
947	473.0000	473.0000	-0.240	-22.10
948	473.5000	473.5000	-0.240	-22.06
949	474.0000	474.0000	-0.240	-22.03
950	474.5000	474.5000	-0.240	-21.97
951	475.0000	475.0000	-0.240	-21.97
952	475.5000	475.5000	-0.240	-21.94
953	476.0000	476.0000	-0.240	-21.97
954	476.5000	476.5000	-0.240	-21.97
955	477.0000	477.0000	-0.240	-21.94
956	477.5000	477.5000	-0.240	-21.91
957	478.0000	478.0000	-0.240	-21.94
958	478.5000	478.5000	-0.240	-21.94
959	479.0000	479.0000	-0.240	-21.91
960	479.5000	479.5000	-0.240	-21.91
961	480.0000	480.0000	-0.240	-21.94
962	480.5000	480.5000	-0.240	-21.91
963	481.0000	481.0000	-0.240	-21.91
964	481.5000	481.5000	-0.240	-21.91
965	482.0000	482.0000	-0.240	-21.85
966	482.5000	482.5000	-0.240	-21.82
967	483.0000	483.0000	-0.240	-21.76
968	483.5000	483.5000	-0.240	-21.76
969	484.0000	484.0000	-0.240	-21.85
970	484.5000	484.5000	-0.240	-21.85
971	485.0000	485.0000	-0.240	-21.88
972	485.5000	485.5000	-0.240	-21.94
973	486.0000	486.0000	-0.240	-21.91
974	486.5000	486.5000	-0.240	-21.88
975	487.0000	487.0000	-0.240	-21.88
976	487.5000	487.5000	-0.240	-21.91
977	488.0000	488.0000	-0.240	-21.88
978	488.5000	488.5000	-0.240	-21.91
979	489.0000	489.0000	-0.240	-21.91
980	489.5000	489.5000	-0.240	-21.97
981	490.0000	490.0000	-0.240	-21.97
982	490.5000	490.5000	-0.240	-21.91
983	491.0000	491.0000	-0.240	-21.85
984	491.5000	491.5000	-0.240	-21.85
985	492.0000	492.0000	-0.240	-21.85
986	492.5000	492.5000	-0.240	-21.91
987	493.0000	493.0000	-0.240	-21.94
988	493.5000	493.5000	-0.240	-21.85
989	494.0000	494.0000	-0.240	-21.79
990	494.5000	494.5000	-0.240	-21.73
991	495.0000	495.0000	-0.240	-21.70
992	495.5000	495.5000	-0.240	-21.79
993	496.0000	496.0000	-0.240	-21.79
994	496.5000	496.5000	-0.240	-21.79
995	497.0000	497.0000	-0.240	-21.76
996	497.5000	497.5000	-0.240	-21.73
997	498.0000	498.0000	-0.240	-21.67
998	498.5000	498.5000	-0.240	-21.64
999	499.0000	499.0000	-0.240	-21.61
1000	499.5000	499.5000	-0.240	-21.61
1001	500.0000	500.0000	-0.240	-21.67
1002	500.5000	500.5000	-0.240	-21.70
1003	501.0000	501.0000	-0.240	-21.73
1004	501.5000	501.5000	-0.240	-21.76
1005	502.0000	502.0000	-0.240	-21.70
1006	502.5000	502.5000	-0.240	-21.67
1007	503.0000	503.0000	-0.240	-21.70
1008	503.5000	503.5000	-0.240	-21.67
1009	504.0000	504.0000	-0.240	-21.67
1010	504.5000	504.5000	-0.240	-21.64
1011	505.0000	505.0000	-0.240	-21.70
1012	505.5000	505.5000	-0.240	-21.70
1013	506.0000	506.0000	-0.240	-21.73
1014	506.5000	506.5000	-0.240	-21.70
1015	507.0000	507.0000	-0.240	-21.64
1016	507.5000	507.5000	-0.240	-21.61
1017	508.0000	508.0000	-0.240	-21.58
1018	508.5000	508.5000	-0.240	-21.61
1019	509.0000	509.0000	-0.240	-21.58
1020	509.5000	509.5000	-0.240	-21.61
1021	510.0000	510.0000	-0.240	-21.64
1022	510.5000	510.5000	-0.240	-21.67
1023	511.0000	511.0000	-0.240	-21.64
1024	511.5000	511.5000	-0.240	-21.61
1025	512.0000	512.0000	-0.240	-21.58
1026	512.5000	512.5000	-0.240	-21.52
1027	513.0000	513.0000	-0.240	-21.49
1028	513.5000	513.5000	-0.300	-33.30
1029	514.0000	514.0000	-0.300	-47.00
1030	514.5000	514.5000	-0.300	-51.39
1031	515.0000	515.0000	-0.300	-49.81
1032	515.5000	515.5000	-0.300	-46.48
1033	516.0000	516.0000	-0.300	-43.58
1034	516.5000	516.5000	-0.300	-41.60
1035	517.0000	517.0000	-0.300	-40.25
1036	517.5000	517.5000	-0.300	-39.34
1037	518.0000	518.0000	-0.300	-38.70
1038	518.5000	518.5000	-0.300	-38.15
1039	519.0000	519.0000	-0.300	-37.69
1040	519.5000	519.5000	-0.300	-37.17
1041	520.0000	520.0000	-0.300	-36.68
1042	520.5000	520.5000	-0.300	-36.23
1043	521.0000	521.0000	-0.300	-35.80
1044	521.5000	521.5000	-0.300	-35.52
1045	522.0000	522.0000	-0.300	-35.22
1046	522.5000	522.5000	-0.300	-34.94
1047	523.0000	523.0000	-0.300	-34.73
1048	523.5000	523.5000	-0.300	-34.46
1049	524.0000	524.0000	-0.300	-34.24
1050	524.5000	524.5000	-0.300	-34.06
1051	525.0000	525.0000	-0.300	-33.94
1052	525.5000	525.5000	-0.300	-33.69
1053	526.0000	526.0000	-0.300	-33.42
1054	526.5000	526.5000	-0.300	-33.23
1055	527.0000	527.0000	-0.300	-33.11
1056	527.5000	527.5000	-0.300	-32.93
1057	528.0000	528.0000	-0.300	-32.78
1058	528.5000	528.5000	-0.300	-32.65
1059	529.0000	529.0000	-0.300	-32.53
1060	529.5000	529.5000	-0.300	-32.41
1061	530.0000	530.0000	-0.300	-32.35
1062	530.5000	530.5000	-0.300	-32.23
1063	531.0000	531.0000	-0.300	-32.11
1064	531.5000	531.5000	-0.300	-32.01
1065	532.0000	532.0000	-0.300	-31.92
1066	532.5000	532.5000	-0.300	-31.83
1067	533.0000	533.0000	-0.300	-31.65
1068	533.5000	533.5000	-0.300	-31.50
1069	534.0000	534.0000	-0.300	-31.46
1070	534.5000	534.5000	-0.300	-31.40
1071	535.0000	535.0000	-0.300	-31.31
1072	535.5000	535.5000	-0.300	-31.19
1073	536.0000	536.0000	-0.300	-31.13
1074	536.5000	536.5000	-0.300	-31.10
1075	537.0000	537.0000	-0.300	-31.04
1076	537.5000	537.5000	-0.300	-30.95
1077	538.0000	538.0000	-0.300	-30.79
1078	538.5000	538.5000	-0.300	-30.70
1079	539.0000	539.0000	-0.300	-30.64
1080	539.5000	539.5000	-0.300	-30.58
1081	540.0000	540.0000	-0.300	-30.49
1082	540.5000	540.5000	-0.300	-30.40
1083	541.0000	541.0000	-0.300	-30.37
1084	541.5000	541.5000	-0.300	-30.37
1085	542.0000	542.0000	-0.300	-30.37
1086	542.5000	542.5000	-0.300	-30.34
1087	543.0000	543.0000	-0.300	-30.24
1088	543.5000	543.5000	-0.300	-30.15
1089	544.0000	544.0000	-0.300	-30.09
1090	544.5000	544.5000	-0.300	-30.09
1091	545.0000	545.0000	-0.300	-30.03
1092	545.5000	545.5000	-0.300	-29.97
1093	546.0000	546.0000	-0.300	-29.97
1094	546.5000	546.5000	-0.300	-29.88
1095	547.0000	547.0000	-0.300	-29.79
1096	547.5000	547.5000	-0.300	-29.69
1097	548.0000	548.0000	-0.300	-29.73
1098	548.5000	548.5000	-0.300	-29.73
1099	549.0000	549.0000	-0.300	-29.76
1100	549.5000	549.5000	-0.300	-29.66
1101	550.0000	550.0000	-0.300	-29.57
1102	550.5000	550.5000	-0.300	-29.48
1103	551.0000	551.0000	-0.300	-29.45
1104	551.5000	551.5000	-0.300	-29.39
1105	552.0000	552.0000	-0.300	-29.36
1106	552.5000	552.5000	-0.300	-29.33
1107	553.0000	553.0000	-0.300	-29.36
1108	553.5000	553.5000	-0.300	-29.33
1109	554.0000	554.0000	-0.300	-29.27
1110	554.5000	554.5000	-0.300	-29.24
1111	555.0000	555.0000	-0.300	-29.21
1112	555.5000	555.5000	-0.300	-29.21
1113	556.0000	556.0000	-0.300	-29.15
1114	556.5000	556.5000	-0.300	-29.05
1115	557.0000	557.0000	-0.300	-29.05
1116	557.5000	557.5000	-0.300	-29.15
1117	558.0000	558.0000	-0.300	-29.18
1118	558.5000	558.5000	-0.300	-29.11
1119	559.0000	559.0000	-0.300	-28.99
1120	559.5000	559.5000	-0.300	-28.96
1121	560.0000	560.0000	-0.300	-28.93
1122	560.5000	560.5000	-0.300	-28.87
1123	561.0000	561.0000	-0.300	-28.81
1124	561.5000	561.5000	-0.300	-28.75
1125	562.0000	562.0000	-0.300	-28.72
1126	562.5000	562.5000	-0.300	-28.72
1127	563.0000	563.0000	-0.300	-28.72
1128	563.5000	563.5000	-0.300	-28.72
1129	564.0000	564.0000	-0.300	-28.72
1130	564.5000	564.5000	-0.300	-28.75
1131	565.0000	565.0000	-0.300	-28.72
1132	565.5000	565.5000	-0.300	-28.72
1133	566.0000	566.0000	-0.300	-28.72
1134	566.5000	566.5000	-0.300	-28.69
1135	567.0000	567.0000	-0.300	-28.63
1136	567.5000	567.5000	-0.300	-28.57
1137	568.0000	568.0000	-0.300	-28.57
1138	568.5000	568.5000	-0.300	-28.53
1139	569.0000	569.0000	-0.300	-28.50
1140	569.5000	569.5000	-0.300	-28.53
1141	570.0000	570.0000	-0.300	-28.47
1142	570.5000	570.5000	-0.300	-28.41
1143	571.0000	571.0000	-0.300	-28.38
1144	571.5000	571.5000	-0.300	-28.35
1145	572.0000	572.0000	-0.300	-28.32
1146	572.5000	572.5000	-0.300	-28.32
1147	573.0000	573.0000	-0.300	-28.32
1148	573.5000	573.5000	-0.300	-28.23
1149	574.0000	574.0000	-0.300	-28.23
1150	574.5000	574.5000	-0.300	-28.20
1151	575.0000	575.0000	-0.300	-28.20
1152	575.5000	575.5000	-0.300	-28.14
1153	576.0000	576.0000	-0.300	-28.17
1154	576.5000	576.5000	-0.300	-28.17
1155	577.0000	577.0000	-0.300	-28.17
1156	577.5000	577.5000	-0.300	-28.17
1157	578.0000	578.0000	-0.300	-28.14
1158	578.5000	578.5000	-0.300	-28.08
1159	579.0000	579.0000	-0.300	-27.95
1160	579.5000	579.5000	-0.300	-27.95
1161	580.0000	580.0000	-0.300	-28.02
1162	580.5000	580.5000	-0.300	-28.02
1163	581.0000	581.0000	-0.300	-28.05
1164	581.5000	581.5000	-0.300	-28.02
1165	582.0000	582.0000	-0.300	-27.95
1166	582.5000	582.5000	-0.300	-27.99
1167	583.0000	583.0000	-0.300	-28.02
1168	583.5000	583.5000	-0.300	-28.05
1169	584.0000	584.0000	-0.300	-27.92
1170	584.5000	584.5000	-0.300	-27.83
1171	585.0000	585.0000	-0.300	-27.89
1172	585.5000	585.5000	-0.300	-27.89
1173	586.0000	586.0000	-0.300	-27.80
1174	586.5000	586.5000	-0.300	-27.77
1175	587.0000	587.0000	-0.300	-27.83
1176	587.5000	587.5000	-0.300	-27.83
1177	588.0000	588.0000	-0.300	-27.83
1178	588.5000	588.5000	-0.300	-27.89
1179	589.0000	589.0000	-0.300	-27.77
1180	589.5000	589.5000	-0.300	-27.65
1181	590.0000	590.0000	-0.300	-27.59
1182	590.5000	590.5000	-0.300	-27.56
1183	591.0000	591.0000	-0.300	-27.56
1184	591.5000	591.5000	-0.300	-27.65
1185	592.0000	592.0000	-0.300	-27.68
1186	592.5000	592.5000	-0.300	-27.68
1187	593.0000	593.0000	-0.300	-27.65
1188	593.5000	593.5000	-0.300	-27.56
1189	594.0000	594.0000	-0.300	-27.50
1190	594.5000	594.5000	-0.300	-27.50
1191	595.0000	595.0000	-0.300	-27.56
1192	595.5000	595.5000	-0.300	-27.56
1193	596.0000	596.0000	-0.300	-27.50
1194	596.5000	596.5000	-0.300	-27.44
1195	597.0000	597.0000	-0.300	-27.47
1196	597.5000	597.5000	-0.300	-27.53
1197	598.0000	598.0000	-0.300	-27.50
1198	598.5000	598.5000	-0.300	-27.38
1199	599.0000	599.0000	-0.300	-27.41
1200	599.5000	599.5000	-0.300	-27.44
1201	600.0000	600.0000	-0.300	-27.44
1202	600.5000	600.5000	-0.300	-27.38
1203	601.0000	601.0000	-0.300	-27.38
1204	601.5000	601.5000	-0.300	-27.34
1205	602.0000	602.0000	-0.300	-27.28
1206	602.5000	602.5000	-0.300	-27.25
1207	603.0000	603.0000	-0.300	-27.25
1208	603.5000	603.5000	-0.300	-27.25
1209	604.0000	604.0000	-0.300	-27.31
1210	604.5000	604.5000	-0.300	-27.38
1211	605.0000	605.0000	-0.300	-27.38
1212	605.5000	605.5000	-0.300	-27.41
1213	606.0000	606.0000	-0.300	-27.34
1214	606.5000	606.5000	-0.300	-27.31
1215	607.0000	607.0000	-0.300	-27.31
1216	607.5000	607.5000	-0.300	-27.31
1217	608.0000	608.0000	-0.300	-27.28
1218	608.5000	608.5000	-0.300	-27.19
1219	609.0000	609.0000	-0.300	-27.19
1220	609.5000	609.5000	-0.300	-27.25
1221	610.0000	610.0000	-0.300	-27.28
1222	610.5000	610.5000	-0.300	-27.25
1223	611.0000	611.0000	-0.300	-27.25
1224	611.5000	611.5000	-0.300	-27.25
1225	612.0000	612.0000	-0.300	-27.19
1226	612.5000	612.5000	-0.300	-27.13
1227	613.0000	613.0000	-0.300	-27.04
1228	613.5000	613.5000	-0.300	-27.07
1229	614.0000	614.0000	-0.300	-27.13
1230	614.5000	614.5000	-0.300	-27.13
1231	615.0000	615.0000	-0.300	-27.16
1232	615.5000	615.5000	-0.300	-27.07
1233	616.0000	616.0000	-0.300	-27.01
1234	616.5000	616.5000	-0.300	-27.01
1235	617.0000	617.0000	-0.300	-27.07
1236	617.5000	617.5000	-0.300	-27.04
1237	618.0000	618.0000	-0.300	-27.04
1238	618.5000	618.5000	-0.300	-27.04
1239	619.0000	619.0000	-0.300	-27.07
1240	619.5000	619.5000	-0.300	-27.07
1241	620.0000	620.0000	-0.300	-27.07
1242	620.5000	620.5000	-0.300	-27.10
1243	621.0000	621.0000	-0.300	-27.07
1244	621.5000	621.5000	-0.300	-27.04
1245	622.0000	622.0000	-0.300	-26.89
1246	622.5000	622.5000	-0.300	-26.80
1247	623.0000	623.0000	-0.300	-26.86
1248	623.5000	623.5000	-0.300	-26.86
1249	624.0000	624.0000	-0.300	-26.86
1250	624.5000	624.5000	-0.300	-26.80
1251	625.0000	625.0000	-0.300	-26.80
1252	625.5000	625.5000	-0.300	-26.76
1253	626.0000	626.0000	-0.300	-26.76
1254	626.5000	626.5000	-0.300	-26.80
1255	627.0000	627.0000	-0.300	-26.76
1256	627.5000	627.5000	-0.300	-26.80
1257	628.0000	628.0000	-0.300	-26.86
1258	628.5000	628.5000	-0.300	-26.80
1259	629.0000	629.0000	-0.300	-26.76
1260	629.5000	629.5000	-0.300	-26.76
1261	630.0000	630.0000	-0.300	-26.73
1262	630.5000	630.5000	-0.300	-26.73
1263	631.0000	631.0000	-0.300	-26.70
1264	631.5000	631.5000	-0.300	-26.64
1265	632.0000	632.0000	-0.300	-26.67
1266	632.5000	632.5000	-0.300	-26.70
1267	633.0000	633.0000	-0.300	-26.61
1268	633.5000	633.5000	-0.300	-26.61
1269	634.0000	634.0000	-0.300	-26.64
1270	634.5000	634.5000	-0.300	-26.64
1271	635.0000	635.0000	-0.300	-26.67
1272	635.5000	635.5000	-0.300	-26.64
1273	636.0000	636.0000	-0.300	-26.61
1274	636.5000	636.5000	-0.300	-26.58
1275	637.0000	637.0000	-0.300	-26.58
1276	637.5000	637.5000	-0.300	-26.61
1277	638.0000	638.0000	-0.300	-26.64
1278	638.5000	638.5000	-0.300	-26.70
1279	639.0000	639.0000	-0.300	-26.73
1280	639.5000	639.5000	-0.300	-26.80
1281	640.0000	640.0000	-0.300	-26.80
1282	640.5000	640.5000	-0.300	-26.70
1283	641.0000	641.0000	-0.300	-26.64
1284	641.5000	641.5000	-0.300	-26.67
1285	642.0000	642.0000	-0.300	-26.61
1286	642.5000	642.5000	-0.300	-26.49
1287	643.0000	643.0000	-0.300	-26.43
1288	643.5000	643.5000	-0.300	-26.40
1289	644.0000	644.0000	-0.300	-26.46
1290	644.5000	644.5000	-0.300	-26.52
1291	645.0000	645.0000	-0.300	-26.58
1292	645.5000	645.5000	-0.300	-26.58
1293	646.0000	646.0000	-0.300	-26.64
1294	646.5000	646.5000	-0.300	-26.64
1295	647.0000	647.0000	-0.300	-26.61
1296	647.5000	647.5000	-0.300	-26.67
1297	648.0000	648.0000	-0.300	-26.67
1298	648.5000	648.5000	-0.300	-26.58
1299	649.0000	649.0000	-0.300	-26.52
1300	649.5000	649.5000	-0.300	-26.49
1301	650.0000	650.0000	-0.300	-26.58
1302	650.5000	650.5000	-0.300	-26.61
1303	651.0000	651.0000	-0.300	-26.55
1304	651.5000	651.5000	-0.300	-26.55
1305	652.0000	652.0000	-0.300	-26.52
1306	652.5000	652.5000	-0.300	-26.46
1307	653.0000	653.0000	-0.300	-26.52
1308	653.5000	653.5000	-0.300	-26.58
1309	654.0000	654.0000	-0.300	-26.55
1310	654.5000	654.5000	-0.300	-26.46
1311	655.0000	655.0000	-0.300	-26.40
1312	655.5000	655.5000	-0.300	-26.31
1313	656.0000	656.0000	-0.300	-26.31
1314	656.5000	656.5000	-0.300	-26.31
1315	657.0000	657.0000	-0.300	-26.34
1316	657.5000	657.5000	-0.300	-26.37
1317	658.0000	658.0000	-0.300	-26.49
1318	658.5000	658.5000	-0.300	-26.52
1319	659.0000	659.0000	-0.300	-26.52
1320	659.5000	659.5000	-0.300	-26.49
1321	660.0000	660.0000	-0.300	-26.49
1322	660.5000	660.5000	-0.300	-26.40
1323	661.0000	661.0000	-0.300	-26.37
1324	661.5000	661.5000	-0.300	-26.40
1325	662.0000	662.0000	-0.300	-26.40
1326	662.5000	662.5000	-0.300	-26.46
1327	663.0000	663.0000	-0.300	-26.49
1328	663.5000	663.5000	-0.300	-26.55
1329	664.0000	664.0000	-0.300	-26.49
1330	664.5000	664.5000	-0.300	-26.46
1331	665.0000	665.0000	-0.300	-26.46
1332	665.5000	665.5000	-0.300	-26.46
1333	666.0000	666.0000	-0.300	-26.43
1334	666.5000	666.5000	-0.300	-26.40
1335	667.0000	667.0000	-0.300	-26.43
1336	667.5000	667.5000	-0.300	-26.40
1337	668.0000	668.0000	-0.300	-26.37
1338	668.5000	668.5000	-0.300	-26.37
1339	669.0000	669.0000	-0.300	-26.43
1340	669.5000	669.5000	-0.300	-26.52
1341	670.0000	670.0000	-0.300	-26.58
1342	670.5000	670.5000	-0.300	-27.25
1343	671.0000	671.0000	-0.300	-27.80
1344	671.5000	671.5000	-0.300	-27.92
1345	672.0000	672.0000	-0.300	-27.80
1346	672.5000	672.5000	-0.300	-27.62
1347	673.0000	673.0000	-0.300	-27.50
1348	673.5000	673.5000	-0.300	-27.44
1349	674.0000	674.0000	-0.300	-27.38
1350	674.5000	674.5000	-0.300	-27.31
1351	675.0000	675.0000	-0.300	-27.25
1352	675.5000	675.5000	-0.300	-27.25
1353	676.0000	676.0000	-0.300	-27.25
1354	676.5000	676.5000	-0.300	-27.25
1355	677.0000	677.0000	-0.300	-27.16
1356	677.5000	677.5000	-0.300	-27.13
1357	678.0000	678.0000	-0.300	-27.13
1358	678.5000	678.5000	-0.300	-27.13
1359	679.0000	679.0000	-0.300	-27.01
1360	679.5000	679.5000	-0.300	-27.01
1361	680.0000	680.0000	-0.300	-27.01
1362	680.5000	680.5000	-0.300	-26.98
1363	681.0000	681.0000	-0.300	-26.95
1364	681.5000	681.5000	-0.300	-26.86
1365	682.0000	682.0000	-0.300	-26.86
1366	682.5000	682.5000	-0.300	-26.83
1367	683.0000	683.0000	-0.300	-26.76
1368	683.5000	683.5000	-0.300	-26.70
1369	684.0000	684.0000	-0.300	-26.67
1370	684.5000	684.5000	-0.300	-26.70
1371	685.0000	685.0000	-0.300	-26.73
1372	685.5000	685.5000	-0.300	-26.73
1373	686.0000	686.0000	-0.300	-26.70
1374	686.5000	686.5000	-0.300	-26.67
1375	687.0000	687.0000	-0.300	-26.67
1376	687.5000	687.5000	-0.300	-26.70
1377	688.0000	688.0000	-0.300	-26.64
1378	688.5000	688.5000	-0.300	-26.55
1379	689.0000	689.0000	-0.300	-26.52
1380	689.5000	689.5000	-0.300	-26.49
1381	690.0000	690.0000	-0.300	-26.49
1382	690.5000	690.5000	-0.300	-26.55
1383	691.0000	691.0000	-0.300	-26.58
1384	691.5000	691.5000	-0.300	-26.58
1385	692.0000	692.0000	-0.300	-26.52
1386	692.5000	692.5000	-0.300	-26.52
1387	693.0000	693.0000	-0.300	-26.49
1388	693.5000	693.5000	-0.300	-26.46
1389	694.0000	694.0000	-0.300	-26.43
1390	694.5000	694.5000	-0.300	-26.46
1391	695.0000	695.0000	-0.300	-26.46
1392	695.5000	695.5000	-0.300	-26.34
1393	696.0000	696.0000	-0.300	-26.37
1394	696.5000	696.5000	-0.300	-26.43
1395	697.0000	697.0000	-0.300	-26.43
1396	697.5000	697.5000	-0.300	-26.40
1397	698.0000	698.0000	-0.300	-26.43
1398	698.5000	698.5000	-0.300	-26.49
1399	699.0000	699.0000	-0.300	-26.49
1400	699.5000	699.5000	-0.300	-26.52
1401	700.0000	700.0000	-0.300	-26.52
1402	700.5000	700.5000	-0.300	-26.52
1403	701.0000	701.0000	-0.300	-26.52
1404	701.5000	701.5000	-0.300	-26.52
1405	702.0000	702.0000	-0.300	-26.46
1406	702.5000	702.5000	-0.300	-26.46
1407	703.0000	703.0000	-0.300	-26.43
1408	703.5000	703.5000	-0.300	-26.46
1409	704.0000	704.0000	-0.300	-26.37
1410	704.5000	704.5000	-0.300	-26.28
1411	705.0000	705.0000	-0.300	-26.34
1412	705.5000	705.5000	-0.300	-26.40
1413	706.0000	706.0000	-0.300	-26.43
1414	706.5000	706.5000	-0.300	-26.34
1415	707.0000	707.0000	-0.300	-26.28
1416	707.5000	707.5000	-0.300	-26.25
1417	708.0000	708.0000	-0.300	-26.18
1418	708.5000	708.5000	-0.300	-26.22
1419	709.0000	709.0000	-0.300	-26.34
1420	709.5000	709.5000	-0.300	-26.37
1421	710.0000	710.0000	-0.300	-26.37
1422	710.5000	710.5000	-0.300	-26.31
1423	711.0000	711.0000	-0.300	-26.25
1424	711.5000	711.5000	-0.300	-26.22
1425	712.0000	712.0000	-0.300	-26.28
1426	712.5000	712.5000	-0.300	-26.37
1427	713.0000	713.0000	-0.300	-26.31
1428	713.5000	713.5000	-0.300	-26.25
1429	714.0000	714.0000	-0.300	-26.28
1430	714.5000	714.5000	-0.300	-26.34
1431	715.0000	715.0000	-0.300	-26.31
1432	715.5000	715.5000	-0.300	-26.28
1433	716.0000	716.0000	-0.300	-26.22
1434	716.5000	716.5000	-0.300	-26.22
1435	717.0000	717.0000	-0.300	-26.18
1436	717.5000	717.5000	-0.300	-26.15
1437	718.0000	718.0000	-0.361	-29.30
1438	718.5000	718.5000	-0.360	-57.28
1439	719.0000	719.0000	-0.360	-75.35
1440	719.5000	719.5000	-0.360	-78.62
1441	720.0000	720.0000	-0.360	-74.34
1442	720.5000	720.5000	-0.360	-68.54
1443	721.0000	721.0000	-0.360	-63.78
1444	721.5000	721.5000	-0.360	-60.55
1445	722.0000	722.0000	-0.360	-58.32
1446	722.5000	722.5000	-0.360	-56.58
1447	723.0000	723.0000	-0.360	-55.18
1448	723.5000	723.5000	-0.360	-53.93
1449	724.0000	724.0000	-0.360	-52.74
1450	724.5000	724.5000	-0.360	-51.76
1451	725.0000	725.0000	-0.360	-50.90
1452	725.5000	725.5000	-0.360	-50.05
1453	726.0000	726.0000	-0.360	-49.29
1454	726.5000	726.5000	-0.360	-48.65
1455	727.0000	727.0000	-0.360	-48.07
1456	727.5000	727.5000	-0.360	-47.52
1457	728.0000	728.0000	-0.360	-47.03
1458	728.5000	728.5000	-0.360	-46.54
1459	729.0000	729.0000	-0.360	-46.05
1460	729.5000	729.5000	-0.360	-45.59
1461	730.0000	730.0000	-0.360	-45.17
1462	730.5000	730.5000	-0.360	-44.77
1463	731.0000	731.0000	-0.360	-44.34
1464	731.5000	731.5000	-0.360	-44.07
1465	732.0000	732.0000	-0.360	-43.79
1466	732.5000	732.5000	-0.360	-43.43
1467	733.0000	733.0000	-0.360	-43.12
1468	733.5000	733.5000	-0.360	-42.85
1469	734.0000	734.0000	-0.360	-42.51
1470	734.5000	734.5000	-0.360	-42.15
1471	735.0000	735.0000	-0.360	-41.84
1472	735.5000	735.5000	-0.360	-41.66
1473	736.0000	736.0000	-0.360	-41.54
1474	736.5000	736.5000	-0.360	-41.38
1475	737.0000	737.0000	-0.360	-41.14
1476	737.5000	737.5000	-0.360	-40.89
1477	738.0000	738.0000	-0.360	-40.77
1478	738.5000	738.5000	-0.360	-40.65
1479	739.0000	739.0000	-0.360	-40.41
1480	739.5000	739.5000	-0.360	-40.25
1481	740.0000	740.0000	-0.360	-40.07
1482	740.5000	740.5000	-0.360	-39.83
1483	741.0000	741.0000	-0.360	-39.55
1484	741.5000	741.5000	-0.360	-39.43
1485	742.0000	742.0000	-0.360	-39.31
1486	742.5000	742.5000	-0.360	-39.09
1487	743.0000	743.0000	-0.360	-38.94
1488	743.5000	743.5000	-0.360	-38.88
1489	744.0000	744.0000	-0.360	-38.82
1490	744.5000	744.5000	-0.360	-38.82
1491	745.0000	745.0000	-0.360	-38.70
1492	745.5000	745.5000	-0.360	-38.54
1493	746.0000	746.0000	-0.360	-38.39
1494	746.5000	746.5000	-0.360	-38.33
1495	747.0000	747.0000	-0.360	-38.30
1496	747.5000	747.5000	-0.360	-38.21
1497	748.0000	748.0000	-0.360	-38.12
1498	748.5000	748.5000	-0.360	-38.09
1499	749.0000	749.0000	-0.360	-38.03
1500	749.5000	749.5000	-0.360	-37.78
1	749.5000	0.0000	-0.360	-37.78
2	750.0000	0.5000	-0.360	-37.54
3	750.5000	1.0000	-0.360	-37.29
4	751.0000	1.5000	-0.360	-37.26
5	751.5000	2.0000	-0.360	-37.20
6	752.0000	2.5000	-0.360	-37.08
7	752.5000	3.0000	-0.360	-37.02
8	753.0000	3.5000	-0.360	-36.96
9	753.5000	4.0000	-0.360	-36.96
10	754.0000	4.5000	-0.360	-36.93
11	754.5000	5.0000	-0.360	-36.87
12	755.0000	5.5000	-0.360	-36.81
13	755.5000	6.0000	-0.360	-36.77
14	756.0000	6.5000	-0.360	-36.65
15	756.5000	7.0000	-0.360	-36.50
16	757.0000	7.5000	-0.360	-36.41
17	757.5000	8.0000	-0.360	-36.29
18	758.0000	8.5000	-0.360	-36.19
19	758.5000	9.0000	-0.360	-36.13
20	759.0000	9.5000	-0.360	-36.07
21	759.5000	10.0000	-0.360	-35.92
22	760.0000	10.5000	-0.360	-35.80
23	760.5000	11.0000	-0.360	-35.80
24	761.0000	11.5000	-0.360	-35.83
25	761.5000	12.0000	-0.360	-35.80
26	762.0000	12.5000	-0.360	-35.68
27	762.5000	13.0000	-0.360	-35.58
28	763.0000	13.5000	-0.360	-35.58
29	763.5000	14.0000	-0.360	-35.58
30	764.0000	14.5000	-0.360	-35.58
31	764.5000	15.0000	-0.360	-35.58
32	765.0000	15.5000	-0.360	-35.52
33	765.5000	16.0000	-0.360	-35.49
34	766.0000	16.5000	-0.360	-35.46
35	766.5000	17.0000	-0.360	-35.31
36	767.0000	17.5000	-0.360	-35.25
37	767.5000	18.0000	-0.360	-35.19
38	768.0000	18.5000	-0.360	-35.13
39	768.5000	19.0000	-0.360	-35.13
40	769.0000	19.5000	-0.360	-34.97
41	769.5000	20.0000	-0.360	-34.88
42	770.0000	20.5000	-0.360	-34.85
43	770.5000	21.0000	-0.360	-34.85
44	771.0000	21.5000	-0.360	-34.76
45	771.5000	22.0000	-0.360	-34.61
46	772.0000	22.5000	-0.360	-34.49
47	772.5000	23.0000	-0.360	-34.49
48	773.0000	23.5000	-0.360	-34.49
49	773.5000	24.0000	-0.360	-34.42
50	774.0000	24.5000	-0.360	-34.52
51	774.5000	25.0000	-0.360	-34.52
52	775.0000	25.5000	-0.360	-34.46
53	775.5000	26.0000	-0.360	-34.39
54	776.0000	26.5000	-0.360	-34.27
55	776.5000	27.0000	-0.360	-34.21
56	777.0000	27.5000	-0.360	-34.15
57	777.5000	28.0000	-0.360	-34.12
58	778.0000	28.5000	-0.360	-34.12
59	778.5000	29.0000	-0.360	-34.12
60	779.0000	29.5000	-0.360	-34.12
61	779.5000	30.0000	-0.360	-34.12
62	780.0000	30.5000	-0.360	-34.15
63	780.5000	31.0000	-0.360	-34.03
64	781.0000	31.5000	-0.360	-33.94
65	781.5000	32.0000	-0.360	-33.88
66	782.0000	32.5000	-0.360	-33.91
67	782.5000	33.0000	-0.360	-33.88
68	783.0000	33.5000	-0.360	-33.81
69	783.5000	34.0000	-0.360	-33.75
70	784.0000	34.5000	-0.360	-33.54
71	784.5000	35.0000	-0.360	-33.42
72	785.0000	35.5000	-0.360	-33.36
73	785.5000	36.0000	-0.360	-33.36
74	786.0000	36.5000	-0.360	-33.33
75	786.5000	37.0000	-0.360	-33.42
76	787.0000	37.5000	-0.360	-33.45
77	787.5000	38.0000	-0.360	-33.51
78	788.0000	38.5000	-0.360	-33.54
79	788.5000	39.0000	-0.360	-33.54
80	789.0000	39.5000	-0.360	-33.48
81	789.5000	40.0000	-0.360	-33.39
82	790.0000	40.5000	-0.360	-33.36
83	790.5000	41.0000	-0.360	-33.36
84	791.0000	41.5000	-0.360	-33.23
85	791.5000	42.0000	-0.360	-33.17
86	792.0000	42.5000	-0.360	-33.17
87	792.5000	43.0000	-0.360	-33.17
88	793.0000	43.5000	-0.360	-33.08
89	793.5000	44.0000	-0.360	-33.02
90	794.0000	44.5000	-0.360	-33.02
91	794.5000	45.0000	-0.360	-33.08
92	795.0000	45.5000	-0.360	-33.08
93	795.5000	46.0000	-0.360	-33.08
94	796.0000	46.5000	-0.360	-33.05
95	796.5000	47.0000	-0.360	-32.99
96	797.0000	47.5000	-0.360	-32.93
97	797.5000	48.0000	-0.360	-32.90
98	798.0000	48.5000	-0.360	-32.81
99	798.5000	49.0000	-0.360	-32.69
100	799.0000	49.5000	-0.360	-32.62
101	799.5000	50.0000	-0.360	-32.53
102	800.0000	50.5000	-0.360	-32.53
103	800.5000	51.0000	-0.360	-32.47
104	801.0000	51.5000	-0.360	-32.41
105	801.5000	52.0000	-0.360	-32.32
106	802.0000	52.5000	-0.360	-32.38
107	802.5000	53.0000	-0.360	-32.44
108	803.0000	53.5000	-0.360	-32.44
109	803.5000	54.0000	-0.360	-32.41
110	804.0000	54.5000	-0.360	-32.44
111	804.5000	55.0000	-0.360	-32.47
112	805.0000	55.5000	-0.360	-32.38
113	805.5000	56.0000	-0.360	-32.35
114	806.0000	56.5000	-0.360	-32.26
115	806.5000	57.0000	-0.360	-32.14
116	807.0000	57.5000	-0.360	-32.11
117	807.5000	58.0000	-0.360	-32.17
118	808.0000	58.5000	-0.360	-32.17
119	808.5000	59.0000	-0.360	-32.14
120	809.0000	59.5000	-0.360	-32.04
121	809.5000	60.0000	-0.360	-32.07
122	810.0000	60.5000	-0.360	-32.01
123	810.5000	61.0000	-0.360	-31.95
124	811.0000	61.5000	-0.360	-31.95
125	811.5000	62.0000	-0.360	-31.95
126	812.0000	62.5000	-0.360	-32.04
127	812.5000	63.0000	-0.360	-32.14
128	813.0000	63.5000	-0.360	-32.17
129	813.5000	64.0000	-0.360	-32.07
130	814.0000	64.5000	-0.360	-31.98
131	814.5000	65.0000	-0.360	-31.92
132	815.0000	65.5000	-0.360	-31.80
133	815.5000	66.0000	-0.360	-31.80
134	816.0000	66.5000	-0.360	-31.83
135	816.5000	67.0000	-0.360	-31.80
136	817.0000	67.5000	-0.360	-31.71
137	817.5000	68.0000	-0.360	-31.68
138	818.0000	68.5000	-0.360	-31.68
139	818.5000	69.0000	-0.360	-31.65
140	819.0000	69.5000	-0.360	-31.65
141	819.5000	70.0000	-0.360	-31.71
142	820.0000	70.5000	-0.360	-31.68
143	820.5000	71.0000	-0.360	-31.56
144	821.0000	71.5000	-0.360	-31.43
145	821.5000	72.0000	-0.360	-31.40
146	822.0000	72.5000	-0.360	-31.50
147	822.5000	73.0000	-0.360	-31.46
148	823.0000	73.5000	-0.360	-31.37
149	823.5000	74.0000	-0.360	-31.28
150	824.0000	74.5000	-0.360	-31.25
151	824.5000	75.0000	-0.360	-31.22
152	825.0000	75.5000	-0.360	-31.22
153	825.5000	76.0000	-0.360	-31.22
154	826.0000	76.5000	-0.360	-31.31
155	826.5000	77.0000	-0.360	-31.34
156	827.0000	77.5000	-0.360	-31.28
157	827.5000	78.0000	-0.360	-31.19
158	828.0000	78.5000	-0.360	-31.16
159	828.5000	79.0000	-0.360	-31.13
160	829.0000	79.5000	-0.360	-31.16
161	829.5000	80.0000	-0.360	-31.10
162	830.0000	80.5000	-0.360	-31.01
163	830.5000	81.0000	-0.360	-30.98
164	831.0000	81.5000	-0.360	-30.95
165	831.5000	82.0000	-0.360	-30.95
166	832.0000	82.5000	-0.360	-31.07
167	832.5000	83.0000	-0.360	-31.13
168	833.0000	83.5000	-0.360	-31.10
169	833.5000	84.0000	-0.360	-31.04
170	834.0000	84.5000	-0.360	-30.92
171	834.5000	85.0000	-0.360	-30.79
172	835.0000	85.5000	-0.360	-30.82
173	835.5000	86.0000	-0.360	-30.85
174	836.0000	86.5000	-0.360	-30.82
175	836.5000	87.0000	-0.360	-30.79
176	837.0000	87.5000	-0.360	-30.76
177	837.5000	88.0000	-0.360	-30.79
178	838.0000	88.5000	-0.360	-30.82
179	838.5000	89.0000	-0.360	-30.82
180	839.0000	89.5000	-0.360	-30.79
181	839.5000	90.0000	-0.360	-30.85
182	840.0000	90.5000	-0.360	-30.88
183	840.5000	91.0000	-0.360	-30.88
184	841.0000	91.5000	-0.360	-30.85
185	841.5000	92.0000	-0.360	-30.76
186	842.0000	92.5000	-0.360	-30.76
187	842.5000	93.0000	-0.360	-30.76
188	843.0000	93.5000	-0.360	-30.73
189	843.5000	94.0000	-0.360	-30.82
190	844.0000	94.5000	-0.360	-30.79
191	844.5000	95.0000	-0.360	-30.73
192	845.0000	95.5000	-0.360	-30.61
193	845.5000	96.0000	-0.360	-30.52
194	846.0000	96.5000	-0.360	-30.61
195	846.5000	97.0000	-0.360	-30.61
196	847.0000	97.5000	-0.360	-30.58
197	847.5000	98.0000	-0.360	-30.67
198	848.0000	98.5000	-0.360	-30.70
199	848.5000	99.0000	-0.360	-30.67
200	849.0000	99.5000	-0.360	-30.55
201	849.5000	100.0000	-0.360	-30.46
202	850.0000	100.5000	-0.360	-30.52
203	850.5000	101.0000	-0.360	-30.61
204	851.0000	101.5000	-0.360	-30.55
205	851.5000	102.0000	-0.360	-30.49
206	852.0000	102.5000	-0.360	-30.46
207	852.5000	103.0000	-0.360	-30.40
208	853.0000	103.5000	-0.360	-30.46
209	853.5000	104.0000	-0.360	-30.55
210	854.0000	104.5000	-0.360	-30.55
211	854.5000	105.0000	-0.360	-30.49
212	855.0000	105.5000	-0.360	-30.46
213	855.5000	106.0000	-0.360	-30.43
214	856.0000	106.5000	-0.360	-30.40
215	856.5000	107.0000	-0.360	-30.43
216	857.0000	107.5000	-0.360	-30.40
217	857.5000	108.0000	-0.360	-30.34
218	858.0000	108.5000	-0.360	-30.30
219	858.5000	109.0000	-0.360	-30.30
220	859.0000	109.5000	-0.360	-30.21
221	859.5000	110.0000	-0.360	-30.15
222	860.0000	110.5000	-0.360	-30.18
223	860.5000	111.0000	-0.360	-30.18
224	861.0000	111.5000	-0.360	-30.09
225	861.5000	112.0000	-0.360	-30.06
226	862.0000	112.5000	-0.360	-30.03
227	862.5000	113.0000	-0.360	-30.06
228	863.0000	113.5000	-0.360	-30.18
229	863.5000	114.0000	-0.360	-30.18
230	864.0000	114.5000	-0.360	-30.18
231	864.5000	115.0000	-0.360	-30.21
232	865.0000	115.5000	-0.360	-30.24
233	865.5000	116.0000	-0.360	-30.30
234	866.0000	116.5000	-0.360	-30.37
235	866.5000	117.0000	-0.360	-30.34
236	867.0000	117.5000	-0.360	-30.18
237	867.5000	118.0000	-0.360	-30.12
238	868.0000	118.5000	-0.360	-30.12
239	868.5000	119.0000	-0.360	-30.09
240	869.0000	119.5000	-0.360	-30.06
241	869.5000	120.0000	-0.360	-30.06
242	870.0000	120.5000	-0.360	-30.06
243	870.5000	121.0000	-0.360	-30.09
244	871.0000	121.5000	-0.360	-30.06
245	871.5000	122.0000	-0.360	-30.00
246	872.0000	122.5000	-0.360	-30.00
247	872.5000	123.0000	-0.360	-30.00
248	873.0000	123.5000	-0.360	-30.06
249	873.5000	124.0000	-0.360	-30.06
250	874.0000	124.5000	-0.360	-30.06
251	874.5000	125.0000	-0.360	-30.06
252	875.0000	125.5000	-0.360	-30.09
253	875.5000	126.0000	-0.360	-30.49
254	876.0000	126.5000	-0.360	-30.85
255	876.5000	127.0000	-0.360	-30.92
256	877.0000	127.5000	-0.360	-30.76
257	877.5000	128.0000	-0.360	-30.58
258	878.0000	128.5000	-0.360	-30.37
259	878.5000	129.0000	-0.360	-30.18
260	879.0000	129.5000	-0.360	-30.12
261	879.5000	130.0000	-0.360	-30.12
262	880.0000	130.5000	-0.360	-30.15
263	880.5000	131.0000	-0.360	-30.21
264	881.0000	131.5000	-0.360	-30.24
265	881.5000	132.0000	-0.360	-30.24
266	882.0000	132.5000	-0.360	-30.21
267	882.5000	133.0000	-0.360	-30.12
268	883.0000	133.5000	-0.360	-30.03
269	883.5000	134.0000	-0.360	-29.97
270	884.0000	134.5000	-0.360	-29.94
271	884.5000	135.0000	-0.360	-29.91
272	885.0000	135.5000	-0.360	-29.88
273	885.5000	136.0000	-0.360	-29.88
274	886.0000	136.5000	-0.360	-29.79
275	886.5000	137.0000	-0.360	-29.79
276	887.0000	137.5000	-0.360	-29.82
277	887.5000	138.0000	-0.360	-29.88
278	888.0000	138.5000	-0.360	-29.94
279	888.5000	139.0000	-0.360	-29.91
280	889.0000	139.5000	-0.360	-29.91
281	889.5000	140.0000	-0.360	-29.79
282	890.0000	140.5000	-0.360	-29.69
283	890.5000	141.0000	-0.360	-29.57
284	891.0000	141.5000	-0.360	-29.51
285	891.5000	142.0000	-0.360	-29.51
286	892.0000	142.5000	-0.360	-29.51
287	892.5000	143.0000	-0.360	-29.51
288	893.0000	143.5000	-0.360	-29.54
289	893.5000	144.0000	-0.360	-29.60
290	894.0000	144.5000	-0.360	-29.66
291	894.5000	145.0000	-0.360	-29.73
292	895.0000	145.5000	-0.360	-29.76
293	895.5000	146.0000	-0.360	-29.73
294	896.0000	146.5000	-0.360	-29.69
295	896.5000	147.0000	-0.360	-29.73
296	897.0000	147.5000	-0.360	-29.82
297	897.5000	148.0000	-0.360	-29.82
298	898.0000	148.5000	-0.360	-29.79
299	898.5000	149.0000	-0.360	-29.82
300	899.0000	149.5000	-0.360	-29.82
301	899.5000	150.0000	-0.360	-29.73
302	900.0000	150.5000	-0.360	-29.57
303	900.5000	151.0000	-0.360	-29.54
304	901.0000	151.5000	-0.360	-29.51
305	901.5000	152.0000	-0.360	-29.57
306	902.0000	152.5000	-0.360	-29.60
307	902.5000	153.0000	-0.360	-29.63
308	903.0000	153.5000	-0.360	-29.63
309	903.5000	154.0000	-0.360	-29.57
310	904.0000	154.5000	-0.360	-29.51
311	904.5000	155.0000	-0.360	-29.54
312	905.0000	155.5000	-0.360	-29.60
313	905.5000	156.0000	-0.360	-29.60
314	906.0000	156.5000	-0.360	-29.54
315	906.5000	157.0000	-0.360	-29.51
316	907.0000	157.5000	-0.360	-29.45
317	907.5000	158.0000	-0.360	-29.36
318	908.0000	158.5000	-0.360	-29.30
319	908.5000	159.0000	-0.360	-29.36
320	909.0000	159.5000	-0.360	-29.45
321	909.5000	160.0000	-0.360	-29.45
322	910.0000	160.5000	-0.360	-29.36
323	910.5000	161.0000	-0.360	-29.36
324	911.0000	161.5000	-0.360	-29.36
325	911.5000	162.0000	-0.360	-29.42
326	912.0000	162.5000	-0.360	-29.48
327	912.5000	163.0000	-0.360	-29.45
328	913.0000	163.5000	-0.360	-29.42
329	913.5000	164.0000	-0.360	-29.33
330	914.0000	164.5000	-0.360	-29.33
331	914.5000	165.0000	-0.360	-29.27
332	915.0000	165.5000	-0.360	-29.30
333	915.5000	166.0000	-0.360	-29.30
334	916.0000	166.5000	-0.360	-29.30
335	916.5000	167.0000	-0.360	-29.36
336	917.0000	167.5000	-0.360	-29.39
337	917.5000	168.0000	-0.360	-29.39
338	918.0000	168.5000	-0.360	-29.36
339	918.5000	169.0000	-0.360	-29.42
340	919.0000	169.5000	-0.360	-29.36
341	919.5000	170.0000	-0.360	-29.36
342	920.0000	170.5000	-0.360	-29.33
343	920.5000	171.0000	-0.360	-29.27
344	921.0000	171.5000	-0.360	-29.27
345	921.5000	172.0000	-0.360	-29.24
346	922.0000	172.5000	-0.360	-29.33
347	922.5000	173.0000	-0.360	-29.42
348	923.0000	173.5000	-0.421	-47.70
349	923.5000	174.0000	-0.420	-83.68
350	924.0000	174.5000	-0.420	-98.42
351	924.5000	175.0000	-0.420	-96.87
352	925.0000	175.5000	-0.420	-90.52
353	925.5000	176.0000	-0.420	-85.36
354	926.0000	176.5000	-0.420	-82.58
355	926.5000	177.0000	-0.420	-81.42
356	927.0000	177.5000	-0.420	-80.94
357	927.5000	178.0000	-0.420	-80.69
358	928.0000	178.5000	-0.420	-80.48
359	928.5000	179.0000	-0.420	-80.05
360	929.0000	179.5000	-0.420	-79.35
361	929.5000	180.0000	-0.420	-78.46
362	930.0000	180.5000	-0.420	-77.58
363	930.5000	181.0000	-0.420	-76.66
364	931.0000	181.5000	-0.420	-75.75
365	931.5000	182.0000	-0.420	-74.83
366	932.0000	182.5000	-0.420	-73.89
367	932.5000	183.0000	-0.420	-73.03
368	933.0000	183.5000	-0.420	-72.08
369	933.5000	184.0000	-0.420	-71.17
370	934.0000	184.5000	-0.420	-70.28
371	934.5000	185.0000	-0.420	-69.43
372	935.0000	185.5000	-0.420	-68.76
373	935.5000	186.0000	-0.420	-68.18
374	936.0000	186.5000	-0.420	-67.60
375	936.5000	187.0000	-0.420	-66.90
376	937.0000	187.5000	-0.420	-66.19
377	937.5000	188.0000	-0.420	-65.77
378	938.0000	188.5000	-0.420	-65.22
379	938.5000	189.0000	-0.420	-64.58
380	939.0000	189.5000	-0.420	-64.00
381	939.5000	190.0000	-0.420	-63.42
382	940.0000	190.5000	-0.420	-62.87
383	940.5000	191.0000	-0.420	-62.32
384	941.0000	191.5000	-0.420	-61.89
385	941.5000	192.0000	-0.420	-61.40
386	942.0000	192.5000	-0.420	-60.88
387	942.5000	193.0000	-0.420	-60.27
388	943.0000	193.5000	-0.420	-59.76
389	943.5000	194.0000	-0.420	-59.30
390	944.0000	194.5000	-0.420	-58.93
391	944.5000	195.0000	-0.420	-58.53
392	945.0000	195.5000	-0.420	-58.17
393	945.5000	196.0000	-0.420	-57.68
394	946.0000	196.5000	-0.420	-57.22
395	946.5000	197.0000	-0.420	-56.86
396	947.0000	197.5000	-0.420	-56.49
397	947.5000	198.0000	-0.420	-56.18
398	948.0000	198.5000	-0.420	-55.82
399	948.5000	199.0000	-0.420	-55.39
400	949.0000	199.5000	-0.420	-54.99
401	949.5000	200.0000	-0.420	-54.78
402	950.0000	200.5000	-0.420	-54.54
403	950.5000	201.0000	-0.420	-54.17
404	951.0000	201.5000	-0.420	-53.90
405	951.5000	202.0000	-0.420	-53.56
406	952.0000	202.5000	-0.420	-53.25
407	952.5000	203.0000	-0.420	-53.01
408	953.0000	203.5000	-0.420	-52.86
409	953.5000	204.0000	-0.420	-52.64
410	954.0000	204.5000	-0.420	-52.25
411	954.5000	205.0000	-0.420	-52.00
412	955.0000	205.5000	-0.420	-51.79
413	955.5000	206.0000	-0.420	-51.64
414	956.0000	206.5000	-0.420	-51.39
415	956.5000	207.0000	-0.420	-51.03
416	957.0000	207.5000	-0.420	-50.84
417	957.5000	208.0000	-0.420	-50.63
418	958.0000	208.5000	-0.420	-50.33
419	958.5000	209.0000	-0.420	-50.14
420	959.0000	209.5000	-0.420	-49.96
421	959.5000	210.0000	-0.420	-49.75
422	960.0000	210.5000	-0.420	-49.56
423	960.5000	211.0000	-0.420	-49.44
424	961.0000	211.5000	-0.420	-49.32
425	961.5000	212.0000	-0.420	-49.17
426	962.0000	212.5000	-0.420	-48.95
427	962.5000	213.0000	-0.420	-48.77
428	963.0000	213.5000	-0.420	-48.65
429	963.5000	214.0000	-0.420	-48.43
430	964.0000	214.5000	-0.420	-48.22
431	964.5000	215.0000	-0.420	-48.07
432	965.0000	215.5000	-0.420	-48.04
433	965.5000	216.0000	-0.420	-47.94
434	966.0000	216.5000	-0.420	-47.82
435	966.5000	217.0000	-0.420	-47.70
436	967.0000	217.5000	-0.420	-47.52
437	967.5000	218.0000	-0.420	-47.30
438	968.0000	218.5000	-0.420	-47.12
439	968.5000	219.0000	-0.420	-46.97
440	969.0000	219.5000	-0.420	-46.82
441	969.5000	220.0000	-0.420	-46.66
442	970.0000	220.5000	-0.420	-46.60
443	970.5000	221.0000	-0.420	-46.54
444	971.0000	221.5000	-0.420	-46.45
445	971.5000	222.0000	-0.420	-46.33
446	972.0000	222.5000	-0.420	-46.21
447	972.5000	223.0000	-0.420	-46.05
448	973.0000	223.5000	-0.420	-46.02
449	973.5000	224.0000	-0.420	-45.93
450	974.0000	224.5000	-0.420	-45.87
451	974.5000	225.0000	-0.420	-45.75
452	975.0000	225.5000	-0.420	-45.56
453	975.5000	226.0000	-0.420	-45.44
454	976.0000	226.5000	-0.420	-45.44
455	976.5000	227.0000	-0.420	-45.38
456	977.0000	227.5000	-0.420	-45.26
457	977.5000	228.0000	-0.420	-45.20
458	978.0000	228.5000	-0.420	-45.11
459	978.5000	229.0000	-0.420	-44.98
460	979.0000	229.5000	-0.420	-44.89
461	979.5000	230.0000	-0.420	-44.68
462	980.0000	230.5000	-0.420	-44.56
463	980.5000	231.0000	-0.420	-44.43
464	981.0000	231.5000	-0.420	-44.28
465	981.5000	232.0000	-0.420	-44.25
466	982.0000	232.5000	-0.420	-44.25
467	982.5000	233.0000	-0.420	-44.19
468	983.0000	233.5000	-0.420	-44.04
469	983.5000	234.0000	-0.420	-43.86
470	984.0000	234.5000	-0.420	-43.76
471	984.5000	235.0000	-0.420	-43.79
472	985.0000	235.5000	-0.420	-43.86
473	985.5000	236.0000	-0.420	-43.82
474	986.0000	236.5000	-0.420	-43.79
475	986.5000	237.0000	-0.420	-43.76
476	987.0000	237.5000	-0.420	-43.58
477	987.5000	238.0000	-0.420	-43.43
478	988.0000	238.5000	-0.420	-43.34
479	988.5000	239.0000	-0.420	-43.18
480	989.0000	239.5000	-0.420	-43.12
481	989.5000	240.0000	-0.420	-43.12
482	990.0000	240.5000	-0.420	-43.12
483	990.5000	241.0000	-0.420	-43.03
484	991.0000	241.5000	-0.420	-42.85
485	991.5000	242.0000	-0.420	-42.82
486	992.0000	242.5000	-0.420	-42.79
487	992.5000	243.0000	-0.420	-42.76
488	993.0000	243.5000	-0.420	-42.63
489	993.5000	244.0000	-0.420	-42.51
490	994.0000	244.5000	-0.420	-42.42
491	994.5000	245.0000	-0.420	-42.42
492	995.0000	245.5000	-0.420	-42.48
493	995.5000	246.0000	-0.420	-42.45
494	996.0000	246.5000	-0.420	-42.30
495	996.5000	247.0000	-0.420	-42.24
496	997.0000	247.5000	-0.420	-42.15
497	997.5000	248.0000	-0.420	-42.09
[truncated: 1,494 more rows]
