# Supplementary material for: Tissue engineering the human auricle by auricular chondrocyte-mesenchymal stem cell co-implantation
Source: PLoS One. 2018 Oct 24;13(10):e0202356. doi: 10.1371/journal.pone.0202356 (PMC6200177; doi:10.1371/journal.pone.0202356)
Supplement: S6 File — Raw data outputs for confined compression testing. (ZIP) [file pone.0202356.s010.zip › Raw Mechanical Data/HuCo3_M2.TXT]

C:\Documents and Settings\Administrator.ENDURATE-VA4UUF\Desktop\Ben Cohen\HuCo3_M2.TXT
Points	Elapsed Time	Scan Time	Disp	Load1
	Sec	Sec	mm	g
1	0.0000	0.0000	0.025	-1.13
2	0.5000	0.5000	0.025	-1.13
3	1.0000	1.0000	0.025	-1.19
4	1.5000	1.5000	0.025	-1.22
5	2.0000	2.0000	0.025	-1.22
6	2.5000	2.5000	-0.001	-1.95
7	3.0000	3.0000	0.000	-8.15
8	3.5000	3.5000	0.000	-13.00
9	4.0000	4.0000	0.000	-14.77
10	4.5000	4.5000	0.000	-14.68
11	5.0000	5.0000	0.000	-14.04
12	5.5000	5.5000	0.000	-13.34
13	6.0000	6.0000	0.000	-12.88
14	6.5000	6.5000	0.000	-12.60
15	7.0000	7.0000	0.000	-12.45
16	7.5000	7.5000	0.000	-12.30
17	8.0000	8.0000	0.000	-12.18
18	8.5000	8.5000	0.000	-12.05
19	9.0000	9.0000	0.000	-11.93
20	9.5000	9.5000	0.000	-11.81
21	10.0000	10.0000	0.000	-11.72
22	10.5000	10.5000	-0.000	-11.81
23	11.0000	11.0000	0.000	-11.96
24	11.5000	11.5000	-0.000	-11.96
25	12.0000	12.0000	0.000	-11.87
26	12.5000	12.5000	0.000	-11.72
27	13.0000	13.0000	-0.000	-11.60
28	13.5000	13.5000	0.000	-11.47
29	14.0000	14.0000	-0.000	-11.38
30	14.5000	14.5000	0.000	-11.29
31	15.0000	15.0000	0.000	-11.17
32	15.5000	15.5000	-0.000	-11.11
33	16.0000	16.0000	-0.000	-11.11
34	16.5000	16.5000	-0.000	-11.08
35	17.0000	17.0000	0.000	-11.02
36	17.5000	17.5000	-0.000	-10.99
37	18.0000	18.0000	-0.000	-10.93
38	18.5000	18.5000	-0.000	-10.86
39	19.0000	19.0000	0.000	-10.80
40	19.5000	19.5000	-0.000	-10.80
41	20.0000	20.0000	0.000	-10.77
42	20.5000	20.5000	0.000	-10.71
43	21.0000	21.0000	-0.000	-10.65
44	21.5000	21.5000	0.000	-10.62
45	22.0000	22.0000	-0.000	-10.65
46	22.5000	22.5000	-0.000	-10.65
47	23.0000	23.0000	0.000	-10.59
48	23.5000	23.5000	0.000	-10.53
49	24.0000	24.0000	0.000	-10.50
50	24.5000	24.5000	0.000	-10.44
51	25.0000	25.0000	-0.000	-10.44
52	25.5000	25.5000	-0.000	-10.41
53	26.0000	26.0000	0.000	-10.41
54	26.5000	26.5000	0.000	-10.41
55	27.0000	27.0000	0.000	-10.38
56	27.5000	27.5000	0.000	-10.32
57	28.0000	28.0000	-0.000	-10.28
58	28.5000	28.5000	0.000	-10.19
59	29.0000	29.0000	-0.000	-10.13
60	29.5000	29.5000	-0.000	-10.10
61	30.0000	30.0000	0.000	-10.07
62	30.5000	30.5000	-0.000	-10.04
63	31.0000	31.0000	-0.000	-10.04
64	31.5000	31.5000	0.000	-10.01
65	32.0000	32.0000	-0.000	-9.98
66	32.5000	32.5000	0.000	-9.95
67	33.0000	33.0000	0.000	-9.95
68	33.5000	33.5000	0.000	-9.95
69	34.0000	34.0000	-0.000	-9.92
70	34.5000	34.5000	0.000	-9.89
71	35.0000	35.0000	-0.000	-9.83
72	35.5000	35.5000	0.000	-9.86
73	36.0000	36.0000	0.000	-9.89
74	36.5000	36.5000	-0.000	-9.89
75	37.0000	37.0000	-0.090	-15.29
76	37.5000	37.5000	-0.090	-24.05
77	38.0000	38.0000	-0.090	-28.57
78	38.5000	38.5000	-0.090	-29.39
79	39.0000	39.0000	-0.090	-28.60
80	39.5000	39.5000	-0.090	-27.50
81	40.0000	40.0000	-0.090	-26.73
82	40.5000	40.5000	-0.090	-26.25
83	41.0000	41.0000	-0.090	-25.85
84	41.5000	41.5000	-0.090	-25.54
85	42.0000	42.0000	-0.090	-25.30
86	42.5000	42.5000	-0.090	-25.12
87	43.0000	43.0000	-0.090	-24.96
88	43.5000	43.5000	-0.090	-24.81
89	44.0000	44.0000	-0.090	-24.63
90	44.5000	44.5000	-0.090	-24.48
91	45.0000	45.0000	-0.090	-24.29
92	45.5000	45.5000	-0.090	-24.14
93	46.0000	46.0000	-0.090	-24.05
94	46.5000	46.5000	-0.090	-23.93
95	47.0000	47.0000	-0.090	-23.80
96	47.5000	47.5000	-0.090	-23.68
97	48.0000	48.0000	-0.090	-23.53
98	48.5000	48.5000	-0.090	-23.44
99	49.0000	49.0000	-0.090	-23.35
100	49.5000	49.5000	-0.090	-23.32
101	50.0000	50.0000	-0.090	-23.22
102	50.5000	50.5000	-0.090	-23.10
103	51.0000	51.0000	-0.090	-22.95
104	51.5000	51.5000	-0.090	-22.83
105	52.0000	52.0000	-0.090	-22.68
106	52.5000	52.5000	-0.090	-22.61
107	53.0000	53.0000	-0.090	-22.55
108	53.5000	53.5000	-0.090	-22.49
109	54.0000	54.0000	-0.090	-22.52
110	54.5000	54.5000	-0.090	-22.43
111	55.0000	55.0000	-0.090	-22.34
112	55.5000	55.5000	-0.090	-22.25
113	56.0000	56.0000	-0.090	-22.19
114	56.5000	56.5000	-0.090	-22.13
115	57.0000	57.0000	-0.090	-22.03
116	57.5000	57.5000	-0.090	-22.00
117	58.0000	58.0000	-0.090	-21.94
118	58.5000	58.5000	-0.090	-21.85
119	59.0000	59.0000	-0.090	-21.79
120	59.5000	59.5000	-0.090	-21.73
121	60.0000	60.0000	-0.090	-21.67
122	60.5000	60.5000	-0.090	-21.61
123	61.0000	61.0000	-0.090	-21.55
124	61.5000	61.5000	-0.090	-21.49
125	62.0000	62.0000	-0.090	-21.45
126	62.5000	62.5000	-0.090	-21.52
127	63.0000	63.0000	-0.090	-21.49
128	63.5000	63.5000	-0.090	-21.42
129	64.0000	64.0000	-0.090	-21.36
130	64.5000	64.5000	-0.090	-21.27
131	65.0000	65.0000	-0.090	-21.18
132	65.5000	65.5000	-0.090	-21.12
133	66.0000	66.0000	-0.090	-21.09
134	66.5000	66.5000	-0.090	-21.09
135	67.0000	67.0000	-0.090	-21.00
136	67.5000	67.5000	-0.090	-20.97
137	68.0000	68.0000	-0.090	-20.94
138	68.5000	68.5000	-0.090	-20.87
139	69.0000	69.0000	-0.090	-20.81
140	69.5000	69.5000	-0.090	-20.72
141	70.0000	70.0000	-0.090	-20.69
142	70.5000	70.5000	-0.090	-20.66
143	71.0000	71.0000	-0.090	-20.66
144	71.5000	71.5000	-0.090	-20.66
145	72.0000	72.0000	-0.090	-20.66
146	72.5000	72.5000	-0.090	-20.63
147	73.0000	73.0000	-0.090	-20.60
148	73.5000	73.5000	-0.090	-20.63
149	74.0000	74.0000	-0.090	-20.63
150	74.5000	74.5000	-0.090	-20.57
151	75.0000	75.0000	-0.090	-20.51
152	75.5000	75.5000	-0.090	-20.45
153	76.0000	76.0000	-0.090	-20.39
154	76.5000	76.5000	-0.090	-20.36
155	77.0000	77.0000	-0.090	-20.33
156	77.5000	77.5000	-0.090	-20.33
157	78.0000	78.0000	-0.090	-20.29
158	78.5000	78.5000	-0.090	-20.23
159	79.0000	79.0000	-0.090	-20.23
160	79.5000	79.5000	-0.090	-20.23
161	80.0000	80.0000	-0.090	-20.23
162	80.5000	80.5000	-0.090	-20.20
163	81.0000	81.0000	-0.090	-20.17
164	81.5000	81.5000	-0.090	-20.11
165	82.0000	82.0000	-0.090	-20.08
166	82.5000	82.5000	-0.090	-20.11
167	83.0000	83.0000	-0.090	-20.14
168	83.5000	83.5000	-0.090	-20.11
169	84.0000	84.0000	-0.090	-20.08
170	84.5000	84.5000	-0.090	-20.02
171	85.0000	85.0000	-0.090	-19.99
172	85.5000	85.5000	-0.090	-19.93
173	86.0000	86.0000	-0.090	-19.90
174	86.5000	86.5000	-0.090	-19.87
175	87.0000	87.0000	-0.090	-19.87
176	87.5000	87.5000	-0.090	-19.84
177	88.0000	88.0000	-0.090	-19.84
178	88.5000	88.5000	-0.090	-19.84
179	89.0000	89.0000	-0.090	-19.81
180	89.5000	89.5000	-0.090	-19.75
181	90.0000	90.0000	-0.090	-19.68
182	90.5000	90.5000	-0.090	-19.68
183	91.0000	91.0000	-0.090	-19.68
184	91.5000	91.5000	-0.090	-19.65
185	92.0000	92.0000	-0.090	-19.65
186	92.5000	92.5000	-0.090	-19.62
187	93.0000	93.0000	-0.090	-19.65
188	93.5000	93.5000	-0.090	-19.65
189	94.0000	94.0000	-0.090	-19.65
190	94.5000	94.5000	-0.090	-19.59
191	95.0000	95.0000	-0.090	-19.56
192	95.5000	95.5000	-0.090	-19.56
193	96.0000	96.0000	-0.090	-19.59
194	96.5000	96.5000	-0.090	-19.59
195	97.0000	97.0000	-0.090	-19.56
196	97.5000	97.5000	-0.090	-19.50
197	98.0000	98.0000	-0.090	-19.41
198	98.5000	98.5000	-0.090	-19.38
199	99.0000	99.0000	-0.090	-19.38
200	99.5000	99.5000	-0.090	-19.35
201	100.0000	100.0000	-0.090	-19.29
202	100.5000	100.5000	-0.090	-19.26
203	101.0000	101.0000	-0.090	-19.20
204	101.5000	101.5000	-0.090	-19.20
205	102.0000	102.0000	-0.090	-19.20
206	102.5000	102.5000	-0.090	-19.20
207	103.0000	103.0000	-0.090	-19.20
208	103.5000	103.5000	-0.090	-19.23
209	104.0000	104.0000	-0.090	-19.20
210	104.5000	104.5000	-0.090	-19.10
211	105.0000	105.0000	-0.090	-19.07
212	105.5000	105.5000	-0.090	-19.01
213	106.0000	106.0000	-0.090	-18.98
214	106.5000	106.5000	-0.090	-18.95
215	107.0000	107.0000	-0.090	-18.98
216	107.5000	107.5000	-0.090	-19.01
217	108.0000	108.0000	-0.090	-19.04
218	108.5000	108.5000	-0.090	-19.07
219	109.0000	109.0000	-0.090	-19.04
220	109.5000	109.5000	-0.090	-18.98
221	110.0000	110.0000	-0.090	-18.98
222	110.5000	110.5000	-0.090	-18.98
223	111.0000	111.0000	-0.090	-18.92
224	111.5000	111.5000	-0.090	-18.92
225	112.0000	112.0000	-0.090	-18.86
226	112.5000	112.5000	-0.090	-18.86
227	113.0000	113.0000	-0.090	-18.89
228	113.5000	113.5000	-0.090	-18.86
229	114.0000	114.0000	-0.090	-18.86
230	114.5000	114.5000	-0.090	-18.80
231	115.0000	115.0000	-0.090	-18.77
232	115.5000	115.5000	-0.090	-18.71
233	116.0000	116.0000	-0.090	-18.68
234	116.5000	116.5000	-0.090	-18.65
235	117.0000	117.0000	-0.090	-18.62
236	117.5000	117.5000	-0.090	-18.56
237	118.0000	118.0000	-0.090	-18.52
238	118.5000	118.5000	-0.090	-18.52
239	119.0000	119.0000	-0.090	-18.56
240	119.5000	119.5000	-0.090	-18.62
241	120.0000	120.0000	-0.090	-18.62
242	120.5000	120.5000	-0.090	-18.59
243	121.0000	121.0000	-0.090	-18.59
244	121.5000	121.5000	-0.090	-18.62
245	122.0000	122.0000	-0.090	-18.62
246	122.5000	122.5000	-0.090	-18.56
247	123.0000	123.0000	-0.090	-18.56
248	123.5000	123.5000	-0.090	-18.62
249	124.0000	124.0000	-0.090	-18.74
250	124.5000	124.5000	-0.090	-19.41
251	125.0000	125.0000	-0.090	-19.84
252	125.5000	125.5000	-0.090	-19.96
253	126.0000	126.0000	-0.090	-19.90
254	126.5000	126.5000	-0.090	-19.84
255	127.0000	127.0000	-0.090	-19.78
256	127.5000	127.5000	-0.090	-19.75
257	128.0000	128.0000	-0.090	-19.65
258	128.5000	128.5000	-0.090	-19.65
259	129.0000	129.0000	-0.090	-19.65
260	129.5000	129.5000	-0.090	-19.56
261	130.0000	130.0000	-0.090	-19.47
262	130.5000	130.5000	-0.090	-19.38
263	131.0000	131.0000	-0.090	-19.35
264	131.5000	131.5000	-0.090	-19.35
265	132.0000	132.0000	-0.090	-19.32
266	132.5000	132.5000	-0.090	-19.29
267	133.0000	133.0000	-0.090	-19.29
268	133.5000	133.5000	-0.090	-19.26
269	134.0000	134.0000	-0.090	-19.23
270	134.5000	134.5000	-0.090	-19.20
271	135.0000	135.0000	-0.090	-19.20
272	135.5000	135.5000	-0.090	-19.17
273	136.0000	136.0000	-0.090	-19.14
274	136.5000	136.5000	-0.090	-19.14
275	137.0000	137.0000	-0.090	-19.23
276	137.5000	137.5000	-0.090	-19.26
277	138.0000	138.0000	-0.090	-19.23
278	138.5000	138.5000	-0.090	-19.20
279	139.0000	139.0000	-0.090	-19.14
280	139.5000	139.5000	-0.090	-19.07
281	140.0000	140.0000	-0.090	-19.07
282	140.5000	140.5000	-0.090	-19.10
283	141.0000	141.0000	-0.090	-19.07
284	141.5000	141.5000	-0.090	-19.01
285	142.0000	142.0000	-0.090	-18.95
286	142.5000	142.5000	-0.090	-18.95
287	143.0000	143.0000	-0.090	-18.92
288	143.5000	143.5000	-0.090	-18.92
289	144.0000	144.0000	-0.090	-18.95
290	144.5000	144.5000	-0.090	-19.01
291	145.0000	145.0000	-0.090	-19.04
292	145.5000	145.5000	-0.090	-19.04
293	146.0000	146.0000	-0.090	-18.98
294	146.5000	146.5000	-0.090	-18.92
295	147.0000	147.0000	-0.090	-18.86
296	147.5000	147.5000	-0.090	-18.86
297	148.0000	148.0000	-0.090	-18.92
298	148.5000	148.5000	-0.090	-18.92
299	149.0000	149.0000	-0.090	-18.86
300	149.5000	149.5000	-0.090	-18.74
301	150.0000	150.0000	-0.090	-18.65
302	150.5000	150.5000	-0.178	-19.07
303	151.0000	151.0000	-0.180	-23.10
304	151.5000	151.5000	-0.180	-25.64
305	152.0000	152.0000	-0.180	-26.18
306	152.5000	152.5000	-0.180	-25.82
307	153.0000	153.0000	-0.180	-25.18
308	153.5000	153.5000	-0.180	-24.69
309	154.0000	154.0000	-0.180	-24.38
310	154.5000	154.5000	-0.180	-24.17
311	155.0000	155.0000	-0.180	-24.05
312	155.5000	155.5000	-0.180	-23.90
313	156.0000	156.0000	-0.180	-23.74
314	156.5000	156.5000	-0.180	-23.62
315	157.0000	157.0000	-0.180	-23.47
316	157.5000	157.5000	-0.180	-23.32
317	158.0000	158.0000	-0.180	-23.26
318	158.5000	158.5000	-0.180	-23.19
319	159.0000	159.0000	-0.180	-23.19
320	159.5000	159.5000	-0.180	-23.19
321	160.0000	160.0000	-0.180	-23.07
322	160.5000	160.5000	-0.180	-22.92
323	161.0000	161.0000	-0.180	-22.83
324	161.5000	161.5000	-0.180	-22.80
325	162.0000	162.0000	-0.180	-22.83
326	162.5000	162.5000	-0.180	-22.74
327	163.0000	163.0000	-0.180	-22.68
328	163.5000	163.5000	-0.180	-22.58
329	164.0000	164.0000	-0.180	-22.52
330	164.5000	164.5000	-0.180	-22.49
331	165.0000	165.0000	-0.180	-22.37
332	165.5000	165.5000	-0.180	-22.31
333	166.0000	166.0000	-0.180	-22.37
334	166.5000	166.5000	-0.180	-22.34
335	167.0000	167.0000	-0.180	-22.28
336	167.5000	167.5000	-0.180	-22.25
337	168.0000	168.0000	-0.180	-22.25
338	168.5000	168.5000	-0.180	-22.19
339	169.0000	169.0000	-0.180	-22.13
340	169.5000	169.5000	-0.180	-22.06
341	170.0000	170.0000	-0.180	-22.06
342	170.5000	170.5000	-0.180	-22.10
343	171.0000	171.0000	-0.180	-22.10
344	171.5000	171.5000	-0.180	-22.03
345	172.0000	172.0000	-0.180	-21.94
346	172.5000	172.5000	-0.180	-21.88
347	173.0000	173.0000	-0.180	-21.85
348	173.5000	173.5000	-0.180	-21.82
349	174.0000	174.0000	-0.180	-21.79
350	174.5000	174.5000	-0.180	-21.70
351	175.0000	175.0000	-0.180	-21.70
352	175.5000	175.5000	-0.180	-21.76
353	176.0000	176.0000	-0.180	-21.76
354	176.5000	176.5000	-0.180	-21.73
355	177.0000	177.0000	-0.180	-21.67
356	177.5000	177.5000	-0.180	-21.64
357	178.0000	178.0000	-0.180	-21.64
358	178.5000	178.5000	-0.180	-21.61
359	179.0000	179.0000	-0.180	-21.58
360	179.5000	179.5000	-0.180	-21.52
361	180.0000	180.0000	-0.180	-21.49
362	180.5000	180.5000	-0.180	-21.45
363	181.0000	181.0000	-0.180	-21.45
364	181.5000	181.5000	-0.180	-21.39
365	182.0000	182.0000	-0.180	-21.33
366	182.5000	182.5000	-0.180	-21.33
367	183.0000	183.0000	-0.180	-21.30
368	183.5000	183.5000	-0.180	-21.30
369	184.0000	184.0000	-0.180	-21.30
370	184.5000	184.5000	-0.180	-21.30
371	185.0000	185.0000	-0.180	-21.30
372	185.5000	185.5000	-0.180	-21.30
373	186.0000	186.0000	-0.180	-21.24
374	186.5000	186.5000	-0.180	-21.21
375	187.0000	187.0000	-0.180	-21.21
376	187.5000	187.5000	-0.180	-21.24
377	188.0000	188.0000	-0.180	-21.27
378	188.5000	188.5000	-0.180	-21.30
379	189.0000	189.0000	-0.180	-21.27
380	189.5000	189.5000	-0.180	-21.21
381	190.0000	190.0000	-0.180	-21.12
382	190.5000	190.5000	-0.180	-21.12
383	191.0000	191.0000	-0.180	-21.06
384	191.5000	191.5000	-0.180	-21.06
385	192.0000	192.0000	-0.180	-21.03
386	192.5000	192.5000	-0.180	-21.00
387	193.0000	193.0000	-0.180	-20.97
388	193.5000	193.5000	-0.180	-21.03
389	194.0000	194.0000	-0.180	-21.06
390	194.5000	194.5000	-0.180	-21.03
391	195.0000	195.0000	-0.180	-21.03
392	195.5000	195.5000	-0.180	-21.00
393	196.0000	196.0000	-0.180	-20.97
394	196.5000	196.5000	-0.180	-20.97
395	197.0000	197.0000	-0.180	-20.94
396	197.5000	197.5000	-0.180	-20.94
397	198.0000	198.0000	-0.180	-20.94
398	198.5000	198.5000	-0.180	-20.94
399	199.0000	199.0000	-0.180	-20.91
400	199.5000	199.5000	-0.180	-20.81
401	200.0000	200.0000	-0.180	-20.81
402	200.5000	200.5000	-0.180	-20.87
403	201.0000	201.0000	-0.180	-20.91
404	201.5000	201.5000	-0.180	-20.84
405	202.0000	202.0000	-0.180	-20.75
406	202.5000	202.5000	-0.180	-20.72
407	203.0000	203.0000	-0.180	-20.72
408	203.5000	203.5000	-0.180	-20.69
409	204.0000	204.0000	-0.180	-20.72
410	204.5000	204.5000	-0.180	-20.69
411	205.0000	205.0000	-0.180	-20.63
412	205.5000	205.5000	-0.180	-20.57
413	206.0000	206.0000	-0.180	-20.51
414	206.5000	206.5000	-0.180	-20.48
415	207.0000	207.0000	-0.180	-20.54
416	207.5000	207.5000	-0.180	-20.63
417	208.0000	208.0000	-0.180	-20.63
418	208.5000	208.5000	-0.180	-20.66
419	209.0000	209.0000	-0.180	-20.63
420	209.5000	209.5000	-0.180	-20.60
421	210.0000	210.0000	-0.180	-20.54
422	210.5000	210.5000	-0.180	-20.57
423	211.0000	211.0000	-0.180	-20.63
424	211.5000	211.5000	-0.180	-20.63
425	212.0000	212.0000	-0.180	-20.57
426	212.5000	212.5000	-0.180	-20.57
427	213.0000	213.0000	-0.180	-20.54
428	213.5000	213.5000	-0.180	-20.48
429	214.0000	214.0000	-0.180	-20.48
430	214.5000	214.5000	-0.180	-20.45
431	215.0000	215.0000	-0.180	-20.42
432	215.5000	215.5000	-0.180	-20.42
433	216.0000	216.0000	-0.180	-20.42
434	216.5000	216.5000	-0.180	-20.39
435	217.0000	217.0000	-0.180	-20.33
436	217.5000	217.5000	-0.180	-20.29
437	218.0000	218.0000	-0.180	-20.33
438	218.5000	218.5000	-0.180	-20.23
439	219.0000	219.0000	-0.180	-20.14
440	219.5000	219.5000	-0.180	-20.11
441	220.0000	220.0000	-0.180	-20.14
442	220.5000	220.5000	-0.180	-20.14
443	221.0000	221.0000	-0.180	-20.11
444	221.5000	221.5000	-0.180	-20.14
445	222.0000	222.0000	-0.180	-20.17
446	222.5000	222.5000	-0.180	-20.08
447	223.0000	223.0000	-0.180	-20.05
448	223.5000	223.5000	-0.180	-20.02
449	224.0000	224.0000	-0.180	-20.02
450	224.5000	224.5000	-0.180	-19.99
451	225.0000	225.0000	-0.180	-20.08
452	225.5000	225.5000	-0.180	-20.11
453	226.0000	226.0000	-0.180	-20.17
454	226.5000	226.5000	-0.180	-20.20
455	227.0000	227.0000	-0.180	-20.23
456	227.5000	227.5000	-0.180	-20.23
457	228.0000	228.0000	-0.180	-20.20
458	228.5000	228.5000	-0.180	-20.17
459	229.0000	229.0000	-0.180	-20.11
460	229.5000	229.5000	-0.180	-20.11
461	230.0000	230.0000	-0.180	-20.14
462	230.5000	230.5000	-0.180	-20.17
463	231.0000	231.0000	-0.180	-20.17
464	231.5000	231.5000	-0.180	-20.17
465	232.0000	232.0000	-0.180	-20.11
466	232.5000	232.5000	-0.180	-20.05
467	233.0000	233.0000	-0.180	-20.05
468	233.5000	233.5000	-0.180	-20.08
469	234.0000	234.0000	-0.180	-20.08
470	234.5000	234.5000	-0.180	-20.05
471	235.0000	235.0000	-0.180	-20.05
472	235.5000	235.5000	-0.180	-20.02
473	236.0000	236.0000	-0.180	-20.05
474	236.5000	236.5000	-0.180	-20.02
475	237.0000	237.0000	-0.180	-19.96
476	237.5000	237.5000	-0.180	-19.90
477	238.0000	238.0000	-0.180	-20.11
478	238.5000	238.5000	-0.180	-20.48
479	239.0000	239.0000	-0.180	-20.66
480	239.5000	239.5000	-0.180	-20.72
481	240.0000	240.0000	-0.180	-20.66
482	240.5000	240.5000	-0.180	-20.57
483	241.0000	241.0000	-0.180	-20.51
484	241.5000	241.5000	-0.180	-20.48
485	242.0000	242.0000	-0.180	-20.45
486	242.5000	242.5000	-0.180	-20.36
487	243.0000	243.0000	-0.180	-20.33
488	243.5000	243.5000	-0.180	-20.29
489	244.0000	244.0000	-0.180	-20.23
490	244.5000	244.5000	-0.180	-20.17
491	245.0000	245.0000	-0.180	-20.20
492	245.5000	245.5000	-0.180	-20.17
493	246.0000	246.0000	-0.180	-20.14
494	246.5000	246.5000	-0.180	-20.08
495	247.0000	247.0000	-0.180	-20.11
496	247.5000	247.5000	-0.180	-20.08
497	248.0000	248.0000	-0.180	-20.11
498	248.5000	248.5000	-0.180	-20.20
499	249.0000	249.0000	-0.180	-20.20
500	249.5000	249.5000	-0.180	-20.23
501	250.0000	250.0000	-0.180	-20.20
502	250.5000	250.5000	-0.180	-20.17
503	251.0000	251.0000	-0.180	-20.14
504	251.5000	251.5000	-0.180	-20.11
505	252.0000	252.0000	-0.180	-20.14
506	252.5000	252.5000	-0.180	-20.11
507	253.0000	253.0000	-0.180	-20.08
508	253.5000	253.5000	-0.180	-20.11
509	254.0000	254.0000	-0.180	-20.08
510	254.5000	254.5000	-0.180	-20.05
511	255.0000	255.0000	-0.180	-20.02
512	255.5000	255.5000	-0.180	-20.08
513	256.0000	256.0000	-0.180	-20.05
514	256.5000	256.5000	-0.180	-19.99
515	257.0000	257.0000	-0.180	-19.96
516	257.5000	257.5000	-0.180	-19.96
517	258.0000	258.0000	-0.180	-19.96
518	258.5000	258.5000	-0.180	-19.93
519	259.0000	259.0000	-0.180	-19.96
520	259.5000	259.5000	-0.180	-19.96
521	260.0000	260.0000	-0.180	-19.96
522	260.5000	260.5000	-0.180	-19.96
523	261.0000	261.0000	-0.180	-19.93
524	261.5000	261.5000	-0.180	-19.87
525	262.0000	262.0000	-0.180	-19.84
526	262.5000	262.5000	-0.180	-19.87
527	263.0000	263.0000	-0.180	-19.87
528	263.5000	263.5000	-0.180	-19.78
529	264.0000	264.0000	-0.180	-19.81
530	264.5000	264.5000	-0.270	-22.92
531	265.0000	265.0000	-0.270	-27.89
532	265.5000	265.5000	-0.270	-29.66
533	266.0000	266.0000	-0.270	-29.30
534	266.5000	266.5000	-0.270	-28.23
535	267.0000	267.0000	-0.270	-27.28
536	267.5000	267.5000	-0.270	-26.61
537	268.0000	268.0000	-0.270	-26.22
538	268.5000	268.5000	-0.270	-25.94
539	269.0000	269.0000	-0.270	-25.70
540	269.5000	269.5000	-0.270	-25.51
541	270.0000	270.0000	-0.270	-25.45
542	270.5000	270.5000	-0.270	-25.45
543	271.0000	271.0000	-0.270	-25.42
544	271.5000	271.5000	-0.270	-25.36
545	272.0000	272.0000	-0.270	-25.24
546	272.5000	272.5000	-0.270	-25.15
547	273.0000	273.0000	-0.270	-25.06
548	273.5000	273.5000	-0.270	-24.93
549	274.0000	274.0000	-0.270	-24.90
550	274.5000	274.5000	-0.270	-24.87
551	275.0000	275.0000	-0.270	-24.78
552	275.5000	275.5000	-0.270	-24.69
553	276.0000	276.0000	-0.270	-24.60
554	276.5000	276.5000	-0.270	-24.66
555	277.0000	277.0000	-0.270	-24.72
556	277.5000	277.5000	-0.270	-24.63
557	278.0000	278.0000	-0.270	-24.51
558	278.5000	278.5000	-0.270	-24.41
559	279.0000	279.0000	-0.270	-24.38
560	279.5000	279.5000	-0.270	-24.35
561	280.0000	280.0000	-0.270	-24.26
562	280.5000	280.5000	-0.270	-24.26
563	281.0000	281.0000	-0.270	-24.26
564	281.5000	281.5000	-0.270	-24.20
565	282.0000	282.0000	-0.270	-24.20
566	282.5000	282.5000	-0.270	-24.20
567	283.0000	283.0000	-0.270	-24.20
568	283.5000	283.5000	-0.270	-24.17
569	284.0000	284.0000	-0.270	-24.08
570	284.5000	284.5000	-0.270	-24.02
571	285.0000	285.0000	-0.270	-24.02
572	285.5000	285.5000	-0.270	-24.05
573	286.0000	286.0000	-0.270	-23.96
574	286.5000	286.5000	-0.270	-23.93
575	287.0000	287.0000	-0.270	-23.90
576	287.5000	287.5000	-0.270	-23.87
577	288.0000	288.0000	-0.270	-23.87
578	288.5000	288.5000	-0.270	-23.83
579	289.0000	289.0000	-0.270	-23.71
580	289.5000	289.5000	-0.270	-23.65
581	290.0000	290.0000	-0.270	-23.59
582	290.5000	290.5000	-0.270	-23.56
583	291.0000	291.0000	-0.270	-23.56
584	291.5000	291.5000	-0.270	-23.56
585	292.0000	292.0000	-0.270	-23.53
586	292.5000	292.5000	-0.270	-23.44
587	293.0000	293.0000	-0.270	-23.41
588	293.5000	293.5000	-0.270	-23.38
589	294.0000	294.0000	-0.270	-23.35
590	294.5000	294.5000	-0.270	-23.35
591	295.0000	295.0000	-0.270	-23.35
592	295.5000	295.5000	-0.270	-23.32
593	296.0000	296.0000	-0.270	-23.35
594	296.5000	296.5000	-0.270	-23.35
595	297.0000	297.0000	-0.270	-23.29
596	297.5000	297.5000	-0.270	-23.26
597	298.0000	298.0000	-0.270	-23.29
598	298.5000	298.5000	-0.270	-23.29
599	299.0000	299.0000	-0.270	-23.29
600	299.5000	299.5000	-0.270	-23.22
601	300.0000	300.0000	-0.270	-23.19
602	300.5000	300.5000	-0.270	-23.13
603	301.0000	301.0000	-0.270	-23.13
604	301.5000	301.5000	-0.270	-23.10
605	302.0000	302.0000	-0.270	-23.04
606	302.5000	302.5000	-0.270	-22.98
607	303.0000	303.0000	-0.270	-22.95
608	303.5000	303.5000	-0.270	-22.89
609	304.0000	304.0000	-0.270	-22.92
610	304.5000	304.5000	-0.270	-22.95
611	305.0000	305.0000	-0.270	-22.98
612	305.5000	305.5000	-0.270	-23.01
613	306.0000	306.0000	-0.270	-22.98
614	306.5000	306.5000	-0.270	-22.95
615	307.0000	307.0000	-0.270	-23.01
616	307.5000	307.5000	-0.270	-23.04
617	308.0000	308.0000	-0.270	-22.92
618	308.5000	308.5000	-0.270	-22.86
619	309.0000	309.0000	-0.270	-22.83
620	309.5000	309.5000	-0.270	-22.83
621	310.0000	310.0000	-0.270	-22.80
622	310.5000	310.5000	-0.270	-22.80
623	311.0000	311.0000	-0.270	-22.74
624	311.5000	311.5000	-0.270	-22.74
625	312.0000	312.0000	-0.270	-22.71
626	312.5000	312.5000	-0.270	-22.71
627	313.0000	313.0000	-0.270	-22.64
628	313.5000	313.5000	-0.270	-22.61
629	314.0000	314.0000	-0.270	-22.61
630	314.5000	314.5000	-0.270	-22.61
631	315.0000	315.0000	-0.270	-22.61
632	315.5000	315.5000	-0.270	-22.61
633	316.0000	316.0000	-0.270	-22.64
634	316.5000	316.5000	-0.270	-22.68
635	317.0000	317.0000	-0.270	-22.64
636	317.5000	317.5000	-0.270	-22.55
637	318.0000	318.0000	-0.270	-22.55
638	318.5000	318.5000	-0.270	-22.58
639	319.0000	319.0000	-0.270	-22.52
640	319.5000	319.5000	-0.270	-22.46
641	320.0000	320.0000	-0.270	-22.46
642	320.5000	320.5000	-0.270	-22.52
643	321.0000	321.0000	-0.270	-22.46
644	321.5000	321.5000	-0.270	-22.40
645	322.0000	322.0000	-0.270	-22.37
646	322.5000	322.5000	-0.270	-22.37
647	323.0000	323.0000	-0.270	-22.43
648	323.5000	323.5000	-0.270	-22.43
649	324.0000	324.0000	-0.270	-22.46
650	324.5000	324.5000	-0.270	-22.43
651	325.0000	325.0000	-0.270	-22.34
652	325.5000	325.5000	-0.270	-22.34
653	326.0000	326.0000	-0.270	-22.31
654	326.5000	326.5000	-0.270	-22.31
655	327.0000	327.0000	-0.270	-22.28
656	327.5000	327.5000	-0.270	-22.22
657	328.0000	328.0000	-0.270	-22.22
658	328.5000	328.5000	-0.270	-22.28
659	329.0000	329.0000	-0.270	-22.31
660	329.5000	329.5000	-0.270	-22.28
661	330.0000	330.0000	-0.270	-22.25
662	330.5000	330.5000	-0.270	-22.34
663	331.0000	331.0000	-0.270	-22.31
664	331.5000	331.5000	-0.270	-22.28
665	332.0000	332.0000	-0.270	-22.22
666	332.5000	332.5000	-0.270	-22.22
667	333.0000	333.0000	-0.270	-22.19
668	333.5000	333.5000	-0.270	-22.19
669	334.0000	334.0000	-0.270	-22.19
670	334.5000	334.5000	-0.270	-22.22
671	335.0000	335.0000	-0.270	-22.19
672	335.5000	335.5000	-0.270	-22.19
673	336.0000	336.0000	-0.270	-22.19
674	336.5000	336.5000	-0.270	-22.19
675	337.0000	337.0000	-0.270	-22.22
676	337.5000	337.5000	-0.270	-22.22
677	338.0000	338.0000	-0.270	-22.22
678	338.5000	338.5000	-0.270	-22.22
679	339.0000	339.0000	-0.270	-22.19
680	339.5000	339.5000	-0.270	-22.19
681	340.0000	340.0000	-0.270	-22.19
682	340.5000	340.5000	-0.270	-22.16
683	341.0000	341.0000	-0.270	-22.22
684	341.5000	341.5000	-0.270	-22.25
685	342.0000	342.0000	-0.270	-22.28
686	342.5000	342.5000	-0.270	-22.28
687	343.0000	343.0000	-0.270	-22.25
688	343.5000	343.5000	-0.270	-22.19
689	344.0000	344.0000	-0.270	-22.16
690	344.5000	344.5000	-0.270	-22.03
691	345.0000	345.0000	-0.270	-21.97
692	345.5000	345.5000	-0.270	-22.00
693	346.0000	346.0000	-0.270	-21.94
694	346.5000	346.5000	-0.270	-21.88
695	347.0000	347.0000	-0.270	-21.82
696	347.5000	347.5000	-0.270	-21.82
697	348.0000	348.0000	-0.270	-21.85
698	348.5000	348.5000	-0.270	-21.88
699	349.0000	349.0000	-0.270	-21.88
700	349.5000	349.5000	-0.270	-21.88
701	350.0000	350.0000	-0.270	-21.85
702	350.5000	350.5000	-0.270	-21.91
703	351.0000	351.0000	-0.270	-21.97
704	351.5000	351.5000	-0.270	-22.03
705	352.0000	352.0000	-0.270	-22.37
706	352.5000	352.5000	-0.270	-22.68
707	353.0000	353.0000	-0.270	-22.77
708	353.5000	353.5000	-0.270	-22.83
709	354.0000	354.0000	-0.270	-22.83
710	354.5000	354.5000	-0.270	-22.74
711	355.0000	355.0000	-0.270	-22.71
712	355.5000	355.5000	-0.270	-22.71
713	356.0000	356.0000	-0.270	-22.74
714	356.5000	356.5000	-0.270	-22.77
715	357.0000	357.0000	-0.270	-22.77
716	357.5000	357.5000	-0.270	-22.77
717	358.0000	358.0000	-0.270	-22.71
718	358.5000	358.5000	-0.270	-22.68
719	359.0000	359.0000	-0.270	-22.71
720	359.5000	359.5000	-0.270	-22.68
721	360.0000	360.0000	-0.270	-22.71
722	360.5000	360.5000	-0.270	-22.61
723	361.0000	361.0000	-0.270	-22.49
724	361.5000	361.5000	-0.270	-22.49
725	362.0000	362.0000	-0.270	-22.52
726	362.5000	362.5000	-0.270	-22.52
727	363.0000	363.0000	-0.270	-22.46
728	363.5000	363.5000	-0.270	-22.43
729	364.0000	364.0000	-0.270	-22.40
730	364.5000	364.5000	-0.270	-22.43
731	365.0000	365.0000	-0.270	-22.46
732	365.5000	365.5000	-0.270	-22.49
733	366.0000	366.0000	-0.270	-22.52
734	366.5000	366.5000	-0.270	-22.58
735	367.0000	367.0000	-0.270	-22.61
736	367.5000	367.5000	-0.270	-22.58
737	368.0000	368.0000	-0.270	-22.52
738	368.5000	368.5000	-0.270	-22.37
739	369.0000	369.0000	-0.270	-22.31
740	369.5000	369.5000	-0.270	-22.34
741	370.0000	370.0000	-0.270	-22.37
742	370.5000	370.5000	-0.270	-22.34
743	371.0000	371.0000	-0.270	-22.34
744	371.5000	371.5000	-0.270	-22.31
745	372.0000	372.0000	-0.270	-22.25
746	372.5000	372.5000	-0.270	-22.28
747	373.0000	373.0000	-0.270	-22.31
748	373.5000	373.5000	-0.270	-22.34
749	374.0000	374.0000	-0.270	-22.28
750	374.5000	374.5000	-0.270	-22.25
751	375.0000	375.0000	-0.270	-22.28
752	375.5000	375.5000	-0.270	-22.28
753	376.0000	376.0000	-0.270	-22.22
754	376.5000	376.5000	-0.270	-22.13
755	377.0000	377.0000	-0.270	-22.13
756	377.5000	377.5000	-0.270	-22.16
757	378.0000	378.0000	-0.315	-22.37
758	378.5000	378.5000	-0.360	-32.96
759	379.0000	379.0000	-0.360	-41.63
760	379.5000	379.5000	-0.360	-44.37
761	380.0000	380.0000	-0.360	-43.61
762	380.5000	380.5000	-0.360	-41.90
763	381.0000	381.0000	-0.360	-40.47
764	381.5000	381.5000	-0.360	-39.55
765	382.0000	382.0000	-0.360	-39.03
766	382.5000	382.5000	-0.360	-38.64
767	383.0000	383.0000	-0.360	-38.24
768	383.5000	383.5000	-0.360	-37.87
769	384.0000	384.0000	-0.360	-37.57
770	384.5000	384.5000	-0.360	-37.23
771	385.0000	385.0000	-0.360	-36.90
772	385.5000	385.5000	-0.360	-36.71
773	386.0000	386.0000	-0.360	-36.53
774	386.5000	386.5000	-0.360	-36.32
775	387.0000	387.0000	-0.360	-36.07
776	387.5000	387.5000	-0.360	-35.86
777	388.0000	388.0000	-0.360	-35.65
778	388.5000	388.5000	-0.360	-35.49
779	389.0000	389.0000	-0.360	-35.25
780	389.5000	389.5000	-0.360	-35.16
781	390.0000	390.0000	-0.360	-35.07
782	390.5000	390.5000	-0.360	-34.94
783	391.0000	391.0000	-0.360	-34.82
784	391.5000	391.5000	-0.360	-34.67
785	392.0000	392.0000	-0.360	-34.67
786	392.5000	392.5000	-0.360	-34.64
787	393.0000	393.0000	-0.360	-34.55
788	393.5000	393.5000	-0.360	-34.49
789	394.0000	394.0000	-0.360	-34.46
790	394.5000	394.5000	-0.360	-34.39
791	395.0000	395.0000	-0.360	-34.30
792	395.5000	395.5000	-0.360	-34.21
793	396.0000	396.0000	-0.360	-34.18
794	396.5000	396.5000	-0.360	-34.03
795	397.0000	397.0000	-0.360	-33.85
796	397.5000	397.5000	-0.360	-33.69
797	398.0000	398.0000	-0.360	-33.66
798	398.5000	398.5000	-0.360	-33.60
799	399.0000	399.0000	-0.360	-33.51
800	399.5000	399.5000	-0.360	-33.39
801	400.0000	400.0000	-0.360	-33.33
802	400.5000	400.5000	-0.360	-33.27
803	401.0000	401.0000	-0.360	-33.20
804	401.5000	401.5000	-0.360	-33.14
805	402.0000	402.0000	-0.360	-33.05
806	402.5000	402.5000	-0.360	-33.02
807	403.0000	403.0000	-0.360	-33.08
808	403.5000	403.5000	-0.360	-32.93
809	404.0000	404.0000	-0.360	-32.84
810	404.5000	404.5000	-0.360	-32.87
811	405.0000	405.0000	-0.360	-32.84
812	405.5000	405.5000	-0.360	-32.81
813	406.0000	406.0000	-0.360	-32.78
814	406.5000	406.5000	-0.360	-32.81
815	407.0000	407.0000	-0.360	-32.84
816	407.5000	407.5000	-0.360	-32.84
817	408.0000	408.0000	-0.360	-32.75
818	408.5000	408.5000	-0.360	-32.62
819	409.0000	409.0000	-0.360	-32.56
820	409.5000	409.5000	-0.360	-32.53
821	410.0000	410.0000	-0.360	-32.47
822	410.5000	410.5000	-0.360	-32.41
823	411.0000	411.0000	-0.360	-32.35
824	411.5000	411.5000	-0.360	-32.29
825	412.0000	412.0000	-0.360	-32.23
826	412.5000	412.5000	-0.360	-32.26
827	413.0000	413.0000	-0.360	-32.26
828	413.5000	413.5000	-0.360	-32.23
829	414.0000	414.0000	-0.360	-32.14
830	414.5000	414.5000	-0.360	-32.04
831	415.0000	415.0000	-0.360	-31.98
832	415.5000	415.5000	-0.360	-31.95
833	416.0000	416.0000	-0.360	-31.95
834	416.5000	416.5000	-0.360	-31.95
835	417.0000	417.0000	-0.360	-31.92
836	417.5000	417.5000	-0.360	-31.95
837	418.0000	418.0000	-0.360	-31.89
838	418.5000	418.5000	-0.360	-31.89
839	419.0000	419.0000	-0.360	-31.89
840	419.5000	419.5000	-0.360	-31.86
841	420.0000	420.0000	-0.360	-31.86
842	420.5000	420.5000	-0.360	-31.89
843	421.0000	421.0000	-0.360	-31.83
844	421.5000	421.5000	-0.360	-31.74
845	422.0000	422.0000	-0.360	-31.65
846	422.5000	422.5000	-0.360	-31.62
847	423.0000	423.0000	-0.360	-31.56
848	423.5000	423.5000	-0.360	-31.50
849	424.0000	424.0000	-0.360	-31.46
850	424.5000	424.5000	-0.360	-31.46
851	425.0000	425.0000	-0.360	-31.46
852	425.5000	425.5000	-0.360	-31.40
853	426.0000	426.0000	-0.360	-31.34
854	426.5000	426.5000	-0.360	-31.31
855	427.0000	427.0000	-0.360	-31.31
856	427.5000	427.5000	-0.360	-31.37
857	428.0000	428.0000	-0.360	-31.43
858	428.5000	428.5000	-0.360	-31.37
859	429.0000	429.0000	-0.360	-31.25
860	429.5000	429.5000	-0.360	-31.16
861	430.0000	430.0000	-0.360	-31.10
862	430.5000	430.5000	-0.360	-31.07
863	431.0000	431.0000	-0.360	-31.13
864	431.5000	431.5000	-0.360	-31.13
865	432.0000	432.0000	-0.360	-31.07
866	432.5000	432.5000	-0.360	-31.13
867	433.0000	433.0000	-0.360	-31.10
868	433.5000	433.5000	-0.360	-30.95
869	434.0000	434.0000	-0.360	-30.85
870	434.5000	434.5000	-0.360	-30.92
871	435.0000	435.0000	-0.360	-30.95
872	435.5000	435.5000	-0.360	-30.88
873	436.0000	436.0000	-0.360	-30.88
874	436.5000	436.5000	-0.360	-30.95
875	437.0000	437.0000	-0.360	-30.95
876	437.5000	437.5000	-0.360	-30.88
877	438.0000	438.0000	-0.360	-30.88
878	438.5000	438.5000	-0.360	-30.88
879	439.0000	439.0000	-0.360	-30.85
880	439.5000	439.5000	-0.360	-30.85
881	440.0000	440.0000	-0.360	-30.76
882	440.5000	440.5000	-0.360	-30.73
883	441.0000	441.0000	-0.360	-30.67
884	441.5000	441.5000	-0.360	-30.64
885	442.0000	442.0000	-0.360	-30.61
886	442.5000	442.5000	-0.360	-30.58
887	443.0000	443.0000	-0.360	-30.61
888	443.5000	443.5000	-0.360	-30.67
889	444.0000	444.0000	-0.360	-30.67
890	444.5000	444.5000	-0.360	-30.64
891	445.0000	445.0000	-0.360	-30.61
892	445.5000	445.5000	-0.360	-30.58
893	446.0000	446.0000	-0.360	-30.58
894	446.5000	446.5000	-0.360	-30.55
895	447.0000	447.0000	-0.360	-30.58
896	447.5000	447.5000	-0.360	-30.55
897	448.0000	448.0000	-0.360	-30.49
898	448.5000	448.5000	-0.360	-30.46
899	449.0000	449.0000	-0.360	-30.49
900	449.5000	449.5000	-0.360	-30.52
901	450.0000	450.0000	-0.360	-30.58
902	450.5000	450.5000	-0.360	-30.61
903	451.0000	451.0000	-0.360	-30.55
904	451.5000	451.5000	-0.360	-30.55
905	452.0000	452.0000	-0.360	-30.49
906	452.5000	452.5000	-0.360	-30.40
907	453.0000	453.0000	-0.360	-30.40
908	453.5000	453.5000	-0.360	-30.37
909	454.0000	454.0000	-0.360	-30.27
910	454.5000	454.5000	-0.360	-30.21
911	455.0000	455.0000	-0.360	-30.18
912	455.5000	455.5000	-0.360	-30.21
913	456.0000	456.0000	-0.360	-30.27
914	456.5000	456.5000	-0.360	-30.18
915	457.0000	457.0000	-0.360	-30.09
916	457.5000	457.5000	-0.360	-30.00
917	458.0000	458.0000	-0.360	-30.00
918	458.5000	458.5000	-0.360	-30.00
919	459.0000	459.0000	-0.360	-30.03
920	459.5000	459.5000	-0.360	-30.03
921	460.0000	460.0000	-0.360	-30.06
922	460.5000	460.5000	-0.360	-30.06
923	461.0000	461.0000	-0.360	-30.00
924	461.5000	461.5000	-0.360	-29.97
925	462.0000	462.0000	-0.360	-29.97
926	462.5000	462.5000	-0.360	-30.00
927	463.0000	463.0000	-0.360	-30.06
928	463.5000	463.5000	-0.360	-30.00
929	464.0000	464.0000	-0.360	-29.94
930	464.5000	464.5000	-0.360	-29.85
931	465.0000	465.0000	-0.360	-29.76
932	465.5000	465.5000	-0.360	-30.12
933	466.0000	466.0000	-0.360	-30.95
934	466.5000	466.5000	-0.360	-31.31
935	467.0000	467.0000	-0.360	-31.31
936	467.5000	467.5000	-0.360	-31.25
937	468.0000	468.0000	-0.360	-31.13
938	468.5000	468.5000	-0.360	-31.07
939	469.0000	469.0000	-0.360	-31.13
940	469.5000	469.5000	-0.360	-31.16
941	470.0000	470.0000	-0.360	-31.07
942	470.5000	470.5000	-0.360	-31.01
943	471.0000	471.0000	-0.360	-30.88
944	471.5000	471.5000	-0.360	-30.76
945	472.0000	472.0000	-0.360	-30.70
946	472.5000	472.5000	-0.360	-30.67
947	473.0000	473.0000	-0.360	-30.64
948	473.5000	473.5000	-0.360	-30.64
949	474.0000	474.0000	-0.360	-30.61
950	474.5000	474.5000	-0.360	-30.61
951	475.0000	475.0000	-0.360	-30.58
952	475.5000	475.5000	-0.360	-30.61
953	476.0000	476.0000	-0.360	-30.61
954	476.5000	476.5000	-0.360	-30.61
955	477.0000	477.0000	-0.360	-30.55
956	477.5000	477.5000	-0.360	-30.46
957	478.0000	478.0000	-0.360	-30.43
958	478.5000	478.5000	-0.360	-30.37
959	479.0000	479.0000	-0.360	-30.30
960	479.5000	479.5000	-0.360	-30.27
961	480.0000	480.0000	-0.360	-30.30
962	480.5000	480.5000	-0.360	-30.43
963	481.0000	481.0000	-0.360	-30.49
964	481.5000	481.5000	-0.360	-30.49
965	482.0000	482.0000	-0.360	-30.58
966	482.5000	482.5000	-0.360	-30.49
967	483.0000	483.0000	-0.360	-30.46
968	483.5000	483.5000	-0.360	-30.37
969	484.0000	484.0000	-0.360	-30.34
970	484.5000	484.5000	-0.360	-30.34
971	485.0000	485.0000	-0.360	-30.30
972	485.5000	485.5000	-0.360	-30.34
973	486.0000	486.0000	-0.360	-30.24
974	486.5000	486.5000	-0.360	-30.24
975	487.0000	487.0000	-0.360	-30.24
976	487.5000	487.5000	-0.360	-30.15
977	488.0000	488.0000	-0.360	-30.09
978	488.5000	488.5000	-0.360	-30.12
979	489.0000	489.0000	-0.360	-30.09
980	489.5000	489.5000	-0.360	-30.00
981	490.0000	490.0000	-0.360	-30.00
982	490.5000	490.5000	-0.360	-30.00
983	491.0000	491.0000	-0.360	-29.91
984	491.5000	491.5000	-0.360	-29.97
985	492.0000	492.0000	-0.360	-30.00
986	492.5000	492.5000	-0.360	-30.06
987	493.0000	493.0000	-0.360	-30.06
988	493.5000	493.5000	-0.360	-30.03
989	494.0000	494.0000	-0.360	-29.94
990	494.5000	494.5000	-0.360	-29.85
991	495.0000	495.0000	-0.360	-29.82
992	495.5000	495.5000	-0.360	-29.88
993	496.0000	496.0000	-0.360	-29.82
994	496.5000	496.5000	-0.360	-29.79
995	497.0000	497.0000	-0.360	-29.79
996	497.5000	497.5000	-0.360	-29.73
997	498.0000	498.0000	-0.360	-29.69
998	498.5000	498.5000	-0.360	-29.66
999	499.0000	499.0000	-0.360	-29.66
1000	499.5000	499.5000	-0.360	-29.69
1001	500.0000	500.0000	-0.360	-29.69
1002	500.5000	500.5000	-0.360	-29.79
1003	501.0000	501.0000	-0.360	-29.88
1004	501.5000	501.5000	-0.360	-29.94
1005	502.0000	502.0000	-0.360	-29.91
1006	502.5000	502.5000	-0.360	-29.79
1007	503.0000	503.0000	-0.360	-29.69
1008	503.5000	503.5000	-0.360	-29.69
1009	504.0000	504.0000	-0.360	-29.63
1010	504.5000	504.5000	-0.360	-29.63
1011	505.0000	505.0000	-0.360	-29.60
1012	505.5000	505.5000	-0.360	-29.60
1013	506.0000	506.0000	-0.360	-29.48
1014	506.5000	506.5000	-0.360	-29.51
1015	507.0000	507.0000	-0.360	-29.63
1016	507.5000	507.5000	-0.360	-29.66
1017	508.0000	508.0000	-0.360	-29.60
1018	508.5000	508.5000	-0.360	-29.57
1019	509.0000	509.0000	-0.360	-29.54
1020	509.5000	509.5000	-0.360	-29.54
1021	510.0000	510.0000	-0.360	-29.51
1022	510.5000	510.5000	-0.360	-29.51
1023	511.0000	511.0000	-0.360	-29.54
1024	511.5000	511.5000	-0.360	-29.60
1025	512.0000	512.0000	-0.360	-29.57
1026	512.5000	512.5000	-0.360	-29.48
1027	513.0000	513.0000	-0.360	-29.48
1028	513.5000	513.5000	-0.450	-41.44
1029	514.0000	514.0000	-0.450	-54.72
1030	514.5000	514.5000	-0.450	-59.11
1031	515.0000	515.0000	-0.450	-57.86
1032	515.5000	515.5000	-0.450	-55.02
1033	516.0000	516.0000	-0.450	-52.52
1034	516.5000	516.5000	-0.450	-50.78
1035	517.0000	517.0000	-0.450	-49.68
1036	517.5000	517.5000	-0.450	-48.95
1037	518.0000	518.0000	-0.450	-48.40
1038	518.5000	518.5000	-0.450	-47.98
1039	519.0000	519.0000	-0.450	-47.49
1040	519.5000	519.5000	-0.450	-47.06
1041	520.0000	520.0000	-0.450	-46.66
1042	520.5000	520.5000	-0.450	-46.30
1043	521.0000	521.0000	-0.450	-45.99
1044	521.5000	521.5000	-0.450	-45.78
1045	522.0000	522.0000	-0.450	-45.56
1046	522.5000	522.5000	-0.450	-45.35
1047	523.0000	523.0000	-0.450	-45.08
1048	523.5000	523.5000	-0.450	-44.89
1049	524.0000	524.0000	-0.450	-44.71
1050	524.5000	524.5000	-0.450	-44.50
1051	525.0000	525.0000	-0.450	-44.34
1052	525.5000	525.5000	-0.450	-44.10
1053	526.0000	526.0000	-0.450	-43.92
1054	526.5000	526.5000	-0.450	-43.82
1055	527.0000	527.0000	-0.450	-43.70
1056	527.5000	527.5000	-0.450	-43.52
1057	528.0000	528.0000	-0.450	-43.34
1058	528.5000	528.5000	-0.450	-43.12
1059	529.0000	529.0000	-0.450	-43.06
1060	529.5000	529.5000	-0.450	-43.03
1061	530.0000	530.0000	-0.450	-42.94
1062	530.5000	530.5000	-0.450	-42.82
1063	531.0000	531.0000	-0.450	-42.70
1064	531.5000	531.5000	-0.450	-42.60
1065	532.0000	532.0000	-0.450	-42.51
1066	532.5000	532.5000	-0.450	-42.39
1067	533.0000	533.0000	-0.450	-42.36
1068	533.5000	533.5000	-0.450	-42.24
1069	534.0000	534.0000	-0.450	-42.15
1070	534.5000	534.5000	-0.450	-42.02
1071	535.0000	535.0000	-0.450	-41.87
1072	535.5000	535.5000	-0.450	-41.84
1073	536.0000	536.0000	-0.450	-41.75
1074	536.5000	536.5000	-0.450	-41.72
1075	537.0000	537.0000	-0.450	-41.66
1076	537.5000	537.5000	-0.450	-41.54
1077	538.0000	538.0000	-0.450	-41.38
1078	538.5000	538.5000	-0.450	-41.32
1079	539.0000	539.0000	-0.450	-41.29
1080	539.5000	539.5000	-0.450	-41.20
1081	540.0000	540.0000	-0.450	-41.05
1082	540.5000	540.5000	-0.450	-40.99
1083	541.0000	541.0000	-0.450	-40.86
1084	541.5000	541.5000	-0.450	-40.71
1085	542.0000	542.0000	-0.450	-40.68
1086	542.5000	542.5000	-0.450	-40.71
1087	543.0000	543.0000	-0.450	-40.65
1088	543.5000	543.5000	-0.450	-40.56
1089	544.0000	544.0000	-0.450	-40.50
1090	544.5000	544.5000	-0.450	-40.41
1091	545.0000	545.0000	-0.450	-40.41
1092	545.5000	545.5000	-0.450	-40.44
1093	546.0000	546.0000	-0.450	-40.44
1094	546.5000	546.5000	-0.450	-40.35
1095	547.0000	547.0000	-0.450	-40.19
1096	547.5000	547.5000	-0.450	-40.16
1097	548.0000	548.0000	-0.450	-40.22
1098	548.5000	548.5000	-0.450	-40.35
1099	549.0000	549.0000	-0.450	-40.28
1100	549.5000	549.5000	-0.450	-40.19
1101	550.0000	550.0000	-0.450	-40.10
1102	550.5000	550.5000	-0.450	-40.04
1103	551.0000	551.0000	-0.450	-40.01
1104	551.5000	551.5000	-0.450	-40.04
1105	552.0000	552.0000	-0.450	-40.04
1106	552.5000	552.5000	-0.450	-40.01
1107	553.0000	553.0000	-0.450	-39.95
1108	553.5000	553.5000	-0.450	-39.86
1109	554.0000	554.0000	-0.450	-39.77
1110	554.5000	554.5000	-0.450	-39.70
1111	555.0000	555.0000	-0.450	-39.70
1112	555.5000	555.5000	-0.450	-39.67
1113	556.0000	556.0000	-0.450	-39.64
1114	556.5000	556.5000	-0.450	-39.55
1115	557.0000	557.0000	-0.450	-39.43
1116	557.5000	557.5000	-0.450	-39.31
1117	558.0000	558.0000	-0.450	-39.34
1118	558.5000	558.5000	-0.450	-39.46
1119	559.0000	559.0000	-0.450	-39.43
1120	559.5000	559.5000	-0.450	-39.43
1121	560.0000	560.0000	-0.450	-39.46
1122	560.5000	560.5000	-0.450	-39.52
1123	561.0000	561.0000	-0.450	-39.52
1124	561.5000	561.5000	-0.450	-39.43
1125	562.0000	562.0000	-0.450	-39.40
1126	562.5000	562.5000	-0.450	-39.34
1127	563.0000	563.0000	-0.450	-39.16
1128	563.5000	563.5000	-0.450	-39.03
1129	564.0000	564.0000	-0.450	-39.00
1130	564.5000	564.5000	-0.450	-39.03
1131	565.0000	565.0000	-0.450	-39.09
1132	565.5000	565.5000	-0.450	-39.09
1133	566.0000	566.0000	-0.450	-39.09
1134	566.5000	566.5000	-0.450	-39.03
1135	567.0000	567.0000	-0.450	-38.94
1136	567.5000	567.5000	-0.450	-38.88
1137	568.0000	568.0000	-0.450	-38.82
1138	568.5000	568.5000	-0.450	-38.73
1139	569.0000	569.0000	-0.450	-38.73
1140	569.5000	569.5000	-0.450	-38.82
1141	570.0000	570.0000	-0.450	-38.76
1142	570.5000	570.5000	-0.450	-38.70
1143	571.0000	571.0000	-0.450	-38.70
1144	571.5000	571.5000	-0.450	-38.70
1145	572.0000	572.0000	-0.450	-38.76
1146	572.5000	572.5000	-0.450	-38.82
1147	573.0000	573.0000	-0.450	-38.94
1148	573.5000	573.5000	-0.450	-38.91
1149	574.0000	574.0000	-0.450	-38.85
1150	574.5000	574.5000	-0.450	-38.76
1151	575.0000	575.0000	-0.450	-38.73
1152	575.5000	575.5000	-0.450	-38.67
1153	576.0000	576.0000	-0.450	-38.61
1154	576.5000	576.5000	-0.450	-38.51
1155	577.0000	577.0000	-0.450	-38.42
1156	577.5000	577.5000	-0.450	-38.36
1157	578.0000	578.0000	-0.450	-38.33
1158	578.5000	578.5000	-0.450	-38.24
1159	579.0000	579.0000	-0.450	-38.27
1160	579.5000	579.5000	-0.450	-38.30
1161	580.0000	580.0000	-0.450	-38.27
1162	580.5000	580.5000	-0.450	-38.39
1163	581.0000	581.0000	-0.450	-38.42
1164	581.5000	581.5000	-0.450	-38.30
1165	582.0000	582.0000	-0.450	-38.27
1166	582.5000	582.5000	-0.450	-38.18
1167	583.0000	583.0000	-0.450	-38.12
1168	583.5000	583.5000	-0.450	-38.09
1169	584.0000	584.0000	-0.450	-38.12
1170	584.5000	584.5000	-0.450	-38.06
1171	585.0000	585.0000	-0.450	-38.03
1172	585.5000	585.5000	-0.450	-37.97
1173	586.0000	586.0000	-0.450	-37.87
1174	586.5000	586.5000	-0.450	-37.81
1175	587.0000	587.0000	-0.450	-37.87
1176	587.5000	587.5000	-0.450	-37.90
1177	588.0000	588.0000	-0.450	-37.97
1178	588.5000	588.5000	-0.450	-38.00
1179	589.0000	589.0000	-0.450	-38.03
1180	589.5000	589.5000	-0.450	-38.12
1181	590.0000	590.0000	-0.450	-38.15
1182	590.5000	590.5000	-0.450	-38.09
1183	591.0000	591.0000	-0.450	-38.00
1184	591.5000	591.5000	-0.450	-37.90
1185	592.0000	592.0000	-0.450	-37.81
1186	592.5000	592.5000	-0.450	-37.78
1187	593.0000	593.0000	-0.450	-37.81
1188	593.5000	593.5000	-0.450	-37.93
1189	594.0000	594.0000	-0.450	-38.06
1190	594.5000	594.5000	-0.450	-38.00
1191	595.0000	595.0000	-0.450	-37.90
1192	595.5000	595.5000	-0.450	-37.84
1193	596.0000	596.0000	-0.450	-37.81
1194	596.5000	596.5000	-0.450	-37.84
1195	597.0000	597.0000	-0.450	-37.87
1196	597.5000	597.5000	-0.450	-37.90
1197	598.0000	598.0000	-0.450	-37.87
1198	598.5000	598.5000	-0.450	-37.84
1199	599.0000	599.0000	-0.450	-37.78
1200	599.5000	599.5000	-0.450	-37.75
1201	600.0000	600.0000	-0.450	-37.72
1202	600.5000	600.5000	-0.450	-37.66
1203	601.0000	601.0000	-0.450	-37.66
1204	601.5000	601.5000	-0.450	-37.63
1205	602.0000	602.0000	-0.450	-37.57
1206	602.5000	602.5000	-0.450	-37.51
1207	603.0000	603.0000	-0.450	-37.42
1208	603.5000	603.5000	-0.450	-37.42
1209	604.0000	604.0000	-0.450	-37.54
1210	604.5000	604.5000	-0.450	-37.66
1211	605.0000	605.0000	-0.450	-37.63
1212	605.5000	605.5000	-0.450	-37.60
1213	606.0000	606.0000	-0.450	-37.54
1214	606.5000	606.5000	-0.450	-37.45
1215	607.0000	607.0000	-0.450	-37.35
1216	607.5000	607.5000	-0.450	-37.42
1217	608.0000	608.0000	-0.450	-37.42
1218	608.5000	608.5000	-0.450	-37.39
1219	609.0000	609.0000	-0.450	-37.35
1220	609.5000	609.5000	-0.450	-37.42
1221	610.0000	610.0000	-0.450	-37.32
1222	610.5000	610.5000	-0.450	-37.26
1223	611.0000	611.0000	-0.450	-37.26
1224	611.5000	611.5000	-0.450	-37.23
1225	612.0000	612.0000	-0.450	-37.20
1226	612.5000	612.5000	-0.450	-37.20
1227	613.0000	613.0000	-0.450	-37.23
1228	613.5000	613.5000	-0.450	-37.20
1229	614.0000	614.0000	-0.450	-37.20
1230	614.5000	614.5000	-0.450	-37.26
1231	615.0000	615.0000	-0.450	-37.26
1232	615.5000	615.5000	-0.450	-37.20
1233	616.0000	616.0000	-0.450	-37.23
1234	616.5000	616.5000	-0.450	-37.14
1235	617.0000	617.0000	-0.450	-37.17
1236	617.5000	617.5000	-0.450	-37.32
1237	618.0000	618.0000	-0.450	-37.29
1238	618.5000	618.5000	-0.450	-37.29
1239	619.0000	619.0000	-0.450	-37.29
1240	619.5000	619.5000	-0.450	-37.32
1241	620.0000	620.0000	-0.450	-37.26
1242	620.5000	620.5000	-0.450	-37.17
1243	621.0000	621.0000	-0.450	-37.14
1244	621.5000	621.5000	-0.450	-37.08
1245	622.0000	622.0000	-0.450	-37.05
1246	622.5000	622.5000	-0.450	-37.05
1247	623.0000	623.0000	-0.450	-37.11
1248	623.5000	623.5000	-0.450	-37.14
1249	624.0000	624.0000	-0.450	-37.08
1250	624.5000	624.5000	-0.450	-37.08
1251	625.0000	625.0000	-0.450	-37.08
1252	625.5000	625.5000	-0.450	-37.08
1253	626.0000	626.0000	-0.450	-36.99
1254	626.5000	626.5000	-0.450	-36.87
1255	627.0000	627.0000	-0.450	-36.90
1256	627.5000	627.5000	-0.450	-36.87
1257	628.0000	628.0000	-0.450	-36.87
1258	628.5000	628.5000	-0.450	-36.84
1259	629.0000	629.0000	-0.450	-36.84
1260	629.5000	629.5000	-0.450	-36.90
1261	630.0000	630.0000	-0.450	-36.87
1262	630.5000	630.5000	-0.450	-36.77
1263	631.0000	631.0000	-0.450	-36.74
1264	631.5000	631.5000	-0.450	-36.74
1265	632.0000	632.0000	-0.450	-36.81
1266	632.5000	632.5000	-0.450	-36.87
1267	633.0000	633.0000	-0.450	-36.84
1268	633.5000	633.5000	-0.450	-36.81
1269	634.0000	634.0000	-0.450	-36.74
1270	634.5000	634.5000	-0.450	-36.65
1271	635.0000	635.0000	-0.450	-36.65
1272	635.5000	635.5000	-0.450	-36.74
1273	636.0000	636.0000	-0.450	-36.84
1274	636.5000	636.5000	-0.450	-36.90
1275	637.0000	637.0000	-0.450	-36.77
1276	637.5000	637.5000	-0.450	-36.62
1277	638.0000	638.0000	-0.450	-36.38
1278	638.5000	638.5000	-0.450	-36.35
1279	639.0000	639.0000	-0.450	-36.35
1280	639.5000	639.5000	-0.450	-36.26
1281	640.0000	640.0000	-0.450	-36.26
1282	640.5000	640.5000	-0.450	-36.35
1283	641.0000	641.0000	-0.450	-36.35
1284	641.5000	641.5000	-0.450	-36.29
1285	642.0000	642.0000	-0.450	-36.19
1286	642.5000	642.5000	-0.450	-36.19
1287	643.0000	643.0000	-0.450	-36.19
1288	643.5000	643.5000	-0.450	-36.23
1289	644.0000	644.0000	-0.450	-36.26
1290	644.5000	644.5000	-0.450	-36.38
1291	645.0000	645.0000	-0.450	-36.41
1292	645.5000	645.5000	-0.450	-36.32
1293	646.0000	646.0000	-0.450	-36.29
1294	646.5000	646.5000	-0.450	-36.26
1295	647.0000	647.0000	-0.450	-36.29
1296	647.5000	647.5000	-0.450	-36.26
1297	648.0000	648.0000	-0.450	-36.26
1298	648.5000	648.5000	-0.450	-36.35
1299	649.0000	649.0000	-0.450	-36.35
1300	649.5000	649.5000	-0.450	-36.35
1301	650.0000	650.0000	-0.450	-36.26
1302	650.5000	650.5000	-0.450	-36.16
1303	651.0000	651.0000	-0.450	-36.10
1304	651.5000	651.5000	-0.450	-36.04
1305	652.0000	652.0000	-0.450	-35.98
1306	652.5000	652.5000	-0.450	-36.01
1307	653.0000	653.0000	-0.450	-36.10
1308	653.5000	653.5000	-0.450	-36.16
1309	654.0000	654.0000	-0.450	-36.23
1310	654.5000	654.5000	-0.450	-36.26
1311	655.0000	655.0000	-0.450	-36.23
1312	655.5000	655.5000	-0.450	-36.19
1313	656.0000	656.0000	-0.450	-36.19
1314	656.5000	656.5000	-0.450	-36.16
1315	657.0000	657.0000	-0.450	-36.16
1316	657.5000	657.5000	-0.450	-36.16
1317	658.0000	658.0000	-0.450	-36.10
1318	658.5000	658.5000	-0.450	-36.04
1319	659.0000	659.0000	-0.450	-35.95
1320	659.5000	659.5000	-0.450	-35.92
1321	660.0000	660.0000	-0.450	-36.01
1322	660.5000	660.5000	-0.450	-36.07
1323	661.0000	661.0000	-0.450	-36.16
1324	661.5000	661.5000	-0.450	-36.23
1325	662.0000	662.0000	-0.450	-36.29
1326	662.5000	662.5000	-0.450	-36.29
1327	663.0000	663.0000	-0.450	-36.23
1328	663.5000	663.5000	-0.450	-36.16
1329	664.0000	664.0000	-0.450	-36.16
1330	664.5000	664.5000	-0.450	-36.13
1331	665.0000	665.0000	-0.450	-36.10
1332	665.5000	665.5000	-0.450	-36.13
1333	666.0000	666.0000	-0.450	-36.10
1334	666.5000	666.5000	-0.450	-36.07
1335	667.0000	667.0000	-0.450	-35.98
1336	667.5000	667.5000	-0.450	-35.92
1337	668.0000	668.0000	-0.450	-35.89
1338	668.5000	668.5000	-0.450	-35.92
1339	669.0000	669.0000	-0.450	-35.98
1340	669.5000	669.5000	-0.450	-36.10
1341	670.0000	670.0000	-0.450	-36.19
1342	670.5000	670.5000	-0.450	-36.68
1343	671.0000	671.0000	-0.450	-37.11
1344	671.5000	671.5000	-0.450	-37.14
1345	672.0000	672.0000	-0.450	-37.17
1346	672.5000	672.5000	-0.450	-37.14
1347	673.0000	673.0000	-0.450	-37.11
1348	673.5000	673.5000	-0.450	-37.08
1349	674.0000	674.0000	-0.450	-37.02
1350	674.5000	674.5000	-0.450	-36.99
1351	675.0000	675.0000	-0.450	-36.96
1352	675.5000	675.5000	-0.450	-36.96
1353	676.0000	676.0000	-0.450	-37.05
1354	676.5000	676.5000	-0.450	-37.02
1355	677.0000	677.0000	-0.450	-36.93
1356	677.5000	677.5000	-0.450	-36.87
1357	678.0000	678.0000	-0.450	-36.77
1358	678.5000	678.5000	-0.450	-36.74
1359	679.0000	679.0000	-0.450	-36.68
1360	679.5000	679.5000	-0.450	-36.68
1361	680.0000	680.0000	-0.450	-36.74
1362	680.5000	680.5000	-0.450	-36.87
1363	681.0000	681.0000	-0.450	-36.93
1364	681.5000	681.5000	-0.450	-36.87
1365	682.0000	682.0000	-0.450	-36.81
1366	682.5000	682.5000	-0.450	-36.77
1367	683.0000	683.0000	-0.450	-36.81
1368	683.5000	683.5000	-0.450	-36.81
1369	684.0000	684.0000	-0.450	-36.77
1370	684.5000	684.5000	-0.450	-36.65
1371	685.0000	685.0000	-0.450	-36.65
1372	685.5000	685.5000	-0.450	-36.62
1373	686.0000	686.0000	-0.450	-36.50
1374	686.5000	686.5000	-0.450	-36.53
1375	687.0000	687.0000	-0.450	-36.62
1376	687.5000	687.5000	-0.450	-36.65
1377	688.0000	688.0000	-0.450	-36.71
1378	688.5000	688.5000	-0.450	-36.77
1379	689.0000	689.0000	-0.450	-36.71
1380	689.5000	689.5000	-0.450	-36.65
1381	690.0000	690.0000	-0.450	-36.62
1382	690.5000	690.5000	-0.450	-36.56
1383	691.0000	691.0000	-0.450	-36.59
1384	691.5000	691.5000	-0.450	-36.59
1385	692.0000	692.0000	-0.450	-36.53
1386	692.5000	692.5000	-0.450	-36.59
1387	693.0000	693.0000	-0.450	-36.56
1388	693.5000	693.5000	-0.450	-36.53
1389	694.0000	694.0000	-0.450	-36.47
1390	694.5000	694.5000	-0.450	-36.53
1391	695.0000	695.0000	-0.450	-36.56
1392	695.5000	695.5000	-0.450	-36.59
1393	696.0000	696.0000	-0.450	-36.65
1394	696.5000	696.5000	-0.450	-36.62
1395	697.0000	697.0000	-0.450	-36.44
1396	697.5000	697.5000	-0.450	-36.29
1397	698.0000	698.0000	-0.450	-36.32
1398	698.5000	698.5000	-0.450	-36.41
1399	699.0000	699.0000	-0.450	-36.44
1400	699.5000	699.5000	-0.450	-36.44
1401	700.0000	700.0000	-0.450	-36.29
1402	700.5000	700.5000	-0.450	-36.23
1403	701.0000	701.0000	-0.450	-36.19
1404	701.5000	701.5000	-0.450	-36.29
1405	702.0000	702.0000	-0.450	-36.38
1406	702.5000	702.5000	-0.450	-36.38
1407	703.0000	703.0000	-0.450	-36.29
1408	703.5000	703.5000	-0.450	-36.19
1409	704.0000	704.0000	-0.450	-36.13
1410	704.5000	704.5000	-0.450	-36.16
1411	705.0000	705.0000	-0.450	-36.29
1412	705.5000	705.5000	-0.450	-36.32
1413	706.0000	706.0000	-0.450	-36.38
1414	706.5000	706.5000	-0.450	-36.47
1415	707.0000	707.0000	-0.450	-36.38
1416	707.5000	707.5000	-0.450	-36.29
1417	708.0000	708.0000	-0.450	-36.19
1418	708.5000	708.5000	-0.450	-36.19
1419	709.0000	709.0000	-0.450	-36.26
1420	709.5000	709.5000	-0.450	-36.32
1421	710.0000	710.0000	-0.450	-36.41
1422	710.5000	710.5000	-0.450	-36.47
1423	711.0000	711.0000	-0.450	-36.41
1424	711.5000	711.5000	-0.450	-36.29
1425	712.0000	712.0000	-0.450	-36.16
1426	712.5000	712.5000	-0.450	-36.13
1427	713.0000	713.0000	-0.450	-36.16
1428	713.5000	713.5000	-0.450	-36.23
1429	714.0000	714.0000	-0.450	-36.26
1430	714.5000	714.5000	-0.450	-36.29
1431	715.0000	715.0000	-0.450	-36.29
1432	715.5000	715.5000	-0.450	-36.38
1433	716.0000	716.0000	-0.450	-36.47
1434	716.5000	716.5000	-0.450	-36.47
1435	717.0000	717.0000	-0.450	-36.44
1436	717.5000	717.5000	-0.450	-36.35
1437	718.0000	718.0000	-0.543	-39.95
1438	718.5000	718.5000	-0.540	-68.61
1439	719.0000	719.0000	-0.540	-87.13
1440	719.5000	719.5000	-0.540	-91.40
1441	720.0000	720.0000	-0.540	-88.32
1442	720.5000	720.5000	-0.540	-83.65
1443	721.0000	721.0000	-0.540	-79.84
1444	721.5000	721.5000	-0.540	-77.30
1445	722.0000	722.0000	-0.540	-75.69
1446	722.5000	722.5000	-0.540	-74.47
1447	723.0000	723.0000	-0.540	-73.55
1448	723.5000	723.5000	-0.540	-72.79
1449	724.0000	724.0000	-0.540	-72.05
1450	724.5000	724.5000	-0.540	-71.38
1451	725.0000	725.0000	-0.540	-70.86
1452	725.5000	725.5000	-0.540	-70.22
1453	726.0000	726.0000	-0.540	-69.67
1454	726.5000	726.5000	-0.540	-69.19
1455	727.0000	727.0000	-0.540	-68.76
1456	727.5000	727.5000	-0.540	-68.33
1457	728.0000	728.0000	-0.540	-67.96
1458	728.5000	728.5000	-0.540	-67.60
1459	729.0000	729.0000	-0.540	-67.26
1460	729.5000	729.5000	-0.540	-67.05
1461	730.0000	730.0000	-0.540	-66.74
1462	730.5000	730.5000	-0.540	-66.44
1463	731.0000	731.0000	-0.540	-66.10
1464	731.5000	731.5000	-0.540	-65.89
1465	732.0000	732.0000	-0.540	-65.71
1466	732.5000	732.5000	-0.540	-65.40
1467	733.0000	733.0000	-0.540	-65.22
1468	733.5000	733.5000	-0.540	-65.03
1469	734.0000	734.0000	-0.540	-64.79
1470	734.5000	734.5000	-0.540	-64.64
1471	735.0000	735.0000	-0.540	-64.49
1472	735.5000	735.5000	-0.540	-64.30
1473	736.0000	736.0000	-0.540	-64.03
1474	736.5000	736.5000	-0.540	-63.88
1475	737.0000	737.0000	-0.540	-63.78
1476	737.5000	737.5000	-0.540	-63.66
1477	738.0000	738.0000	-0.540	-63.42
1478	738.5000	738.5000	-0.540	-63.26
1479	739.0000	739.0000	-0.540	-63.08
1480	739.5000	739.5000	-0.540	-63.02
1481	740.0000	740.0000	-0.540	-62.99
1482	740.5000	740.5000	-0.540	-62.87
1483	741.0000	741.0000	-0.540	-62.75
1484	741.5000	741.5000	-0.540	-62.75
1485	742.0000	742.0000	-0.540	-62.69
1486	742.5000	742.5000	-0.540	-62.56
1487	743.0000	743.0000	-0.540	-62.32
1488	743.5000	743.5000	-0.540	-62.14
1489	744.0000	744.0000	-0.540	-62.14
1490	744.5000	744.5000	-0.540	-62.04
1491	745.0000	745.0000	-0.540	-61.83
1492	745.5000	745.5000	-0.540	-61.68
1493	746.0000	746.0000	-0.540	-61.56
1494	746.5000	746.5000	-0.540	-61.53
1495	747.0000	747.0000	-0.540	-61.43
1496	747.5000	747.5000	-0.540	-61.31
1497	748.0000	748.0000	-0.540	-61.19
1498	748.5000	748.5000	-0.540	-61.13
1499	749.0000	749.0000	-0.540	-61.01
1500	749.5000	749.5000	-0.540	-61.04
1	749.5000	0.0000	-0.540	-61.04
2	750.0000	0.5000	-0.540	-61.04
3	750.5000	1.0000	-0.540	-61.01
4	751.0000	1.5000	-0.540	-60.91
5	751.5000	2.0000	-0.540	-60.79
6	752.0000	2.5000	-0.540	-60.73
7	752.5000	3.0000	-0.540	-60.61
8	753.0000	3.5000	-0.540	-60.46
9	753.5000	4.0000	-0.540	-60.40
10	754.0000	4.5000	-0.540	-60.37
11	754.5000	5.0000	-0.540	-60.30
12	755.0000	5.5000	-0.540	-60.37
13	755.5000	6.0000	-0.540	-60.34
14	756.0000	6.5000	-0.540	-60.15
15	756.5000	7.0000	-0.540	-59.97
16	757.0000	7.5000	-0.540	-59.94
17	757.5000	8.0000	-0.540	-60.00
18	758.0000	8.5000	-0.540	-60.03
19	758.5000	9.0000	-0.540	-59.88
20	759.0000	9.5000	-0.540	-59.79
21	759.5000	10.0000	-0.540	-59.72
22	760.0000	10.5000	-0.540	-59.60
23	760.5000	11.0000	-0.540	-59.45
24	761.0000	11.5000	-0.540	-59.30
25	761.5000	12.0000	-0.540	-59.36
26	762.0000	12.5000	-0.540	-59.48
27	762.5000	13.0000	-0.540	-59.45
28	763.0000	13.5000	-0.540	-59.36
29	763.5000	14.0000	-0.540	-59.24
30	764.0000	14.5000	-0.540	-59.21
31	764.5000	15.0000	-0.540	-59.21
32	765.0000	15.5000	-0.540	-59.11
33	765.5000	16.0000	-0.540	-59.05
34	766.0000	16.5000	-0.540	-58.96
35	766.5000	17.0000	-0.540	-58.84
36	767.0000	17.5000	-0.540	-58.87
37	767.5000	18.0000	-0.540	-58.96
38	768.0000	18.5000	-0.540	-59.02
39	768.5000	19.0000	-0.540	-58.90
40	769.0000	19.5000	-0.540	-58.81
41	769.5000	20.0000	-0.540	-58.72
42	770.0000	20.5000	-0.540	-58.69
43	770.5000	21.0000	-0.540	-58.60
44	771.0000	21.5000	-0.540	-58.57
45	771.5000	22.0000	-0.540	-58.63
46	772.0000	22.5000	-0.540	-58.78
47	772.5000	23.0000	-0.540	-58.75
48	773.0000	23.5000	-0.540	-58.72
49	773.5000	24.0000	-0.540	-58.75
50	774.0000	24.5000	-0.540	-58.72
51	774.5000	25.0000	-0.540	-58.60
52	775.0000	25.5000	-0.540	-58.60
53	775.5000	26.0000	-0.540	-58.57
54	776.0000	26.5000	-0.540	-58.47
55	776.5000	27.0000	-0.540	-58.38
56	777.0000	27.5000	-0.540	-58.32
57	777.5000	28.0000	-0.540	-58.26
58	778.0000	28.5000	-0.540	-58.29
59	778.5000	29.0000	-0.540	-58.29
60	779.0000	29.5000	-0.540	-58.20
61	779.5000	30.0000	-0.540	-58.08
62	780.0000	30.5000	-0.540	-57.95
63	780.5000	31.0000	-0.540	-57.80
64	781.0000	31.5000	-0.540	-57.77
65	781.5000	32.0000	-0.540	-57.92
66	782.0000	32.5000	-0.540	-57.95
67	782.5000	33.0000	-0.540	-57.89
68	783.0000	33.5000	-0.540	-57.86
69	783.5000	34.0000	-0.540	-57.86
70	784.0000	34.5000	-0.540	-57.83
71	784.5000	35.0000	-0.540	-57.71
72	785.0000	35.5000	-0.540	-57.68
73	785.5000	36.0000	-0.540	-57.68
74	786.0000	36.5000	-0.540	-57.77
75	786.5000	37.0000	-0.540	-57.77
76	787.0000	37.5000	-0.540	-57.80
77	787.5000	38.0000	-0.540	-57.74
78	788.0000	38.5000	-0.540	-57.68
79	788.5000	39.0000	-0.540	-57.50
80	789.0000	39.5000	-0.540	-57.37
81	789.5000	40.0000	-0.540	-57.37
82	790.0000	40.5000	-0.540	-57.47
83	790.5000	41.0000	-0.540	-57.53
84	791.0000	41.5000	-0.540	-57.68
85	791.5000	42.0000	-0.540	-57.65
86	792.0000	42.5000	-0.540	-57.47
87	792.5000	43.0000	-0.540	-57.25
88	793.0000	43.5000	-0.540	-57.10
89	793.5000	44.0000	-0.540	-57.10
90	794.0000	44.5000	-0.540	-57.16
91	794.5000	45.0000	-0.540	-57.28
92	795.0000	45.5000	-0.540	-57.31
93	795.5000	46.0000	-0.540	-57.28
94	796.0000	46.5000	-0.540	-57.28
95	796.5000	47.0000	-0.540	-57.25
96	797.0000	47.5000	-0.540	-57.22
97	797.5000	48.0000	-0.540	-57.28
98	798.0000	48.5000	-0.540	-57.28
99	798.5000	49.0000	-0.540	-57.16
100	799.0000	49.5000	-0.540	-57.16
101	799.5000	50.0000	-0.540	-57.04
102	800.0000	50.5000	-0.540	-57.01
103	800.5000	51.0000	-0.540	-57.04
104	801.0000	51.5000	-0.540	-56.98
105	801.5000	52.0000	-0.540	-56.83
106	802.0000	52.5000	-0.540	-56.67
107	802.5000	53.0000	-0.540	-56.70
108	803.0000	53.5000	-0.540	-56.98
109	803.5000	54.0000	-0.540	-57.16
110	804.0000	54.5000	-0.540	-57.10
111	804.5000	55.0000	-0.540	-56.98
112	805.0000	55.5000	-0.540	-56.92
113	805.5000	56.0000	-0.540	-56.86
114	806.0000	56.5000	-0.540	-56.79
115	806.5000	57.0000	-0.540	-56.76
116	807.0000	57.5000	-0.540	-56.73
117	807.5000	58.0000	-0.540	-56.73
118	808.0000	58.5000	-0.540	-56.73
119	808.5000	59.0000	-0.540	-56.79
120	809.0000	59.5000	-0.540	-56.79
121	809.5000	60.0000	-0.540	-56.76
122	810.0000	60.5000	-0.540	-56.58
123	810.5000	61.0000	-0.540	-56.31
124	811.0000	61.5000	-0.540	-56.28
125	811.5000	62.0000	-0.540	-56.43
126	812.0000	62.5000	-0.540	-56.46
127	812.5000	63.0000	-0.540	-56.28
128	813.0000	63.5000	-0.540	-56.28
129	813.5000	64.0000	-0.540	-56.37
130	814.0000	64.5000	-0.540	-56.37
131	814.5000	65.0000	-0.540	-56.40
132	815.0000	65.5000	-0.540	-56.49
133	815.5000	66.0000	-0.540	-56.61
134	816.0000	66.5000	-0.540	-56.52
135	816.5000	67.0000	-0.540	-56.49
136	817.0000	67.5000	-0.540	-56.46
137	817.5000	68.0000	-0.540	-56.40
138	818.0000	68.5000	-0.540	-56.25
139	818.5000	69.0000	-0.540	-56.31
140	819.0000	69.5000	-0.540	-56.31
141	819.5000	70.0000	-0.540	-56.15
142	820.0000	70.5000	-0.540	-56.03
143	820.5000	71.0000	-0.540	-56.00
144	821.0000	71.5000	-0.540	-56.18
145	821.5000	72.0000	-0.540	-56.25
146	822.0000	72.5000	-0.540	-56.28
147	822.5000	73.0000	-0.540	-56.22
148	823.0000	73.5000	-0.540	-56.22
149	823.5000	74.0000	-0.540	-56.15
150	824.0000	74.5000	-0.540	-56.15
151	824.5000	75.0000	-0.540	-56.22
152	825.0000	75.5000	-0.540	-56.22
153	825.5000	76.0000	-0.540	-56.18
154	826.0000	76.5000	-0.540	-56.03
155	826.5000	77.0000	-0.540	-55.97
156	827.0000	77.5000	-0.540	-56.00
157	827.5000	78.0000	-0.540	-56.03
158	828.0000	78.5000	-0.540	-56.03
159	828.5000	79.0000	-0.540	-56.06
160	829.0000	79.5000	-0.540	-56.03
161	829.5000	80.0000	-0.540	-55.94
162	830.0000	80.5000	-0.540	-55.85
163	830.5000	81.0000	-0.540	-55.85
164	831.0000	81.5000	-0.540	-55.94
165	831.5000	82.0000	-0.540	-55.91
166	832.0000	82.5000	-0.540	-55.79
167	832.5000	83.0000	-0.540	-55.79
168	833.0000	83.5000	-0.540	-55.82
169	833.5000	84.0000	-0.540	-55.82
170	834.0000	84.5000	-0.540	-55.85
171	834.5000	85.0000	-0.540	-55.85
172	835.0000	85.5000	-0.540	-55.85
173	835.5000	86.0000	-0.540	-55.79
174	836.0000	86.5000	-0.540	-55.73
175	836.5000	87.0000	-0.540	-55.70
176	837.0000	87.5000	-0.540	-55.73
177	837.5000	88.0000	-0.540	-55.76
178	838.0000	88.5000	-0.540	-55.64
179	838.5000	89.0000	-0.540	-55.57
180	839.0000	89.5000	-0.540	-55.51
181	839.5000	90.0000	-0.540	-55.51
182	840.0000	90.5000	-0.540	-55.42
183	840.5000	91.0000	-0.540	-55.45
184	841.0000	91.5000	-0.540	-55.36
185	841.5000	92.0000	-0.540	-55.39
186	842.0000	92.5000	-0.540	-55.42
187	842.5000	93.0000	-0.540	-55.36
188	843.0000	93.5000	-0.540	-55.24
189	843.5000	94.0000	-0.540	-55.27
190	844.0000	94.5000	-0.540	-55.39
191	844.5000	95.0000	-0.540	-55.39
192	845.0000	95.5000	-0.540	-55.36
193	845.5000	96.0000	-0.540	-55.33
194	846.0000	96.5000	-0.540	-55.21
195	846.5000	97.0000	-0.540	-55.12
196	847.0000	97.5000	-0.540	-55.06
197	847.5000	98.0000	-0.540	-54.96
198	848.0000	98.5000	-0.540	-54.96
199	848.5000	99.0000	-0.540	-55.09
200	849.0000	99.5000	-0.540	-55.27
201	849.5000	100.0000	-0.540	-55.39
202	850.0000	100.5000	-0.540	-55.36
203	850.5000	101.0000	-0.540	-55.39
204	851.0000	101.5000	-0.540	-55.42
205	851.5000	102.0000	-0.540	-55.36
206	852.0000	102.5000	-0.540	-55.33
207	852.5000	103.0000	-0.540	-55.33
208	853.0000	103.5000	-0.540	-55.30
209	853.5000	104.0000	-0.540	-55.24
210	854.0000	104.5000	-0.540	-55.12
211	854.5000	105.0000	-0.540	-54.93
212	855.0000	105.5000	-0.540	-54.81
213	855.5000	106.0000	-0.540	-54.81
214	856.0000	106.5000	-0.540	-54.78
215	856.5000	107.0000	-0.540	-54.78
216	857.0000	107.5000	-0.540	-54.63
217	857.5000	108.0000	-0.540	-54.63
218	858.0000	108.5000	-0.540	-54.72
219	858.5000	109.0000	-0.540	-54.72
220	859.0000	109.5000	-0.540	-54.69
221	859.5000	110.0000	-0.540	-54.60
222	860.0000	110.5000	-0.540	-54.48
223	860.5000	111.0000	-0.540	-54.35
224	861.0000	111.5000	-0.540	-54.32
225	861.5000	112.0000	-0.540	-54.26
226	862.0000	112.5000	-0.540	-54.20
227	862.5000	113.0000	-0.540	-54.14
228	863.0000	113.5000	-0.540	-54.11
229	863.5000	114.0000	-0.540	-54.11
230	864.0000	114.5000	-0.540	-54.20
231	864.5000	115.0000	-0.540	-54.26
232	865.0000	115.5000	-0.540	-54.26
233	865.5000	116.0000	-0.540	-54.35
234	866.0000	116.5000	-0.540	-54.38
235	866.5000	117.0000	-0.540	-54.38
236	867.0000	117.5000	-0.540	-54.35
237	867.5000	118.0000	-0.540	-54.35
238	868.0000	118.5000	-0.540	-54.26
239	868.5000	119.0000	-0.540	-54.23
240	869.0000	119.5000	-0.540	-54.11
241	869.5000	120.0000	-0.540	-54.14
242	870.0000	120.5000	-0.540	-54.14
243	870.5000	121.0000	-0.540	-54.08
244	871.0000	121.5000	-0.540	-54.11
245	871.5000	122.0000	-0.540	-54.29
246	872.0000	122.5000	-0.540	-54.38
247	872.5000	123.0000	-0.540	-54.35
248	873.0000	123.5000	-0.540	-54.29
249	873.5000	124.0000	-0.540	-54.32
250	874.0000	124.5000	-0.540	-54.35
251	874.5000	125.0000	-0.540	-54.35
252	875.0000	125.5000	-0.540	-54.48
253	875.5000	126.0000	-0.540	-55.18
254	876.0000	126.5000	-0.540	-55.64
255	876.5000	127.0000	-0.540	-55.64
256	877.0000	127.5000	-0.540	-55.45
257	877.5000	128.0000	-0.540	-55.36
258	878.0000	128.5000	-0.540	-55.42
259	878.5000	129.0000	-0.540	-55.39
260	879.0000	129.5000	-0.540	-55.39
261	879.5000	130.0000	-0.540	-55.33
262	880.0000	130.5000	-0.540	-55.24
263	880.5000	131.0000	-0.540	-55.24
264	881.0000	131.5000	-0.540	-55.27
265	881.5000	132.0000	-0.540	-55.24
266	882.0000	132.5000	-0.540	-55.18
267	882.5000	133.0000	-0.540	-55.15
268	883.0000	133.5000	-0.540	-55.15
269	883.5000	134.0000	-0.540	-55.02
270	884.0000	134.5000	-0.540	-54.87
271	884.5000	135.0000	-0.540	-54.78
272	885.0000	135.5000	-0.540	-54.75
273	885.5000	136.0000	-0.540	-54.75
274	886.0000	136.5000	-0.540	-54.78
275	886.5000	137.0000	-0.540	-54.81
276	887.0000	137.5000	-0.540	-54.75
277	887.5000	138.0000	-0.540	-54.66
278	888.0000	138.5000	-0.540	-54.63
279	888.5000	139.0000	-0.540	-54.63
280	889.0000	139.5000	-0.540	-54.60
281	889.5000	140.0000	-0.540	-54.60
282	890.0000	140.5000	-0.540	-54.66
283	890.5000	141.0000	-0.540	-54.81
284	891.0000	141.5000	-0.540	-54.96
285	891.5000	142.0000	-0.540	-54.87
286	892.0000	142.5000	-0.540	-54.81
287	892.5000	143.0000	-0.540	-54.75
288	893.0000	143.5000	-0.540	-54.75
289	893.5000	144.0000	-0.540	-54.72
290	894.0000	144.5000	-0.540	-54.75
291	894.5000	145.0000	-0.540	-54.72
292	895.0000	145.5000	-0.540	-54.69
293	895.5000	146.0000	-0.540	-54.51
294	896.0000	146.5000	-0.540	-54.45
295	896.5000	147.0000	-0.540	-54.57
296	897.0000	147.5000	-0.540	-54.69
297	897.5000	148.0000	-0.540	-54.60
298	898.0000	148.5000	-0.540	-54.57
299	898.5000	149.0000	-0.540	-54.60
300	899.0000	149.5000	-0.540	-54.57
301	899.5000	150.0000	-0.540	-54.63
302	900.0000	150.5000	-0.540	-54.81
303	900.5000	151.0000	-0.540	-54.84
304	901.0000	151.5000	-0.540	-54.81
305	901.5000	152.0000	-0.540	-54.72
306	902.0000	152.5000	-0.540	-54.69
307	902.5000	153.0000	-0.540	-54.63
308	903.0000	153.5000	-0.540	-54.54
309	903.5000	154.0000	-0.540	-54.38
310	904.0000	154.5000	-0.540	-54.35
311	904.5000	155.0000	-0.540	-54.48
312	905.0000	155.5000	-0.540	-54.60
313	905.5000	156.0000	-0.540	-54.75
314	906.0000	156.5000	-0.540	-54.78
315	906.5000	157.0000	-0.540	-54.78
316	907.0000	157.5000	-0.540	-54.69
317	907.5000	158.0000	-0.540	-54.69
318	908.0000	158.5000	-0.540	-54.63
319	908.5000	159.0000	-0.540	-54.63
320	909.0000	159.5000	-0.540	-54.66
321	909.5000	160.0000	-0.540	-54.63
322	910.0000	160.5000	-0.540	-54.51
323	910.5000	161.0000	-0.540	-54.48
324	911.0000	161.5000	-0.540	-54.51
325	911.5000	162.0000	-0.540	-54.54
326	912.0000	162.5000	-0.540	-54.54
327	912.5000	163.0000	-0.540	-54.60
328	913.0000	163.5000	-0.540	-54.63
329	913.5000	164.0000	-0.540	-54.57
330	914.0000	164.5000	-0.540	-54.51
331	914.5000	165.0000	-0.540	-54.35
332	915.0000	165.5000	-0.540	-54.29
333	915.5000	166.0000	-0.540	-54.26
334	916.0000	166.5000	-0.540	-54.23
335	916.5000	167.0000	-0.540	-54.23
336	917.0000	167.5000	-0.540	-54.23
337	917.5000	168.0000	-0.540	-54.35
338	918.0000	168.5000	-0.540	-54.38
339	918.5000	169.0000	-0.540	-54.41
340	919.0000	169.5000	-0.540	-54.45
341	919.5000	170.0000	-0.540	-54.51
342	920.0000	170.5000	-0.540	-54.57
343	920.5000	171.0000	-0.540	-54.57
344	921.0000	171.5000	-0.540	-54.45
345	921.5000	172.0000	-0.540	-54.32
346	922.0000	172.5000	-0.540	-54.41
347	922.5000	173.0000	-0.540	-54.57
348	923.0000	173.5000	-0.631	-74.16
349	923.5000	174.0000	-0.630	-110.93
350	924.0000	174.5000	-0.630	-125.89
351	924.5000	175.0000	-0.630	-124.85
352	925.0000	175.5000	-0.630	-118.17
353	925.5000	176.0000	-0.630	-111.97
354	926.0000	176.5000	-0.630	-107.64
355	926.5000	177.0000	-0.630	-104.89
356	927.0000	177.5000	-0.630	-103.24
357	927.5000	178.0000	-0.630	-101.99
358	928.0000	178.5000	-0.630	-100.86
359	928.5000	179.0000	-0.630	-99.80
360	929.0000	179.5000	-0.630	-98.88
361	929.5000	180.0000	-0.630	-97.96
362	930.0000	180.5000	-0.630	-97.08
363	930.5000	181.0000	-0.630	-96.53
364	931.0000	181.5000	-0.630	-96.07
365	931.5000	182.0000	-0.630	-95.40
366	932.0000	182.5000	-0.630	-94.91
367	932.5000	183.0000	-0.630	-94.52
368	933.0000	183.5000	-0.630	-94.18
369	933.5000	184.0000	-0.630	-93.75
370	934.0000	184.5000	-0.630	-93.42
371	934.5000	185.0000	-0.630	-93.11
372	935.0000	185.5000	-0.630	-92.65
373	935.5000	186.0000	-0.630	-92.35
374	936.0000	186.5000	-0.630	-92.07
375	936.5000	187.0000	-0.630	-91.80
376	937.0000	187.5000	-0.630	-91.40
377	937.5000	188.0000	-0.630	-91.07
378	938.0000	188.5000	-0.630	-90.82
379	938.5000	189.0000	-0.630	-90.67
380	939.0000	189.5000	-0.630	-90.49
381	939.5000	190.0000	-0.630	-90.33
382	940.0000	190.5000	-0.630	-90.15
383	940.5000	191.0000	-0.630	-89.88
384	941.0000	191.5000	-0.630	-89.66
385	941.5000	192.0000	-0.630	-89.42
386	942.0000	192.5000	-0.630	-89.21
387	942.5000	193.0000	-0.630	-89.05
388	943.0000	193.5000	-0.630	-88.81
389	943.5000	194.0000	-0.630	-88.60
390	944.0000	194.5000	-0.630	-88.53
391	944.5000	195.0000	-0.630	-88.47
392	945.0000	195.5000	-0.630	-88.47
393	945.5000	196.0000	-0.630	-88.41
394	946.0000	196.5000	-0.630	-88.20
395	946.5000	197.0000	-0.630	-87.89
396	947.0000	197.5000	-0.630	-87.74
397	947.5000	198.0000	-0.630	-87.59
398	948.0000	198.5000	-0.630	-87.47
399	948.5000	199.0000	-0.630	-87.37
400	949.0000	199.5000	-0.630	-87.31
401	949.5000	200.0000	-0.630	-87.16
402	950.0000	200.5000	-0.630	-86.92
403	950.5000	201.0000	-0.630	-86.79
404	951.0000	201.5000	-0.630	-86.76
405	951.5000	202.0000	-0.630	-86.67
406	952.0000	202.5000	-0.630	-86.58
407	952.5000	203.0000	-0.630	-86.49
408	953.0000	203.5000	-0.630	-86.37
409	953.5000	204.0000	-0.630	-86.28
410	954.0000	204.5000	-0.630	-86.25
411	954.5000	205.0000	-0.630	-86.15
412	955.0000	205.5000	-0.630	-85.97
413	955.5000	206.0000	-0.630	-85.88
414	956.0000	206.5000	-0.630	-85.79
415	956.5000	207.0000	-0.630	-85.70
416	957.0000	207.5000	-0.630	-85.63
417	957.5000	208.0000	-0.630	-85.67
418	958.0000	208.5000	-0.630	-85.63
419	958.5000	209.0000	-0.630	-85.60
420	959.0000	209.5000	-0.630	-85.45
421	959.5000	210.0000	-0.630	-85.21
422	960.0000	210.5000	-0.630	-84.96
423	960.5000	211.0000	-0.630	-84.87
424	961.0000	211.5000	-0.630	-84.93
425	961.5000	212.0000	-0.630	-84.87
426	962.0000	212.5000	-0.630	-84.69
427	962.5000	213.0000	-0.630	-84.60
428	963.0000	213.5000	-0.630	-84.72
429	963.5000	214.0000	-0.630	-84.78
430	964.0000	214.5000	-0.630	-84.72
431	964.5000	215.0000	-0.630	-84.66
432	965.0000	215.5000	-0.630	-84.54
433	965.5000	216.0000	-0.630	-84.51
434	966.0000	216.5000	-0.630	-84.38
435	966.5000	217.0000	-0.630	-84.35
436	967.0000	217.5000	-0.630	-84.35
437	967.5000	218.0000	-0.630	-84.26
438	968.0000	218.5000	-0.630	-84.11
439	968.5000	219.0000	-0.630	-84.02
440	969.0000	219.5000	-0.630	-83.96
441	969.5000	220.0000	-0.630	-83.86
442	970.0000	220.5000	-0.630	-83.77
443	970.5000	221.0000	-0.630	-83.80
444	971.0000	221.5000	-0.630	-83.71
445	971.5000	222.0000	-0.630	-83.50
446	972.0000	222.5000	-0.630	-83.56
447	972.5000	223.0000	-0.630	-83.77
448	973.0000	223.5000	-0.630	-83.68
449	973.5000	224.0000	-0.630	-83.71
450	974.0000	224.5000	-0.630	-83.68
451	974.5000	225.0000	-0.630	-83.53
452	975.0000	225.5000	-0.630	-83.32
453	975.5000	226.0000	-0.630	-83.41
454	976.0000	226.5000	-0.630	-83.53
455	976.5000	227.0000	-0.630	-83.41
456	977.0000	227.5000	-0.630	-83.16
457	977.5000	228.0000	-0.630	-82.98
458	978.0000	228.5000	-0.630	-83.01
459	978.5000	229.0000	-0.630	-82.98
460	979.0000	229.5000	-0.630	-83.01
461	979.5000	230.0000	-0.630	-83.04
462	980.0000	230.5000	-0.630	-83.01
463	980.5000	231.0000	-0.630	-82.89
464	981.0000	231.5000	-0.630	-82.71
465	981.5000	232.0000	-0.630	-82.74
466	982.0000	232.5000	-0.630	-82.95
467	982.5000	233.0000	-0.630	-83.07
468	983.0000	233.5000	-0.630	-82.92
469	983.5000	234.0000	-0.630	-82.74
470	984.0000	234.5000	-0.630	-82.55
471	984.5000	235.0000	-0.630	-82.49
472	985.0000	235.5000	-0.630	-82.49
473	985.5000	236.0000	-0.630	-82.52
474	986.0000	236.5000	-0.630	-82.55
475	986.5000	237.0000	-0.630	-82.71
476	987.0000	237.5000	-0.630	-82.83
477	987.5000	238.0000	-0.630	-82.74
478	988.0000	238.5000	-0.630	-82.49
479	988.5000	239.0000	-0.630	-82.28
480	989.0000	239.5000	-0.630	-82.09
481	989.5000	240.0000	-0.630	-82.16
482	990.0000	240.5000	-0.630	-82.25
483	990.5000	241.0000	-0.630	-82.37
484	991.0000	241.5000	-0.630	-82.37
485	991.5000	242.0000	-0.630	-82.31
486	992.0000	242.5000	-0.630	-82.28
487	992.5000	243.0000	-0.630	-82.22
488	993.0000	243.5000	-0.630	-82.16
489	993.5000	244.0000	-0.630	-82.03
490	994.0000	244.5000	-0.630	-82.09
491	994.5000	245.0000	-0.630	-82.16
492	995.0000	245.5000	-0.630	-82.19
493	995.5000	246.0000	-0.630	-82.19
494	996.0000	246.5000	-0.630	-82.13
495	996.5000	247.0000	-0.630	-82.16
496	997.0000	247.5000	-0.630	-82.13
497	997.5000	248.0000	-0.630	-82.03
[truncated: 1,084 more rows]
