# Supplementary material for: Tissue engineering the human auricle by auricular chondrocyte-mesenchymal stem cell co-implantation
Source: PLoS One. 2018 Oct 24;13(10):e0202356. doi: 10.1371/journal.pone.0202356 (PMC6200177; doi:10.1371/journal.pone.0202356)
Supplement: S6 File — Raw data outputs for confined compression testing. (ZIP) [file pone.0202356.s010.zip › Raw Mechanical Data/HuCo4_M1.TXT]

C:\Documents and Settings\Administrator.ENDURATE-VA4UUF\Desktop\Ben Cohen\HuCo4_M1.TXT
Points	Elapsed Time	Scan Time	Disp	Load1
	Sec	Sec	mm	g
1	0.0000	0.0000	0.025	-1.68
2	0.5000	0.5000	0.025	-1.71
3	1.0000	1.0000	0.025	-1.80
4	1.5000	1.5000	0.025	-1.83
5	2.0000	2.0000	0.025	-1.86
6	2.5000	2.5000	-0.001	-2.41
7	3.0000	3.0000	0.000	-6.65
8	3.5000	3.5000	0.000	-9.95
9	4.0000	4.0000	0.000	-11.17
10	4.5000	4.5000	0.000	-11.08
11	5.0000	5.0000	0.000	-10.59
12	5.5000	5.5000	0.000	-10.16
13	6.0000	6.0000	0.000	-9.86
14	6.5000	6.5000	0.000	-9.67
15	7.0000	7.0000	0.000	-9.52
16	7.5000	7.5000	0.000	-9.43
17	8.0000	8.0000	0.000	-9.34
18	8.5000	8.5000	0.000	-9.25
19	9.0000	9.0000	0.000	-9.13
20	9.5000	9.5000	0.000	-9.00
21	10.0000	10.0000	0.000	-8.91
22	10.5000	10.5000	-0.000	-9.09
23	11.0000	11.0000	-0.000	-9.31
24	11.5000	11.5000	-0.000	-9.37
25	12.0000	12.0000	-0.000	-9.34
26	12.5000	12.5000	-0.000	-9.25
27	13.0000	13.0000	-0.000	-9.16
28	13.5000	13.5000	-0.000	-9.06
29	14.0000	14.0000	-0.000	-8.97
30	14.5000	14.5000	-0.000	-8.94
31	15.0000	15.0000	-0.000	-8.88
32	15.5000	15.5000	-0.000	-8.82
33	16.0000	16.0000	-0.000	-8.76
34	16.5000	16.5000	-0.000	-8.73
35	17.0000	17.0000	-0.000	-8.67
36	17.5000	17.5000	-0.000	-8.61
37	18.0000	18.0000	-0.000	-8.55
38	18.5000	18.5000	-0.000	-8.51
39	19.0000	19.0000	-0.000	-8.48
40	19.5000	19.5000	-0.000	-8.45
41	20.0000	20.0000	-0.000	-8.42
42	20.5000	20.5000	-0.000	-8.39
43	21.0000	21.0000	-0.000	-8.36
44	21.5000	21.5000	-0.000	-8.30
45	22.0000	22.0000	-0.000	-8.30
46	22.5000	22.5000	-0.000	-8.27
47	23.0000	23.0000	-0.000	-8.24
48	23.5000	23.5000	-0.000	-8.18
49	24.0000	24.0000	-0.000	-8.15
50	24.5000	24.5000	-0.000	-8.12
51	25.0000	25.0000	-0.000	-8.09
52	25.5000	25.5000	-0.000	-8.06
53	26.0000	26.0000	-0.000	-8.06
54	26.5000	26.5000	-0.000	-8.03
55	27.0000	27.0000	-0.000	-8.03
56	27.5000	27.5000	-0.000	-8.03
57	28.0000	28.0000	-0.000	-8.00
58	28.5000	28.5000	-0.000	-7.97
59	29.0000	29.0000	-0.000	-7.93
60	29.5000	29.5000	-0.000	-7.90
61	30.0000	30.0000	-0.000	-7.90
62	30.5000	30.5000	-0.000	-7.90
63	31.0000	31.0000	-0.000	-7.84
64	31.5000	31.5000	-0.000	-7.84
65	32.0000	32.0000	-0.000	-7.84
66	32.5000	32.5000	-0.000	-7.84
67	33.0000	33.0000	-0.000	-7.84
68	33.5000	33.5000	-0.000	-7.84
69	34.0000	34.0000	-0.000	-7.81
70	34.5000	34.5000	-0.000	-7.81
71	35.0000	35.0000	-0.000	-7.78
72	35.5000	35.5000	-0.000	-7.75
73	36.0000	36.0000	-0.000	-7.72
74	36.5000	36.5000	-0.000	-7.72
75	37.0000	37.0000	-0.080	-14.71
76	37.5000	37.5000	-0.080	-26.83
77	38.0000	38.0000	-0.080	-33.11
78	38.5000	38.5000	-0.080	-34.36
79	39.0000	39.0000	-0.080	-33.33
80	39.5000	39.5000	-0.080	-31.92
81	40.0000	40.0000	-0.080	-30.85
82	40.5000	40.5000	-0.080	-30.18
83	41.0000	41.0000	-0.080	-29.79
84	41.5000	41.5000	-0.080	-29.48
85	42.0000	42.0000	-0.080	-29.15
86	42.5000	42.5000	-0.080	-28.75
87	43.0000	43.0000	-0.080	-28.53
88	43.5000	43.5000	-0.080	-28.20
89	44.0000	44.0000	-0.080	-27.95
90	44.5000	44.5000	-0.080	-27.77
91	45.0000	45.0000	-0.080	-27.62
92	45.5000	45.5000	-0.080	-27.41
93	46.0000	46.0000	-0.080	-27.22
94	46.5000	46.5000	-0.080	-27.01
95	47.0000	47.0000	-0.080	-26.80
96	47.5000	47.5000	-0.080	-26.61
97	48.0000	48.0000	-0.080	-26.49
98	48.5000	48.5000	-0.080	-26.43
99	49.0000	49.0000	-0.080	-26.40
100	49.5000	49.5000	-0.080	-26.25
101	50.0000	50.0000	-0.080	-26.06
102	50.5000	50.5000	-0.080	-25.94
103	51.0000	51.0000	-0.080	-25.79
104	51.5000	51.5000	-0.080	-25.64
105	52.0000	52.0000	-0.080	-25.51
106	52.5000	52.5000	-0.080	-25.48
107	53.0000	53.0000	-0.080	-25.39
108	53.5000	53.5000	-0.080	-25.27
109	54.0000	54.0000	-0.080	-25.24
110	54.5000	54.5000	-0.080	-25.18
111	55.0000	55.0000	-0.080	-25.03
112	55.5000	55.5000	-0.080	-24.90
113	56.0000	56.0000	-0.080	-24.84
114	56.5000	56.5000	-0.080	-24.78
115	57.0000	57.0000	-0.080	-24.69
116	57.5000	57.5000	-0.080	-24.69
117	58.0000	58.0000	-0.080	-24.69
118	58.5000	58.5000	-0.080	-24.63
119	59.0000	59.0000	-0.080	-24.54
120	59.5000	59.5000	-0.080	-24.38
121	60.0000	60.0000	-0.080	-24.26
122	60.5000	60.5000	-0.080	-24.14
123	61.0000	61.0000	-0.080	-24.08
124	61.5000	61.5000	-0.080	-23.99
125	62.0000	62.0000	-0.080	-23.90
126	62.5000	62.5000	-0.080	-23.83
127	63.0000	63.0000	-0.080	-23.90
128	63.5000	63.5000	-0.080	-23.87
129	64.0000	64.0000	-0.080	-23.80
130	64.5000	64.5000	-0.080	-23.71
131	65.0000	65.0000	-0.080	-23.68
132	65.5000	65.5000	-0.080	-23.65
133	66.0000	66.0000	-0.080	-23.56
134	66.5000	66.5000	-0.080	-23.53
135	67.0000	67.0000	-0.080	-23.56
136	67.5000	67.5000	-0.080	-23.50
137	68.0000	68.0000	-0.080	-23.47
138	68.5000	68.5000	-0.080	-23.38
139	69.0000	69.0000	-0.080	-23.32
140	69.5000	69.5000	-0.080	-23.29
141	70.0000	70.0000	-0.080	-23.35
142	70.5000	70.5000	-0.080	-23.29
143	71.0000	71.0000	-0.080	-23.26
144	71.5000	71.5000	-0.080	-23.22
145	72.0000	72.0000	-0.080	-23.13
146	72.5000	72.5000	-0.080	-23.07
147	73.0000	73.0000	-0.080	-23.01
148	73.5000	73.5000	-0.080	-23.07
149	74.0000	74.0000	-0.080	-23.04
150	74.5000	74.5000	-0.080	-22.98
151	75.0000	75.0000	-0.080	-22.89
152	75.5000	75.5000	-0.080	-22.80
153	76.0000	76.0000	-0.080	-22.77
154	76.5000	76.5000	-0.080	-22.71
155	77.0000	77.0000	-0.080	-22.77
156	77.5000	77.5000	-0.080	-22.74
157	78.0000	78.0000	-0.080	-22.68
158	78.5000	78.5000	-0.080	-22.61
159	79.0000	79.0000	-0.080	-22.61
160	79.5000	79.5000	-0.080	-22.61
161	80.0000	80.0000	-0.080	-22.58
162	80.5000	80.5000	-0.080	-22.52
163	81.0000	81.0000	-0.080	-22.43
164	81.5000	81.5000	-0.080	-22.37
165	82.0000	82.0000	-0.080	-22.28
166	82.5000	82.5000	-0.080	-22.25
167	83.0000	83.0000	-0.080	-22.25
168	83.5000	83.5000	-0.080	-22.22
169	84.0000	84.0000	-0.080	-22.19
170	84.5000	84.5000	-0.080	-22.19
171	85.0000	85.0000	-0.080	-22.22
172	85.5000	85.5000	-0.080	-22.16
173	86.0000	86.0000	-0.080	-22.10
174	86.5000	86.5000	-0.080	-22.06
175	87.0000	87.0000	-0.080	-22.13
176	87.5000	87.5000	-0.080	-22.13
177	88.0000	88.0000	-0.080	-22.16
178	88.5000	88.5000	-0.080	-22.13
179	89.0000	89.0000	-0.080	-22.13
180	89.5000	89.5000	-0.080	-22.10
181	90.0000	90.0000	-0.080	-22.00
182	90.5000	90.5000	-0.080	-21.94
183	91.0000	91.0000	-0.080	-21.88
184	91.5000	91.5000	-0.080	-21.85
185	92.0000	92.0000	-0.080	-21.76
186	92.5000	92.5000	-0.080	-21.76
187	93.0000	93.0000	-0.080	-21.82
188	93.5000	93.5000	-0.080	-21.82
189	94.0000	94.0000	-0.080	-21.79
190	94.5000	94.5000	-0.080	-21.76
191	95.0000	95.0000	-0.080	-21.70
192	95.5000	95.5000	-0.080	-21.70
193	96.0000	96.0000	-0.080	-21.73
194	96.5000	96.5000	-0.080	-21.76
195	97.0000	97.0000	-0.080	-21.70
196	97.5000	97.5000	-0.080	-21.67
197	98.0000	98.0000	-0.080	-21.70
198	98.5000	98.5000	-0.080	-21.73
199	99.0000	99.0000	-0.080	-21.64
200	99.5000	99.5000	-0.080	-21.64
201	100.0000	100.0000	-0.080	-21.70
202	100.5000	100.5000	-0.080	-21.70
203	101.0000	101.0000	-0.080	-21.64
204	101.5000	101.5000	-0.080	-21.67
205	102.0000	102.0000	-0.080	-21.70
206	102.5000	102.5000	-0.080	-21.70
207	103.0000	103.0000	-0.080	-21.64
208	103.5000	103.5000	-0.080	-21.61
209	104.0000	104.0000	-0.080	-21.61
210	104.5000	104.5000	-0.080	-21.61
211	105.0000	105.0000	-0.080	-21.58
212	105.5000	105.5000	-0.080	-21.55
213	106.0000	106.0000	-0.080	-21.49
214	106.5000	106.5000	-0.080	-21.45
215	107.0000	107.0000	-0.080	-21.42
216	107.5000	107.5000	-0.080	-21.39
217	108.0000	108.0000	-0.080	-21.36
218	108.5000	108.5000	-0.080	-21.39
219	109.0000	109.0000	-0.080	-21.36
220	109.5000	109.5000	-0.080	-21.36
221	110.0000	110.0000	-0.080	-21.36
222	110.5000	110.5000	-0.080	-21.42
223	111.0000	111.0000	-0.080	-21.39
224	111.5000	111.5000	-0.080	-21.39
225	112.0000	112.0000	-0.080	-21.33
226	112.5000	112.5000	-0.080	-21.24
227	113.0000	113.0000	-0.080	-21.18
228	113.5000	113.5000	-0.080	-21.09
229	114.0000	114.0000	-0.080	-21.15
230	114.5000	114.5000	-0.080	-21.21
231	115.0000	115.0000	-0.080	-21.18
232	115.5000	115.5000	-0.080	-21.12
233	116.0000	116.0000	-0.080	-21.06
234	116.5000	116.5000	-0.080	-21.06
235	117.0000	117.0000	-0.080	-20.94
236	117.5000	117.5000	-0.080	-20.94
237	118.0000	118.0000	-0.080	-20.94
238	118.5000	118.5000	-0.080	-20.87
239	119.0000	119.0000	-0.080	-20.87
240	119.5000	119.5000	-0.080	-20.94
241	120.0000	120.0000	-0.080	-20.94
242	120.5000	120.5000	-0.080	-20.94
243	121.0000	121.0000	-0.080	-20.87
244	121.5000	121.5000	-0.080	-20.87
245	122.0000	122.0000	-0.080	-20.97
246	122.5000	122.5000	-0.080	-21.03
247	123.0000	123.0000	-0.080	-21.03
248	123.5000	123.5000	-0.080	-20.97
249	124.0000	124.0000	-0.080	-20.97
250	124.5000	124.5000	-0.080	-21.42
251	125.0000	125.0000	-0.080	-21.79
252	125.5000	125.5000	-0.080	-21.91
253	126.0000	126.0000	-0.080	-21.91
254	126.5000	126.5000	-0.080	-21.82
255	127.0000	127.0000	-0.080	-21.70
256	127.5000	127.5000	-0.080	-21.64
257	128.0000	128.0000	-0.080	-21.55
258	128.5000	128.5000	-0.080	-21.45
259	129.0000	129.0000	-0.080	-21.36
260	129.5000	129.5000	-0.080	-21.36
261	130.0000	130.0000	-0.080	-21.45
262	130.5000	130.5000	-0.080	-21.39
263	131.0000	131.0000	-0.080	-21.33
264	131.5000	131.5000	-0.080	-21.24
265	132.0000	132.0000	-0.080	-21.24
266	132.5000	132.5000	-0.080	-21.27
267	133.0000	133.0000	-0.080	-21.30
268	133.5000	133.5000	-0.080	-21.36
269	134.0000	134.0000	-0.080	-21.33
270	134.5000	134.5000	-0.080	-21.33
271	135.0000	135.0000	-0.080	-21.30
272	135.5000	135.5000	-0.080	-21.30
273	136.0000	136.0000	-0.080	-21.24
274	136.5000	136.5000	-0.080	-21.18
275	137.0000	137.0000	-0.080	-21.15
276	137.5000	137.5000	-0.080	-21.06
277	138.0000	138.0000	-0.080	-21.06
278	138.5000	138.5000	-0.080	-21.09
279	139.0000	139.0000	-0.080	-21.06
280	139.5000	139.5000	-0.080	-21.06
281	140.0000	140.0000	-0.080	-21.03
282	140.5000	140.5000	-0.080	-20.97
283	141.0000	141.0000	-0.080	-20.87
284	141.5000	141.5000	-0.080	-20.81
285	142.0000	142.0000	-0.080	-20.75
286	142.5000	142.5000	-0.080	-20.75
287	143.0000	143.0000	-0.080	-20.78
288	143.5000	143.5000	-0.080	-20.91
289	144.0000	144.0000	-0.080	-20.94
290	144.5000	144.5000	-0.080	-20.84
291	145.0000	145.0000	-0.080	-20.84
292	145.5000	145.5000	-0.080	-20.84
293	146.0000	146.0000	-0.080	-20.84
294	146.5000	146.5000	-0.080	-20.78
295	147.0000	147.0000	-0.080	-20.75
296	147.5000	147.5000	-0.080	-20.78
297	148.0000	148.0000	-0.080	-20.75
298	148.5000	148.5000	-0.080	-20.69
299	149.0000	149.0000	-0.080	-20.69
300	149.5000	149.5000	-0.080	-20.69
301	150.0000	150.0000	-0.080	-20.63
302	150.5000	150.5000	-0.157	-21.45
303	151.0000	151.0000	-0.160	-31.59
304	151.5000	151.5000	-0.160	-38.76
305	152.0000	152.0000	-0.160	-41.05
306	152.5000	152.5000	-0.160	-40.56
307	153.0000	153.0000	-0.160	-39.28
308	153.5000	153.5000	-0.160	-38.21
309	154.0000	154.0000	-0.160	-37.45
310	154.5000	154.5000	-0.160	-36.93
311	155.0000	155.0000	-0.160	-36.56
312	155.5000	155.5000	-0.160	-36.32
313	156.0000	156.0000	-0.160	-36.10
314	156.5000	156.5000	-0.160	-35.83
315	157.0000	157.0000	-0.160	-35.55
316	157.5000	157.5000	-0.160	-35.31
317	158.0000	158.0000	-0.160	-35.13
318	158.5000	158.5000	-0.160	-34.91
319	159.0000	159.0000	-0.160	-34.73
320	159.5000	159.5000	-0.160	-34.58
321	160.0000	160.0000	-0.160	-34.36
322	160.5000	160.5000	-0.160	-34.18
323	161.0000	161.0000	-0.160	-34.03
324	161.5000	161.5000	-0.160	-33.97
325	162.0000	162.0000	-0.160	-33.78
326	162.5000	162.5000	-0.160	-33.54
327	163.0000	163.0000	-0.160	-33.33
328	163.5000	163.5000	-0.160	-33.23
329	164.0000	164.0000	-0.160	-33.17
330	164.5000	164.5000	-0.160	-33.02
331	165.0000	165.0000	-0.160	-32.87
332	165.5000	165.5000	-0.160	-32.65
333	166.0000	166.0000	-0.160	-32.56
334	166.5000	166.5000	-0.160	-32.59
335	167.0000	167.0000	-0.160	-32.59
336	167.5000	167.5000	-0.160	-32.53
337	168.0000	168.0000	-0.160	-32.47
338	168.5000	168.5000	-0.160	-32.44
339	169.0000	169.0000	-0.160	-32.47
340	169.5000	169.5000	-0.160	-32.41
341	170.0000	170.0000	-0.160	-32.26
342	170.5000	170.5000	-0.160	-32.17
343	171.0000	171.0000	-0.160	-32.04
344	171.5000	171.5000	-0.160	-31.95
345	172.0000	172.0000	-0.160	-31.89
346	172.5000	172.5000	-0.160	-31.80
347	173.0000	173.0000	-0.160	-31.77
348	173.5000	173.5000	-0.160	-31.74
349	174.0000	174.0000	-0.160	-31.65
350	174.5000	174.5000	-0.160	-31.53
351	175.0000	175.0000	-0.160	-31.43
352	175.5000	175.5000	-0.160	-31.37
353	176.0000	176.0000	-0.160	-31.43
354	176.5000	176.5000	-0.160	-31.37
355	177.0000	177.0000	-0.160	-31.22
356	177.5000	177.5000	-0.160	-31.10
357	178.0000	178.0000	-0.160	-31.13
358	178.5000	178.5000	-0.160	-31.19
359	179.0000	179.0000	-0.160	-31.07
360	179.5000	179.5000	-0.160	-30.88
361	180.0000	180.0000	-0.160	-30.79
362	180.5000	180.5000	-0.160	-30.67
363	181.0000	181.0000	-0.160	-30.61
364	181.5000	181.5000	-0.160	-30.55
365	182.0000	182.0000	-0.160	-30.55
366	182.5000	182.5000	-0.160	-30.49
367	183.0000	183.0000	-0.160	-30.49
368	183.5000	183.5000	-0.160	-30.43
369	184.0000	184.0000	-0.160	-30.30
370	184.5000	184.5000	-0.160	-30.21
371	185.0000	185.0000	-0.160	-30.21
372	185.5000	185.5000	-0.160	-30.21
373	186.0000	186.0000	-0.160	-30.18
374	186.5000	186.5000	-0.160	-30.18
375	187.0000	187.0000	-0.160	-30.18
376	187.5000	187.5000	-0.160	-30.18
377	188.0000	188.0000	-0.160	-30.24
378	188.5000	188.5000	-0.160	-30.24
379	189.0000	189.0000	-0.160	-30.15
380	189.5000	189.5000	-0.160	-30.06
381	190.0000	190.0000	-0.160	-30.03
382	190.5000	190.5000	-0.160	-29.97
383	191.0000	191.0000	-0.160	-29.97
384	191.5000	191.5000	-0.160	-29.85
385	192.0000	192.0000	-0.160	-29.76
386	192.5000	192.5000	-0.160	-29.73
387	193.0000	193.0000	-0.160	-29.73
388	193.5000	193.5000	-0.160	-29.79
389	194.0000	194.0000	-0.160	-29.76
390	194.5000	194.5000	-0.160	-29.57
391	195.0000	195.0000	-0.160	-29.60
392	195.5000	195.5000	-0.160	-29.63
393	196.0000	196.0000	-0.160	-29.66
394	196.5000	196.5000	-0.160	-29.60
395	197.0000	197.0000	-0.160	-29.60
396	197.5000	197.5000	-0.160	-29.57
397	198.0000	198.0000	-0.160	-29.51
398	198.5000	198.5000	-0.160	-29.48
399	199.0000	199.0000	-0.160	-29.42
400	199.5000	199.5000	-0.160	-29.39
401	200.0000	200.0000	-0.160	-29.39
402	200.5000	200.5000	-0.160	-29.39
403	201.0000	201.0000	-0.160	-29.36
404	201.5000	201.5000	-0.160	-29.36
405	202.0000	202.0000	-0.160	-29.39
406	202.5000	202.5000	-0.160	-29.36
407	203.0000	203.0000	-0.160	-29.36
408	203.5000	203.5000	-0.160	-29.45
409	204.0000	204.0000	-0.160	-29.45
410	204.5000	204.5000	-0.160	-29.42
411	205.0000	205.0000	-0.160	-29.39
412	205.5000	205.5000	-0.160	-29.33
413	206.0000	206.0000	-0.160	-29.21
414	206.5000	206.5000	-0.160	-29.05
415	207.0000	207.0000	-0.160	-29.08
416	207.5000	207.5000	-0.160	-29.05
417	208.0000	208.0000	-0.160	-29.02
418	208.5000	208.5000	-0.160	-28.96
419	209.0000	209.0000	-0.160	-28.93
420	209.5000	209.5000	-0.160	-28.90
421	210.0000	210.0000	-0.160	-28.87
422	210.5000	210.5000	-0.160	-28.84
423	211.0000	211.0000	-0.160	-28.81
424	211.5000	211.5000	-0.160	-28.72
425	212.0000	212.0000	-0.160	-28.75
426	212.5000	212.5000	-0.160	-28.84
427	213.0000	213.0000	-0.160	-28.90
428	213.5000	213.5000	-0.160	-28.81
429	214.0000	214.0000	-0.160	-28.72
430	214.5000	214.5000	-0.160	-28.60
431	215.0000	215.0000	-0.160	-28.60
432	215.5000	215.5000	-0.160	-28.53
433	216.0000	216.0000	-0.160	-28.50
434	216.5000	216.5000	-0.160	-28.53
435	217.0000	217.0000	-0.160	-28.50
436	217.5000	217.5000	-0.160	-28.50
437	218.0000	218.0000	-0.160	-28.50
438	218.5000	218.5000	-0.160	-28.47
439	219.0000	219.0000	-0.160	-28.47
440	219.5000	219.5000	-0.160	-28.53
441	220.0000	220.0000	-0.160	-28.60
442	220.5000	220.5000	-0.160	-28.57
443	221.0000	221.0000	-0.160	-28.60
444	221.5000	221.5000	-0.160	-28.60
445	222.0000	222.0000	-0.160	-28.63
446	222.5000	222.5000	-0.160	-28.60
447	223.0000	223.0000	-0.160	-28.57
448	223.5000	223.5000	-0.160	-28.47
449	224.0000	224.0000	-0.160	-28.38
450	224.5000	224.5000	-0.160	-28.35
451	225.0000	225.0000	-0.160	-28.29
452	225.5000	225.5000	-0.160	-28.20
453	226.0000	226.0000	-0.160	-28.20
454	226.5000	226.5000	-0.160	-28.23
455	227.0000	227.0000	-0.160	-28.26
456	227.5000	227.5000	-0.160	-28.17
457	228.0000	228.0000	-0.160	-28.08
458	228.5000	228.5000	-0.160	-28.02
459	229.0000	229.0000	-0.160	-28.08
460	229.5000	229.5000	-0.160	-28.20
461	230.0000	230.0000	-0.160	-28.32
462	230.5000	230.5000	-0.160	-28.29
463	231.0000	231.0000	-0.160	-28.23
464	231.5000	231.5000	-0.160	-28.17
465	232.0000	232.0000	-0.160	-28.17
466	232.5000	232.5000	-0.160	-28.23
467	233.0000	233.0000	-0.160	-28.20
468	233.5000	233.5000	-0.160	-28.17
469	234.0000	234.0000	-0.160	-28.20
470	234.5000	234.5000	-0.160	-28.26
471	235.0000	235.0000	-0.160	-28.20
472	235.5000	235.5000	-0.160	-28.02
473	236.0000	236.0000	-0.160	-27.86
474	236.5000	236.5000	-0.160	-27.89
475	237.0000	237.0000	-0.160	-27.99
476	237.5000	237.5000	-0.160	-28.05
477	238.0000	238.0000	-0.160	-28.78
478	238.5000	238.5000	-0.160	-30.06
479	239.0000	239.0000	-0.160	-30.73
480	239.5000	239.5000	-0.160	-30.79
481	240.0000	240.0000	-0.160	-30.58
482	240.5000	240.5000	-0.160	-30.27
483	241.0000	241.0000	-0.160	-30.09
484	241.5000	241.5000	-0.160	-30.00
485	242.0000	242.0000	-0.160	-30.03
486	242.5000	242.5000	-0.160	-30.06
487	243.0000	243.0000	-0.160	-30.03
488	243.5000	243.5000	-0.160	-29.94
489	244.0000	244.0000	-0.160	-29.91
490	244.5000	244.5000	-0.160	-29.85
491	245.0000	245.0000	-0.160	-29.82
492	245.5000	245.5000	-0.160	-29.79
493	246.0000	246.0000	-0.160	-29.79
494	246.5000	246.5000	-0.160	-29.73
495	247.0000	247.0000	-0.160	-29.66
496	247.5000	247.5000	-0.160	-29.51
497	248.0000	248.0000	-0.160	-29.39
498	248.5000	248.5000	-0.160	-29.39
499	249.0000	249.0000	-0.160	-29.42
500	249.5000	249.5000	-0.160	-29.42
501	250.0000	250.0000	-0.160	-29.39
502	250.5000	250.5000	-0.160	-29.27
503	251.0000	251.0000	-0.160	-29.18
504	251.5000	251.5000	-0.160	-29.11
505	252.0000	252.0000	-0.160	-29.08
506	252.5000	252.5000	-0.160	-29.11
507	253.0000	253.0000	-0.160	-29.15
508	253.5000	253.5000	-0.160	-29.08
509	254.0000	254.0000	-0.160	-29.02
510	254.5000	254.5000	-0.160	-29.05
511	255.0000	255.0000	-0.160	-29.11
512	255.5000	255.5000	-0.160	-29.08
513	256.0000	256.0000	-0.160	-28.99
514	256.5000	256.5000	-0.160	-28.87
515	257.0000	257.0000	-0.160	-28.87
516	257.5000	257.5000	-0.160	-28.96
517	258.0000	258.0000	-0.160	-28.99
518	258.5000	258.5000	-0.160	-28.99
519	259.0000	259.0000	-0.160	-28.96
520	259.5000	259.5000	-0.160	-28.93
521	260.0000	260.0000	-0.160	-28.87
522	260.5000	260.5000	-0.160	-28.84
523	261.0000	261.0000	-0.160	-28.81
524	261.5000	261.5000	-0.160	-28.84
525	262.0000	262.0000	-0.160	-28.96
526	262.5000	262.5000	-0.160	-29.02
527	263.0000	263.0000	-0.160	-28.96
528	263.5000	263.5000	-0.160	-28.87
529	264.0000	264.0000	-0.160	-28.72
530	264.5000	264.5000	-0.240	-33.42
531	265.0000	265.0000	-0.240	-41.78
532	265.5000	265.5000	-0.240	-45.47
533	266.0000	266.0000	-0.240	-45.50
534	266.5000	266.5000	-0.240	-44.22
535	267.0000	267.0000	-0.240	-42.82
536	267.5000	267.5000	-0.240	-41.90
537	268.0000	268.0000	-0.240	-41.26
538	268.5000	268.5000	-0.240	-40.83
539	269.0000	269.0000	-0.240	-40.53
540	269.5000	269.5000	-0.240	-40.22
541	270.0000	270.0000	-0.240	-39.89
542	270.5000	270.5000	-0.240	-39.55
543	271.0000	271.0000	-0.240	-39.25
544	271.5000	271.5000	-0.240	-39.03
545	272.0000	272.0000	-0.240	-38.82
546	272.5000	272.5000	-0.240	-38.70
547	273.0000	273.0000	-0.240	-38.58
548	273.5000	273.5000	-0.240	-38.36
549	274.0000	274.0000	-0.240	-38.24
550	274.5000	274.5000	-0.240	-38.06
551	275.0000	275.0000	-0.240	-37.78
552	275.5000	275.5000	-0.240	-37.63
553	276.0000	276.0000	-0.240	-37.51
554	276.5000	276.5000	-0.240	-37.39
555	277.0000	277.0000	-0.240	-37.26
556	277.5000	277.5000	-0.240	-37.17
557	278.0000	278.0000	-0.240	-37.05
558	278.5000	278.5000	-0.240	-36.96
559	279.0000	279.0000	-0.240	-36.84
560	279.5000	279.5000	-0.240	-36.77
561	280.0000	280.0000	-0.240	-36.65
562	280.5000	280.5000	-0.240	-36.50
563	281.0000	281.0000	-0.240	-36.41
564	281.5000	281.5000	-0.240	-36.35
565	282.0000	282.0000	-0.240	-36.32
566	282.5000	282.5000	-0.240	-36.19
567	283.0000	283.0000	-0.240	-36.04
568	283.5000	283.5000	-0.240	-35.86
569	284.0000	284.0000	-0.240	-35.80
570	284.5000	284.5000	-0.240	-35.71
571	285.0000	285.0000	-0.240	-35.58
572	285.5000	285.5000	-0.240	-35.52
573	286.0000	286.0000	-0.240	-35.40
574	286.5000	286.5000	-0.240	-35.31
575	287.0000	287.0000	-0.240	-35.19
576	287.5000	287.5000	-0.240	-35.10
577	288.0000	288.0000	-0.240	-35.10
578	288.5000	288.5000	-0.240	-35.10
579	289.0000	289.0000	-0.240	-35.07
580	289.5000	289.5000	-0.240	-35.07
581	290.0000	290.0000	-0.240	-35.07
582	290.5000	290.5000	-0.240	-35.04
583	291.0000	291.0000	-0.240	-34.94
584	291.5000	291.5000	-0.240	-34.88
585	292.0000	292.0000	-0.240	-34.91
586	292.5000	292.5000	-0.240	-34.82
587	293.0000	293.0000	-0.240	-34.73
588	293.5000	293.5000	-0.240	-34.67
589	294.0000	294.0000	-0.240	-34.70
590	294.5000	294.5000	-0.240	-34.64
591	295.0000	295.0000	-0.240	-34.52
592	295.5000	295.5000	-0.240	-34.49
593	296.0000	296.0000	-0.240	-34.36
594	296.5000	296.5000	-0.240	-34.30
595	297.0000	297.0000	-0.240	-34.21
596	297.5000	297.5000	-0.240	-34.15
597	298.0000	298.0000	-0.240	-34.15
598	298.5000	298.5000	-0.240	-34.00
599	299.0000	299.0000	-0.240	-33.91
600	299.5000	299.5000	-0.240	-33.81
601	300.0000	300.0000	-0.240	-33.81
602	300.5000	300.5000	-0.240	-33.81
603	301.0000	301.0000	-0.240	-33.85
604	301.5000	301.5000	-0.240	-33.81
605	302.0000	302.0000	-0.240	-33.78
606	302.5000	302.5000	-0.240	-33.78
607	303.0000	303.0000	-0.240	-33.78
608	303.5000	303.5000	-0.240	-33.78
609	304.0000	304.0000	-0.240	-33.75
610	304.5000	304.5000	-0.240	-33.75
611	305.0000	305.0000	-0.240	-33.72
612	305.5000	305.5000	-0.240	-33.63
613	306.0000	306.0000	-0.240	-33.54
614	306.5000	306.5000	-0.240	-33.57
615	307.0000	307.0000	-0.240	-33.57
616	307.5000	307.5000	-0.240	-33.51
617	308.0000	308.0000	-0.240	-33.42
618	308.5000	308.5000	-0.240	-33.36
619	309.0000	309.0000	-0.240	-33.42
620	309.5000	309.5000	-0.240	-33.36
621	310.0000	310.0000	-0.240	-33.33
622	310.5000	310.5000	-0.240	-33.27
623	311.0000	311.0000	-0.240	-33.33
624	311.5000	311.5000	-0.240	-33.33
625	312.0000	312.0000	-0.240	-33.17
626	312.5000	312.5000	-0.240	-33.11
627	313.0000	313.0000	-0.240	-33.11
628	313.5000	313.5000	-0.240	-33.17
629	314.0000	314.0000	-0.240	-33.30
630	314.5000	314.5000	-0.240	-33.39
631	315.0000	315.0000	-0.240	-33.33
632	315.5000	315.5000	-0.240	-33.30
633	316.0000	316.0000	-0.240	-33.23
634	316.5000	316.5000	-0.240	-33.14
635	317.0000	317.0000	-0.240	-32.96
636	317.5000	317.5000	-0.240	-32.87
637	318.0000	318.0000	-0.240	-32.96
638	318.5000	318.5000	-0.240	-32.96
639	319.0000	319.0000	-0.240	-32.78
640	319.5000	319.5000	-0.240	-32.72
641	320.0000	320.0000	-0.240	-32.78
642	320.5000	320.5000	-0.240	-32.87
643	321.0000	321.0000	-0.240	-32.84
644	321.5000	321.5000	-0.240	-32.81
645	322.0000	322.0000	-0.240	-32.78
646	322.5000	322.5000	-0.240	-32.75
647	323.0000	323.0000	-0.240	-32.81
648	323.5000	323.5000	-0.240	-32.81
649	324.0000	324.0000	-0.240	-32.72
650	324.5000	324.5000	-0.240	-32.72
651	325.0000	325.0000	-0.240	-32.62
652	325.5000	325.5000	-0.240	-32.53
653	326.0000	326.0000	-0.240	-32.59
654	326.5000	326.5000	-0.240	-32.56
655	327.0000	327.0000	-0.240	-32.56
656	327.5000	327.5000	-0.240	-32.59
657	328.0000	328.0000	-0.240	-32.59
658	328.5000	328.5000	-0.240	-32.50
659	329.0000	329.0000	-0.240	-32.53
660	329.5000	329.5000	-0.240	-32.53
661	330.0000	330.0000	-0.240	-32.35
662	330.5000	330.5000	-0.240	-32.17
663	331.0000	331.0000	-0.240	-32.07
664	331.5000	331.5000	-0.240	-32.14
665	332.0000	332.0000	-0.240	-32.11
666	332.5000	332.5000	-0.240	-32.17
667	333.0000	333.0000	-0.240	-32.23
668	333.5000	333.5000	-0.240	-32.26
669	334.0000	334.0000	-0.240	-32.17
670	334.5000	334.5000	-0.240	-32.07
671	335.0000	335.0000	-0.240	-32.11
672	335.5000	335.5000	-0.240	-32.14
673	336.0000	336.0000	-0.240	-32.11
674	336.5000	336.5000	-0.240	-32.07
675	337.0000	337.0000	-0.240	-32.04
676	337.5000	337.5000	-0.240	-32.11
677	338.0000	338.0000	-0.240	-32.07
678	338.5000	338.5000	-0.240	-32.07
679	339.0000	339.0000	-0.240	-32.04
680	339.5000	339.5000	-0.240	-31.92
681	340.0000	340.0000	-0.240	-31.92
682	340.5000	340.5000	-0.240	-31.89
683	341.0000	341.0000	-0.240	-31.80
684	341.5000	341.5000	-0.240	-31.77
685	342.0000	342.0000	-0.240	-31.77
686	342.5000	342.5000	-0.240	-31.77
687	343.0000	343.0000	-0.240	-31.77
688	343.5000	343.5000	-0.240	-31.86
689	344.0000	344.0000	-0.240	-31.92
690	344.5000	344.5000	-0.240	-31.95
691	345.0000	345.0000	-0.240	-31.89
692	345.5000	345.5000	-0.240	-31.83
693	346.0000	346.0000	-0.240	-31.77
694	346.5000	346.5000	-0.240	-31.65
695	347.0000	347.0000	-0.240	-31.62
696	347.5000	347.5000	-0.240	-31.65
697	348.0000	348.0000	-0.240	-31.77
698	348.5000	348.5000	-0.240	-31.89
699	349.0000	349.0000	-0.240	-31.83
700	349.5000	349.5000	-0.240	-31.74
701	350.0000	350.0000	-0.240	-31.74
702	350.5000	350.5000	-0.240	-31.77
703	351.0000	351.0000	-0.240	-31.86
704	351.5000	351.5000	-0.240	-32.04
705	352.0000	352.0000	-0.240	-33.20
706	352.5000	352.5000	-0.240	-34.09
707	353.0000	353.0000	-0.240	-34.36
708	353.5000	353.5000	-0.240	-34.27
709	354.0000	354.0000	-0.240	-34.03
710	354.5000	354.5000	-0.240	-33.78
711	355.0000	355.0000	-0.240	-33.57
712	355.5000	355.5000	-0.240	-33.54
713	356.0000	356.0000	-0.240	-33.51
714	356.5000	356.5000	-0.240	-33.54
715	357.0000	357.0000	-0.240	-33.48
716	357.5000	357.5000	-0.240	-33.36
717	358.0000	358.0000	-0.240	-33.30
718	358.5000	358.5000	-0.240	-33.20
719	359.0000	359.0000	-0.240	-33.14
720	359.5000	359.5000	-0.240	-33.14
721	360.0000	360.0000	-0.240	-33.14
722	360.5000	360.5000	-0.240	-33.11
723	361.0000	361.0000	-0.240	-33.02
724	361.5000	361.5000	-0.240	-32.99
725	362.0000	362.0000	-0.240	-33.05
726	362.5000	362.5000	-0.240	-33.05
727	363.0000	363.0000	-0.240	-32.99
728	363.5000	363.5000	-0.240	-32.84
729	364.0000	364.0000	-0.240	-32.72
730	364.5000	364.5000	-0.240	-32.69
731	365.0000	365.0000	-0.240	-32.81
732	365.5000	365.5000	-0.240	-32.87
733	366.0000	366.0000	-0.240	-32.84
734	366.5000	366.5000	-0.240	-32.72
735	367.0000	367.0000	-0.240	-32.65
736	367.5000	367.5000	-0.240	-32.65
737	368.0000	368.0000	-0.240	-32.72
738	368.5000	368.5000	-0.240	-32.75
739	369.0000	369.0000	-0.240	-32.78
740	369.5000	369.5000	-0.240	-32.72
741	370.0000	370.0000	-0.240	-32.72
742	370.5000	370.5000	-0.240	-32.65
743	371.0000	371.0000	-0.240	-32.59
744	371.5000	371.5000	-0.240	-32.50
745	372.0000	372.0000	-0.240	-32.50
746	372.5000	372.5000	-0.240	-32.50
747	373.0000	373.0000	-0.240	-32.44
748	373.5000	373.5000	-0.240	-32.35
749	374.0000	374.0000	-0.240	-32.29
750	374.5000	374.5000	-0.240	-32.35
751	375.0000	375.0000	-0.240	-32.32
752	375.5000	375.5000	-0.240	-32.23
753	376.0000	376.0000	-0.240	-32.23
754	376.5000	376.5000	-0.240	-32.17
755	377.0000	377.0000	-0.240	-32.07
756	377.5000	377.5000	-0.240	-32.04
757	378.0000	378.0000	-0.280	-32.20
758	378.5000	378.5000	-0.320	-41.32
759	379.0000	379.0000	-0.320	-47.49
760	379.5000	379.5000	-0.320	-48.74
761	380.0000	380.0000	-0.320	-47.49
762	380.5000	380.5000	-0.320	-45.81
763	381.0000	381.0000	-0.320	-44.53
764	381.5000	381.5000	-0.320	-43.61
765	382.0000	382.0000	-0.320	-42.85
766	382.5000	382.5000	-0.320	-42.36
767	383.0000	383.0000	-0.320	-42.21
768	383.5000	383.5000	-0.320	-41.93
769	384.0000	384.0000	-0.320	-41.54
770	384.5000	384.5000	-0.320	-41.23
771	385.0000	385.0000	-0.320	-40.89
772	385.5000	385.5000	-0.320	-40.56
773	386.0000	386.0000	-0.320	-40.31
774	386.5000	386.5000	-0.320	-40.13
775	387.0000	387.0000	-0.320	-39.92
776	387.5000	387.5000	-0.320	-39.58
777	388.0000	388.0000	-0.320	-39.52
778	388.5000	388.5000	-0.320	-39.55
779	389.0000	389.0000	-0.320	-39.49
780	389.5000	389.5000	-0.320	-39.37
781	390.0000	390.0000	-0.320	-39.09
782	390.5000	390.5000	-0.320	-38.85
783	391.0000	391.0000	-0.320	-38.64
784	391.5000	391.5000	-0.320	-38.54
785	392.0000	392.0000	-0.320	-38.54
786	392.5000	392.5000	-0.320	-38.42
787	393.0000	393.0000	-0.320	-38.24
788	393.5000	393.5000	-0.320	-38.12
789	394.0000	394.0000	-0.320	-37.93
790	394.5000	394.5000	-0.320	-37.87
791	395.0000	395.0000	-0.320	-37.84
792	395.5000	395.5000	-0.320	-37.72
793	396.0000	396.0000	-0.320	-37.66
794	396.5000	396.5000	-0.320	-37.51
795	397.0000	397.0000	-0.320	-37.29
796	397.5000	397.5000	-0.320	-37.32
797	398.0000	398.0000	-0.320	-37.32
798	398.5000	398.5000	-0.320	-37.26
799	399.0000	399.0000	-0.320	-37.17
800	399.5000	399.5000	-0.320	-37.05
801	400.0000	400.0000	-0.320	-36.96
802	400.5000	400.5000	-0.320	-36.99
803	401.0000	401.0000	-0.320	-37.05
804	401.5000	401.5000	-0.320	-37.02
805	402.0000	402.0000	-0.320	-36.93
806	402.5000	402.5000	-0.320	-36.87
807	403.0000	403.0000	-0.320	-36.81
808	403.5000	403.5000	-0.320	-36.71
809	404.0000	404.0000	-0.320	-36.71
810	404.5000	404.5000	-0.320	-36.68
811	405.0000	405.0000	-0.320	-36.65
812	405.5000	405.5000	-0.320	-36.50
813	406.0000	406.0000	-0.320	-36.44
814	406.5000	406.5000	-0.320	-36.41
815	407.0000	407.0000	-0.320	-36.35
816	407.5000	407.5000	-0.320	-36.29
817	408.0000	408.0000	-0.320	-36.29
818	408.5000	408.5000	-0.320	-36.32
819	409.0000	409.0000	-0.320	-36.29
820	409.5000	409.5000	-0.320	-36.19
821	410.0000	410.0000	-0.320	-36.13
822	410.5000	410.5000	-0.320	-36.07
823	411.0000	411.0000	-0.320	-35.98
824	411.5000	411.5000	-0.320	-35.83
825	412.0000	412.0000	-0.320	-35.74
826	412.5000	412.5000	-0.320	-35.68
827	413.0000	413.0000	-0.320	-35.71
828	413.5000	413.5000	-0.320	-35.62
829	414.0000	414.0000	-0.320	-35.49
830	414.5000	414.5000	-0.320	-35.46
831	415.0000	415.0000	-0.320	-35.46
832	415.5000	415.5000	-0.320	-35.46
833	416.0000	416.0000	-0.320	-35.46
834	416.5000	416.5000	-0.320	-35.43
835	417.0000	417.0000	-0.320	-35.49
836	417.5000	417.5000	-0.320	-35.52
837	418.0000	418.0000	-0.320	-35.52
838	418.5000	418.5000	-0.320	-35.49
839	419.0000	419.0000	-0.320	-35.43
840	419.5000	419.5000	-0.320	-35.31
841	420.0000	420.0000	-0.320	-35.22
842	420.5000	420.5000	-0.320	-35.22
843	421.0000	421.0000	-0.320	-35.22
844	421.5000	421.5000	-0.320	-35.25
845	422.0000	422.0000	-0.320	-35.25
846	422.5000	422.5000	-0.320	-35.16
847	423.0000	423.0000	-0.320	-35.13
848	423.5000	423.5000	-0.320	-35.22
849	424.0000	424.0000	-0.320	-35.13
850	424.5000	424.5000	-0.320	-35.00
851	425.0000	425.0000	-0.320	-35.00
852	425.5000	425.5000	-0.320	-35.04
853	426.0000	426.0000	-0.320	-35.04
854	426.5000	426.5000	-0.320	-35.00
855	427.0000	427.0000	-0.320	-34.97
856	427.5000	427.5000	-0.320	-34.94
857	428.0000	428.0000	-0.320	-34.85
858	428.5000	428.5000	-0.320	-34.79
859	429.0000	429.0000	-0.320	-34.70
860	429.5000	429.5000	-0.320	-34.73
861	430.0000	430.0000	-0.320	-34.73
862	430.5000	430.5000	-0.320	-34.67
863	431.0000	431.0000	-0.320	-34.61
864	431.5000	431.5000	-0.320	-34.61
865	432.0000	432.0000	-0.320	-34.76
866	432.5000	432.5000	-0.320	-34.76
867	433.0000	433.0000	-0.320	-34.70
868	433.5000	433.5000	-0.320	-34.55
869	434.0000	434.0000	-0.320	-34.36
870	434.5000	434.5000	-0.320	-34.36
871	435.0000	435.0000	-0.320	-34.42
872	435.5000	435.5000	-0.320	-34.36
873	436.0000	436.0000	-0.320	-34.27
874	436.5000	436.5000	-0.320	-34.27
875	437.0000	437.0000	-0.320	-34.27
876	437.5000	437.5000	-0.320	-34.27
877	438.0000	438.0000	-0.320	-34.27
878	438.5000	438.5000	-0.320	-34.24
879	439.0000	439.0000	-0.320	-34.21
880	439.5000	439.5000	-0.320	-34.18
881	440.0000	440.0000	-0.320	-34.15
882	440.5000	440.5000	-0.320	-34.03
883	441.0000	441.0000	-0.320	-34.00
884	441.5000	441.5000	-0.320	-34.09
885	442.0000	442.0000	-0.320	-34.12
886	442.5000	442.5000	-0.320	-34.18
887	443.0000	443.0000	-0.320	-34.30
888	443.5000	443.5000	-0.320	-34.24
889	444.0000	444.0000	-0.320	-34.12
890	444.5000	444.5000	-0.320	-34.00
891	445.0000	445.0000	-0.320	-34.00
892	445.5000	445.5000	-0.320	-34.03
893	446.0000	446.0000	-0.320	-33.88
894	446.5000	446.5000	-0.320	-33.85
895	447.0000	447.0000	-0.320	-33.78
896	447.5000	447.5000	-0.320	-33.69
897	448.0000	448.0000	-0.320	-33.63
898	448.5000	448.5000	-0.320	-33.57
899	449.0000	449.0000	-0.320	-33.60
900	449.5000	449.5000	-0.320	-33.66
901	450.0000	450.0000	-0.320	-33.72
902	450.5000	450.5000	-0.320	-33.81
903	451.0000	451.0000	-0.320	-33.85
904	451.5000	451.5000	-0.320	-33.85
905	452.0000	452.0000	-0.320	-33.85
906	452.5000	452.5000	-0.320	-33.81
907	453.0000	453.0000	-0.320	-33.69
908	453.5000	453.5000	-0.320	-33.60
909	454.0000	454.0000	-0.320	-33.57
910	454.5000	454.5000	-0.320	-33.57
911	455.0000	455.0000	-0.320	-33.60
912	455.5000	455.5000	-0.320	-33.63
913	456.0000	456.0000	-0.320	-33.66
914	456.5000	456.5000	-0.320	-33.60
915	457.0000	457.0000	-0.320	-33.51
916	457.5000	457.5000	-0.320	-33.45
917	458.0000	458.0000	-0.320	-33.45
918	458.5000	458.5000	-0.320	-33.39
919	459.0000	459.0000	-0.320	-33.42
920	459.5000	459.5000	-0.320	-33.33
921	460.0000	460.0000	-0.320	-33.27
922	460.5000	460.5000	-0.320	-33.30
923	461.0000	461.0000	-0.320	-33.30
924	461.5000	461.5000	-0.320	-33.30
925	462.0000	462.0000	-0.320	-33.39
926	462.5000	462.5000	-0.320	-33.48
927	463.0000	463.0000	-0.320	-33.51
928	463.5000	463.5000	-0.320	-33.51
929	464.0000	464.0000	-0.320	-33.54
930	464.5000	464.5000	-0.320	-33.51
931	465.0000	465.0000	-0.320	-33.48
932	465.5000	465.5000	-0.320	-34.03
933	466.0000	466.0000	-0.320	-35.34
934	466.5000	466.5000	-0.320	-36.13
935	467.0000	467.0000	-0.320	-36.23
936	467.5000	467.5000	-0.320	-35.98
937	468.0000	468.0000	-0.320	-35.77
938	468.5000	468.5000	-0.320	-35.62
939	469.0000	469.0000	-0.320	-35.52
940	469.5000	469.5000	-0.320	-35.46
941	470.0000	470.0000	-0.320	-35.40
942	470.5000	470.5000	-0.320	-35.34
943	471.0000	471.0000	-0.320	-35.19
944	471.5000	471.5000	-0.320	-35.16
945	472.0000	472.0000	-0.320	-34.94
946	472.5000	472.5000	-0.320	-34.76
947	473.0000	473.0000	-0.320	-34.70
948	473.5000	473.5000	-0.320	-34.79
949	474.0000	474.0000	-0.320	-34.79
950	474.5000	474.5000	-0.320	-34.70
951	475.0000	475.0000	-0.320	-34.70
952	475.5000	475.5000	-0.320	-34.70
953	476.0000	476.0000	-0.320	-34.76
954	476.5000	476.5000	-0.320	-34.76
955	477.0000	477.0000	-0.320	-34.67
956	477.5000	477.5000	-0.320	-34.61
957	478.0000	478.0000	-0.320	-34.42
958	478.5000	478.5000	-0.320	-34.49
959	479.0000	479.0000	-0.320	-34.52
960	479.5000	479.5000	-0.320	-34.52
961	480.0000	480.0000	-0.320	-34.52
962	480.5000	480.5000	-0.320	-34.46
963	481.0000	481.0000	-0.320	-34.33
964	481.5000	481.5000	-0.320	-34.30
965	482.0000	482.0000	-0.320	-34.27
966	482.5000	482.5000	-0.320	-34.33
967	483.0000	483.0000	-0.320	-34.30
968	483.5000	483.5000	-0.320	-34.18
969	484.0000	484.0000	-0.320	-34.09
970	484.5000	484.5000	-0.320	-34.06
971	485.0000	485.0000	-0.320	-34.03
972	485.5000	485.5000	-0.320	-34.06
973	486.0000	486.0000	-0.320	-34.06
974	486.5000	486.5000	-0.320	-34.00
975	487.0000	487.0000	-0.320	-33.94
976	487.5000	487.5000	-0.320	-33.94
977	488.0000	488.0000	-0.320	-33.97
978	488.5000	488.5000	-0.320	-34.09
979	489.0000	489.0000	-0.320	-34.09
980	489.5000	489.5000	-0.320	-34.03
981	490.0000	490.0000	-0.320	-34.03
982	490.5000	490.5000	-0.320	-34.06
983	491.0000	491.0000	-0.320	-34.03
984	491.5000	491.5000	-0.320	-34.06
985	492.0000	492.0000	-0.320	-33.97
986	492.5000	492.5000	-0.320	-33.91
987	493.0000	493.0000	-0.320	-33.88
988	493.5000	493.5000	-0.320	-33.94
989	494.0000	494.0000	-0.320	-34.03
990	494.5000	494.5000	-0.320	-34.03
991	495.0000	495.0000	-0.320	-34.00
992	495.5000	495.5000	-0.320	-34.00
993	496.0000	496.0000	-0.320	-34.00
994	496.5000	496.5000	-0.320	-34.03
995	497.0000	497.0000	-0.320	-33.91
996	497.5000	497.5000	-0.320	-33.75
997	498.0000	498.0000	-0.320	-33.78
998	498.5000	498.5000	-0.320	-33.94
999	499.0000	499.0000	-0.320	-33.94
1000	499.5000	499.5000	-0.320	-33.91
1001	500.0000	500.0000	-0.320	-33.85
1002	500.5000	500.5000	-0.320	-33.81
1003	501.0000	501.0000	-0.320	-33.75
1004	501.5000	501.5000	-0.320	-33.66
1005	502.0000	502.0000	-0.320	-33.60
1006	502.5000	502.5000	-0.320	-33.54
1007	503.0000	503.0000	-0.320	-33.54
1008	503.5000	503.5000	-0.320	-33.45
1009	504.0000	504.0000	-0.320	-33.54
1010	504.5000	504.5000	-0.320	-33.63
1011	505.0000	505.0000	-0.320	-33.78
1012	505.5000	505.5000	-0.320	-33.85
1013	506.0000	506.0000	-0.320	-33.85
1014	506.5000	506.5000	-0.320	-33.88
1015	507.0000	507.0000	-0.320	-33.88
1016	507.5000	507.5000	-0.320	-33.91
1017	508.0000	508.0000	-0.320	-33.85
1018	508.5000	508.5000	-0.320	-33.66
1019	509.0000	509.0000	-0.320	-33.45
1020	509.5000	509.5000	-0.320	-33.33
1021	510.0000	510.0000	-0.320	-33.48
1022	510.5000	510.5000	-0.320	-33.45
1023	511.0000	511.0000	-0.320	-33.39
1024	511.5000	511.5000	-0.320	-33.33
1025	512.0000	512.0000	-0.320	-33.33
1026	512.5000	512.5000	-0.320	-33.45
1027	513.0000	513.0000	-0.320	-33.45
1028	513.5000	513.5000	-0.400	-49.65
1029	514.0000	514.0000	-0.400	-69.15
1030	514.5000	514.5000	-0.400	-77.18
1031	515.0000	515.0000	-0.400	-77.27
1032	515.5000	515.5000	-0.400	-74.43
1033	516.0000	516.0000	-0.400	-71.57
1034	516.5000	516.5000	-0.400	-69.58
1035	517.0000	517.0000	-0.400	-68.33
1036	517.5000	517.5000	-0.400	-67.48
1037	518.0000	518.0000	-0.400	-66.84
1038	518.5000	518.5000	-0.400	-66.16
1039	519.0000	519.0000	-0.400	-65.46
1040	519.5000	519.5000	-0.400	-64.85
1041	520.0000	520.0000	-0.400	-64.30
1042	520.5000	520.5000	-0.400	-63.81
1043	521.0000	521.0000	-0.400	-63.39
1044	521.5000	521.5000	-0.400	-63.08
1045	522.0000	522.0000	-0.400	-62.75
1046	522.5000	522.5000	-0.400	-62.44
1047	523.0000	523.0000	-0.400	-62.11
1048	523.5000	523.5000	-0.400	-61.77
1049	524.0000	524.0000	-0.400	-61.43
1050	524.5000	524.5000	-0.400	-61.04
1051	525.0000	525.0000	-0.400	-60.64
1052	525.5000	525.5000	-0.400	-60.37
1053	526.0000	526.0000	-0.400	-60.15
1054	526.5000	526.5000	-0.400	-60.00
1055	527.0000	527.0000	-0.400	-59.76
1056	527.5000	527.5000	-0.400	-59.60
1057	528.0000	528.0000	-0.400	-59.51
1058	528.5000	528.5000	-0.400	-59.33
1059	529.0000	529.0000	-0.400	-59.14
1060	529.5000	529.5000	-0.400	-58.93
1061	530.0000	530.0000	-0.400	-58.57
1062	530.5000	530.5000	-0.400	-58.23
1063	531.0000	531.0000	-0.400	-58.08
1064	531.5000	531.5000	-0.400	-58.08
1065	532.0000	532.0000	-0.400	-57.95
1066	532.5000	532.5000	-0.400	-57.71
1067	533.0000	533.0000	-0.400	-57.47
1068	533.5000	533.5000	-0.400	-57.31
1069	534.0000	534.0000	-0.400	-57.25
1070	534.5000	534.5000	-0.400	-57.19
1071	535.0000	535.0000	-0.400	-57.13
1072	535.5000	535.5000	-0.400	-57.01
1073	536.0000	536.0000	-0.400	-56.73
1074	536.5000	536.5000	-0.400	-56.49
1075	537.0000	537.0000	-0.400	-56.43
1076	537.5000	537.5000	-0.400	-56.37
1077	538.0000	538.0000	-0.400	-56.25
1078	538.5000	538.5000	-0.400	-56.06
1079	539.0000	539.0000	-0.400	-55.91
1080	539.5000	539.5000	-0.400	-55.88
1081	540.0000	540.0000	-0.400	-55.85
1082	540.5000	540.5000	-0.400	-55.73
1083	541.0000	541.0000	-0.400	-55.57
1084	541.5000	541.5000	-0.400	-55.57
1085	542.0000	542.0000	-0.400	-55.54
1086	542.5000	542.5000	-0.400	-55.48
1087	543.0000	543.0000	-0.400	-55.51
1088	543.5000	543.5000	-0.400	-55.45
1089	544.0000	544.0000	-0.400	-55.39
1090	544.5000	544.5000	-0.400	-55.30
1091	545.0000	545.0000	-0.400	-55.24
1092	545.5000	545.5000	-0.400	-55.15
1093	546.0000	546.0000	-0.400	-54.99
1094	546.5000	546.5000	-0.400	-54.90
1095	547.0000	547.0000	-0.400	-54.81
1096	547.5000	547.5000	-0.400	-54.63
1097	548.0000	548.0000	-0.400	-54.51
1098	548.5000	548.5000	-0.400	-54.45
1099	549.0000	549.0000	-0.400	-54.38
1100	549.5000	549.5000	-0.400	-54.26
1101	550.0000	550.0000	-0.400	-54.29
1102	550.5000	550.5000	-0.400	-54.32
1103	551.0000	551.0000	-0.400	-54.38
1104	551.5000	551.5000	-0.400	-54.29
1105	552.0000	552.0000	-0.400	-54.20
1106	552.5000	552.5000	-0.400	-54.23
1107	553.0000	553.0000	-0.400	-54.14
1108	553.5000	553.5000	-0.400	-53.99
1109	554.0000	554.0000	-0.400	-53.87
1110	554.5000	554.5000	-0.400	-53.87
1111	555.0000	555.0000	-0.400	-53.83
1112	555.5000	555.5000	-0.400	-53.77
1113	556.0000	556.0000	-0.400	-53.68
1114	556.5000	556.5000	-0.400	-53.53
1115	557.0000	557.0000	-0.400	-53.56
1116	557.5000	557.5000	-0.400	-53.53
1117	558.0000	558.0000	-0.400	-53.47
1118	558.5000	558.5000	-0.400	-53.41
1119	559.0000	559.0000	-0.400	-53.35
1120	559.5000	559.5000	-0.400	-53.19
1121	560.0000	560.0000	-0.400	-53.01
1122	560.5000	560.5000	-0.400	-52.95
1123	561.0000	561.0000	-0.400	-52.95
1124	561.5000	561.5000	-0.400	-52.89
1125	562.0000	562.0000	-0.400	-52.74
1126	562.5000	562.5000	-0.400	-52.61
1127	563.0000	563.0000	-0.400	-52.58
1128	563.5000	563.5000	-0.400	-52.61
1129	564.0000	564.0000	-0.400	-52.58
1130	564.5000	564.5000	-0.400	-52.55
1131	565.0000	565.0000	-0.400	-52.52
1132	565.5000	565.5000	-0.400	-52.67
1133	566.0000	566.0000	-0.400	-52.67
1134	566.5000	566.5000	-0.400	-52.52
1135	567.0000	567.0000	-0.400	-52.46
1136	567.5000	567.5000	-0.400	-52.31
1137	568.0000	568.0000	-0.400	-52.34
1138	568.5000	568.5000	-0.400	-52.37
1139	569.0000	569.0000	-0.400	-52.34
1140	569.5000	569.5000	-0.400	-52.31
1141	570.0000	570.0000	-0.400	-52.28
1142	570.5000	570.5000	-0.400	-52.25
1143	571.0000	571.0000	-0.400	-52.22
1144	571.5000	571.5000	-0.400	-52.13
1145	572.0000	572.0000	-0.400	-52.13
1146	572.5000	572.5000	-0.400	-52.00
1147	573.0000	573.0000	-0.400	-51.85
1148	573.5000	573.5000	-0.400	-51.76
1149	574.0000	574.0000	-0.400	-51.82
1150	574.5000	574.5000	-0.400	-51.85
1151	575.0000	575.0000	-0.400	-51.88
1152	575.5000	575.5000	-0.400	-51.82
1153	576.0000	576.0000	-0.400	-51.79
1154	576.5000	576.5000	-0.400	-51.67
1155	577.0000	577.0000	-0.400	-51.48
1156	577.5000	577.5000	-0.400	-51.36
1157	578.0000	578.0000	-0.400	-51.30
1158	578.5000	578.5000	-0.400	-51.45
1159	579.0000	579.0000	-0.400	-51.55
1160	579.5000	579.5000	-0.400	-51.48
1161	580.0000	580.0000	-0.400	-51.42
1162	580.5000	580.5000	-0.400	-51.39
1163	581.0000	581.0000	-0.400	-51.33
1164	581.5000	581.5000	-0.400	-51.33
1165	582.0000	582.0000	-0.400	-51.27
1166	582.5000	582.5000	-0.400	-51.21
1167	583.0000	583.0000	-0.400	-51.24
1168	583.5000	583.5000	-0.400	-51.24
1169	584.0000	584.0000	-0.400	-51.21
1170	584.5000	584.5000	-0.400	-51.21
1171	585.0000	585.0000	-0.400	-51.21
1172	585.5000	585.5000	-0.400	-51.09
1173	586.0000	586.0000	-0.400	-51.09
1174	586.5000	586.5000	-0.400	-51.03
1175	587.0000	587.0000	-0.400	-50.97
1176	587.5000	587.5000	-0.400	-51.06
1177	588.0000	588.0000	-0.400	-51.12
1178	588.5000	588.5000	-0.400	-51.18
1179	589.0000	589.0000	-0.400	-51.15
1180	589.5000	589.5000	-0.400	-51.24
1181	590.0000	590.0000	-0.400	-51.30
1182	590.5000	590.5000	-0.400	-51.09
1183	591.0000	591.0000	-0.400	-50.90
1184	591.5000	591.5000	-0.400	-50.84
1185	592.0000	592.0000	-0.400	-50.87
1186	592.5000	592.5000	-0.400	-50.87
1187	593.0000	593.0000	-0.400	-50.94
1188	593.5000	593.5000	-0.400	-51.03
1189	594.0000	594.0000	-0.400	-51.03
1190	594.5000	594.5000	-0.400	-50.78
1191	595.0000	595.0000	-0.400	-50.63
1192	595.5000	595.5000	-0.400	-50.51
1193	596.0000	596.0000	-0.400	-50.42
1194	596.5000	596.5000	-0.400	-50.42
1195	597.0000	597.0000	-0.400	-50.45
1196	597.5000	597.5000	-0.400	-50.51
1197	598.0000	598.0000	-0.400	-50.45
1198	598.5000	598.5000	-0.400	-50.33
1199	599.0000	599.0000	-0.400	-50.26
1200	599.5000	599.5000	-0.400	-50.17
1201	600.0000	600.0000	-0.400	-50.11
1202	600.5000	600.5000	-0.400	-50.02
1203	601.0000	601.0000	-0.400	-50.02
1204	601.5000	601.5000	-0.400	-50.02
1205	602.0000	602.0000	-0.400	-50.02
1206	602.5000	602.5000	-0.400	-50.05
1207	603.0000	603.0000	-0.400	-50.02
1208	603.5000	603.5000	-0.400	-49.93
1209	604.0000	604.0000	-0.400	-49.87
1210	604.5000	604.5000	-0.400	-49.87
1211	605.0000	605.0000	-0.400	-49.90
1212	605.5000	605.5000	-0.400	-49.90
1213	606.0000	606.0000	-0.400	-49.96
1214	606.5000	606.5000	-0.400	-49.93
1215	607.0000	607.0000	-0.400	-49.81
1216	607.5000	607.5000	-0.400	-49.59
1217	608.0000	608.0000	-0.400	-49.59
1218	608.5000	608.5000	-0.400	-49.65
1219	609.0000	609.0000	-0.400	-49.56
1220	609.5000	609.5000	-0.400	-49.50
1221	610.0000	610.0000	-0.400	-49.59
1222	610.5000	610.5000	-0.400	-49.84
1223	611.0000	611.0000	-0.400	-49.99
1224	611.5000	611.5000	-0.400	-49.99
1225	612.0000	612.0000	-0.400	-49.99
1226	612.5000	612.5000	-0.400	-49.93
1227	613.0000	613.0000	-0.400	-49.84
1228	613.5000	613.5000	-0.400	-49.87
1229	614.0000	614.0000	-0.400	-49.93
1230	614.5000	614.5000	-0.400	-49.71
1231	615.0000	615.0000	-0.400	-49.65
1232	615.5000	615.5000	-0.400	-49.62
1233	616.0000	616.0000	-0.400	-49.56
1234	616.5000	616.5000	-0.400	-49.47
1235	617.0000	617.0000	-0.400	-49.26
1236	617.5000	617.5000	-0.400	-49.13
1237	618.0000	618.0000	-0.400	-49.07
1238	618.5000	618.5000	-0.400	-49.20
1239	619.0000	619.0000	-0.400	-49.32
1240	619.5000	619.5000	-0.400	-49.38
1241	620.0000	620.0000	-0.400	-49.44
1242	620.5000	620.5000	-0.400	-49.29
1243	621.0000	621.0000	-0.400	-49.13
1244	621.5000	621.5000	-0.400	-49.04
1245	622.0000	622.0000	-0.400	-49.07
1246	622.5000	622.5000	-0.400	-49.13
1247	623.0000	623.0000	-0.400	-49.13
1248	623.5000	623.5000	-0.400	-49.07
1249	624.0000	624.0000	-0.400	-49.04
1250	624.5000	624.5000	-0.400	-49.04
1251	625.0000	625.0000	-0.400	-49.07
1252	625.5000	625.5000	-0.400	-49.04
1253	626.0000	626.0000	-0.400	-49.07
1254	626.5000	626.5000	-0.400	-49.04
1255	627.0000	627.0000	-0.400	-48.98
1256	627.5000	627.5000	-0.400	-48.89
1257	628.0000	628.0000	-0.400	-48.89
1258	628.5000	628.5000	-0.400	-48.89
1259	629.0000	629.0000	-0.400	-48.98
1260	629.5000	629.5000	-0.400	-49.04
1261	630.0000	630.0000	-0.400	-49.26
1262	630.5000	630.5000	-0.400	-49.23
1263	631.0000	631.0000	-0.400	-49.17
1264	631.5000	631.5000	-0.400	-49.04
1265	632.0000	632.0000	-0.400	-48.98
1266	632.5000	632.5000	-0.400	-48.86
1267	633.0000	633.0000	-0.400	-48.74
1268	633.5000	633.5000	-0.400	-48.62
1269	634.0000	634.0000	-0.400	-48.59
1270	634.5000	634.5000	-0.400	-48.71
1271	635.0000	635.0000	-0.400	-48.83
1272	635.5000	635.5000	-0.400	-48.83
1273	636.0000	636.0000	-0.400	-48.86
1274	636.5000	636.5000	-0.400	-48.80
1275	637.0000	637.0000	-0.400	-48.77
1276	637.5000	637.5000	-0.400	-48.71
1277	638.0000	638.0000	-0.400	-48.59
1278	638.5000	638.5000	-0.400	-48.62
1279	639.0000	639.0000	-0.400	-48.74
1280	639.5000	639.5000	-0.400	-48.74
1281	640.0000	640.0000	-0.400	-48.71
1282	640.5000	640.5000	-0.400	-48.71
1283	641.0000	641.0000	-0.400	-48.71
1284	641.5000	641.5000	-0.400	-48.52
1285	642.0000	642.0000	-0.400	-48.40
1286	642.5000	642.5000	-0.400	-48.28
1287	643.0000	643.0000	-0.400	-48.16
1288	643.5000	643.5000	-0.400	-48.13
1289	644.0000	644.0000	-0.400	-48.19
1290	644.5000	644.5000	-0.400	-48.25
1291	645.0000	645.0000	-0.400	-48.25
1292	645.5000	645.5000	-0.400	-48.19
1293	646.0000	646.0000	-0.400	-48.25
1294	646.5000	646.5000	-0.400	-48.25
1295	647.0000	647.0000	-0.400	-48.25
1296	647.5000	647.5000	-0.400	-48.16
1297	648.0000	648.0000	-0.400	-48.01
1298	648.5000	648.5000	-0.400	-47.91
1299	649.0000	649.0000	-0.400	-47.88
1300	649.5000	649.5000	-0.400	-47.94
1301	650.0000	650.0000	-0.400	-47.94
1302	650.5000	650.5000	-0.400	-47.88
1303	651.0000	651.0000	-0.400	-47.94
1304	651.5000	651.5000	-0.400	-47.94
1305	652.0000	652.0000	-0.400	-47.98
1306	652.5000	652.5000	-0.400	-47.98
1307	653.0000	653.0000	-0.400	-47.98
1308	653.5000	653.5000	-0.400	-47.94
1309	654.0000	654.0000	-0.400	-47.76
1310	654.5000	654.5000	-0.400	-47.67
1311	655.0000	655.0000	-0.400	-47.79
1312	655.5000	655.5000	-0.400	-47.79
1313	656.0000	656.0000	-0.400	-47.73
1314	656.5000	656.5000	-0.400	-47.61
1315	657.0000	657.0000	-0.400	-47.55
1316	657.5000	657.5000	-0.400	-47.61
1317	658.0000	658.0000	-0.400	-47.61
1318	658.5000	658.5000	-0.400	-47.61
1319	659.0000	659.0000	-0.400	-47.55
1320	659.5000	659.5000	-0.400	-47.67
1321	660.0000	660.0000	-0.400	-47.67
1322	660.5000	660.5000	-0.400	-47.67
1323	661.0000	661.0000	-0.400	-47.67
1324	661.5000	661.5000	-0.400	-47.64
1325	662.0000	662.0000	-0.400	-47.46
1326	662.5000	662.5000	-0.400	-47.36
1327	663.0000	663.0000	-0.400	-47.30
1328	663.5000	663.5000	-0.400	-47.33
1329	664.0000	664.0000	-0.400	-47.40
1330	664.5000	664.5000	-0.400	-47.43
1331	665.0000	665.0000	-0.400	-47.55
1332	665.5000	665.5000	-0.400	-47.61
1333	666.0000	666.0000	-0.400	-47.52
1334	666.5000	666.5000	-0.400	-47.52
1335	667.0000	667.0000	-0.400	-47.55
1336	667.5000	667.5000	-0.400	-47.52
1337	668.0000	668.0000	-0.400	-47.52
1338	668.5000	668.5000	-0.400	-47.58
1339	669.0000	669.0000	-0.400	-47.58
1340	669.5000	669.5000	-0.400	-47.40
1341	670.0000	670.0000	-0.400	-47.27
1342	670.5000	670.5000	-0.400	-47.76
1343	671.0000	671.0000	-0.400	-48.37
1344	671.5000	671.5000	-0.400	-48.52
1345	672.0000	672.0000	-0.400	-48.43
1346	672.5000	672.5000	-0.400	-48.34
1347	673.0000	673.0000	-0.400	-48.37
1348	673.5000	673.5000	-0.400	-48.40
1349	674.0000	674.0000	-0.400	-48.40
1350	674.5000	674.5000	-0.400	-48.37
1351	675.0000	675.0000	-0.400	-48.31
1352	675.5000	675.5000	-0.400	-48.34
1353	676.0000	676.0000	-0.400	-48.31
1354	676.5000	676.5000	-0.400	-48.22
1355	677.0000	677.0000	-0.400	-48.19
1356	677.5000	677.5000	-0.400	-48.22
1357	678.0000	678.0000	-0.400	-48.13
1358	678.5000	678.5000	-0.400	-48.04
1359	679.0000	679.0000	-0.400	-47.94
1360	679.5000	679.5000	-0.400	-47.85
1361	680.0000	680.0000	-0.400	-47.73
1362	680.5000	680.5000	-0.400	-47.73
1363	681.0000	681.0000	-0.400	-47.85
1364	681.5000	681.5000	-0.400	-47.82
1365	682.0000	682.0000	-0.400	-47.82
1366	682.5000	682.5000	-0.400	-47.76
1367	683.0000	683.0000	-0.400	-47.70
1368	683.5000	683.5000	-0.400	-47.58
1369	684.0000	684.0000	-0.400	-47.55
1370	684.5000	684.5000	-0.400	-47.58
1371	685.0000	685.0000	-0.400	-47.58
1372	685.5000	685.5000	-0.400	-47.52
1373	686.0000	686.0000	-0.400	-47.58
1374	686.5000	686.5000	-0.400	-47.67
1375	687.0000	687.0000	-0.400	-47.67
1376	687.5000	687.5000	-0.400	-47.64
1377	688.0000	688.0000	-0.400	-47.73
1378	688.5000	688.5000	-0.400	-47.88
1379	689.0000	689.0000	-0.400	-47.91
1380	689.5000	689.5000	-0.400	-47.76
1381	690.0000	690.0000	-0.400	-47.67
1382	690.5000	690.5000	-0.400	-47.67
1383	691.0000	691.0000	-0.400	-47.64
1384	691.5000	691.5000	-0.400	-47.61
1385	692.0000	692.0000	-0.400	-47.58
1386	692.5000	692.5000	-0.400	-47.58
1387	693.0000	693.0000	-0.400	-47.61
1388	693.5000	693.5000	-0.400	-47.70
1389	694.0000	694.0000	-0.400	-47.73
1390	694.5000	694.5000	-0.400	-47.64
1391	695.0000	695.0000	-0.400	-47.55
1392	695.5000	695.5000	-0.400	-47.43
1393	696.0000	696.0000	-0.400	-47.43
1394	696.5000	696.5000	-0.400	-47.33
1395	697.0000	697.0000	-0.400	-47.30
1396	697.5000	697.5000	-0.400	-47.21
1397	698.0000	698.0000	-0.400	-47.06
1398	698.5000	698.5000	-0.400	-47.06
1399	699.0000	699.0000	-0.400	-47.03
1400	699.5000	699.5000	-0.400	-46.94
1401	700.0000	700.0000	-0.400	-47.00
1402	700.5000	700.5000	-0.400	-47.09
1403	701.0000	701.0000	-0.400	-47.06
1404	701.5000	701.5000	-0.400	-47.06
1405	702.0000	702.0000	-0.400	-47.09
1406	702.5000	702.5000	-0.400	-47.15
1407	703.0000	703.0000	-0.400	-47.24
1408	703.5000	703.5000	-0.400	-47.24
1409	704.0000	704.0000	-0.400	-47.27
1410	704.5000	704.5000	-0.400	-47.40
1411	705.0000	705.0000	-0.400	-47.40
1412	705.5000	705.5000	-0.400	-47.40
1413	706.0000	706.0000	-0.400	-47.30
1414	706.5000	706.5000	-0.400	-47.15
1415	707.0000	707.0000	-0.400	-47.12
1416	707.5000	707.5000	-0.400	-47.09
1417	708.0000	708.0000	-0.400	-47.09
1418	708.5000	708.5000	-0.400	-46.94
1419	709.0000	709.0000	-0.400	-46.91
1420	709.5000	709.5000	-0.400	-47.12
1421	710.0000	710.0000	-0.400	-47.21
1422	710.5000	710.5000	-0.400	-47.06
1423	711.0000	711.0000	-0.400	-46.94
1424	711.5000	711.5000	-0.400	-46.88
1425	712.0000	712.0000	-0.400	-46.91
1426	712.5000	712.5000	-0.400	-46.94
1427	713.0000	713.0000	-0.400	-47.00
1428	713.5000	713.5000	-0.400	-47.00
1429	714.0000	714.0000	-0.400	-46.85
1430	714.5000	714.5000	-0.400	-46.85
1431	715.0000	715.0000	-0.400	-46.78
1432	715.5000	715.5000	-0.400	-46.75
1433	716.0000	716.0000	-0.400	-46.72
1434	716.5000	716.5000	-0.400	-46.63
1435	717.0000	717.0000	-0.400	-46.60
1436	717.5000	717.5000	-0.400	-46.72
1437	718.0000	718.0000	-0.483	-49.96
1438	718.5000	718.5000	-0.480	-73.46
1439	719.0000	719.0000	-0.480	-87.04
1440	719.5000	719.5000	-0.480	-89.18
1441	720.0000	720.0000	-0.480	-85.88
1442	720.5000	720.5000	-0.480	-81.73
1443	721.0000	721.0000	-0.480	-78.55
1444	721.5000	721.5000	-0.480	-76.54
1445	722.0000	722.0000	-0.480	-75.17
1446	722.5000	722.5000	-0.480	-74.10
1447	723.0000	723.0000	-0.480	-73.06
1448	723.5000	723.5000	-0.480	-72.36
1449	724.0000	724.0000	-0.480	-71.69
1450	724.5000	724.5000	-0.480	-71.05
1451	725.0000	725.0000	-0.480	-70.35
1452	725.5000	725.5000	-0.480	-69.80
1453	726.0000	726.0000	-0.480	-69.28
1454	726.5000	726.5000	-0.480	-68.76
1455	727.0000	727.0000	-0.480	-68.30
1456	727.5000	727.5000	-0.480	-67.87
1457	728.0000	728.0000	-0.480	-67.54
1458	728.5000	728.5000	-0.480	-67.20
1459	729.0000	729.0000	-0.480	-66.87
1460	729.5000	729.5000	-0.480	-66.59
1461	730.0000	730.0000	-0.480	-66.23
1462	730.5000	730.5000	-0.480	-65.80
1463	731.0000	731.0000	-0.480	-65.49
1464	731.5000	731.5000	-0.480	-65.34
1465	732.0000	732.0000	-0.480	-65.13
1466	732.5000	732.5000	-0.480	-64.91
1467	733.0000	733.0000	-0.480	-64.58
1468	733.5000	733.5000	-0.480	-64.21
1469	734.0000	734.0000	-0.480	-63.91
1470	734.5000	734.5000	-0.480	-63.69
1471	735.0000	735.0000	-0.480	-63.48
1472	735.5000	735.5000	-0.480	-63.36
1473	736.0000	736.0000	-0.480	-63.36
1474	736.5000	736.5000	-0.480	-63.14
1475	737.0000	737.0000	-0.480	-62.84
1476	737.5000	737.5000	-0.480	-62.75
1477	738.0000	738.0000	-0.480	-62.53
1478	738.5000	738.5000	-0.480	-62.29
1479	739.0000	739.0000	-0.480	-62.14
1480	739.5000	739.5000	-0.480	-62.04
1481	740.0000	740.0000	-0.480	-61.92
1482	740.5000	740.5000	-0.480	-61.89
1483	741.0000	741.0000	-0.480	-61.71
1484	741.5000	741.5000	-0.480	-61.34
1485	742.0000	742.0000	-0.480	-61.22
1486	742.5000	742.5000	-0.480	-61.10
1487	743.0000	743.0000	-0.480	-60.95
1488	743.5000	743.5000	-0.480	-60.98
1489	744.0000	744.0000	-0.480	-60.91
1490	744.5000	744.5000	-0.480	-60.79
1491	745.0000	745.0000	-0.480	-60.58
1492	745.5000	745.5000	-0.480	-60.43
1493	746.0000	746.0000	-0.480	-60.43
1494	746.5000	746.5000	-0.480	-60.40
1495	747.0000	747.0000	-0.480	-60.21
1496	747.5000	747.5000	-0.480	-60.00
1497	748.0000	748.0000	-0.480	-59.91
1498	748.5000	748.5000	-0.480	-59.91
1499	749.0000	749.0000	-0.480	-59.85
1500	749.5000	749.5000	-0.480	-59.82
1	749.5000	0.0000	-0.480	-59.82
2	750.0000	0.5000	-0.480	-59.69
3	750.5000	1.0000	-0.480	-59.66
4	751.0000	1.5000	-0.480	-59.54
5	751.5000	2.0000	-0.480	-59.36
6	752.0000	2.5000	-0.480	-59.27
7	752.5000	3.0000	-0.480	-59.18
8	753.0000	3.5000	-0.480	-59.11
9	753.5000	4.0000	-0.480	-59.02
10	754.0000	4.5000	-0.480	-58.81
11	754.5000	5.0000	-0.480	-58.50
12	755.0000	5.5000	-0.480	-58.44
13	755.5000	6.0000	-0.480	-58.44
14	756.0000	6.5000	-0.480	-58.47
15	756.5000	7.0000	-0.480	-58.47
16	757.0000	7.5000	-0.480	-58.50
17	757.5000	8.0000	-0.480	-58.47
18	758.0000	8.5000	-0.480	-58.38
19	758.5000	9.0000	-0.480	-58.35
20	759.0000	9.5000	-0.480	-58.17
21	759.5000	10.0000	-0.480	-57.99
22	760.0000	10.5000	-0.480	-57.92
23	760.5000	11.0000	-0.480	-57.86
24	761.0000	11.5000	-0.480	-57.86
25	761.5000	12.0000	-0.480	-57.74
26	762.0000	12.5000	-0.480	-57.65
27	762.5000	13.0000	-0.480	-57.53
28	763.0000	13.5000	-0.480	-57.41
29	763.5000	14.0000	-0.480	-57.41
30	764.0000	14.5000	-0.480	-57.47
31	764.5000	15.0000	-0.480	-57.34
32	765.0000	15.5000	-0.480	-57.28
33	765.5000	16.0000	-0.480	-57.22
34	766.0000	16.5000	-0.480	-57.16
35	766.5000	17.0000	-0.480	-57.01
36	767.0000	17.5000	-0.480	-56.98
37	767.5000	18.0000	-0.480	-57.01
38	768.0000	18.5000	-0.480	-57.04
39	768.5000	19.0000	-0.480	-56.98
40	769.0000	19.5000	-0.480	-56.86
41	769.5000	20.0000	-0.480	-56.79
42	770.0000	20.5000	-0.480	-56.79
43	770.5000	21.0000	-0.480	-56.89
44	771.0000	21.5000	-0.480	-56.89
45	771.5000	22.0000	-0.480	-56.83
46	772.0000	22.5000	-0.480	-56.67
47	772.5000	23.0000	-0.480	-56.55
48	773.0000	23.5000	-0.480	-56.46
49	773.5000	24.0000	-0.480	-56.31
50	774.0000	24.5000	-0.480	-56.28
51	774.5000	25.0000	-0.480	-56.22
52	775.0000	25.5000	-0.480	-56.15
53	775.5000	26.0000	-0.480	-56.12
54	776.0000	26.5000	-0.480	-56.18
55	776.5000	27.0000	-0.480	-56.18
56	777.0000	27.5000	-0.480	-56.12
57	777.5000	28.0000	-0.480	-56.06
58	778.0000	28.5000	-0.480	-55.97
59	778.5000	29.0000	-0.480	-56.00
60	779.0000	29.5000	-0.480	-56.03
61	779.5000	30.0000	-0.480	-55.97
62	780.0000	30.5000	-0.480	-55.88
63	780.5000	31.0000	-0.480	-55.97
64	781.0000	31.5000	-0.480	-55.91
65	781.5000	32.0000	-0.480	-55.85
66	782.0000	32.5000	-0.480	-55.76
67	782.5000	33.0000	-0.480	-55.70
68	783.0000	33.5000	-0.480	-55.64
69	783.5000	34.0000	-0.480	-55.57
70	784.0000	34.5000	-0.480	-55.57
71	784.5000	35.0000	-0.480	-55.57
72	785.0000	35.5000	-0.480	-55.51
73	785.5000	36.0000	-0.480	-55.39
74	786.0000	36.5000	-0.480	-55.30
75	786.5000	37.0000	-0.480	-55.30
76	787.0000	37.5000	-0.480	-55.30
77	787.5000	38.0000	-0.480	-55.45
78	788.0000	38.5000	-0.480	-55.48
79	788.5000	39.0000	-0.480	-55.42
80	789.0000	39.5000	-0.480	-55.18
81	789.5000	40.0000	-0.480	-55.15
82	790.0000	40.5000	-0.480	-55.12
83	790.5000	41.0000	-0.480	-55.02
84	791.0000	41.5000	-0.480	-54.84
85	791.5000	42.0000	-0.480	-54.99
86	792.0000	42.5000	-0.480	-55.09
87	792.5000	43.0000	-0.480	-55.09
88	793.0000	43.5000	-0.480	-54.96
89	793.5000	44.0000	-0.480	-54.84
90	794.0000	44.5000	-0.480	-54.78
91	794.5000	45.0000	-0.480	-54.69
92	795.0000	45.5000	-0.480	-54.63
93	795.5000	46.0000	-0.480	-54.60
94	796.0000	46.5000	-0.480	-54.54
95	796.5000	47.0000	-0.480	-54.41
96	797.0000	47.5000	-0.480	-54.51
97	797.5000	48.0000	-0.480	-54.57
98	798.0000	48.5000	-0.480	-54.60
99	798.5000	49.0000	-0.480	-54.54
100	799.0000	49.5000	-0.480	-54.38
101	799.5000	50.0000	-0.480	-54.14
102	800.0000	50.5000	-0.480	-54.08
103	800.5000	51.0000	-0.480	-54.08
104	801.0000	51.5000	-0.480	-54.11
105	801.5000	52.0000	-0.480	-54.14
106	802.0000	52.5000	-0.480	-54.23
107	802.5000	53.0000	-0.480	-54.26
108	803.0000	53.5000	-0.480	-54.26
109	803.5000	54.0000	-0.480	-54.17
110	804.0000	54.5000	-0.480	-54.08
111	804.5000	55.0000	-0.480	-54.05
112	805.0000	55.5000	-0.480	-54.02
113	805.5000	56.0000	-0.480	-53.99
114	806.0000	56.5000	-0.480	-53.96
115	806.5000	57.0000	-0.480	-53.96
116	807.0000	57.5000	-0.480	-53.83
117	807.5000	58.0000	-0.480	-53.68
118	808.0000	58.5000	-0.480	-53.68
119	808.5000	59.0000	-0.480	-53.74
120	809.0000	59.5000	-0.480	-53.74
121	809.5000	60.0000	-0.480	-53.71
122	810.0000	60.5000	-0.480	-53.68
123	810.5000	61.0000	-0.480	-53.62
124	811.0000	61.5000	-0.480	-53.53
125	811.5000	62.0000	-0.480	-53.47
126	812.0000	62.5000	-0.480	-53.56
127	812.5000	63.0000	-0.480	-53.71
128	813.0000	63.5000	-0.480	-53.74
129	813.5000	64.0000	-0.480	-53.62
130	814.0000	64.5000	-0.480	-53.53
131	814.5000	65.0000	-0.480	-53.35
132	815.0000	65.5000	-0.480	-53.19
133	815.5000	66.0000	-0.480	-53.07
134	816.0000	66.5000	-0.480	-53.16
135	816.5000	67.0000	-0.480	-53.32
136	817.0000	67.5000	-0.480	-53.38
137	817.5000	68.0000	-0.480	-53.38
138	818.0000	68.5000	-0.480	-53.35
139	818.5000	69.0000	-0.480	-53.35
140	819.0000	69.5000	-0.480	-53.32
141	819.5000	70.0000	-0.480	-53.25
142	820.0000	70.5000	-0.480	-53.19
143	820.5000	71.0000	-0.480	-53.04
144	821.0000	71.5000	-0.480	-53.01
145	821.5000	72.0000	-0.480	-53.04
146	822.0000	72.5000	-0.480	-53.04
147	822.5000	73.0000	-0.480	-53.10
148	823.0000	73.5000	-0.480	-53.10
149	823.5000	74.0000	-0.480	-53.07
150	824.0000	74.5000	-0.480	-52.98
151	824.5000	75.0000	-0.480	-52.80
152	825.0000	75.5000	-0.480	-52.64
153	825.5000	76.0000	-0.480	-52.77
154	826.0000	76.5000	-0.480	-52.98
155	826.5000	77.0000	-0.480	-53.01
156	827.0000	77.5000	-0.480	-52.86
157	827.5000	78.0000	-0.480	-52.74
158	828.0000	78.5000	-0.480	-52.67
159	828.5000	79.0000	-0.480	-52.64
160	829.0000	79.5000	-0.480	-52.77
161	829.5000	80.0000	-0.480	-52.77
162	830.0000	80.5000	-0.480	-52.71
163	830.5000	81.0000	-0.480	-52.64
164	831.0000	81.5000	-0.480	-52.61
165	831.5000	82.0000	-0.480	-52.58
166	832.0000	82.5000	-0.480	-52.55
167	832.5000	83.0000	-0.480	-52.49
168	833.0000	83.5000	-0.480	-52.52
169	833.5000	84.0000	-0.480	-52.58
170	834.0000	84.5000	-0.480	-52.55
171	834.5000	85.0000	-0.480	-52.49
172	835.0000	85.5000	-0.480	-52.40
173	835.5000	86.0000	-0.480	-52.40
174	836.0000	86.5000	-0.480	-52.37
175	836.5000	87.0000	-0.480	-52.40
176	837.0000	87.5000	-0.480	-52.49
177	837.5000	88.0000	-0.480	-52.40
178	838.0000	88.5000	-0.480	-52.31
179	838.5000	89.0000	-0.480	-52.19
180	839.0000	89.5000	-0.480	-52.13
181	839.5000	90.0000	-0.480	-52.16
182	840.0000	90.5000	-0.480	-52.25
183	840.5000	91.0000	-0.480	-52.28
184	841.0000	91.5000	-0.480	-52.25
185	841.5000	92.0000	-0.480	-52.22
186	842.0000	92.5000	-0.480	-52.19
187	842.5000	93.0000	-0.480	-52.13
188	843.0000	93.5000	-0.480	-52.13
189	843.5000	94.0000	-0.480	-52.19
190	844.0000	94.5000	-0.480	-52.13
191	844.5000	95.0000	-0.480	-52.03
192	845.0000	95.5000	-0.480	-52.03
193	845.5000	96.0000	-0.480	-51.94
194	846.0000	96.5000	-0.480	-51.94
195	846.5000	97.0000	-0.480	-52.03
196	847.0000	97.5000	-0.480	-52.03
197	847.5000	98.0000	-0.480	-51.91
198	848.0000	98.5000	-0.480	-51.88
199	848.5000	99.0000	-0.480	-51.94
200	849.0000	99.5000	-0.480	-52.00
201	849.5000	100.0000	-0.480	-52.00
202	850.0000	100.5000	-0.480	-52.00
203	850.5000	101.0000	-0.480	-52.00
204	851.0000	101.5000	-0.480	-51.97
205	851.5000	102.0000	-0.480	-51.85
206	852.0000	102.5000	-0.480	-51.79
207	852.5000	103.0000	-0.480	-51.76
208	853.0000	103.5000	-0.480	-51.76
209	853.5000	104.0000	-0.480	-51.70
210	854.0000	104.5000	-0.480	-51.61
211	854.5000	105.0000	-0.480	-51.58
212	855.0000	105.5000	-0.480	-51.61
213	855.5000	106.0000	-0.480	-51.61
214	856.0000	106.5000	-0.480	-51.58
215	856.5000	107.0000	-0.480	-51.52
216	857.0000	107.5000	-0.480	-51.64
217	857.5000	108.0000	-0.480	-51.61
218	858.0000	108.5000	-0.480	-51.48
219	858.5000	109.0000	-0.480	-51.55
220	859.0000	109.5000	-0.480	-51.61
221	859.5000	110.0000	-0.480	-51.52
222	860.0000	110.5000	-0.480	-51.39
223	860.5000	111.0000	-0.480	-51.33
224	861.0000	111.5000	-0.480	-51.33
225	861.5000	112.0000	-0.480	-51.33
226	862.0000	112.5000	-0.480	-51.39
227	862.5000	113.0000	-0.480	-51.39
228	863.0000	113.5000	-0.480	-51.42
229	863.5000	114.0000	-0.480	-51.42
230	864.0000	114.5000	-0.480	-51.36
231	864.5000	115.0000	-0.480	-51.33
232	865.0000	115.5000	-0.480	-51.24
233	865.5000	116.0000	-0.480	-51.15
234	866.0000	116.5000	-0.480	-51.12
235	866.5000	117.0000	-0.480	-51.15
236	867.0000	117.5000	-0.480	-51.18
237	867.5000	118.0000	-0.480	-51.12
238	868.0000	118.5000	-0.480	-51.09
239	868.5000	119.0000	-0.480	-50.94
240	869.0000	119.5000	-0.480	-50.90
241	869.5000	120.0000	-0.480	-50.90
242	870.0000	120.5000	-0.480	-50.97
243	870.5000	121.0000	-0.480	-51.03
244	871.0000	121.5000	-0.480	-51.12
245	871.5000	122.0000	-0.480	-51.21
246	872.0000	122.5000	-0.480	-51.18
247	872.5000	123.0000	-0.480	-51.06
248	873.0000	123.5000	-0.480	-51.06
249	873.5000	124.0000	-0.480	-51.21
250	874.0000	124.5000	-0.480	-51.36
251	874.5000	125.0000	-0.480	-51.36
252	875.0000	125.5000	-0.480	-51.70
253	875.5000	126.0000	-0.480	-53.10
254	876.0000	126.5000	-0.480	-54.02
255	876.5000	127.0000	-0.480	-54.26
256	877.0000	127.5000	-0.480	-54.20
257	877.5000	128.0000	-0.480	-54.14
258	878.0000	128.5000	-0.480	-53.96
259	878.5000	129.0000	-0.480	-53.77
260	879.0000	129.5000	-0.480	-53.77
261	879.5000	130.0000	-0.480	-53.74
262	880.0000	130.5000	-0.480	-53.80
263	880.5000	131.0000	-0.480	-53.83
264	881.0000	131.5000	-0.480	-53.77
265	881.5000	132.0000	-0.480	-53.50
266	882.0000	132.5000	-0.480	-53.41
267	882.5000	133.0000	-0.480	-53.38
268	883.0000	133.5000	-0.480	-53.32
269	883.5000	134.0000	-0.480	-53.13
270	884.0000	134.5000	-0.480	-53.04
271	884.5000	135.0000	-0.480	-53.04
272	885.0000	135.5000	-0.480	-53.04
273	885.5000	136.0000	-0.480	-52.95
274	886.0000	136.5000	-0.480	-52.86
275	886.5000	137.0000	-0.480	-52.83
276	887.0000	137.5000	-0.480	-52.83
277	887.5000	138.0000	-0.480	-52.89
278	888.0000	138.5000	-0.480	-52.86
279	888.5000	139.0000	-0.480	-52.80
280	889.0000	139.5000	-0.480	-52.80
281	889.5000	140.0000	-0.480	-52.86
282	890.0000	140.5000	-0.480	-52.89
283	890.5000	141.0000	-0.480	-52.83
284	891.0000	141.5000	-0.480	-52.74
285	891.5000	142.0000	-0.480	-52.67
286	892.0000	142.5000	-0.480	-52.58
287	892.5000	143.0000	-0.480	-52.43
288	893.0000	143.5000	-0.480	-52.28
289	893.5000	144.0000	-0.480	-52.28
290	894.0000	144.5000	-0.480	-52.43
291	894.5000	145.0000	-0.480	-52.40
292	895.0000	145.5000	-0.480	-52.28
293	895.5000	146.0000	-0.480	-52.16
294	896.0000	146.5000	-0.480	-52.06
295	896.5000	147.0000	-0.480	-52.06
296	897.0000	147.5000	-0.480	-52.13
297	897.5000	148.0000	-0.480	-52.22
298	898.0000	148.5000	-0.480	-52.22
299	898.5000	149.0000	-0.480	-52.34
300	899.0000	149.5000	-0.480	-52.25
301	899.5000	150.0000	-0.480	-52.16
302	900.0000	150.5000	-0.480	-52.13
303	900.5000	151.0000	-0.480	-52.03
304	901.0000	151.5000	-0.480	-52.06
305	901.5000	152.0000	-0.480	-52.10
306	902.0000	152.5000	-0.480	-52.10
307	902.5000	153.0000	-0.480	-52.06
308	903.0000	153.5000	-0.480	-52.00
309	903.5000	154.0000	-0.480	-51.94
310	904.0000	154.5000	-0.480	-51.88
311	904.5000	155.0000	-0.480	-51.82
312	905.0000	155.5000	-0.480	-51.82
313	905.5000	156.0000	-0.480	-51.85
314	906.0000	156.5000	-0.480	-51.85
315	906.5000	157.0000	-0.480	-51.70
316	907.0000	157.5000	-0.480	-51.55
317	907.5000	158.0000	-0.480	-51.48
318	908.0000	158.5000	-0.480	-51.64
319	908.5000	159.0000	-0.480	-51.79
320	909.0000	159.5000	-0.480	-51.91
321	909.5000	160.0000	-0.480	-51.79
322	910.0000	160.5000	-0.480	-51.67
323	910.5000	161.0000	-0.480	-51.67
324	911.0000	161.5000	-0.480	-51.76
325	911.5000	162.0000	-0.480	-51.85
326	912.0000	162.5000	-0.480	-51.91
327	912.5000	163.0000	-0.480	-51.91
328	913.0000	163.5000	-0.480	-51.85
329	913.5000	164.0000	-0.480	-51.88
330	914.0000	164.5000	-0.480	-51.76
331	914.5000	165.0000	-0.480	-51.55
332	915.0000	165.5000	-0.480	-51.36
333	915.5000	166.0000	-0.480	-51.42
334	916.0000	166.5000	-0.480	-51.42
335	916.5000	167.0000	-0.480	-51.30
336	917.0000	167.5000	-0.480	-51.21
337	917.5000	168.0000	-0.480	-51.21
338	918.0000	168.5000	-0.480	-51.18
339	918.5000	169.0000	-0.480	-51.21
340	919.0000	169.5000	-0.480	-51.09
341	919.5000	170.0000	-0.480	-51.03
342	920.0000	170.5000	-0.480	-51.09
343	920.5000	171.0000	-0.480	-51.18
344	921.0000	171.5000	-0.480	-51.18
345	921.5000	172.0000	-0.480	-51.21
346	922.0000	172.5000	-0.480	-51.24
347	922.5000	173.0000	-0.480	-51.27
348	923.0000	173.5000	-0.561	-66.07
349	923.5000	174.0000	-0.560	-90.27
350	924.0000	174.5000	-0.560	-97.84
351	924.5000	175.0000	-0.560	-94.61
352	925.0000	175.5000	-0.560	-88.35
353	925.5000	176.0000	-0.560	-83.01
354	926.0000	176.5000	-0.560	-79.41
355	926.5000	177.0000	-0.560	-77.12
356	927.0000	177.5000	-0.560	-75.66
357	927.5000	178.0000	-0.560	-74.40
358	928.0000	178.5000	-0.560	-73.31
359	928.5000	179.0000	-0.560	-72.21
360	929.0000	179.5000	-0.560	-71.29
361	929.5000	180.0000	-0.560	-70.50
362	930.0000	180.5000	-0.560	-69.89
363	930.5000	181.0000	-0.560	-69.09
364	931.0000	181.5000	-0.560	-68.39
365	931.5000	182.0000	-0.560	-67.66
366	932.0000	182.5000	-0.560	-67.05
367	932.5000	183.0000	-0.560	-66.50
368	933.0000	183.5000	-0.560	-65.98
369	933.5000	184.0000	-0.560	-65.40
370	934.0000	184.5000	-0.560	-64.97
371	934.5000	185.0000	-0.560	-64.55
372	935.0000	185.5000	-0.560	-64.03
373	935.5000	186.0000	-0.560	-63.60
374	936.0000	186.5000	-0.560	-63.33
375	936.5000	187.0000	-0.560	-63.05
376	937.0000	187.5000	-0.560	-62.72
377	937.5000	188.0000	-0.560	-62.41
378	938.0000	188.5000	-0.560	-62.11
379	938.5000	189.0000	-0.560	-61.74
380	939.0000	189.5000	-0.560	-61.46
381	939.5000	190.0000	-0.560	-61.34
382	940.0000	190.5000	-0.560	-61.13
383	940.5000	191.0000	-0.560	-60.91
384	941.0000	191.5000	-0.560	-60.64
385	941.5000	192.0000	-0.560	-60.46
386	942.0000	192.5000	-0.560	-60.27
387	942.5000	193.0000	-0.560	-60.18
388	943.0000	193.5000	-0.560	-60.03
389	943.5000	194.0000	-0.560	-59.79
390	944.0000	194.5000	-0.560	-59.60
391	944.5000	195.0000	-0.560	-59.33
392	945.0000	195.5000	-0.560	-59.02
393	945.5000	196.0000	-0.560	-58.75
394	946.0000	196.5000	-0.560	-58.63
395	946.5000	197.0000	-0.560	-58.53
396	947.0000	197.5000	-0.560	-58.60
397	947.5000	198.0000	-0.560	-58.44
398	948.0000	198.5000	-0.560	-58.20
399	948.5000	199.0000	-0.560	-58.11
400	949.0000	199.5000	-0.560	-58.02
401	949.5000	200.0000	-0.560	-57.92
402	950.0000	200.5000	-0.560	-57.86
403	950.5000	201.0000	-0.560	-57.71
404	951.0000	201.5000	-0.560	-57.47
405	951.5000	202.0000	-0.560	-57.22
406	952.0000	202.5000	-0.560	-57.04
407	952.5000	203.0000	-0.560	-56.86
408	953.0000	203.5000	-0.560	-56.67
409	953.5000	204.0000	-0.560	-56.55
410	954.0000	204.5000	-0.560	-56.58
411	954.5000	205.0000	-0.560	-56.61
412	955.0000	205.5000	-0.560	-56.61
413	955.5000	206.0000	-0.560	-56.49
414	956.0000	206.5000	-0.560	-56.34
415	956.5000	207.0000	-0.560	-56.28
416	957.0000	207.5000	-0.560	-56.25
417	957.5000	208.0000	-0.560	-56.15
418	958.0000	208.5000	-0.560	-56.00
419	958.5000	209.0000	-0.560	-55.76
420	959.0000	209.5000	-0.560	-55.60
421	959.5000	210.0000	-0.560	-55.48
422	960.0000	210.5000	-0.560	-55.42
423	960.5000	211.0000	-0.560	-55.24
424	961.0000	211.5000	-0.560	-55.15
425	961.5000	212.0000	-0.560	-55.18
426	962.0000	212.5000	-0.560	-55.27
427	962.5000	213.0000	-0.560	-55.24
428	963.0000	213.5000	-0.560	-55.15
429	963.5000	214.0000	-0.560	-54.93
430	964.0000	214.5000	-0.560	-54.78
431	964.5000	215.0000	-0.560	-54.72
432	965.0000	215.5000	-0.560	-54.69
433	965.5000	216.0000	-0.560	-54.69
434	966.0000	216.5000	-0.560	-54.66
435	966.5000	217.0000	-0.560	-54.60
436	967.0000	217.5000	-0.560	-54.63
437	967.5000	218.0000	-0.560	-54.54
438	968.0000	218.5000	-0.560	-54.35
439	968.5000	219.0000	-0.560	-54.17
440	969.0000	219.5000	-0.560	-54.20
441	969.5000	220.0000	-0.560	-54.26
442	970.0000	220.5000	-0.560	-54.23
443	970.5000	221.0000	-0.560	-54.14
444	971.0000	221.5000	-0.560	-54.11
445	971.5000	222.0000	-0.560	-54.11
446	972.0000	222.5000	-0.560	-54.11
447	972.5000	223.0000	-0.560	-54.11
448	973.0000	223.5000	-0.560	-54.11
449	973.5000	224.0000	-0.560	-53.99
450	974.0000	224.5000	-0.560	-53.74
451	974.5000	225.0000	-0.560	-53.50
452	975.0000	225.5000	-0.560	-53.53
453	975.5000	226.0000	-0.560	-53.62
454	976.0000	226.5000	-0.560	-53.62
455	976.5000	227.0000	-0.560	-53.56
456	977.0000	227.5000	-0.560	-53.38
457	977.5000	228.0000	-0.560	-53.22
458	978.0000	228.5000	-0.560	-53.10
459	978.5000	229.0000	-0.560	-53.10
460	979.0000	229.5000	-0.560	-53.13
461	979.5000	230.0000	-0.560	-53.22
462	980.0000	230.5000	-0.560	-53.35
463	980.5000	231.0000	-0.560	-53.32
464	981.0000	231.5000	-0.560	-53.13
465	981.5000	232.0000	-0.560	-53.04
466	982.0000	232.5000	-0.560	-52.95
467	982.5000	233.0000	-0.560	-52.80
468	983.0000	233.5000	-0.560	-52.58
469	983.5000	234.0000	-0.560	-52.46
470	984.0000	234.5000	-0.560	-52.49
471	984.5000	235.0000	-0.560	-52.52
472	985.0000	235.5000	-0.560	-52.49
473	985.5000	236.0000	-0.560	-52.49
474	986.0000	236.5000	-0.560	-52.34
475	986.5000	237.0000	-0.560	-52.22
476	987.0000	237.5000	-0.560	-52.28
477	987.5000	238.0000	-0.560	-52.40
478	988.0000	238.5000	-0.560	-52.49
479	988.5000	239.0000	-0.560	-52.40
480	989.0000	239.5000	-0.560	-52.28
481	989.5000	240.0000	-0.560	-52.25
482	990.0000	240.5000	-0.560	-52.22
483	990.5000	241.0000	-0.560	-52.03
484	991.0000	241.5000	-0.560	-51.85
485	991.5000	242.0000	-0.560	-51.79
486	992.0000	242.5000	-0.560	-51.85
487	992.5000	243.0000	-0.560	-52.00
488	993.0000	243.5000	-0.560	-52.13
489	993.5000	244.0000	-0.560	-52.16
490	994.0000	244.5000	-0.560	-52.03
491	994.5000	245.0000	-0.560	-51.94
492	995.0000	245.5000	-0.560	-51.97
493	995.5000	246.0000	-0.560	-51.94
494	996.0000	246.5000	-0.560	-51.73
495	996.5000	247.0000	-0.560	-51.61
496	997.0000	247.5000	-0.560	-51.61
497	997.5000	248.0000	-0.560	-51.64
[truncated: 1,803 more rows]
