# Supplementary material for: Tissue engineering the human auricle by auricular chondrocyte-mesenchymal stem cell co-implantation
Source: PLoS One. 2018 Oct 24;13(10):e0202356. doi: 10.1371/journal.pone.0202356 (PMC6200177; doi:10.1371/journal.pone.0202356)
Supplement: S6 File — Raw data outputs for confined compression testing. (ZIP) [file pone.0202356.s010.zip › Raw Mechanical Data/HuCo4_M2.TXT]

C:\Documents and Settings\Administrator.ENDURATE-VA4UUF\Desktop\Ben Cohen\HuCo4_M2.TXT
Points	Elapsed Time	Scan Time	Disp	Load1
	Sec	Sec	mm	g
1	0.0000	0.0000	0.025	-1.83
2	0.5000	0.5000	0.025	-1.86
3	1.0000	1.0000	0.025	-1.89
4	1.5000	1.5000	0.025	-1.92
5	2.0000	2.0000	0.025	-1.92
6	2.5000	2.5000	-0.001	-2.08
7	3.0000	3.0000	0.000	-3.08
8	3.5000	3.5000	0.000	-3.75
9	4.0000	4.0000	0.000	-3.94
10	4.5000	4.5000	0.000	-3.85
11	5.0000	5.0000	0.000	-3.69
12	5.5000	5.5000	0.000	-3.57
13	6.0000	6.0000	0.000	-3.51
14	6.5000	6.5000	0.000	-3.48
15	7.0000	7.0000	0.000	-3.48
16	7.5000	7.5000	0.000	-3.42
17	8.0000	8.0000	0.000	-3.36
18	8.5000	8.5000	0.000	-3.30
19	9.0000	9.0000	0.000	-3.23
20	9.5000	9.5000	0.000	-3.27
21	10.0000	10.0000	0.000	-3.27
22	10.5000	10.5000	0.000	-3.27
23	11.0000	11.0000	-0.000	-3.30
24	11.5000	11.5000	-0.000	-3.30
25	12.0000	12.0000	0.000	-3.27
26	12.5000	12.5000	-0.000	-3.20
27	13.0000	13.0000	-0.000	-3.17
28	13.5000	13.5000	-0.000	-3.17
29	14.0000	14.0000	-0.000	-3.14
30	14.5000	14.5000	-0.000	-3.11
31	15.0000	15.0000	-0.000	-3.11
32	15.5000	15.5000	-0.000	-3.08
33	16.0000	16.0000	-0.000	-3.02
34	16.5000	16.5000	0.000	-3.02
35	17.0000	17.0000	-0.000	-3.02
36	17.5000	17.5000	-0.000	-3.02
37	18.0000	18.0000	-0.000	-2.99
38	18.5000	18.5000	0.000	-2.99
39	19.0000	19.0000	0.000	-2.96
40	19.5000	19.5000	0.000	-2.96
41	20.0000	20.0000	-0.000	-2.90
42	20.5000	20.5000	-0.000	-2.90
43	21.0000	21.0000	0.000	-2.90
44	21.5000	21.5000	-0.000	-2.90
45	22.0000	22.0000	-0.000	-2.93
46	22.5000	22.5000	0.000	-2.93
47	23.0000	23.0000	0.000	-2.93
48	23.5000	23.5000	-0.000	-2.93
49	24.0000	24.0000	0.000	-2.87
50	24.5000	24.5000	0.000	-2.87
51	25.0000	25.0000	0.000	-2.84
52	25.5000	25.5000	-0.000	-2.87
53	26.0000	26.0000	0.000	-2.87
54	26.5000	26.5000	0.000	-2.87
55	27.0000	27.0000	0.000	-2.84
56	27.5000	27.5000	-0.000	-2.84
57	28.0000	28.0000	0.000	-2.84
58	28.5000	28.5000	0.000	-2.81
59	29.0000	29.0000	0.000	-2.81
60	29.5000	29.5000	-0.000	-2.78
61	30.0000	30.0000	0.000	-2.78
62	30.5000	30.5000	0.000	-2.78
63	31.0000	31.0000	-0.000	-2.75
64	31.5000	31.5000	0.000	-2.78
65	32.0000	32.0000	0.000	-2.78
66	32.5000	32.5000	-0.000	-2.81
67	33.0000	33.0000	-0.000	-2.81
68	33.5000	33.5000	0.000	-2.78
69	34.0000	34.0000	0.000	-2.75
70	34.5000	34.5000	0.000	-2.75
71	35.0000	35.0000	-0.000	-2.78
72	35.5000	35.5000	-0.000	-2.75
73	36.0000	36.0000	0.000	-2.75
74	36.5000	36.5000	0.000	-2.72
75	37.0000	37.0000	-0.090	-4.91
76	37.5000	37.5000	-0.090	-8.42
77	38.0000	38.0000	-0.090	-9.98
78	38.5000	38.5000	-0.090	-10.04
79	39.0000	39.0000	-0.090	-9.52
80	39.5000	39.5000	-0.090	-8.97
81	40.0000	40.0000	-0.090	-8.61
82	40.5000	40.5000	-0.090	-8.33
83	41.0000	41.0000	-0.090	-8.18
84	41.5000	41.5000	-0.090	-8.06
85	42.0000	42.0000	-0.090	-7.93
86	42.5000	42.5000	-0.090	-7.81
87	43.0000	43.0000	-0.090	-7.69
88	43.5000	43.5000	-0.090	-7.60
89	44.0000	44.0000	-0.090	-7.54
90	44.5000	44.5000	-0.090	-7.48
91	45.0000	45.0000	-0.090	-7.39
92	45.5000	45.5000	-0.090	-7.32
93	46.0000	46.0000	-0.090	-7.26
94	46.5000	46.5000	-0.090	-7.14
95	47.0000	47.0000	-0.090	-7.05
96	47.5000	47.5000	-0.090	-7.05
97	48.0000	48.0000	-0.090	-7.02
98	48.5000	48.5000	-0.090	-6.99
99	49.0000	49.0000	-0.090	-6.99
100	49.5000	49.5000	-0.090	-6.96
101	50.0000	50.0000	-0.090	-6.96
102	50.5000	50.5000	-0.090	-6.93
103	51.0000	51.0000	-0.090	-6.87
104	51.5000	51.5000	-0.090	-6.84
105	52.0000	52.0000	-0.090	-6.81
106	52.5000	52.5000	-0.090	-6.78
107	53.0000	53.0000	-0.090	-6.74
108	53.5000	53.5000	-0.090	-6.68
109	54.0000	54.0000	-0.090	-6.62
110	54.5000	54.5000	-0.090	-6.59
111	55.0000	55.0000	-0.090	-6.56
112	55.5000	55.5000	-0.090	-6.59
113	56.0000	56.0000	-0.090	-6.56
114	56.5000	56.5000	-0.090	-6.53
115	57.0000	57.0000	-0.090	-6.50
116	57.5000	57.5000	-0.090	-6.47
117	58.0000	58.0000	-0.090	-6.47
118	58.5000	58.5000	-0.090	-6.44
119	59.0000	59.0000	-0.090	-6.44
120	59.5000	59.5000	-0.090	-6.44
121	60.0000	60.0000	-0.090	-6.41
122	60.5000	60.5000	-0.090	-6.38
123	61.0000	61.0000	-0.090	-6.38
124	61.5000	61.5000	-0.090	-6.35
125	62.0000	62.0000	-0.090	-6.35
126	62.5000	62.5000	-0.090	-6.35
127	63.0000	63.0000	-0.090	-6.35
128	63.5000	63.5000	-0.090	-6.35
129	64.0000	64.0000	-0.090	-6.32
130	64.5000	64.5000	-0.090	-6.29
131	65.0000	65.0000	-0.090	-6.26
132	65.5000	65.5000	-0.090	-6.26
133	66.0000	66.0000	-0.090	-6.26
134	66.5000	66.5000	-0.090	-6.23
135	67.0000	67.0000	-0.090	-6.23
136	67.5000	67.5000	-0.090	-6.23
137	68.0000	68.0000	-0.090	-6.20
138	68.5000	68.5000	-0.090	-6.16
139	69.0000	69.0000	-0.090	-6.16
140	69.5000	69.5000	-0.090	-6.16
141	70.0000	70.0000	-0.090	-6.13
142	70.5000	70.5000	-0.090	-6.13
143	71.0000	71.0000	-0.090	-6.13
144	71.5000	71.5000	-0.090	-6.13
145	72.0000	72.0000	-0.090	-6.10
146	72.5000	72.5000	-0.090	-6.07
147	73.0000	73.0000	-0.090	-6.07
148	73.5000	73.5000	-0.090	-6.07
149	74.0000	74.0000	-0.090	-6.07
150	74.5000	74.5000	-0.090	-6.07
151	75.0000	75.0000	-0.090	-6.07
152	75.5000	75.5000	-0.090	-6.04
153	76.0000	76.0000	-0.090	-6.04
154	76.5000	76.5000	-0.090	-6.04
155	77.0000	77.0000	-0.090	-6.01
156	77.5000	77.5000	-0.090	-6.01
157	78.0000	78.0000	-0.090	-6.01
158	78.5000	78.5000	-0.090	-5.98
159	79.0000	79.0000	-0.090	-5.95
160	79.5000	79.5000	-0.090	-5.95
161	80.0000	80.0000	-0.090	-5.92
162	80.5000	80.5000	-0.090	-5.92
163	81.0000	81.0000	-0.090	-5.92
164	81.5000	81.5000	-0.090	-5.92
165	82.0000	82.0000	-0.090	-5.92
166	82.5000	82.5000	-0.090	-5.89
167	83.0000	83.0000	-0.090	-5.89
168	83.5000	83.5000	-0.090	-5.89
169	84.0000	84.0000	-0.090	-5.92
170	84.5000	84.5000	-0.090	-5.89
171	85.0000	85.0000	-0.090	-5.86
172	85.5000	85.5000	-0.090	-5.89
173	86.0000	86.0000	-0.090	-5.89
174	86.5000	86.5000	-0.090	-5.86
175	87.0000	87.0000	-0.090	-5.86
176	87.5000	87.5000	-0.090	-5.86
177	88.0000	88.0000	-0.090	-5.86
178	88.5000	88.5000	-0.090	-5.83
179	89.0000	89.0000	-0.090	-5.83
180	89.5000	89.5000	-0.090	-5.83
181	90.0000	90.0000	-0.090	-5.83
182	90.5000	90.5000	-0.090	-5.83
183	91.0000	91.0000	-0.090	-5.83
184	91.5000	91.5000	-0.090	-5.83
185	92.0000	92.0000	-0.090	-5.83
186	92.5000	92.5000	-0.090	-5.86
187	93.0000	93.0000	-0.090	-5.86
188	93.5000	93.5000	-0.090	-5.86
189	94.0000	94.0000	-0.090	-5.80
190	94.5000	94.5000	-0.090	-5.77
191	95.0000	95.0000	-0.090	-5.77
192	95.5000	95.5000	-0.090	-5.77
193	96.0000	96.0000	-0.090	-5.80
194	96.5000	96.5000	-0.090	-5.77
195	97.0000	97.0000	-0.090	-5.77
196	97.5000	97.5000	-0.090	-5.77
197	98.0000	98.0000	-0.090	-5.77
198	98.5000	98.5000	-0.090	-5.74
199	99.0000	99.0000	-0.090	-5.74
200	99.5000	99.5000	-0.090	-5.74
201	100.0000	100.0000	-0.090	-5.74
202	100.5000	100.5000	-0.090	-5.71
203	101.0000	101.0000	-0.090	-5.71
204	101.5000	101.5000	-0.090	-5.68
205	102.0000	102.0000	-0.090	-5.71
206	102.5000	102.5000	-0.090	-5.71
207	103.0000	103.0000	-0.090	-5.71
208	103.5000	103.5000	-0.090	-5.71
209	104.0000	104.0000	-0.090	-5.68
210	104.5000	104.5000	-0.090	-5.68
211	105.0000	105.0000	-0.090	-5.68
212	105.5000	105.5000	-0.090	-5.68
213	106.0000	106.0000	-0.090	-5.65
214	106.5000	106.5000	-0.090	-5.62
215	107.0000	107.0000	-0.090	-5.62
216	107.5000	107.5000	-0.090	-5.65
217	108.0000	108.0000	-0.090	-5.65
218	108.5000	108.5000	-0.090	-5.65
219	109.0000	109.0000	-0.090	-5.68
220	109.5000	109.5000	-0.090	-5.68
221	110.0000	110.0000	-0.090	-5.68
222	110.5000	110.5000	-0.090	-5.68
223	111.0000	111.0000	-0.090	-5.65
224	111.5000	111.5000	-0.090	-5.65
225	112.0000	112.0000	-0.090	-5.65
226	112.5000	112.5000	-0.090	-5.62
227	113.0000	113.0000	-0.090	-5.58
228	113.5000	113.5000	-0.090	-5.58
229	114.0000	114.0000	-0.090	-5.62
230	114.5000	114.5000	-0.090	-5.62
231	115.0000	115.0000	-0.090	-5.58
232	115.5000	115.5000	-0.090	-5.58
233	116.0000	116.0000	-0.090	-5.62
234	116.5000	116.5000	-0.090	-5.62
235	117.0000	117.0000	-0.090	-5.62
236	117.5000	117.5000	-0.090	-5.58
237	118.0000	118.0000	-0.090	-5.58
238	118.5000	118.5000	-0.090	-5.58
239	119.0000	119.0000	-0.090	-5.62
240	119.5000	119.5000	-0.090	-5.62
241	120.0000	120.0000	-0.090	-5.62
242	120.5000	120.5000	-0.090	-5.58
243	121.0000	121.0000	-0.090	-5.58
244	121.5000	121.5000	-0.090	-5.55
245	122.0000	122.0000	-0.090	-5.55
246	122.5000	122.5000	-0.090	-5.55
247	123.0000	123.0000	-0.090	-5.55
248	123.5000	123.5000	-0.090	-5.55
249	124.0000	124.0000	-0.090	-5.58
250	124.5000	124.5000	-0.090	-5.80
251	125.0000	125.0000	-0.090	-5.95
252	125.5000	125.5000	-0.090	-5.95
253	126.0000	126.0000	-0.090	-5.92
254	126.5000	126.5000	-0.090	-5.86
255	127.0000	127.0000	-0.090	-5.86
256	127.5000	127.5000	-0.090	-5.83
257	128.0000	128.0000	-0.090	-5.80
258	128.5000	128.5000	-0.090	-5.77
259	129.0000	129.0000	-0.090	-5.77
260	129.5000	129.5000	-0.090	-5.77
261	130.0000	130.0000	-0.090	-5.77
262	130.5000	130.5000	-0.090	-5.77
263	131.0000	131.0000	-0.090	-5.80
264	131.5000	131.5000	-0.090	-5.80
265	132.0000	132.0000	-0.090	-5.77
266	132.5000	132.5000	-0.090	-5.74
267	133.0000	133.0000	-0.090	-5.74
268	133.5000	133.5000	-0.090	-5.77
269	134.0000	134.0000	-0.090	-5.77
270	134.5000	134.5000	-0.090	-5.74
271	135.0000	135.0000	-0.090	-5.74
272	135.5000	135.5000	-0.090	-5.71
273	136.0000	136.0000	-0.090	-5.71
274	136.5000	136.5000	-0.090	-5.71
275	137.0000	137.0000	-0.090	-5.71
276	137.5000	137.5000	-0.090	-5.68
277	138.0000	138.0000	-0.090	-5.65
278	138.5000	138.5000	-0.090	-5.62
279	139.0000	139.0000	-0.090	-5.62
280	139.5000	139.5000	-0.090	-5.62
281	140.0000	140.0000	-0.090	-5.65
282	140.5000	140.5000	-0.090	-5.65
283	141.0000	141.0000	-0.090	-5.62
284	141.5000	141.5000	-0.090	-5.62
285	142.0000	142.0000	-0.090	-5.58
286	142.5000	142.5000	-0.090	-5.55
287	143.0000	143.0000	-0.090	-5.55
288	143.5000	143.5000	-0.090	-5.52
289	144.0000	144.0000	-0.090	-5.52
290	144.5000	144.5000	-0.090	-5.55
291	145.0000	145.0000	-0.090	-5.58
292	145.5000	145.5000	-0.090	-5.58
293	146.0000	146.0000	-0.090	-5.55
294	146.5000	146.5000	-0.090	-5.52
295	147.0000	147.0000	-0.090	-5.55
296	147.5000	147.5000	-0.090	-5.55
297	148.0000	148.0000	-0.090	-5.55
298	148.5000	148.5000	-0.090	-5.55
299	149.0000	149.0000	-0.090	-5.55
300	149.5000	149.5000	-0.090	-5.55
301	150.0000	150.0000	-0.090	-5.55
302	150.5000	150.5000	-0.177	-6.01
303	151.0000	151.0000	-0.180	-12.42
304	151.5000	151.5000	-0.180	-17.43
305	152.0000	152.0000	-0.180	-18.98
306	152.5000	152.5000	-0.180	-18.49
307	153.0000	153.0000	-0.180	-17.43
308	153.5000	153.5000	-0.180	-16.51
309	154.0000	154.0000	-0.180	-15.90
310	154.5000	154.5000	-0.180	-15.53
311	155.0000	155.0000	-0.180	-15.26
312	155.5000	155.5000	-0.180	-14.98
313	156.0000	156.0000	-0.180	-14.80
314	156.5000	156.5000	-0.180	-14.62
315	157.0000	157.0000	-0.180	-14.44
316	157.5000	157.5000	-0.180	-14.28
317	158.0000	158.0000	-0.180	-14.10
318	158.5000	158.5000	-0.180	-13.95
319	159.0000	159.0000	-0.180	-13.82
320	159.5000	159.5000	-0.180	-13.70
321	160.0000	160.0000	-0.180	-13.61
322	160.5000	160.5000	-0.180	-13.49
323	161.0000	161.0000	-0.180	-13.40
324	161.5000	161.5000	-0.180	-13.37
325	162.0000	162.0000	-0.180	-13.28
326	162.5000	162.5000	-0.180	-13.21
327	163.0000	163.0000	-0.180	-13.15
328	163.5000	163.5000	-0.180	-13.09
329	164.0000	164.0000	-0.180	-13.03
330	164.5000	164.5000	-0.180	-12.94
331	165.0000	165.0000	-0.180	-12.85
332	165.5000	165.5000	-0.180	-12.79
333	166.0000	166.0000	-0.180	-12.76
334	166.5000	166.5000	-0.180	-12.73
335	167.0000	167.0000	-0.180	-12.70
336	167.5000	167.5000	-0.180	-12.67
337	168.0000	168.0000	-0.180	-12.63
338	168.5000	168.5000	-0.180	-12.57
339	169.0000	169.0000	-0.180	-12.54
340	169.5000	169.5000	-0.180	-12.51
341	170.0000	170.0000	-0.180	-12.48
342	170.5000	170.5000	-0.180	-12.42
343	171.0000	171.0000	-0.180	-12.36
344	171.5000	171.5000	-0.180	-12.30
345	172.0000	172.0000	-0.180	-12.27
346	172.5000	172.5000	-0.180	-12.24
347	173.0000	173.0000	-0.180	-12.18
348	173.5000	173.5000	-0.180	-12.15
349	174.0000	174.0000	-0.180	-12.15
350	174.5000	174.5000	-0.180	-12.12
351	175.0000	175.0000	-0.180	-12.09
352	175.5000	175.5000	-0.180	-12.05
353	176.0000	176.0000	-0.180	-11.99
354	176.5000	176.5000	-0.180	-11.96
355	177.0000	177.0000	-0.180	-11.93
356	177.5000	177.5000	-0.180	-11.93
357	178.0000	178.0000	-0.180	-11.90
358	178.5000	178.5000	-0.180	-11.87
359	179.0000	179.0000	-0.180	-11.81
360	179.5000	179.5000	-0.180	-11.78
361	180.0000	180.0000	-0.180	-11.75
362	180.5000	180.5000	-0.180	-11.72
363	181.0000	181.0000	-0.180	-11.69
364	181.5000	181.5000	-0.180	-11.66
365	182.0000	182.0000	-0.180	-11.63
366	182.5000	182.5000	-0.180	-11.60
367	183.0000	183.0000	-0.180	-11.57
368	183.5000	183.5000	-0.180	-11.54
369	184.0000	184.0000	-0.180	-11.54
370	184.5000	184.5000	-0.180	-11.51
371	185.0000	185.0000	-0.180	-11.47
372	185.5000	185.5000	-0.180	-11.41
373	186.0000	186.0000	-0.180	-11.41
374	186.5000	186.5000	-0.180	-11.41
375	187.0000	187.0000	-0.180	-11.41
376	187.5000	187.5000	-0.180	-11.38
377	188.0000	188.0000	-0.180	-11.35
378	188.5000	188.5000	-0.180	-11.32
379	189.0000	189.0000	-0.180	-11.29
380	189.5000	189.5000	-0.180	-11.26
381	190.0000	190.0000	-0.180	-11.23
382	190.5000	190.5000	-0.180	-11.20
383	191.0000	191.0000	-0.180	-11.17
384	191.5000	191.5000	-0.180	-11.14
385	192.0000	192.0000	-0.180	-11.08
386	192.5000	192.5000	-0.180	-11.08
387	193.0000	193.0000	-0.180	-11.08
388	193.5000	193.5000	-0.180	-11.08
389	194.0000	194.0000	-0.180	-11.02
390	194.5000	194.5000	-0.180	-10.99
391	195.0000	195.0000	-0.180	-10.93
392	195.5000	195.5000	-0.180	-10.86
393	196.0000	196.0000	-0.180	-10.83
394	196.5000	196.5000	-0.180	-10.83
395	197.0000	197.0000	-0.180	-10.80
396	197.5000	197.5000	-0.180	-10.74
397	198.0000	198.0000	-0.180	-10.71
398	198.5000	198.5000	-0.180	-10.68
399	199.0000	199.0000	-0.180	-10.65
400	199.5000	199.5000	-0.180	-10.68
401	200.0000	200.0000	-0.180	-10.65
402	200.5000	200.5000	-0.180	-10.59
403	201.0000	201.0000	-0.180	-10.56
404	201.5000	201.5000	-0.180	-10.56
405	202.0000	202.0000	-0.180	-10.59
406	202.5000	202.5000	-0.180	-10.53
407	203.0000	203.0000	-0.180	-10.50
408	203.5000	203.5000	-0.180	-10.47
409	204.0000	204.0000	-0.180	-10.44
410	204.5000	204.5000	-0.180	-10.44
411	205.0000	205.0000	-0.180	-10.41
412	205.5000	205.5000	-0.180	-10.35
413	206.0000	206.0000	-0.180	-10.35
414	206.5000	206.5000	-0.180	-10.35
415	207.0000	207.0000	-0.180	-10.35
416	207.5000	207.5000	-0.180	-10.32
417	208.0000	208.0000	-0.180	-10.28
418	208.5000	208.5000	-0.180	-10.28
419	209.0000	209.0000	-0.180	-10.28
420	209.5000	209.5000	-0.180	-10.28
421	210.0000	210.0000	-0.180	-10.25
422	210.5000	210.5000	-0.180	-10.22
423	211.0000	211.0000	-0.180	-10.22
424	211.5000	211.5000	-0.180	-10.22
425	212.0000	212.0000	-0.180	-10.19
426	212.5000	212.5000	-0.180	-10.19
427	213.0000	213.0000	-0.180	-10.16
428	213.5000	213.5000	-0.180	-10.13
429	214.0000	214.0000	-0.180	-10.10
430	214.5000	214.5000	-0.180	-10.10
431	215.0000	215.0000	-0.180	-10.10
432	215.5000	215.5000	-0.180	-10.10
433	216.0000	216.0000	-0.180	-10.10
434	216.5000	216.5000	-0.180	-10.07
435	217.0000	217.0000	-0.180	-10.01
436	217.5000	217.5000	-0.180	-10.01
437	218.0000	218.0000	-0.180	-10.01
438	218.5000	218.5000	-0.180	-10.01
439	219.0000	219.0000	-0.180	-10.01
440	219.5000	219.5000	-0.180	-10.01
441	220.0000	220.0000	-0.180	-9.98
442	220.5000	220.5000	-0.180	-9.92
443	221.0000	221.0000	-0.180	-9.89
444	221.5000	221.5000	-0.180	-9.89
445	222.0000	222.0000	-0.180	-9.89
446	222.5000	222.5000	-0.180	-9.92
447	223.0000	223.0000	-0.180	-9.89
448	223.5000	223.5000	-0.180	-9.86
449	224.0000	224.0000	-0.180	-9.80
450	224.5000	224.5000	-0.180	-9.80
451	225.0000	225.0000	-0.180	-9.80
452	225.5000	225.5000	-0.180	-9.77
453	226.0000	226.0000	-0.180	-9.74
454	226.5000	226.5000	-0.180	-9.80
455	227.0000	227.0000	-0.180	-9.80
456	227.5000	227.5000	-0.180	-9.77
457	228.0000	228.0000	-0.180	-9.77
458	228.5000	228.5000	-0.180	-9.74
459	229.0000	229.0000	-0.180	-9.70
460	229.5000	229.5000	-0.180	-9.67
461	230.0000	230.0000	-0.180	-9.67
462	230.5000	230.5000	-0.180	-9.67
463	231.0000	231.0000	-0.180	-9.70
464	231.5000	231.5000	-0.180	-9.70
465	232.0000	232.0000	-0.180	-9.67
466	232.5000	232.5000	-0.180	-9.61
467	233.0000	233.0000	-0.180	-9.61
468	233.5000	233.5000	-0.180	-9.61
469	234.0000	234.0000	-0.180	-9.58
470	234.5000	234.5000	-0.180	-9.58
471	235.0000	235.0000	-0.180	-9.58
472	235.5000	235.5000	-0.180	-9.58
473	236.0000	236.0000	-0.180	-9.55
474	236.5000	236.5000	-0.180	-9.55
475	237.0000	237.0000	-0.180	-9.52
476	237.5000	237.5000	-0.180	-9.55
477	238.0000	238.0000	-0.180	-9.64
478	238.5000	238.5000	-0.180	-9.77
479	239.0000	239.0000	-0.180	-9.83
480	239.5000	239.5000	-0.180	-9.80
481	240.0000	240.0000	-0.180	-9.77
482	240.5000	240.5000	-0.180	-9.74
483	241.0000	241.0000	-0.180	-9.67
484	241.5000	241.5000	-0.180	-9.64
485	242.0000	242.0000	-0.180	-9.64
486	242.5000	242.5000	-0.180	-9.67
487	243.0000	243.0000	-0.180	-9.67
488	243.5000	243.5000	-0.180	-9.64
489	244.0000	244.0000	-0.180	-9.58
490	244.5000	244.5000	-0.180	-9.58
491	245.0000	245.0000	-0.180	-9.58
492	245.5000	245.5000	-0.180	-9.58
493	246.0000	246.0000	-0.180	-9.55
494	246.5000	246.5000	-0.180	-9.55
495	247.0000	247.0000	-0.180	-9.55
496	247.5000	247.5000	-0.180	-9.55
497	248.0000	248.0000	-0.180	-9.52
498	248.5000	248.5000	-0.180	-9.52
499	249.0000	249.0000	-0.180	-9.46
500	249.5000	249.5000	-0.180	-9.46
501	250.0000	250.0000	-0.180	-9.46
502	250.5000	250.5000	-0.180	-9.46
503	251.0000	251.0000	-0.180	-9.46
504	251.5000	251.5000	-0.180	-9.46
505	252.0000	252.0000	-0.180	-9.46
506	252.5000	252.5000	-0.180	-9.43
507	253.0000	253.0000	-0.180	-9.43
508	253.5000	253.5000	-0.180	-9.46
509	254.0000	254.0000	-0.180	-9.46
510	254.5000	254.5000	-0.180	-9.46
511	255.0000	255.0000	-0.180	-9.46
512	255.5000	255.5000	-0.180	-9.46
513	256.0000	256.0000	-0.180	-9.40
514	256.5000	256.5000	-0.180	-9.37
515	257.0000	257.0000	-0.180	-9.37
516	257.5000	257.5000	-0.180	-9.37
517	258.0000	258.0000	-0.180	-9.40
518	258.5000	258.5000	-0.180	-9.40
519	259.0000	259.0000	-0.180	-9.40
520	259.5000	259.5000	-0.180	-9.37
521	260.0000	260.0000	-0.180	-9.37
522	260.5000	260.5000	-0.180	-9.37
523	261.0000	261.0000	-0.180	-9.34
524	261.5000	261.5000	-0.180	-9.31
525	262.0000	262.0000	-0.180	-9.28
526	262.5000	262.5000	-0.180	-9.28
527	263.0000	263.0000	-0.180	-9.31
528	263.5000	263.5000	-0.180	-9.28
529	264.0000	264.0000	-0.180	-9.28
530	264.5000	264.5000	-0.270	-13.89
531	265.0000	265.0000	-0.270	-24.08
532	265.5000	265.5000	-0.270	-29.42
533	266.0000	266.0000	-0.270	-30.06
534	266.5000	266.5000	-0.270	-28.63
535	267.0000	267.0000	-0.270	-26.89
536	267.5000	267.5000	-0.270	-25.57
537	268.0000	268.0000	-0.270	-24.75
538	268.5000	268.5000	-0.270	-24.20
539	269.0000	269.0000	-0.270	-23.77
540	269.5000	269.5000	-0.270	-23.35
541	270.0000	270.0000	-0.270	-22.98
542	270.5000	270.5000	-0.270	-22.71
543	271.0000	271.0000	-0.270	-22.46
544	271.5000	271.5000	-0.270	-22.22
545	272.0000	272.0000	-0.270	-21.94
546	272.5000	272.5000	-0.270	-21.64
547	273.0000	273.0000	-0.270	-21.39
548	273.5000	273.5000	-0.270	-21.18
549	274.0000	274.0000	-0.270	-21.06
550	274.5000	274.5000	-0.270	-20.97
551	275.0000	275.0000	-0.270	-20.78
552	275.5000	275.5000	-0.270	-20.63
553	276.0000	276.0000	-0.270	-20.48
554	276.5000	276.5000	-0.270	-20.39
555	277.0000	277.0000	-0.270	-20.26
556	277.5000	277.5000	-0.270	-20.14
557	278.0000	278.0000	-0.270	-19.99
558	278.5000	278.5000	-0.270	-19.87
559	279.0000	279.0000	-0.270	-19.71
560	279.5000	279.5000	-0.270	-19.62
561	280.0000	280.0000	-0.270	-19.50
562	280.5000	280.5000	-0.270	-19.44
563	281.0000	281.0000	-0.270	-19.41
564	281.5000	281.5000	-0.270	-19.35
565	282.0000	282.0000	-0.270	-19.23
566	282.5000	282.5000	-0.270	-19.14
567	283.0000	283.0000	-0.270	-19.04
568	283.5000	283.5000	-0.270	-19.01
569	284.0000	284.0000	-0.270	-18.98
570	284.5000	284.5000	-0.270	-18.92
571	285.0000	285.0000	-0.270	-18.86
572	285.5000	285.5000	-0.270	-18.77
573	286.0000	286.0000	-0.270	-18.71
574	286.5000	286.5000	-0.270	-18.62
575	287.0000	287.0000	-0.270	-18.56
576	287.5000	287.5000	-0.270	-18.49
577	288.0000	288.0000	-0.270	-18.43
578	288.5000	288.5000	-0.270	-18.37
579	289.0000	289.0000	-0.270	-18.31
580	289.5000	289.5000	-0.270	-18.28
581	290.0000	290.0000	-0.270	-18.25
582	290.5000	290.5000	-0.270	-18.19
583	291.0000	291.0000	-0.270	-18.13
584	291.5000	291.5000	-0.270	-18.10
585	292.0000	292.0000	-0.270	-18.10
586	292.5000	292.5000	-0.270	-18.04
587	293.0000	293.0000	-0.270	-18.01
588	293.5000	293.5000	-0.270	-17.98
589	294.0000	294.0000	-0.270	-17.91
590	294.5000	294.5000	-0.270	-17.88
591	295.0000	295.0000	-0.270	-17.88
592	295.5000	295.5000	-0.270	-17.85
593	296.0000	296.0000	-0.270	-17.79
594	296.5000	296.5000	-0.270	-17.73
595	297.0000	297.0000	-0.270	-17.70
596	297.5000	297.5000	-0.270	-17.67
597	298.0000	298.0000	-0.270	-17.61
598	298.5000	298.5000	-0.270	-17.55
599	299.0000	299.0000	-0.270	-17.55
600	299.5000	299.5000	-0.270	-17.52
601	300.0000	300.0000	-0.270	-17.49
602	300.5000	300.5000	-0.270	-17.43
603	301.0000	301.0000	-0.270	-17.40
604	301.5000	301.5000	-0.270	-17.33
605	302.0000	302.0000	-0.270	-17.27
606	302.5000	302.5000	-0.270	-17.24
607	303.0000	303.0000	-0.270	-17.21
608	303.5000	303.5000	-0.270	-17.21
609	304.0000	304.0000	-0.270	-17.21
610	304.5000	304.5000	-0.270	-17.18
611	305.0000	305.0000	-0.270	-17.12
612	305.5000	305.5000	-0.270	-17.12
613	306.0000	306.0000	-0.270	-17.09
614	306.5000	306.5000	-0.270	-17.09
615	307.0000	307.0000	-0.270	-17.09
616	307.5000	307.5000	-0.270	-17.06
617	308.0000	308.0000	-0.270	-17.00
618	308.5000	308.5000	-0.270	-16.94
619	309.0000	309.0000	-0.270	-16.94
620	309.5000	309.5000	-0.270	-16.91
621	310.0000	310.0000	-0.270	-16.85
622	310.5000	310.5000	-0.270	-16.85
623	311.0000	311.0000	-0.270	-16.82
624	311.5000	311.5000	-0.270	-16.82
625	312.0000	312.0000	-0.270	-16.82
626	312.5000	312.5000	-0.270	-16.82
627	313.0000	313.0000	-0.270	-16.82
628	313.5000	313.5000	-0.270	-16.75
629	314.0000	314.0000	-0.270	-16.72
630	314.5000	314.5000	-0.270	-16.66
631	315.0000	315.0000	-0.270	-16.66
632	315.5000	315.5000	-0.270	-16.66
633	316.0000	316.0000	-0.270	-16.63
634	316.5000	316.5000	-0.270	-16.60
635	317.0000	317.0000	-0.270	-16.57
636	317.5000	317.5000	-0.270	-16.54
637	318.0000	318.0000	-0.270	-16.48
638	318.5000	318.5000	-0.270	-16.48
639	319.0000	319.0000	-0.270	-16.48
640	319.5000	319.5000	-0.270	-16.45
641	320.0000	320.0000	-0.270	-16.42
642	320.5000	320.5000	-0.270	-16.45
643	321.0000	321.0000	-0.270	-16.45
644	321.5000	321.5000	-0.270	-16.42
645	322.0000	322.0000	-0.270	-16.39
646	322.5000	322.5000	-0.270	-16.39
647	323.0000	323.0000	-0.270	-16.33
648	323.5000	323.5000	-0.270	-16.30
649	324.0000	324.0000	-0.270	-16.27
650	324.5000	324.5000	-0.270	-16.24
651	325.0000	325.0000	-0.270	-16.17
652	325.5000	325.5000	-0.270	-16.17
653	326.0000	326.0000	-0.270	-16.17
654	326.5000	326.5000	-0.270	-16.21
655	327.0000	327.0000	-0.270	-16.17
656	327.5000	327.5000	-0.270	-16.14
657	328.0000	328.0000	-0.270	-16.11
658	328.5000	328.5000	-0.270	-16.05
659	329.0000	329.0000	-0.270	-16.05
660	329.5000	329.5000	-0.270	-16.05
661	330.0000	330.0000	-0.270	-16.05
662	330.5000	330.5000	-0.270	-16.02
663	331.0000	331.0000	-0.270	-16.02
664	331.5000	331.5000	-0.270	-16.02
665	332.0000	332.0000	-0.270	-15.99
666	332.5000	332.5000	-0.270	-15.93
667	333.0000	333.0000	-0.270	-15.93
668	333.5000	333.5000	-0.270	-15.93
669	334.0000	334.0000	-0.270	-15.93
670	334.5000	334.5000	-0.270	-15.90
671	335.0000	335.0000	-0.270	-15.90
672	335.5000	335.5000	-0.270	-15.90
673	336.0000	336.0000	-0.270	-15.93
674	336.5000	336.5000	-0.270	-15.90
675	337.0000	337.0000	-0.270	-15.90
676	337.5000	337.5000	-0.270	-15.84
677	338.0000	338.0000	-0.270	-15.81
678	338.5000	338.5000	-0.270	-15.75
679	339.0000	339.0000	-0.270	-15.72
680	339.5000	339.5000	-0.270	-15.75
681	340.0000	340.0000	-0.270	-15.78
682	340.5000	340.5000	-0.270	-15.78
683	341.0000	341.0000	-0.270	-15.78
684	341.5000	341.5000	-0.270	-15.78
685	342.0000	342.0000	-0.270	-15.75
686	342.5000	342.5000	-0.270	-15.69
687	343.0000	343.0000	-0.270	-15.66
688	343.5000	343.5000	-0.270	-15.63
689	344.0000	344.0000	-0.270	-15.59
690	344.5000	344.5000	-0.270	-15.63
691	345.0000	345.0000	-0.270	-15.63
692	345.5000	345.5000	-0.270	-15.59
693	346.0000	346.0000	-0.270	-15.56
694	346.5000	346.5000	-0.270	-15.56
695	347.0000	347.0000	-0.270	-15.59
696	347.5000	347.5000	-0.270	-15.59
697	348.0000	348.0000	-0.270	-15.63
698	348.5000	348.5000	-0.270	-15.63
699	349.0000	349.0000	-0.270	-15.63
700	349.5000	349.5000	-0.270	-15.63
701	350.0000	350.0000	-0.270	-15.59
702	350.5000	350.5000	-0.270	-15.56
703	351.0000	351.0000	-0.270	-15.53
704	351.5000	351.5000	-0.270	-15.56
705	352.0000	352.0000	-0.270	-15.75
706	352.5000	352.5000	-0.270	-15.84
707	353.0000	353.0000	-0.270	-15.84
708	353.5000	353.5000	-0.270	-15.78
709	354.0000	354.0000	-0.270	-15.72
710	354.5000	354.5000	-0.270	-15.63
711	355.0000	355.0000	-0.270	-15.63
712	355.5000	355.5000	-0.270	-15.59
713	356.0000	356.0000	-0.270	-15.59
714	356.5000	356.5000	-0.270	-15.56
715	357.0000	357.0000	-0.270	-15.53
716	357.5000	357.5000	-0.270	-15.50
717	358.0000	358.0000	-0.270	-15.50
718	358.5000	358.5000	-0.270	-15.53
719	359.0000	359.0000	-0.270	-15.53
720	359.5000	359.5000	-0.270	-15.50
721	360.0000	360.0000	-0.270	-15.47
722	360.5000	360.5000	-0.270	-15.41
723	361.0000	361.0000	-0.270	-15.38
724	361.5000	361.5000	-0.270	-15.38
725	362.0000	362.0000	-0.270	-15.35
726	362.5000	362.5000	-0.270	-15.35
727	363.0000	363.0000	-0.270	-15.29
728	363.5000	363.5000	-0.270	-15.32
729	364.0000	364.0000	-0.270	-15.35
730	364.5000	364.5000	-0.270	-15.38
731	365.0000	365.0000	-0.270	-15.32
732	365.5000	365.5000	-0.270	-15.26
733	366.0000	366.0000	-0.270	-15.23
734	366.5000	366.5000	-0.270	-15.26
735	367.0000	367.0000	-0.270	-15.26
736	367.5000	367.5000	-0.270	-15.29
737	368.0000	368.0000	-0.270	-15.26
738	368.5000	368.5000	-0.270	-15.23
739	369.0000	369.0000	-0.270	-15.20
740	369.5000	369.5000	-0.270	-15.20
741	370.0000	370.0000	-0.270	-15.17
742	370.5000	370.5000	-0.270	-15.17
743	371.0000	371.0000	-0.270	-15.17
744	371.5000	371.5000	-0.270	-15.17
745	372.0000	372.0000	-0.270	-15.20
746	372.5000	372.5000	-0.270	-15.20
747	373.0000	373.0000	-0.270	-15.17
748	373.5000	373.5000	-0.270	-15.11
749	374.0000	374.0000	-0.270	-15.08
750	374.5000	374.5000	-0.270	-15.05
751	375.0000	375.0000	-0.270	-15.05
752	375.5000	375.5000	-0.270	-15.08
753	376.0000	376.0000	-0.270	-15.11
754	376.5000	376.5000	-0.270	-15.11
755	377.0000	377.0000	-0.270	-15.08
756	377.5000	377.5000	-0.270	-15.05
757	378.0000	378.0000	-0.315	-15.23
758	378.5000	378.5000	-0.360	-27.86
759	379.0000	379.0000	-0.360	-39.25
760	379.5000	379.5000	-0.360	-42.85
761	380.0000	380.0000	-0.360	-41.69
762	380.5000	380.5000	-0.360	-39.09
763	381.0000	381.0000	-0.360	-36.77
764	381.5000	381.5000	-0.360	-35.22
765	382.0000	382.0000	-0.360	-34.12
766	382.5000	382.5000	-0.360	-33.27
767	383.0000	383.0000	-0.360	-32.53
768	383.5000	383.5000	-0.360	-31.89
769	384.0000	384.0000	-0.360	-31.31
770	384.5000	384.5000	-0.360	-30.79
771	385.0000	385.0000	-0.360	-30.34
772	385.5000	385.5000	-0.360	-29.97
773	386.0000	386.0000	-0.360	-29.60
774	386.5000	386.5000	-0.360	-29.18
775	387.0000	387.0000	-0.360	-28.84
776	387.5000	387.5000	-0.360	-28.53
777	388.0000	388.0000	-0.360	-28.23
778	388.5000	388.5000	-0.360	-27.99
779	389.0000	389.0000	-0.360	-27.77
780	389.5000	389.5000	-0.360	-27.56
781	390.0000	390.0000	-0.360	-27.34
782	390.5000	390.5000	-0.360	-27.16
783	391.0000	391.0000	-0.360	-26.95
784	391.5000	391.5000	-0.360	-26.73
785	392.0000	392.0000	-0.360	-26.61
786	392.5000	392.5000	-0.360	-26.43
787	393.0000	393.0000	-0.360	-26.22
788	393.5000	393.5000	-0.360	-26.03
789	394.0000	394.0000	-0.360	-25.91
790	394.5000	394.5000	-0.360	-25.79
791	395.0000	395.0000	-0.360	-25.67
792	395.5000	395.5000	-0.360	-25.54
793	396.0000	396.0000	-0.360	-25.39
794	396.5000	396.5000	-0.360	-25.27
795	397.0000	397.0000	-0.360	-25.15
796	397.5000	397.5000	-0.360	-25.06
797	398.0000	398.0000	-0.360	-24.96
798	398.5000	398.5000	-0.360	-24.90
799	399.0000	399.0000	-0.360	-24.84
800	399.5000	399.5000	-0.360	-24.75
801	400.0000	400.0000	-0.360	-24.69
802	400.5000	400.5000	-0.360	-24.51
803	401.0000	401.0000	-0.360	-24.29
804	401.5000	401.5000	-0.360	-24.17
805	402.0000	402.0000	-0.360	-24.11
806	402.5000	402.5000	-0.360	-24.08
807	403.0000	403.0000	-0.360	-23.99
808	403.5000	403.5000	-0.360	-23.87
809	404.0000	404.0000	-0.360	-23.80
810	404.5000	404.5000	-0.360	-23.71
811	405.0000	405.0000	-0.360	-23.65
812	405.5000	405.5000	-0.360	-23.62
813	406.0000	406.0000	-0.360	-23.56
814	406.5000	406.5000	-0.360	-23.53
815	407.0000	407.0000	-0.360	-23.44
816	407.5000	407.5000	-0.360	-23.35
817	408.0000	408.0000	-0.360	-23.26
818	408.5000	408.5000	-0.360	-23.16
819	409.0000	409.0000	-0.360	-23.10
820	409.5000	409.5000	-0.360	-23.07
821	410.0000	410.0000	-0.360	-23.01
822	410.5000	410.5000	-0.360	-22.98
823	411.0000	411.0000	-0.360	-22.98
824	411.5000	411.5000	-0.360	-22.92
825	412.0000	412.0000	-0.360	-22.80
826	412.5000	412.5000	-0.360	-22.71
827	413.0000	413.0000	-0.360	-22.68
828	413.5000	413.5000	-0.360	-22.61
829	414.0000	414.0000	-0.360	-22.55
830	414.5000	414.5000	-0.360	-22.52
831	415.0000	415.0000	-0.360	-22.52
832	415.5000	415.5000	-0.360	-22.46
833	416.0000	416.0000	-0.360	-22.46
834	416.5000	416.5000	-0.360	-22.40
835	417.0000	417.0000	-0.360	-22.37
836	417.5000	417.5000	-0.360	-22.34
837	418.0000	418.0000	-0.360	-22.31
838	418.5000	418.5000	-0.360	-22.25
839	419.0000	419.0000	-0.360	-22.19
840	419.5000	419.5000	-0.360	-22.16
841	420.0000	420.0000	-0.360	-22.13
842	420.5000	420.5000	-0.360	-22.06
843	421.0000	421.0000	-0.360	-21.97
844	421.5000	421.5000	-0.360	-21.94
845	422.0000	422.0000	-0.360	-21.94
846	422.5000	422.5000	-0.360	-21.91
847	423.0000	423.0000	-0.360	-21.88
848	423.5000	423.5000	-0.360	-21.85
849	424.0000	424.0000	-0.360	-21.82
850	424.5000	424.5000	-0.360	-21.76
851	425.0000	425.0000	-0.360	-21.70
852	425.5000	425.5000	-0.360	-21.64
853	426.0000	426.0000	-0.360	-21.58
854	426.5000	426.5000	-0.360	-21.52
855	427.0000	427.0000	-0.360	-21.49
856	427.5000	427.5000	-0.360	-21.49
857	428.0000	428.0000	-0.360	-21.49
858	428.5000	428.5000	-0.360	-21.49
859	429.0000	429.0000	-0.360	-21.45
860	429.5000	429.5000	-0.360	-21.42
861	430.0000	430.0000	-0.360	-21.42
862	430.5000	430.5000	-0.360	-21.42
863	431.0000	431.0000	-0.360	-21.39
864	431.5000	431.5000	-0.360	-21.39
865	432.0000	432.0000	-0.360	-21.36
866	432.5000	432.5000	-0.360	-21.30
867	433.0000	433.0000	-0.360	-21.27
868	433.5000	433.5000	-0.360	-21.21
869	434.0000	434.0000	-0.360	-21.12
870	434.5000	434.5000	-0.360	-21.09
871	435.0000	435.0000	-0.360	-21.06
872	435.5000	435.5000	-0.360	-21.03
873	436.0000	436.0000	-0.360	-20.97
874	436.5000	436.5000	-0.360	-20.94
875	437.0000	437.0000	-0.360	-20.94
876	437.5000	437.5000	-0.360	-20.97
877	438.0000	438.0000	-0.360	-20.97
878	438.5000	438.5000	-0.360	-20.91
879	439.0000	439.0000	-0.360	-20.87
880	439.5000	439.5000	-0.360	-20.87
881	440.0000	440.0000	-0.360	-20.81
882	440.5000	440.5000	-0.360	-20.78
883	441.0000	441.0000	-0.360	-20.78
884	441.5000	441.5000	-0.360	-20.78
885	442.0000	442.0000	-0.360	-20.81
886	442.5000	442.5000	-0.360	-20.75
887	443.0000	443.0000	-0.360	-20.69
888	443.5000	443.5000	-0.360	-20.63
889	444.0000	444.0000	-0.360	-20.69
890	444.5000	444.5000	-0.360	-20.66
891	445.0000	445.0000	-0.360	-20.60
892	445.5000	445.5000	-0.360	-20.60
893	446.0000	446.0000	-0.360	-20.60
894	446.5000	446.5000	-0.360	-20.60
895	447.0000	447.0000	-0.360	-20.60
896	447.5000	447.5000	-0.360	-20.54
897	448.0000	448.0000	-0.360	-20.48
898	448.5000	448.5000	-0.360	-20.48
899	449.0000	449.0000	-0.360	-20.45
900	449.5000	449.5000	-0.360	-20.39
901	450.0000	450.0000	-0.360	-20.36
902	450.5000	450.5000	-0.360	-20.39
903	451.0000	451.0000	-0.360	-20.42
904	451.5000	451.5000	-0.360	-20.39
905	452.0000	452.0000	-0.360	-20.36
906	452.5000	452.5000	-0.360	-20.36
907	453.0000	453.0000	-0.360	-20.36
908	453.5000	453.5000	-0.360	-20.33
909	454.0000	454.0000	-0.360	-20.29
910	454.5000	454.5000	-0.360	-20.36
911	455.0000	455.0000	-0.360	-20.29
912	455.5000	455.5000	-0.360	-20.26
913	456.0000	456.0000	-0.360	-20.26
914	456.5000	456.5000	-0.360	-20.23
915	457.0000	457.0000	-0.360	-20.20
916	457.5000	457.5000	-0.360	-20.20
917	458.0000	458.0000	-0.360	-20.20
918	458.5000	458.5000	-0.360	-20.17
919	459.0000	459.0000	-0.360	-20.11
920	459.5000	459.5000	-0.360	-20.11
921	460.0000	460.0000	-0.360	-20.08
922	460.5000	460.5000	-0.360	-20.11
923	461.0000	461.0000	-0.360	-20.11
924	461.5000	461.5000	-0.360	-20.08
925	462.0000	462.0000	-0.360	-20.02
926	462.5000	462.5000	-0.360	-19.93
927	463.0000	463.0000	-0.360	-19.93
928	463.5000	463.5000	-0.360	-19.93
929	464.0000	464.0000	-0.360	-19.93
930	464.5000	464.5000	-0.360	-19.93
931	465.0000	465.0000	-0.360	-19.93
932	465.5000	465.5000	-0.360	-20.14
933	466.0000	466.0000	-0.360	-20.51
934	466.5000	466.5000	-0.360	-20.69
935	467.0000	467.0000	-0.360	-20.63
936	467.5000	467.5000	-0.360	-20.54
937	468.0000	468.0000	-0.360	-20.36
938	468.5000	468.5000	-0.360	-20.23
939	469.0000	469.0000	-0.360	-20.20
940	469.5000	469.5000	-0.360	-20.17
941	470.0000	470.0000	-0.360	-20.14
942	470.5000	470.5000	-0.360	-20.11
943	471.0000	471.0000	-0.360	-20.08
944	471.5000	471.5000	-0.360	-20.02
945	472.0000	472.0000	-0.360	-20.02
946	472.5000	472.5000	-0.360	-20.02
947	473.0000	473.0000	-0.360	-20.02
948	473.5000	473.5000	-0.360	-19.99
949	474.0000	474.0000	-0.360	-19.96
950	474.5000	474.5000	-0.360	-19.93
951	475.0000	475.0000	-0.360	-19.96
952	475.5000	475.5000	-0.360	-19.93
953	476.0000	476.0000	-0.360	-19.90
954	476.5000	476.5000	-0.360	-19.90
955	477.0000	477.0000	-0.360	-19.90
956	477.5000	477.5000	-0.360	-19.90
957	478.0000	478.0000	-0.360	-19.84
958	478.5000	478.5000	-0.360	-19.78
959	479.0000	479.0000	-0.360	-19.78
960	479.5000	479.5000	-0.360	-19.75
961	480.0000	480.0000	-0.360	-19.75
962	480.5000	480.5000	-0.360	-19.71
963	481.0000	481.0000	-0.360	-19.68
964	481.5000	481.5000	-0.360	-19.68
965	482.0000	482.0000	-0.360	-19.68
966	482.5000	482.5000	-0.360	-19.68
967	483.0000	483.0000	-0.360	-19.65
968	483.5000	483.5000	-0.360	-19.59
969	484.0000	484.0000	-0.360	-19.50
970	484.5000	484.5000	-0.360	-19.50
971	485.0000	485.0000	-0.360	-19.53
972	485.5000	485.5000	-0.360	-19.56
973	486.0000	486.0000	-0.360	-19.59
974	486.5000	486.5000	-0.360	-19.59
975	487.0000	487.0000	-0.360	-19.56
976	487.5000	487.5000	-0.360	-19.53
977	488.0000	488.0000	-0.360	-19.50
978	488.5000	488.5000	-0.360	-19.50
979	489.0000	489.0000	-0.360	-19.47
980	489.5000	489.5000	-0.360	-19.47
981	490.0000	490.0000	-0.360	-19.47
982	490.5000	490.5000	-0.360	-19.44
983	491.0000	491.0000	-0.360	-19.38
984	491.5000	491.5000	-0.360	-19.35
985	492.0000	492.0000	-0.360	-19.35
986	492.5000	492.5000	-0.360	-19.35
987	493.0000	493.0000	-0.360	-19.32
988	493.5000	493.5000	-0.360	-19.29
989	494.0000	494.0000	-0.360	-19.29
990	494.5000	494.5000	-0.360	-19.26
991	495.0000	495.0000	-0.360	-19.23
992	495.5000	495.5000	-0.360	-19.20
993	496.0000	496.0000	-0.360	-19.20
994	496.5000	496.5000	-0.360	-19.20
995	497.0000	497.0000	-0.360	-19.20
996	497.5000	497.5000	-0.360	-19.23
997	498.0000	498.0000	-0.360	-19.17
998	498.5000	498.5000	-0.360	-19.17
999	499.0000	499.0000	-0.360	-19.14
1000	499.5000	499.5000	-0.360	-19.17
1001	500.0000	500.0000	-0.360	-19.20
1002	500.5000	500.5000	-0.360	-19.20
1003	501.0000	501.0000	-0.360	-19.17
1004	501.5000	501.5000	-0.360	-19.17
1005	502.0000	502.0000	-0.360	-19.17
1006	502.5000	502.5000	-0.360	-19.20
1007	503.0000	503.0000	-0.360	-19.20
1008	503.5000	503.5000	-0.360	-19.17
1009	504.0000	504.0000	-0.360	-19.10
1010	504.5000	504.5000	-0.360	-19.07
1011	505.0000	505.0000	-0.360	-19.10
1012	505.5000	505.5000	-0.360	-19.07
1013	506.0000	506.0000	-0.360	-19.04
1014	506.5000	506.5000	-0.360	-19.04
1015	507.0000	507.0000	-0.360	-19.04
1016	507.5000	507.5000	-0.360	-19.04
1017	508.0000	508.0000	-0.360	-19.01
1018	508.5000	508.5000	-0.360	-18.98
1019	509.0000	509.0000	-0.360	-18.98
1020	509.5000	509.5000	-0.360	-18.98
1021	510.0000	510.0000	-0.360	-19.01
1022	510.5000	510.5000	-0.360	-18.98
1023	511.0000	511.0000	-0.360	-19.01
1024	511.5000	511.5000	-0.360	-19.01
1025	512.0000	512.0000	-0.360	-19.01
1026	512.5000	512.5000	-0.360	-18.98
1027	513.0000	513.0000	-0.360	-18.95
1028	513.5000	513.5000	-0.450	-32.07
1029	514.0000	514.0000	-0.450	-50.17
1030	514.5000	514.5000	-0.450	-57.89
1031	515.0000	515.0000	-0.450	-57.56
1032	515.5000	515.5000	-0.450	-54.29
1033	516.0000	516.0000	-0.450	-50.90
1034	516.5000	516.5000	-0.450	-48.46
1035	517.0000	517.0000	-0.450	-46.82
1036	517.5000	517.5000	-0.450	-45.59
1037	518.0000	518.0000	-0.450	-44.56
1038	518.5000	518.5000	-0.450	-43.70
1039	519.0000	519.0000	-0.450	-42.91
1040	519.5000	519.5000	-0.450	-42.15
1041	520.0000	520.0000	-0.450	-41.44
1042	520.5000	520.5000	-0.450	-40.80
1043	521.0000	521.0000	-0.450	-40.25
1044	521.5000	521.5000	-0.450	-39.83
1045	522.0000	522.0000	-0.450	-39.40
1046	522.5000	522.5000	-0.450	-38.94
1047	523.0000	523.0000	-0.450	-38.54
1048	523.5000	523.5000	-0.450	-38.21
1049	524.0000	524.0000	-0.450	-37.84
1050	524.5000	524.5000	-0.450	-37.48
1051	525.0000	525.0000	-0.450	-37.11
1052	525.5000	525.5000	-0.450	-36.71
1053	526.0000	526.0000	-0.450	-36.41
1054	526.5000	526.5000	-0.450	-36.13
1055	527.0000	527.0000	-0.450	-35.83
1056	527.5000	527.5000	-0.450	-35.55
1057	528.0000	528.0000	-0.450	-35.31
1058	528.5000	528.5000	-0.450	-35.10
1059	529.0000	529.0000	-0.450	-34.88
1060	529.5000	529.5000	-0.450	-34.64
1061	530.0000	530.0000	-0.450	-34.46
1062	530.5000	530.5000	-0.450	-34.30
1063	531.0000	531.0000	-0.450	-34.09
1064	531.5000	531.5000	-0.450	-33.94
1065	532.0000	532.0000	-0.450	-33.81
1066	532.5000	532.5000	-0.450	-33.69
1067	533.0000	533.0000	-0.450	-33.45
1068	533.5000	533.5000	-0.450	-33.27
1069	534.0000	534.0000	-0.450	-33.08
1070	534.5000	534.5000	-0.450	-32.93
1071	535.0000	535.0000	-0.450	-32.75
1072	535.5000	535.5000	-0.450	-32.69
1073	536.0000	536.0000	-0.450	-32.56
1074	536.5000	536.5000	-0.450	-32.44
1075	537.0000	537.0000	-0.450	-32.32
1076	537.5000	537.5000	-0.450	-32.20
1077	538.0000	538.0000	-0.450	-32.01
1078	538.5000	538.5000	-0.450	-31.89
1079	539.0000	539.0000	-0.450	-31.83
1080	539.5000	539.5000	-0.450	-31.74
1081	540.0000	540.0000	-0.450	-31.62
1082	540.5000	540.5000	-0.450	-31.53
1083	541.0000	541.0000	-0.450	-31.43
1084	541.5000	541.5000	-0.450	-31.31
1085	542.0000	542.0000	-0.450	-31.16
1086	542.5000	542.5000	-0.450	-31.10
1087	543.0000	543.0000	-0.450	-31.01
1088	543.5000	543.5000	-0.450	-30.98
1089	544.0000	544.0000	-0.450	-30.92
1090	544.5000	544.5000	-0.450	-30.79
1091	545.0000	545.0000	-0.450	-30.70
1092	545.5000	545.5000	-0.450	-30.64
1093	546.0000	546.0000	-0.450	-30.61
1094	546.5000	546.5000	-0.450	-30.55
1095	547.0000	547.0000	-0.450	-30.49
1096	547.5000	547.5000	-0.450	-30.40
1097	548.0000	548.0000	-0.450	-30.30
1098	548.5000	548.5000	-0.450	-30.21
1099	549.0000	549.0000	-0.450	-30.12
1100	549.5000	549.5000	-0.450	-30.09
1101	550.0000	550.0000	-0.450	-30.06
1102	550.5000	550.5000	-0.450	-30.00
1103	551.0000	551.0000	-0.450	-29.94
1104	551.5000	551.5000	-0.450	-29.85
1105	552.0000	552.0000	-0.450	-29.79
1106	552.5000	552.5000	-0.450	-29.69
1107	553.0000	553.0000	-0.450	-29.60
1108	553.5000	553.5000	-0.450	-29.54
1109	554.0000	554.0000	-0.450	-29.51
1110	554.5000	554.5000	-0.450	-29.48
1111	555.0000	555.0000	-0.450	-29.42
1112	555.5000	555.5000	-0.450	-29.36
1113	556.0000	556.0000	-0.450	-29.36
1114	556.5000	556.5000	-0.450	-29.42
1115	557.0000	557.0000	-0.450	-29.36
1116	557.5000	557.5000	-0.450	-29.24
1117	558.0000	558.0000	-0.450	-29.18
1118	558.5000	558.5000	-0.450	-29.11
1119	559.0000	559.0000	-0.450	-29.05
1120	559.5000	559.5000	-0.450	-28.96
1121	560.0000	560.0000	-0.450	-28.87
1122	560.5000	560.5000	-0.450	-28.87
1123	561.0000	561.0000	-0.450	-28.78
1124	561.5000	561.5000	-0.450	-28.69
1125	562.0000	562.0000	-0.450	-28.66
1126	562.5000	562.5000	-0.450	-28.63
1127	563.0000	563.0000	-0.450	-28.66
1128	563.5000	563.5000	-0.450	-28.63
1129	564.0000	564.0000	-0.450	-28.57
1130	564.5000	564.5000	-0.450	-28.53
1131	565.0000	565.0000	-0.450	-28.53
1132	565.5000	565.5000	-0.450	-28.44
1133	566.0000	566.0000	-0.450	-28.38
1134	566.5000	566.5000	-0.450	-28.32
1135	567.0000	567.0000	-0.450	-28.32
1136	567.5000	567.5000	-0.450	-28.35
1137	568.0000	568.0000	-0.450	-28.35
1138	568.5000	568.5000	-0.450	-28.29
1139	569.0000	569.0000	-0.450	-28.26
1140	569.5000	569.5000	-0.450	-28.23
1141	570.0000	570.0000	-0.450	-28.20
1142	570.5000	570.5000	-0.450	-28.14
1143	571.0000	571.0000	-0.450	-28.14
1144	571.5000	571.5000	-0.450	-28.08
1145	572.0000	572.0000	-0.450	-28.02
1146	572.5000	572.5000	-0.450	-27.92
1147	573.0000	573.0000	-0.450	-27.89
1148	573.5000	573.5000	-0.450	-27.89
1149	574.0000	574.0000	-0.450	-27.86
1150	574.5000	574.5000	-0.450	-27.80
1151	575.0000	575.0000	-0.450	-27.71
1152	575.5000	575.5000	-0.450	-27.59
1153	576.0000	576.0000	-0.450	-27.56
1154	576.5000	576.5000	-0.450	-27.59
1155	577.0000	577.0000	-0.450	-27.62
1156	577.5000	577.5000	-0.450	-27.62
1157	578.0000	578.0000	-0.450	-27.56
1158	578.5000	578.5000	-0.450	-27.50
1159	579.0000	579.0000	-0.450	-27.47
1160	579.5000	579.5000	-0.450	-27.53
1161	580.0000	580.0000	-0.450	-27.53
1162	580.5000	580.5000	-0.450	-27.53
1163	581.0000	581.0000	-0.450	-27.41
1164	581.5000	581.5000	-0.450	-27.38
1165	582.0000	582.0000	-0.450	-27.34
1166	582.5000	582.5000	-0.450	-27.28
1167	583.0000	583.0000	-0.450	-27.25
1168	583.5000	583.5000	-0.450	-27.22
1169	584.0000	584.0000	-0.450	-27.22
1170	584.5000	584.5000	-0.450	-27.16
1171	585.0000	585.0000	-0.450	-27.13
1172	585.5000	585.5000	-0.450	-27.19
1173	586.0000	586.0000	-0.450	-27.19
1174	586.5000	586.5000	-0.450	-27.13
1175	587.0000	587.0000	-0.450	-27.10
1176	587.5000	587.5000	-0.450	-27.04
1177	588.0000	588.0000	-0.450	-27.01
1178	588.5000	588.5000	-0.450	-26.95
1179	589.0000	589.0000	-0.450	-26.86
1180	589.5000	589.5000	-0.450	-26.83
1181	590.0000	590.0000	-0.450	-26.86
1182	590.5000	590.5000	-0.450	-26.86
1183	591.0000	591.0000	-0.450	-26.86
1184	591.5000	591.5000	-0.450	-26.89
1185	592.0000	592.0000	-0.450	-26.86
1186	592.5000	592.5000	-0.450	-26.76
1187	593.0000	593.0000	-0.450	-26.70
1188	593.5000	593.5000	-0.450	-26.64
1189	594.0000	594.0000	-0.450	-26.67
1190	594.5000	594.5000	-0.450	-26.73
1191	595.0000	595.0000	-0.450	-26.70
1192	595.5000	595.5000	-0.450	-26.64
1193	596.0000	596.0000	-0.450	-26.61
1194	596.5000	596.5000	-0.450	-26.64
1195	597.0000	597.0000	-0.450	-26.67
1196	597.5000	597.5000	-0.450	-26.67
1197	598.0000	598.0000	-0.450	-26.64
1198	598.5000	598.5000	-0.450	-26.55
1199	599.0000	599.0000	-0.450	-26.46
1200	599.5000	599.5000	-0.450	-26.37
1201	600.0000	600.0000	-0.450	-26.34
1202	600.5000	600.5000	-0.450	-26.37
1203	601.0000	601.0000	-0.450	-26.34
1204	601.5000	601.5000	-0.450	-26.37
1205	602.0000	602.0000	-0.450	-26.40
1206	602.5000	602.5000	-0.450	-26.40
1207	603.0000	603.0000	-0.450	-26.40
1208	603.5000	603.5000	-0.450	-26.37
1209	604.0000	604.0000	-0.450	-26.34
1210	604.5000	604.5000	-0.450	-26.28
1211	605.0000	605.0000	-0.450	-26.28
1212	605.5000	605.5000	-0.450	-26.28
1213	606.0000	606.0000	-0.450	-26.31
1214	606.5000	606.5000	-0.450	-26.31
1215	607.0000	607.0000	-0.450	-26.28
1216	607.5000	607.5000	-0.450	-26.28
1217	608.0000	608.0000	-0.450	-26.25
1218	608.5000	608.5000	-0.450	-26.25
1219	609.0000	609.0000	-0.450	-26.22
1220	609.5000	609.5000	-0.450	-26.18
1221	610.0000	610.0000	-0.450	-26.12
1222	610.5000	610.5000	-0.450	-26.09
1223	611.0000	611.0000	-0.450	-26.12
1224	611.5000	611.5000	-0.450	-26.12
1225	612.0000	612.0000	-0.450	-26.06
1226	612.5000	612.5000	-0.450	-26.00
1227	613.0000	613.0000	-0.450	-25.91
1228	613.5000	613.5000	-0.450	-25.88
1229	614.0000	614.0000	-0.450	-25.91
1230	614.5000	614.5000	-0.450	-25.94
1231	615.0000	615.0000	-0.450	-25.97
1232	615.5000	615.5000	-0.450	-25.97
1233	616.0000	616.0000	-0.450	-25.91
1234	616.5000	616.5000	-0.450	-25.88
1235	617.0000	617.0000	-0.450	-25.88
1236	617.5000	617.5000	-0.450	-25.91
1237	618.0000	618.0000	-0.450	-26.00
1238	618.5000	618.5000	-0.450	-25.97
1239	619.0000	619.0000	-0.450	-25.85
1240	619.5000	619.5000	-0.450	-25.82
1241	620.0000	620.0000	-0.450	-25.79
1242	620.5000	620.5000	-0.450	-25.73
1243	621.0000	621.0000	-0.450	-25.70
1244	621.5000	621.5000	-0.450	-25.73
1245	622.0000	622.0000	-0.450	-25.76
1246	622.5000	622.5000	-0.450	-25.73
1247	623.0000	623.0000	-0.450	-25.70
1248	623.5000	623.5000	-0.450	-25.64
1249	624.0000	624.0000	-0.450	-25.61
1250	624.5000	624.5000	-0.450	-25.64
1251	625.0000	625.0000	-0.450	-25.61
1252	625.5000	625.5000	-0.450	-25.61
1253	626.0000	626.0000	-0.450	-25.61
1254	626.5000	626.5000	-0.450	-25.61
1255	627.0000	627.0000	-0.450	-25.64
1256	627.5000	627.5000	-0.450	-25.61
1257	628.0000	628.0000	-0.450	-25.64
1258	628.5000	628.5000	-0.450	-25.64
1259	629.0000	629.0000	-0.450	-25.57
1260	629.5000	629.5000	-0.450	-25.54
1261	630.0000	630.0000	-0.450	-25.57
1262	630.5000	630.5000	-0.450	-25.57
1263	631.0000	631.0000	-0.450	-25.54
1264	631.5000	631.5000	-0.450	-25.51
1265	632.0000	632.0000	-0.450	-25.45
1266	632.5000	632.5000	-0.450	-25.39
1267	633.0000	633.0000	-0.450	-25.36
1268	633.5000	633.5000	-0.450	-25.39
1269	634.0000	634.0000	-0.450	-25.42
1270	634.5000	634.5000	-0.450	-25.45
1271	635.0000	635.0000	-0.450	-25.42
1272	635.5000	635.5000	-0.450	-25.33
1273	636.0000	636.0000	-0.450	-25.27
1274	636.5000	636.5000	-0.450	-25.21
1275	637.0000	637.0000	-0.450	-25.24
1276	637.5000	637.5000	-0.450	-25.24
1277	638.0000	638.0000	-0.450	-25.21
1278	638.5000	638.5000	-0.450	-25.21
1279	639.0000	639.0000	-0.450	-25.24
1280	639.5000	639.5000	-0.450	-25.27
1281	640.0000	640.0000	-0.450	-25.24
1282	640.5000	640.5000	-0.450	-25.21
1283	641.0000	641.0000	-0.450	-25.18
1284	641.5000	641.5000	-0.450	-25.18
1285	642.0000	642.0000	-0.450	-25.15
1286	642.5000	642.5000	-0.450	-25.12
1287	643.0000	643.0000	-0.450	-25.09
1288	643.5000	643.5000	-0.450	-25.12
1289	644.0000	644.0000	-0.450	-25.15
1290	644.5000	644.5000	-0.450	-25.12
1291	645.0000	645.0000	-0.450	-25.09
1292	645.5000	645.5000	-0.450	-25.09
1293	646.0000	646.0000	-0.450	-25.09
1294	646.5000	646.5000	-0.450	-25.09
1295	647.0000	647.0000	-0.450	-25.06
1296	647.5000	647.5000	-0.450	-25.06
1297	648.0000	648.0000	-0.450	-25.09
1298	648.5000	648.5000	-0.450	-25.12
1299	649.0000	649.0000	-0.450	-25.15
1300	649.5000	649.5000	-0.450	-25.06
1301	650.0000	650.0000	-0.450	-25.03
1302	650.5000	650.5000	-0.450	-25.03
1303	651.0000	651.0000	-0.450	-24.93
1304	651.5000	651.5000	-0.450	-24.87
1305	652.0000	652.0000	-0.450	-24.84
1306	652.5000	652.5000	-0.450	-24.87
1307	653.0000	653.0000	-0.450	-24.90
1308	653.5000	653.5000	-0.450	-24.93
1309	654.0000	654.0000	-0.450	-24.96
1310	654.5000	654.5000	-0.450	-24.93
1311	655.0000	655.0000	-0.450	-24.93
1312	655.5000	655.5000	-0.450	-24.90
1313	656.0000	656.0000	-0.450	-24.84
1314	656.5000	656.5000	-0.450	-24.81
1315	657.0000	657.0000	-0.450	-24.84
1316	657.5000	657.5000	-0.450	-24.84
1317	658.0000	658.0000	-0.450	-24.81
1318	658.5000	658.5000	-0.450	-24.72
1319	659.0000	659.0000	-0.450	-24.66
1320	659.5000	659.5000	-0.450	-24.66
1321	660.0000	660.0000	-0.450	-24.69
1322	660.5000	660.5000	-0.450	-24.72
1323	661.0000	661.0000	-0.450	-24.72
1324	661.5000	661.5000	-0.450	-24.72
1325	662.0000	662.0000	-0.450	-24.63
1326	662.5000	662.5000	-0.450	-24.63
1327	663.0000	663.0000	-0.450	-24.66
1328	663.5000	663.5000	-0.450	-24.69
1329	664.0000	664.0000	-0.450	-24.66
1330	664.5000	664.5000	-0.450	-24.60
1331	665.0000	665.0000	-0.450	-24.54
1332	665.5000	665.5000	-0.450	-24.54
1333	666.0000	666.0000	-0.450	-24.54
1334	666.5000	666.5000	-0.450	-24.57
1335	667.0000	667.0000	-0.450	-24.57
1336	667.5000	667.5000	-0.450	-24.63
1337	668.0000	668.0000	-0.450	-24.69
1338	668.5000	668.5000	-0.450	-24.66
1339	669.0000	669.0000	-0.450	-24.57
1340	669.5000	669.5000	-0.450	-24.54
1341	670.0000	670.0000	-0.450	-24.51
1342	670.5000	670.5000	-0.450	-24.75
1343	671.0000	671.0000	-0.450	-24.93
1344	671.5000	671.5000	-0.450	-24.99
1345	672.0000	672.0000	-0.450	-25.03
1346	672.5000	672.5000	-0.450	-25.03
1347	673.0000	673.0000	-0.450	-25.03
1348	673.5000	673.5000	-0.450	-24.99
1349	674.0000	674.0000	-0.450	-24.90
1350	674.5000	674.5000	-0.450	-24.84
1351	675.0000	675.0000	-0.450	-24.84
1352	675.5000	675.5000	-0.450	-24.84
1353	676.0000	676.0000	-0.450	-24.84
1354	676.5000	676.5000	-0.450	-24.87
1355	677.0000	677.0000	-0.450	-24.84
1356	677.5000	677.5000	-0.450	-24.78
1357	678.0000	678.0000	-0.450	-24.75
1358	678.5000	678.5000	-0.450	-24.72
1359	679.0000	679.0000	-0.450	-24.72
1360	679.5000	679.5000	-0.450	-24.72
1361	680.0000	680.0000	-0.450	-24.69
1362	680.5000	680.5000	-0.450	-24.69
1363	681.0000	681.0000	-0.450	-24.60
1364	681.5000	681.5000	-0.450	-24.57
1365	682.0000	682.0000	-0.450	-24.57
1366	682.5000	682.5000	-0.450	-24.60
1367	683.0000	683.0000	-0.450	-24.63
1368	683.5000	683.5000	-0.450	-24.60
1369	684.0000	684.0000	-0.450	-24.60
1370	684.5000	684.5000	-0.450	-24.57
1371	685.0000	685.0000	-0.450	-24.57
1372	685.5000	685.5000	-0.450	-24.57
1373	686.0000	686.0000	-0.450	-24.51
1374	686.5000	686.5000	-0.450	-24.45
1375	687.0000	687.0000	-0.450	-24.38
1376	687.5000	687.5000	-0.450	-24.38
1377	688.0000	688.0000	-0.450	-24.45
1378	688.5000	688.5000	-0.450	-24.45
1379	689.0000	689.0000	-0.450	-24.41
1380	689.5000	689.5000	-0.450	-24.35
1381	690.0000	690.0000	-0.450	-24.35
1382	690.5000	690.5000	-0.450	-24.35
1383	691.0000	691.0000	-0.450	-24.38
1384	691.5000	691.5000	-0.450	-24.41
1385	692.0000	692.0000	-0.450	-24.41
1386	692.5000	692.5000	-0.450	-24.38
1387	693.0000	693.0000	-0.450	-24.38
1388	693.5000	693.5000	-0.450	-24.38
1389	694.0000	694.0000	-0.450	-24.35
1390	694.5000	694.5000	-0.450	-24.35
1391	695.0000	695.0000	-0.450	-24.35
1392	695.5000	695.5000	-0.450	-24.35
1393	696.0000	696.0000	-0.450	-24.32
1394	696.5000	696.5000	-0.450	-24.29
1395	697.0000	697.0000	-0.450	-24.23
1396	697.5000	697.5000	-0.450	-24.17
1397	698.0000	698.0000	-0.450	-24.14
1398	698.5000	698.5000	-0.450	-24.11
1399	699.0000	699.0000	-0.450	-24.11
1400	699.5000	699.5000	-0.450	-24.14
1401	700.0000	700.0000	-0.450	-24.11
1402	700.5000	700.5000	-0.450	-24.14
1403	701.0000	701.0000	-0.450	-24.17
1404	701.5000	701.5000	-0.450	-24.23
1405	702.0000	702.0000	-0.450	-24.20
1406	702.5000	702.5000	-0.450	-24.20
1407	703.0000	703.0000	-0.450	-24.17
1408	703.5000	703.5000	-0.450	-24.14
1409	704.0000	704.0000	-0.450	-24.08
1410	704.5000	704.5000	-0.450	-24.05
1411	705.0000	705.0000	-0.450	-24.02
1412	705.5000	705.5000	-0.450	-24.02
1413	706.0000	706.0000	-0.450	-24.08
1414	706.5000	706.5000	-0.450	-24.11
1415	707.0000	707.0000	-0.450	-24.11
1416	707.5000	707.5000	-0.450	-24.08
1417	708.0000	708.0000	-0.450	-24.02
1418	708.5000	708.5000	-0.450	-23.96
1419	709.0000	709.0000	-0.450	-23.96
1420	709.5000	709.5000	-0.450	-24.02
1421	710.0000	710.0000	-0.450	-24.02
1422	710.5000	710.5000	-0.450	-24.02
1423	711.0000	711.0000	-0.450	-23.99
1424	711.5000	711.5000	-0.450	-23.99
1425	712.0000	712.0000	-0.450	-24.02
1426	712.5000	712.5000	-0.450	-24.05
1427	713.0000	713.0000	-0.450	-24.08
1428	713.5000	713.5000	-0.450	-24.02
1429	714.0000	714.0000	-0.450	-23.96
1430	714.5000	714.5000	-0.450	-23.93
1431	715.0000	715.0000	-0.450	-23.93
1432	715.5000	715.5000	-0.450	-23.90
1433	716.0000	716.0000	-0.450	-23.93
1434	716.5000	716.5000	-0.450	-23.93
1435	717.0000	717.0000	-0.450	-23.90
1436	717.5000	717.5000	-0.450	-23.93
1437	718.0000	718.0000	-0.543	-26.49
1438	718.5000	718.5000	-0.540	-51.30
1439	719.0000	719.0000	-0.540	-69.70
1440	719.5000	719.5000	-0.540	-74.80
1441	720.0000	720.0000	-0.540	-72.36
1442	720.5000	720.5000	-0.540	-67.90
1443	721.0000	721.0000	-0.540	-64.00
1444	721.5000	721.5000	-0.540	-61.22
1445	722.0000	722.0000	-0.540	-59.27
1446	722.5000	722.5000	-0.540	-57.74
1447	723.0000	723.0000	-0.540	-56.55
1448	723.5000	723.5000	-0.540	-55.42
1449	724.0000	724.0000	-0.540	-54.35
1450	724.5000	724.5000	-0.540	-53.41
1451	725.0000	725.0000	-0.540	-52.55
1452	725.5000	725.5000	-0.540	-51.79
1453	726.0000	726.0000	-0.540	-51.03
1454	726.5000	726.5000	-0.540	-50.29
1455	727.0000	727.0000	-0.540	-49.62
1456	727.5000	727.5000	-0.540	-49.07
1457	728.0000	728.0000	-0.540	-48.59
1458	728.5000	728.5000	-0.540	-48.04
1459	729.0000	729.0000	-0.540	-47.52
1460	729.5000	729.5000	-0.540	-47.00
1461	730.0000	730.0000	-0.540	-46.54
1462	730.5000	730.5000	-0.540	-46.08
1463	731.0000	731.0000	-0.540	-45.72
1464	731.5000	731.5000	-0.540	-45.38
1465	732.0000	732.0000	-0.540	-45.08
1466	732.5000	732.5000	-0.540	-44.74
1467	733.0000	733.0000	-0.540	-44.40
1468	733.5000	733.5000	-0.540	-44.13
1469	734.0000	734.0000	-0.540	-43.86
1470	734.5000	734.5000	-0.540	-43.61
1471	735.0000	735.0000	-0.540	-43.37
1472	735.5000	735.5000	-0.540	-43.09
1473	736.0000	736.0000	-0.540	-42.82
1474	736.5000	736.5000	-0.540	-42.54
1475	737.0000	737.0000	-0.540	-42.30
1476	737.5000	737.5000	-0.540	-42.05
1477	738.0000	738.0000	-0.540	-41.84
1478	738.5000	738.5000	-0.540	-41.72
1479	739.0000	739.0000	-0.540	-41.57
1480	739.5000	739.5000	-0.540	-41.38
1481	740.0000	740.0000	-0.540	-41.17
1482	740.5000	740.5000	-0.540	-40.99
1483	741.0000	741.0000	-0.540	-40.80
1484	741.5000	741.5000	-0.540	-40.62
1485	742.0000	742.0000	-0.540	-40.47
1486	742.5000	742.5000	-0.540	-40.31
1487	743.0000	743.0000	-0.540	-40.16
1488	743.5000	743.5000	-0.540	-39.98
1489	744.0000	744.0000	-0.540	-39.83
1490	744.5000	744.5000	-0.540	-39.77
1491	745.0000	745.0000	-0.540	-39.67
1492	745.5000	745.5000	-0.540	-39.52
1493	746.0000	746.0000	-0.540	-39.37
1494	746.5000	746.5000	-0.540	-39.25
1495	747.0000	747.0000	-0.540	-39.12
1496	747.5000	747.5000	-0.540	-39.06
1497	748.0000	748.0000	-0.540	-38.94
1498	748.5000	748.5000	-0.540	-38.82
1499	749.0000	749.0000	-0.540	-38.73
1500	749.5000	749.5000	-0.540	-38.64
1	749.5000	0.0000	-0.540	-38.64
2	750.0000	0.5000	-0.540	-38.58
3	750.5000	1.0000	-0.540	-38.48
4	751.0000	1.5000	-0.540	-38.36
5	751.5000	2.0000	-0.540	-38.27
6	752.0000	2.5000	-0.540	-38.18
7	752.5000	3.0000	-0.540	-38.09
8	753.0000	3.5000	-0.540	-38.03
9	753.5000	4.0000	-0.540	-37.87
10	754.0000	4.5000	-0.540	-37.72
11	754.5000	5.0000	-0.540	-37.63
12	755.0000	5.5000	-0.540	-37.54
13	755.5000	6.0000	-0.540	-37.51
14	756.0000	6.5000	-0.540	-37.54
15	756.5000	7.0000	-0.540	-37.39
16	757.0000	7.5000	-0.540	-37.29
17	757.5000	8.0000	-0.540	-37.20
18	758.0000	8.5000	-0.540	-37.17
19	758.5000	9.0000	-0.540	-37.11
20	759.0000	9.5000	-0.540	-37.02
21	759.5000	10.0000	-0.540	-36.93
22	760.0000	10.5000	-0.540	-36.84
23	760.5000	11.0000	-0.540	-36.77
24	761.0000	11.5000	-0.540	-36.68
25	761.5000	12.0000	-0.540	-36.65
26	762.0000	12.5000	-0.540	-36.65
27	762.5000	13.0000	-0.540	-36.62
28	763.0000	13.5000	-0.540	-36.56
29	763.5000	14.0000	-0.540	-36.50
30	764.0000	14.5000	-0.540	-36.44
31	764.5000	15.0000	-0.540	-36.38
32	765.0000	15.5000	-0.540	-36.32
33	765.5000	16.0000	-0.540	-36.26
34	766.0000	16.5000	-0.540	-36.16
35	766.5000	17.0000	-0.540	-36.07
36	767.0000	17.5000	-0.540	-36.04
37	767.5000	18.0000	-0.540	-36.07
38	768.0000	18.5000	-0.540	-36.01
39	768.5000	19.0000	-0.540	-35.92
40	769.0000	19.5000	-0.540	-35.89
41	769.5000	20.0000	-0.540	-35.86
42	770.0000	20.5000	-0.540	-35.77
43	770.5000	21.0000	-0.540	-35.71
44	771.0000	21.5000	-0.540	-35.71
45	771.5000	22.0000	-0.540	-35.62
46	772.0000	22.5000	-0.540	-35.58
47	772.5000	23.0000	-0.540	-35.58
48	773.0000	23.5000	-0.540	-35.58
49	773.5000	24.0000	-0.540	-35.49
50	774.0000	24.5000	-0.540	-35.40
51	774.5000	25.0000	-0.540	-35.34
52	775.0000	25.5000	-0.540	-35.22
53	775.5000	26.0000	-0.540	-35.13
54	776.0000	26.5000	-0.540	-35.10
55	776.5000	27.0000	-0.540	-35.07
56	777.0000	27.5000	-0.540	-35.04
57	777.5000	28.0000	-0.540	-35.04
58	778.0000	28.5000	-0.540	-35.04
59	778.5000	29.0000	-0.540	-35.00
60	779.0000	29.5000	-0.540	-34.94
61	779.5000	30.0000	-0.540	-34.91
62	780.0000	30.5000	-0.540	-34.85
63	780.5000	31.0000	-0.540	-34.85
64	781.0000	31.5000	-0.540	-34.85
65	781.5000	32.0000	-0.540	-34.82
66	782.0000	32.5000	-0.540	-34.79
67	782.5000	33.0000	-0.540	-34.76
68	783.0000	33.5000	-0.540	-34.70
69	783.5000	34.0000	-0.540	-34.64
70	784.0000	34.5000	-0.540	-34.58
71	784.5000	35.0000	-0.540	-34.58
72	785.0000	35.5000	-0.540	-34.58
73	785.5000	36.0000	-0.540	-34.58
74	786.0000	36.5000	-0.540	-34.58
75	786.5000	37.0000	-0.540	-34.58
76	787.0000	37.5000	-0.540	-34.52
77	787.5000	38.0000	-0.540	-34.49
78	788.0000	38.5000	-0.540	-34.39
79	788.5000	39.0000	-0.540	-34.36
80	789.0000	39.5000	-0.540	-34.36
81	789.5000	40.0000	-0.540	-34.36
82	790.0000	40.5000	-0.540	-34.33
83	790.5000	41.0000	-0.540	-34.33
84	791.0000	41.5000	-0.540	-34.30
85	791.5000	42.0000	-0.540	-34.27
86	792.0000	42.5000	-0.540	-34.21
87	792.5000	43.0000	-0.540	-34.18
88	793.0000	43.5000	-0.540	-34.15
89	793.5000	44.0000	-0.540	-34.18
90	794.0000	44.5000	-0.540	-34.18
91	794.5000	45.0000	-0.540	-34.12
92	795.0000	45.5000	-0.540	-34.15
93	795.5000	46.0000	-0.540	-34.12
94	796.0000	46.5000	-0.540	-34.03
95	796.5000	47.0000	-0.540	-33.91
96	797.0000	47.5000	-0.540	-33.85
97	797.5000	48.0000	-0.540	-33.81
98	798.0000	48.5000	-0.540	-33.81
99	798.5000	49.0000	-0.540	-33.91
100	799.0000	49.5000	-0.540	-33.85
101	799.5000	50.0000	-0.540	-33.75
102	800.0000	50.5000	-0.540	-33.72
103	800.5000	51.0000	-0.540	-33.69
104	801.0000	51.5000	-0.540	-33.69
105	801.5000	52.0000	-0.540	-33.69
106	802.0000	52.5000	-0.540	-33.66
107	802.5000	53.0000	-0.540	-33.66
108	803.0000	53.5000	-0.540	-33.60
109	803.5000	54.0000	-0.540	-33.57
110	804.0000	54.5000	-0.540	-33.57
111	804.5000	55.0000	-0.540	-33.60
112	805.0000	55.5000	-0.540	-33.60
113	805.5000	56.0000	-0.540	-33.54
114	806.0000	56.5000	-0.540	-33.54
115	806.5000	57.0000	-0.540	-33.54
116	807.0000	57.5000	-0.540	-33.57
117	807.5000	58.0000	-0.540	-33.57
118	808.0000	58.5000	-0.540	-33.57
119	808.5000	59.0000	-0.540	-33.51
120	809.0000	59.5000	-0.540	-33.45
121	809.5000	60.0000	-0.540	-33.36
122	810.0000	60.5000	-0.540	-33.27
123	810.5000	61.0000	-0.540	-33.20
124	811.0000	61.5000	-0.540	-33.30
125	811.5000	62.0000	-0.540	-33.27
126	812.0000	62.5000	-0.540	-33.20
127	812.5000	63.0000	-0.540	-33.17
128	813.0000	63.5000	-0.540	-33.20
129	813.5000	64.0000	-0.540	-33.20
130	814.0000	64.5000	-0.540	-33.14
131	814.5000	65.0000	-0.540	-33.17
132	815.0000	65.5000	-0.540	-33.14
133	815.5000	66.0000	-0.540	-33.05
134	816.0000	66.5000	-0.540	-32.96
135	816.5000	67.0000	-0.540	-32.93
136	817.0000	67.5000	-0.540	-32.93
137	817.5000	68.0000	-0.540	-32.93
138	818.0000	68.5000	-0.540	-32.90
139	818.5000	69.0000	-0.540	-32.87
140	819.0000	69.5000	-0.540	-32.87
141	819.5000	70.0000	-0.540	-32.84
142	820.0000	70.5000	-0.540	-32.84
143	820.5000	71.0000	-0.540	-32.84
144	821.0000	71.5000	-0.540	-32.84
145	821.5000	72.0000	-0.540	-32.84
146	822.0000	72.5000	-0.540	-32.87
147	822.5000	73.0000	-0.540	-32.93
148	823.0000	73.5000	-0.540	-32.99
149	823.5000	74.0000	-0.540	-32.99
150	824.0000	74.5000	-0.540	-32.99
151	824.5000	75.0000	-0.540	-32.99
152	825.0000	75.5000	-0.540	-32.96
153	825.5000	76.0000	-0.540	-32.90
154	826.0000	76.5000	-0.540	-32.81
155	826.5000	77.0000	-0.540	-32.72
156	827.0000	77.5000	-0.540	-32.69
157	827.5000	78.0000	-0.540	-32.78
158	828.0000	78.5000	-0.540	-32.78
159	828.5000	79.0000	-0.540	-32.72
160	829.0000	79.5000	-0.540	-32.62
161	829.5000	80.0000	-0.540	-32.59
162	830.0000	80.5000	-0.540	-32.56
163	830.5000	81.0000	-0.540	-32.53
164	831.0000	81.5000	-0.540	-32.59
165	831.5000	82.0000	-0.540	-32.62
166	832.0000	82.5000	-0.540	-32.53
167	832.5000	83.0000	-0.540	-32.47
168	833.0000	83.5000	-0.540	-32.44
169	833.5000	84.0000	-0.540	-32.41
170	834.0000	84.5000	-0.540	-32.41
171	834.5000	85.0000	-0.540	-32.41
172	835.0000	85.5000	-0.540	-32.44
173	835.5000	86.0000	-0.540	-32.44
174	836.0000	86.5000	-0.540	-32.41
175	836.5000	87.0000	-0.540	-32.41
176	837.0000	87.5000	-0.540	-32.38
177	837.5000	88.0000	-0.540	-32.35
178	838.0000	88.5000	-0.540	-32.35
179	838.5000	89.0000	-0.540	-32.38
180	839.0000	89.5000	-0.540	-32.38
181	839.5000	90.0000	-0.540	-32.32
182	840.0000	90.5000	-0.540	-32.29
183	840.5000	91.0000	-0.540	-32.26
184	841.0000	91.5000	-0.540	-32.29
185	841.5000	92.0000	-0.540	-32.26
186	842.0000	92.5000	-0.540	-32.26
187	842.5000	93.0000	-0.540	-32.32
188	843.0000	93.5000	-0.540	-32.29
189	843.5000	94.0000	-0.540	-32.29
190	844.0000	94.5000	-0.540	-32.32
191	844.5000	95.0000	-0.540	-32.29
192	845.0000	95.5000	-0.540	-32.23
193	845.5000	96.0000	-0.540	-32.20
194	846.0000	96.5000	-0.540	-32.17
195	846.5000	97.0000	-0.540	-32.20
196	847.0000	97.5000	-0.540	-32.20
197	847.5000	98.0000	-0.540	-32.14
198	848.0000	98.5000	-0.540	-32.04
199	848.5000	99.0000	-0.540	-31.98
200	849.0000	99.5000	-0.540	-31.98
201	849.5000	100.0000	-0.540	-32.01
202	850.0000	100.5000	-0.540	-32.01
203	850.5000	101.0000	-0.540	-31.98
204	851.0000	101.5000	-0.540	-32.01
205	851.5000	102.0000	-0.540	-32.04
206	852.0000	102.5000	-0.540	-32.01
207	852.5000	103.0000	-0.540	-32.04
208	853.0000	103.5000	-0.540	-32.07
209	853.5000	104.0000	-0.540	-32.11
210	854.0000	104.5000	-0.540	-32.04
211	854.5000	105.0000	-0.540	-31.98
212	855.0000	105.5000	-0.540	-32.04
213	855.5000	106.0000	-0.540	-32.04
214	856.0000	106.5000	-0.540	-31.98
215	856.5000	107.0000	-0.540	-31.95
216	857.0000	107.5000	-0.540	-31.95
217	857.5000	108.0000	-0.540	-31.92
218	858.0000	108.5000	-0.540	-31.92
219	858.5000	109.0000	-0.540	-31.95
220	859.0000	109.5000	-0.540	-31.89
221	859.5000	110.0000	-0.540	-31.89
222	860.0000	110.5000	-0.540	-31.89
223	860.5000	111.0000	-0.540	-31.86
224	861.0000	111.5000	-0.540	-31.83
225	861.5000	112.0000	-0.540	-31.74
226	862.0000	112.5000	-0.540	-31.65
227	862.5000	113.0000	-0.540	-31.62
228	863.0000	113.5000	-0.540	-31.62
229	863.5000	114.0000	-0.540	-31.65
230	864.0000	114.5000	-0.540	-31.68
231	864.5000	115.0000	-0.540	-31.71
232	865.0000	115.5000	-0.540	-31.74
233	865.5000	116.0000	-0.540	-31.77
234	866.0000	116.5000	-0.540	-31.71
235	866.5000	117.0000	-0.540	-31.71
236	867.0000	117.5000	-0.540	-31.68
237	867.5000	118.0000	-0.540	-31.65
238	868.0000	118.5000	-0.540	-31.65
239	868.5000	119.0000	-0.540	-31.65
240	869.0000	119.5000	-0.540	-31.56
241	869.5000	120.0000	-0.540	-31.53
242	870.0000	120.5000	-0.540	-31.56
243	870.5000	121.0000	-0.540	-31.65
244	871.0000	121.5000	-0.540	-31.65
245	871.5000	122.0000	-0.540	-31.65
246	872.0000	122.5000	-0.540	-31.65
247	872.5000	123.0000	-0.540	-31.71
248	873.0000	123.5000	-0.540	-31.74
249	873.5000	124.0000	-0.540	-31.71
250	874.0000	124.5000	-0.540	-31.65
251	874.5000	125.0000	-0.540	-31.56
252	875.0000	125.5000	-0.540	-31.65
253	875.5000	126.0000	-0.540	-31.86
254	876.0000	126.5000	-0.540	-32.04
255	876.5000	127.0000	-0.540	-32.20
256	877.0000	127.5000	-0.540	-32.17
257	877.5000	128.0000	-0.540	-32.07
258	878.0000	128.5000	-0.540	-31.92
259	878.5000	129.0000	-0.540	-31.92
260	879.0000	129.5000	-0.540	-31.95
261	879.5000	130.0000	-0.540	-31.98
262	880.0000	130.5000	-0.540	-31.92
263	880.5000	131.0000	-0.540	-31.83
264	881.0000	131.5000	-0.540	-31.83
265	881.5000	132.0000	-0.540	-31.86
266	882.0000	132.5000	-0.540	-31.89
267	882.5000	133.0000	-0.540	-31.92
268	883.0000	133.5000	-0.540	-31.89
269	883.5000	134.0000	-0.540	-31.86
270	884.0000	134.5000	-0.540	-31.83
271	884.5000	135.0000	-0.540	-31.77
272	885.0000	135.5000	-0.540	-31.68
273	885.5000	136.0000	-0.540	-31.62
274	886.0000	136.5000	-0.540	-31.62
275	886.5000	137.0000	-0.540	-31.65
276	887.0000	137.5000	-0.540	-31.65
277	887.5000	138.0000	-0.540	-31.68
278	888.0000	138.5000	-0.540	-31.71
279	888.5000	139.0000	-0.540	-31.59
280	889.0000	139.5000	-0.540	-31.46
281	889.5000	140.0000	-0.540	-31.46
282	890.0000	140.5000	-0.540	-31.43
283	890.5000	141.0000	-0.540	-31.46
284	891.0000	141.5000	-0.540	-31.43
285	891.5000	142.0000	-0.540	-31.46
286	892.0000	142.5000	-0.540	-31.50
287	892.5000	143.0000	-0.540	-31.46
288	893.0000	143.5000	-0.540	-31.40
289	893.5000	144.0000	-0.540	-31.46
290	894.0000	144.5000	-0.540	-31.46
291	894.5000	145.0000	-0.540	-31.40
292	895.0000	145.5000	-0.540	-31.40
293	895.5000	146.0000	-0.540	-31.43
294	896.0000	146.5000	-0.540	-31.34
295	896.5000	147.0000	-0.540	-31.34
296	897.0000	147.5000	-0.540	-31.34
297	897.5000	148.0000	-0.540	-31.40
298	898.0000	148.5000	-0.540	-31.34
299	898.5000	149.0000	-0.540	-31.31
300	899.0000	149.5000	-0.540	-31.28
301	899.5000	150.0000	-0.540	-31.31
302	900.0000	150.5000	-0.540	-31.28
303	900.5000	151.0000	-0.540	-31.22
304	901.0000	151.5000	-0.540	-31.22
305	901.5000	152.0000	-0.540	-31.19
306	902.0000	152.5000	-0.540	-31.19
307	902.5000	153.0000	-0.540	-31.16
308	903.0000	153.5000	-0.540	-31.16
309	903.5000	154.0000	-0.540	-31.19
310	904.0000	154.5000	-0.540	-31.22
311	904.5000	155.0000	-0.540	-31.19
312	905.0000	155.5000	-0.540	-31.19
313	905.5000	156.0000	-0.540	-31.19
314	906.0000	156.5000	-0.540	-31.16
315	906.5000	157.0000	-0.540	-31.19
316	907.0000	157.5000	-0.540	-31.22
317	907.5000	158.0000	-0.540	-31.13
318	908.0000	158.5000	-0.540	-31.13
319	908.5000	159.0000	-0.540	-31.16
320	909.0000	159.5000	-0.540	-31.16
321	909.5000	160.0000	-0.540	-31.07
322	910.0000	160.5000	-0.540	-31.04
323	910.5000	161.0000	-0.540	-31.04
324	911.0000	161.5000	-0.540	-31.07
325	911.5000	162.0000	-0.540	-31.04
326	912.0000	162.5000	-0.540	-31.04
327	912.5000	163.0000	-0.540	-31.04
328	913.0000	163.5000	-0.540	-31.01
329	913.5000	164.0000	-0.540	-30.95
330	914.0000	164.5000	-0.540	-30.92
331	914.5000	165.0000	-0.540	-30.98
332	915.0000	165.5000	-0.540	-30.98
333	915.5000	166.0000	-0.540	-30.95
334	916.0000	166.5000	-0.540	-30.92
335	916.5000	167.0000	-0.540	-30.88
336	917.0000	167.5000	-0.540	-30.82
337	917.5000	168.0000	-0.540	-30.88
338	918.0000	168.5000	-0.540	-30.92
339	918.5000	169.0000	-0.540	-30.88
340	919.0000	169.5000	-0.540	-30.88
341	919.5000	170.0000	-0.540	-30.82
342	920.0000	170.5000	-0.540	-30.82
343	920.5000	171.0000	-0.540	-30.82
344	921.0000	171.5000	-0.540	-30.85
345	921.5000	172.0000	-0.540	-30.88
346	922.0000	172.5000	-0.540	-30.88
347	922.5000	173.0000	-0.540	-30.85
348	923.0000	173.5000	-0.630	-44.65
349	923.5000	174.0000	-0.630	-75.11
350	924.0000	174.5000	-0.630	-90.91
351	924.5000	175.0000	-0.630	-92.84
352	925.0000	175.5000	-0.630	-88.56
353	925.5000	176.0000	-0.630	-83.38
354	926.0000	176.5000	-0.630	-79.29
355	926.5000	177.0000	-0.630	-76.42
356	927.0000	177.5000	-0.630	-74.40
357	927.5000	178.0000	-0.630	-72.79
358	928.0000	178.5000	-0.630	-71.38
359	928.5000	179.0000	-0.630	-70.01
360	929.0000	179.5000	-0.630	-68.70
361	929.5000	180.0000	-0.630	-67.51
362	930.0000	180.5000	-0.630	-66.41
363	930.5000	181.0000	-0.630	-65.46
364	931.0000	181.5000	-0.630	-64.55
365	931.5000	182.0000	-0.630	-63.72
366	932.0000	182.5000	-0.630	-62.93
367	932.5000	183.0000	-0.630	-62.17
368	933.0000	183.5000	-0.630	-61.49
369	933.5000	184.0000	-0.630	-60.82
370	934.0000	184.5000	-0.630	-60.18
371	934.5000	185.0000	-0.630	-59.60
372	935.0000	185.5000	-0.630	-59.05
373	935.5000	186.0000	-0.630	-58.47
374	936.0000	186.5000	-0.630	-57.95
375	936.5000	187.0000	-0.630	-57.47
376	937.0000	187.5000	-0.630	-57.04
377	937.5000	188.0000	-0.630	-56.55
378	938.0000	188.5000	-0.630	-56.15
379	938.5000	189.0000	-0.630	-55.79
380	939.0000	189.5000	-0.630	-55.39
381	939.5000	190.0000	-0.630	-54.99
382	940.0000	190.5000	-0.630	-54.66
383	940.5000	191.0000	-0.630	-54.35
384	941.0000	191.5000	-0.630	-54.05
385	941.5000	192.0000	-0.630	-53.71
386	942.0000	192.5000	-0.630	-53.41
387	942.5000	193.0000	-0.630	-53.13
388	943.0000	193.5000	-0.630	-52.92
389	943.5000	194.0000	-0.630	-52.67
390	944.0000	194.5000	-0.630	-52.40
391	944.5000	195.0000	-0.630	-52.16
392	945.0000	195.5000	-0.630	-51.88
393	945.5000	196.0000	-0.630	-51.61
394	946.0000	196.5000	-0.630	-51.39
395	946.5000	197.0000	-0.630	-51.15
396	947.0000	197.5000	-0.630	-50.90
397	947.5000	198.0000	-0.630	-50.66
398	948.0000	198.5000	-0.630	-50.54
399	948.5000	199.0000	-0.630	-50.36
400	949.0000	199.5000	-0.630	-50.17
401	949.5000	200.0000	-0.630	-50.02
402	950.0000	200.5000	-0.630	-49.90
403	950.5000	201.0000	-0.630	-49.75
404	951.0000	201.5000	-0.630	-49.53
405	951.5000	202.0000	-0.630	-49.35
406	952.0000	202.5000	-0.630	-49.17
407	952.5000	203.0000	-0.630	-48.98
408	953.0000	203.5000	-0.630	-48.83
409	953.5000	204.0000	-0.630	-48.71
410	954.0000	204.5000	-0.630	-48.59
411	954.5000	205.0000	-0.630	-48.46
412	955.0000	205.5000	-0.630	-48.34
413	955.5000	206.0000	-0.630	-48.25
414	956.0000	206.5000	-0.630	-48.07
415	956.5000	207.0000	-0.630	-47.91
416	957.0000	207.5000	-0.630	-47.79
417	957.5000	208.0000	-0.630	-47.67
418	958.0000	208.5000	-0.630	-47.58
419	958.5000	209.0000	-0.630	-47.52
420	959.0000	209.5000	-0.630	-47.46
421	959.5000	210.0000	-0.630	-47.36
422	960.0000	210.5000	-0.630	-47.24
423	960.5000	211.0000	-0.630	-47.15
424	961.0000	211.5000	-0.630	-47.00
425	961.5000	212.0000	-0.630	-46.91
426	962.0000	212.5000	-0.630	-46.75
427	962.5000	213.0000	-0.630	-46.69
428	963.0000	213.5000	-0.630	-46.63
429	963.5000	214.0000	-0.630	-46.57
430	964.0000	214.5000	-0.630	-46.42
431	964.5000	215.0000	-0.630	-46.24
432	965.0000	215.5000	-0.630	-46.14
433	965.5000	216.0000	-0.630	-46.05
434	966.0000	216.5000	-0.630	-45.96
435	966.5000	217.0000	-0.630	-45.93
436	967.0000	217.5000	-0.630	-45.87
437	967.5000	218.0000	-0.630	-45.81
438	968.0000	218.5000	-0.630	-45.75
439	968.5000	219.0000	-0.630	-45.72
440	969.0000	219.5000	-0.630	-45.63
441	969.5000	220.0000	-0.630	-45.47
442	970.0000	220.5000	-0.630	-45.35
443	970.5000	221.0000	-0.630	-45.26
444	971.0000	221.5000	-0.630	-45.29
445	971.5000	222.0000	-0.630	-45.29
446	972.0000	222.5000	-0.630	-45.20
447	972.5000	223.0000	-0.630	-45.17
448	973.0000	223.5000	-0.630	-45.17
449	973.5000	224.0000	-0.630	-45.11
450	974.0000	224.5000	-0.630	-45.01
451	974.5000	225.0000	-0.630	-44.95
452	975.0000	225.5000	-0.630	-44.86
453	975.5000	226.0000	-0.630	-44.80
454	976.0000	226.5000	-0.630	-44.74
455	976.5000	227.0000	-0.630	-44.71
456	977.0000	227.5000	-0.630	-44.62
457	977.5000	228.0000	-0.630	-44.53
458	978.0000	228.5000	-0.630	-44.53
459	978.5000	229.0000	-0.630	-44.40
460	979.0000	229.5000	-0.630	-44.34
461	979.5000	230.0000	-0.630	-44.28
462	980.0000	230.5000	-0.630	-44.31
463	980.5000	231.0000	-0.630	-44.31
464	981.0000	231.5000	-0.630	-44.28
465	981.5000	232.0000	-0.630	-44.22
466	982.0000	232.5000	-0.630	-44.13
467	982.5000	233.0000	-0.630	-44.04
468	983.0000	233.5000	-0.630	-44.07
469	983.5000	234.0000	-0.630	-43.98
470	984.0000	234.5000	-0.630	-43.92
471	984.5000	235.0000	-0.630	-43.89
472	985.0000	235.5000	-0.630	-43.89
473	985.5000	236.0000	-0.630	-43.86
474	986.0000	236.5000	-0.630	-43.86
475	986.5000	237.0000	-0.630	-43.86
476	987.0000	237.5000	-0.630	-43.89
477	987.5000	238.0000	-0.630	-43.82
478	988.0000	238.5000	-0.630	-43.73
479	988.5000	239.0000	-0.630	-43.61
480	989.0000	239.5000	-0.630	-43.55
481	989.5000	240.0000	-0.630	-43.52
482	990.0000	240.5000	-0.630	-43.43
483	990.5000	241.0000	-0.630	-43.31
484	991.0000	241.5000	-0.630	-43.18
485	991.5000	242.0000	-0.630	-43.18
486	992.0000	242.5000	-0.630	-43.18
487	992.5000	243.0000	-0.630	-43.15
488	993.0000	243.5000	-0.630	-43.15
489	993.5000	244.0000	-0.630	-43.12
490	994.0000	244.5000	-0.630	-43.12
491	994.5000	245.0000	-0.630	-43.09
492	995.0000	245.5000	-0.630	-42.97
493	995.5000	246.0000	-0.630	-42.88
494	996.0000	246.5000	-0.630	-42.88
495	996.5000	247.0000	-0.630	-42.88
496	997.0000	247.5000	-0.630	-42.91
497	997.5000	248.0000	-0.630	-42.91
[truncated: 1,804 more rows]
