# Supplementary material for: Tissue engineering the human auricle by auricular chondrocyte-mesenchymal stem cell co-implantation
Source: PLoS One. 2018 Oct 24;13(10):e0202356. doi: 10.1371/journal.pone.0202356 (PMC6200177; doi:10.1371/journal.pone.0202356)
Supplement: S6 File — Raw data outputs for confined compression testing. (ZIP) [file pone.0202356.s010.zip › Raw Mechanical Data/HuCo4_M3.TXT]

C:\Documents and Settings\Administrator.ENDURATE-VA4UUF\Desktop\Ben Cohen\HuCo4_M3.TXT
Points	Elapsed Time	Scan Time	Disp	Load1
	Sec	Sec	mm	g
1	0.0000	0.0000	0.025	-4.61
2	0.5000	0.5000	0.025	-4.76
3	1.0000	1.0000	0.025	-4.97
4	1.5000	1.5000	0.025	-5.07
5	2.0000	2.0000	0.025	-5.04
6	2.5000	2.5000	-0.002	-5.43
7	3.0000	3.0000	0.000	-7.66
8	3.5000	3.5000	0.000	-9.16
9	4.0000	4.0000	0.000	-9.67
10	4.5000	4.5000	0.000	-9.58
11	5.0000	5.0000	0.000	-9.37
12	5.5000	5.5000	0.000	-9.13
13	6.0000	6.0000	0.000	-8.97
14	6.5000	6.5000	0.000	-8.88
15	7.0000	7.0000	0.000	-8.82
16	7.5000	7.5000	0.000	-8.76
17	8.0000	8.0000	0.000	-8.76
18	8.5000	8.5000	0.000	-8.76
19	9.0000	9.0000	0.000	-8.73
20	9.5000	9.5000	0.000	-8.67
21	10.0000	10.0000	0.000	-8.70
22	10.5000	10.5000	-0.000	-9.06
23	11.0000	11.0000	-0.000	-9.40
24	11.5000	11.5000	-0.000	-9.49
25	12.0000	12.0000	-0.000	-9.43
26	12.5000	12.5000	-0.000	-9.34
27	13.0000	13.0000	-0.000	-9.31
28	13.5000	13.5000	-0.000	-9.22
29	14.0000	14.0000	-0.000	-9.16
30	14.5000	14.5000	-0.000	-9.09
31	15.0000	15.0000	-0.000	-9.06
32	15.5000	15.5000	-0.000	-9.06
33	16.0000	16.0000	-0.000	-9.06
34	16.5000	16.5000	-0.000	-9.06
35	17.0000	17.0000	-0.000	-9.00
36	17.5000	17.5000	-0.000	-9.00
37	18.0000	18.0000	-0.000	-9.00
38	18.5000	18.5000	-0.000	-8.97
39	19.0000	19.0000	-0.000	-8.97
40	19.5000	19.5000	-0.000	-8.97
41	20.0000	20.0000	-0.000	-8.91
42	20.5000	20.5000	-0.000	-8.91
43	21.0000	21.0000	-0.000	-8.88
44	21.5000	21.5000	-0.000	-8.88
45	22.0000	22.0000	-0.000	-8.91
46	22.5000	22.5000	-0.000	-8.91
47	23.0000	23.0000	-0.000	-8.82
48	23.5000	23.5000	-0.000	-8.82
49	24.0000	24.0000	-0.000	-8.82
50	24.5000	24.5000	-0.000	-8.82
51	25.0000	25.0000	-0.000	-8.79
52	25.5000	25.5000	-0.000	-8.76
53	26.0000	26.0000	-0.000	-8.70
54	26.5000	26.5000	-0.000	-8.70
55	27.0000	27.0000	-0.000	-8.73
56	27.5000	27.5000	-0.000	-8.73
57	28.0000	28.0000	-0.000	-8.73
58	28.5000	28.5000	-0.000	-8.70
59	29.0000	29.0000	-0.000	-8.67
60	29.5000	29.5000	-0.000	-8.64
61	30.0000	30.0000	-0.000	-8.64
62	30.5000	30.5000	-0.000	-8.64
63	31.0000	31.0000	-0.000	-8.67
64	31.5000	31.5000	-0.000	-8.67
65	32.0000	32.0000	-0.000	-8.67
66	32.5000	32.5000	-0.000	-8.64
67	33.0000	33.0000	-0.000	-8.64
68	33.5000	33.5000	-0.000	-8.61
69	34.0000	34.0000	-0.000	-8.61
70	34.5000	34.5000	-0.000	-8.61
71	35.0000	35.0000	-0.000	-8.61
72	35.5000	35.5000	-0.000	-8.61
73	36.0000	36.0000	-0.000	-8.67
74	36.5000	36.5000	-0.000	-8.70
75	37.0000	37.0000	-0.070	-10.99
76	37.5000	37.5000	-0.070	-14.22
77	38.0000	38.0000	-0.070	-15.66
78	38.5000	38.5000	-0.070	-15.69
79	39.0000	39.0000	-0.070	-15.20
80	39.5000	39.5000	-0.070	-14.65
81	40.0000	40.0000	-0.070	-14.25
82	40.5000	40.5000	-0.070	-13.95
83	41.0000	41.0000	-0.070	-13.79
84	41.5000	41.5000	-0.070	-13.70
85	42.0000	42.0000	-0.070	-13.58
86	42.5000	42.5000	-0.070	-13.43
87	43.0000	43.0000	-0.070	-13.37
88	43.5000	43.5000	-0.070	-13.25
89	44.0000	44.0000	-0.070	-13.15
90	44.5000	44.5000	-0.070	-13.06
91	45.0000	45.0000	-0.070	-13.03
92	45.5000	45.5000	-0.070	-12.94
93	46.0000	46.0000	-0.070	-12.85
94	46.5000	46.5000	-0.070	-12.79
95	47.0000	47.0000	-0.070	-12.79
96	47.5000	47.5000	-0.070	-12.70
97	48.0000	48.0000	-0.070	-12.63
98	48.5000	48.5000	-0.070	-12.60
99	49.0000	49.0000	-0.070	-12.51
100	49.5000	49.5000	-0.070	-12.48
101	50.0000	50.0000	-0.070	-12.51
102	50.5000	50.5000	-0.070	-12.51
103	51.0000	51.0000	-0.070	-12.42
104	51.5000	51.5000	-0.070	-12.39
105	52.0000	52.0000	-0.070	-12.33
106	52.5000	52.5000	-0.070	-12.33
107	53.0000	53.0000	-0.070	-12.36
108	53.5000	53.5000	-0.070	-12.33
109	54.0000	54.0000	-0.070	-12.27
110	54.5000	54.5000	-0.070	-12.30
111	55.0000	55.0000	-0.070	-12.33
112	55.5000	55.5000	-0.070	-12.30
113	56.0000	56.0000	-0.070	-12.30
114	56.5000	56.5000	-0.070	-12.27
115	57.0000	57.0000	-0.070	-12.21
116	57.5000	57.5000	-0.070	-12.18
117	58.0000	58.0000	-0.070	-12.12
118	58.5000	58.5000	-0.070	-12.09
119	59.0000	59.0000	-0.070	-12.09
120	59.5000	59.5000	-0.070	-12.15
121	60.0000	60.0000	-0.070	-12.15
122	60.5000	60.5000	-0.070	-12.09
123	61.0000	61.0000	-0.070	-11.96
124	61.5000	61.5000	-0.070	-11.87
125	62.0000	62.0000	-0.070	-11.90
126	62.5000	62.5000	-0.070	-11.96
127	63.0000	63.0000	-0.070	-12.02
128	63.5000	63.5000	-0.070	-12.02
129	64.0000	64.0000	-0.070	-12.02
130	64.5000	64.5000	-0.070	-11.93
131	65.0000	65.0000	-0.070	-11.87
132	65.5000	65.5000	-0.070	-11.87
133	66.0000	66.0000	-0.070	-11.87
134	66.5000	66.5000	-0.070	-11.87
135	67.0000	67.0000	-0.070	-11.93
136	67.5000	67.5000	-0.070	-11.96
137	68.0000	68.0000	-0.070	-11.93
138	68.5000	68.5000	-0.070	-11.90
139	69.0000	69.0000	-0.070	-11.90
140	69.5000	69.5000	-0.070	-11.90
141	70.0000	70.0000	-0.070	-11.87
142	70.5000	70.5000	-0.070	-11.84
143	71.0000	71.0000	-0.070	-11.81
144	71.5000	71.5000	-0.070	-11.87
145	72.0000	72.0000	-0.070	-11.87
146	72.5000	72.5000	-0.070	-11.84
147	73.0000	73.0000	-0.070	-11.78
148	73.5000	73.5000	-0.070	-11.69
149	74.0000	74.0000	-0.070	-11.75
150	74.5000	74.5000	-0.070	-11.75
151	75.0000	75.0000	-0.070	-11.75
152	75.5000	75.5000	-0.070	-11.75
153	76.0000	76.0000	-0.070	-11.78
154	76.5000	76.5000	-0.070	-11.81
155	77.0000	77.0000	-0.070	-11.81
156	77.5000	77.5000	-0.070	-11.75
157	78.0000	78.0000	-0.070	-11.72
158	78.5000	78.5000	-0.070	-11.69
159	79.0000	79.0000	-0.070	-11.63
160	79.5000	79.5000	-0.070	-11.63
161	80.0000	80.0000	-0.070	-11.63
162	80.5000	80.5000	-0.070	-11.66
163	81.0000	81.0000	-0.070	-11.69
164	81.5000	81.5000	-0.070	-11.60
165	82.0000	82.0000	-0.070	-11.57
166	82.5000	82.5000	-0.070	-11.60
167	83.0000	83.0000	-0.070	-11.63
168	83.5000	83.5000	-0.070	-11.57
169	84.0000	84.0000	-0.070	-11.51
170	84.5000	84.5000	-0.070	-11.54
171	85.0000	85.0000	-0.070	-11.51
172	85.5000	85.5000	-0.070	-11.51
173	86.0000	86.0000	-0.070	-11.54
174	86.5000	86.5000	-0.070	-11.54
175	87.0000	87.0000	-0.070	-11.57
176	87.5000	87.5000	-0.070	-11.54
177	88.0000	88.0000	-0.070	-11.54
178	88.5000	88.5000	-0.070	-11.57
179	89.0000	89.0000	-0.070	-11.60
180	89.5000	89.5000	-0.070	-11.60
181	90.0000	90.0000	-0.070	-11.60
182	90.5000	90.5000	-0.070	-11.57
183	91.0000	91.0000	-0.070	-11.57
184	91.5000	91.5000	-0.070	-11.57
185	92.0000	92.0000	-0.070	-11.57
186	92.5000	92.5000	-0.070	-11.54
187	93.0000	93.0000	-0.070	-11.51
188	93.5000	93.5000	-0.070	-11.54
189	94.0000	94.0000	-0.070	-11.57
190	94.5000	94.5000	-0.070	-11.54
191	95.0000	95.0000	-0.070	-11.51
192	95.5000	95.5000	-0.070	-11.51
193	96.0000	96.0000	-0.070	-11.57
194	96.5000	96.5000	-0.070	-11.63
195	97.0000	97.0000	-0.070	-11.60
196	97.5000	97.5000	-0.070	-11.51
197	98.0000	98.0000	-0.070	-11.47
198	98.5000	98.5000	-0.070	-11.47
199	99.0000	99.0000	-0.070	-11.57
200	99.5000	99.5000	-0.070	-11.63
201	100.0000	100.0000	-0.070	-11.60
202	100.5000	100.5000	-0.070	-11.60
203	101.0000	101.0000	-0.070	-11.57
204	101.5000	101.5000	-0.070	-11.57
205	102.0000	102.0000	-0.070	-11.51
206	102.5000	102.5000	-0.070	-11.54
207	103.0000	103.0000	-0.070	-11.57
208	103.5000	103.5000	-0.070	-11.54
209	104.0000	104.0000	-0.070	-11.51
210	104.5000	104.5000	-0.070	-11.57
211	105.0000	105.0000	-0.070	-11.66
212	105.5000	105.5000	-0.070	-11.69
213	106.0000	106.0000	-0.070	-11.72
214	106.5000	106.5000	-0.070	-11.69
215	107.0000	107.0000	-0.070	-11.63
216	107.5000	107.5000	-0.070	-11.63
217	108.0000	108.0000	-0.070	-11.57
218	108.5000	108.5000	-0.070	-11.57
219	109.0000	109.0000	-0.070	-11.57
220	109.5000	109.5000	-0.070	-11.60
221	110.0000	110.0000	-0.070	-11.60
222	110.5000	110.5000	-0.070	-11.57
223	111.0000	111.0000	-0.070	-11.54
224	111.5000	111.5000	-0.070	-11.54
225	112.0000	112.0000	-0.070	-11.54
226	112.5000	112.5000	-0.070	-11.63
227	113.0000	113.0000	-0.070	-11.63
228	113.5000	113.5000	-0.070	-11.60
229	114.0000	114.0000	-0.070	-11.57
230	114.5000	114.5000	-0.070	-11.57
231	115.0000	115.0000	-0.070	-11.63
232	115.5000	115.5000	-0.070	-11.63
233	116.0000	116.0000	-0.070	-11.57
234	116.5000	116.5000	-0.070	-11.63
235	117.0000	117.0000	-0.070	-11.66
236	117.5000	117.5000	-0.070	-11.66
237	118.0000	118.0000	-0.070	-11.60
238	118.5000	118.5000	-0.070	-11.54
239	119.0000	119.0000	-0.070	-11.54
240	119.5000	119.5000	-0.070	-11.54
241	120.0000	120.0000	-0.070	-11.51
242	120.5000	120.5000	-0.070	-11.47
243	121.0000	121.0000	-0.070	-11.51
244	121.5000	121.5000	-0.070	-11.51
245	122.0000	122.0000	-0.070	-11.51
246	122.5000	122.5000	-0.070	-11.57
247	123.0000	123.0000	-0.070	-11.63
248	123.5000	123.5000	-0.070	-11.57
249	124.0000	124.0000	-0.070	-11.75
250	124.5000	124.5000	-0.070	-12.30
251	125.0000	125.0000	-0.070	-12.63
252	125.5000	125.5000	-0.070	-12.76
253	126.0000	126.0000	-0.070	-12.73
254	126.5000	126.5000	-0.070	-12.63
255	127.0000	127.0000	-0.070	-12.60
256	127.5000	127.5000	-0.070	-12.57
257	128.0000	128.0000	-0.070	-12.51
258	128.5000	128.5000	-0.070	-12.45
259	129.0000	129.0000	-0.070	-12.42
260	129.5000	129.5000	-0.070	-12.45
261	130.0000	130.0000	-0.070	-12.42
262	130.5000	130.5000	-0.070	-12.42
263	131.0000	131.0000	-0.070	-12.45
264	131.5000	131.5000	-0.070	-12.39
265	132.0000	132.0000	-0.070	-12.36
266	132.5000	132.5000	-0.070	-12.33
267	133.0000	133.0000	-0.070	-12.24
268	133.5000	133.5000	-0.070	-12.15
269	134.0000	134.0000	-0.070	-12.15
270	134.5000	134.5000	-0.070	-12.24
271	135.0000	135.0000	-0.070	-12.30
272	135.5000	135.5000	-0.070	-12.30
273	136.0000	136.0000	-0.070	-12.27
274	136.5000	136.5000	-0.070	-12.30
275	137.0000	137.0000	-0.070	-12.30
276	137.5000	137.5000	-0.070	-12.30
277	138.0000	138.0000	-0.070	-12.27
278	138.5000	138.5000	-0.070	-12.24
279	139.0000	139.0000	-0.070	-12.18
280	139.5000	139.5000	-0.070	-12.18
281	140.0000	140.0000	-0.070	-12.15
282	140.5000	140.5000	-0.070	-12.12
283	141.0000	141.0000	-0.070	-12.12
284	141.5000	141.5000	-0.070	-12.21
285	142.0000	142.0000	-0.070	-12.27
286	142.5000	142.5000	-0.070	-12.27
287	143.0000	143.0000	-0.070	-12.30
288	143.5000	143.5000	-0.070	-12.30
289	144.0000	144.0000	-0.070	-12.27
290	144.5000	144.5000	-0.070	-12.24
291	145.0000	145.0000	-0.070	-12.21
292	145.5000	145.5000	-0.070	-12.18
293	146.0000	146.0000	-0.070	-12.15
294	146.5000	146.5000	-0.070	-12.12
295	147.0000	147.0000	-0.070	-12.09
296	147.5000	147.5000	-0.070	-12.15
297	148.0000	148.0000	-0.070	-12.24
298	148.5000	148.5000	-0.070	-12.30
299	149.0000	149.0000	-0.070	-12.33
300	149.5000	149.5000	-0.070	-12.36
301	150.0000	150.0000	-0.070	-12.30
302	150.5000	150.5000	-0.138	-12.76
303	151.0000	151.0000	-0.140	-18.43
304	151.5000	151.5000	-0.140	-22.43
305	152.0000	152.0000	-0.140	-23.44
306	152.5000	152.5000	-0.140	-22.74
307	153.0000	153.0000	-0.140	-21.76
308	153.5000	153.5000	-0.140	-20.91
309	154.0000	154.0000	-0.140	-20.39
310	154.5000	154.5000	-0.140	-19.99
311	155.0000	155.0000	-0.140	-19.65
312	155.5000	155.5000	-0.140	-19.38
313	156.0000	156.0000	-0.140	-19.20
314	156.5000	156.5000	-0.140	-18.98
315	157.0000	157.0000	-0.140	-18.80
316	157.5000	157.5000	-0.140	-18.65
317	158.0000	158.0000	-0.140	-18.49
318	158.5000	158.5000	-0.140	-18.34
319	159.0000	159.0000	-0.140	-18.16
320	159.5000	159.5000	-0.140	-17.98
321	160.0000	160.0000	-0.140	-17.82
322	160.5000	160.5000	-0.140	-17.73
323	161.0000	161.0000	-0.140	-17.67
324	161.5000	161.5000	-0.140	-17.58
325	162.0000	162.0000	-0.140	-17.49
326	162.5000	162.5000	-0.140	-17.40
327	163.0000	163.0000	-0.140	-17.30
328	163.5000	163.5000	-0.140	-17.15
329	164.0000	164.0000	-0.140	-17.06
330	164.5000	164.5000	-0.140	-16.94
331	165.0000	165.0000	-0.140	-16.88
332	165.5000	165.5000	-0.140	-16.88
333	166.0000	166.0000	-0.140	-16.88
334	166.5000	166.5000	-0.140	-16.85
335	167.0000	167.0000	-0.140	-16.79
336	167.5000	167.5000	-0.140	-16.72
337	168.0000	168.0000	-0.140	-16.66
338	168.5000	168.5000	-0.140	-16.60
339	169.0000	169.0000	-0.140	-16.54
340	169.5000	169.5000	-0.140	-16.42
341	170.0000	170.0000	-0.140	-16.33
342	170.5000	170.5000	-0.140	-16.27
343	171.0000	171.0000	-0.140	-16.27
344	171.5000	171.5000	-0.140	-16.24
345	172.0000	172.0000	-0.140	-16.24
346	172.5000	172.5000	-0.140	-16.24
347	173.0000	173.0000	-0.140	-16.17
348	173.5000	173.5000	-0.140	-16.14
349	174.0000	174.0000	-0.140	-16.11
350	174.5000	174.5000	-0.140	-16.02
351	175.0000	175.0000	-0.140	-15.93
352	175.5000	175.5000	-0.140	-15.96
353	176.0000	176.0000	-0.140	-15.93
354	176.5000	176.5000	-0.140	-15.84
355	177.0000	177.0000	-0.140	-15.78
356	177.5000	177.5000	-0.140	-15.78
357	178.0000	178.0000	-0.140	-15.78
358	178.5000	178.5000	-0.140	-15.81
359	179.0000	179.0000	-0.140	-15.81
360	179.5000	179.5000	-0.140	-15.78
361	180.0000	180.0000	-0.140	-15.72
362	180.5000	180.5000	-0.140	-15.69
363	181.0000	181.0000	-0.140	-15.69
364	181.5000	181.5000	-0.140	-15.66
365	182.0000	182.0000	-0.140	-15.59
366	182.5000	182.5000	-0.140	-15.59
367	183.0000	183.0000	-0.140	-15.59
368	183.5000	183.5000	-0.140	-15.59
369	184.0000	184.0000	-0.140	-15.53
370	184.5000	184.5000	-0.140	-15.50
371	185.0000	185.0000	-0.140	-15.47
372	185.5000	185.5000	-0.140	-15.44
373	186.0000	186.0000	-0.140	-15.47
374	186.5000	186.5000	-0.140	-15.50
375	187.0000	187.0000	-0.140	-15.53
376	187.5000	187.5000	-0.140	-15.50
377	188.0000	188.0000	-0.140	-15.44
378	188.5000	188.5000	-0.140	-15.41
379	189.0000	189.0000	-0.140	-15.38
380	189.5000	189.5000	-0.140	-15.35
381	190.0000	190.0000	-0.140	-15.38
382	190.5000	190.5000	-0.140	-15.44
383	191.0000	191.0000	-0.140	-15.41
384	191.5000	191.5000	-0.140	-15.41
385	192.0000	192.0000	-0.140	-15.38
386	192.5000	192.5000	-0.140	-15.47
387	193.0000	193.0000	-0.140	-15.47
388	193.5000	193.5000	-0.140	-15.44
389	194.0000	194.0000	-0.140	-15.44
390	194.5000	194.5000	-0.140	-15.38
391	195.0000	195.0000	-0.140	-15.29
392	195.5000	195.5000	-0.140	-15.20
393	196.0000	196.0000	-0.140	-15.26
394	196.5000	196.5000	-0.140	-15.35
395	197.0000	197.0000	-0.140	-15.35
396	197.5000	197.5000	-0.140	-15.35
397	198.0000	198.0000	-0.140	-15.29
398	198.5000	198.5000	-0.140	-15.23
399	199.0000	199.0000	-0.140	-15.29
400	199.5000	199.5000	-0.140	-15.26
401	200.0000	200.0000	-0.140	-15.26
402	200.5000	200.5000	-0.140	-15.26
403	201.0000	201.0000	-0.140	-15.26
404	201.5000	201.5000	-0.140	-15.32
405	202.0000	202.0000	-0.140	-15.29
406	202.5000	202.5000	-0.140	-15.29
407	203.0000	203.0000	-0.140	-15.26
408	203.5000	203.5000	-0.140	-15.32
409	204.0000	204.0000	-0.140	-15.35
410	204.5000	204.5000	-0.140	-15.35
411	205.0000	205.0000	-0.140	-15.32
412	205.5000	205.5000	-0.140	-15.26
413	206.0000	206.0000	-0.140	-15.23
414	206.5000	206.5000	-0.140	-15.20
415	207.0000	207.0000	-0.140	-15.20
416	207.5000	207.5000	-0.140	-15.17
417	208.0000	208.0000	-0.140	-15.14
418	208.5000	208.5000	-0.140	-15.08
419	209.0000	209.0000	-0.140	-15.05
420	209.5000	209.5000	-0.140	-15.05
421	210.0000	210.0000	-0.140	-15.05
422	210.5000	210.5000	-0.140	-15.08
423	211.0000	211.0000	-0.140	-15.05
424	211.5000	211.5000	-0.140	-15.02
425	212.0000	212.0000	-0.140	-15.05
426	212.5000	212.5000	-0.140	-15.08
427	213.0000	213.0000	-0.140	-15.17
428	213.5000	213.5000	-0.140	-15.23
429	214.0000	214.0000	-0.140	-15.20
430	214.5000	214.5000	-0.140	-15.20
431	215.0000	215.0000	-0.140	-15.17
432	215.5000	215.5000	-0.140	-15.11
433	216.0000	216.0000	-0.140	-15.11
434	216.5000	216.5000	-0.140	-15.08
435	217.0000	217.0000	-0.140	-15.05
436	217.5000	217.5000	-0.140	-15.11
437	218.0000	218.0000	-0.140	-15.08
438	218.5000	218.5000	-0.140	-15.02
439	219.0000	219.0000	-0.140	-15.02
440	219.5000	219.5000	-0.140	-15.08
441	220.0000	220.0000	-0.140	-15.08
442	220.5000	220.5000	-0.140	-15.08
443	221.0000	221.0000	-0.140	-15.11
444	221.5000	221.5000	-0.140	-15.11
445	222.0000	222.0000	-0.140	-15.05
446	222.5000	222.5000	-0.140	-15.02
447	223.0000	223.0000	-0.140	-15.02
448	223.5000	223.5000	-0.140	-15.05
449	224.0000	224.0000	-0.140	-15.11
450	224.5000	224.5000	-0.140	-15.08
451	225.0000	225.0000	-0.140	-15.08
452	225.5000	225.5000	-0.140	-15.08
453	226.0000	226.0000	-0.140	-15.05
454	226.5000	226.5000	-0.140	-15.02
455	227.0000	227.0000	-0.140	-14.95
456	227.5000	227.5000	-0.140	-14.98
457	228.0000	228.0000	-0.140	-14.95
458	228.5000	228.5000	-0.140	-14.92
459	229.0000	229.0000	-0.140	-14.95
460	229.5000	229.5000	-0.140	-14.98
461	230.0000	230.0000	-0.140	-15.05
462	230.5000	230.5000	-0.140	-15.08
463	231.0000	231.0000	-0.140	-15.08
464	231.5000	231.5000	-0.140	-14.98
465	232.0000	232.0000	-0.140	-14.95
466	232.5000	232.5000	-0.140	-14.98
467	233.0000	233.0000	-0.140	-14.98
468	233.5000	233.5000	-0.140	-14.98
469	234.0000	234.0000	-0.140	-14.89
470	234.5000	234.5000	-0.140	-14.86
471	235.0000	235.0000	-0.140	-14.89
472	235.5000	235.5000	-0.140	-14.92
473	236.0000	236.0000	-0.140	-14.92
474	236.5000	236.5000	-0.140	-14.98
475	237.0000	237.0000	-0.140	-15.02
476	237.5000	237.5000	-0.140	-14.98
477	238.0000	238.0000	-0.140	-15.50
478	238.5000	238.5000	-0.140	-16.11
479	239.0000	239.0000	-0.140	-16.33
480	239.5000	239.5000	-0.140	-16.33
481	240.0000	240.0000	-0.140	-16.21
482	240.5000	240.5000	-0.140	-16.05
483	241.0000	241.0000	-0.140	-15.96
484	241.5000	241.5000	-0.140	-15.90
485	242.0000	242.0000	-0.140	-15.81
486	242.5000	242.5000	-0.140	-15.78
487	243.0000	243.0000	-0.140	-15.69
488	243.5000	243.5000	-0.140	-15.69
489	244.0000	244.0000	-0.140	-15.72
490	244.5000	244.5000	-0.140	-15.81
491	245.0000	245.0000	-0.140	-15.84
492	245.5000	245.5000	-0.140	-15.75
493	246.0000	246.0000	-0.140	-15.72
494	246.5000	246.5000	-0.140	-15.63
495	247.0000	247.0000	-0.140	-15.56
496	247.5000	247.5000	-0.140	-15.53
497	248.0000	248.0000	-0.140	-15.47
498	248.5000	248.5000	-0.140	-15.47
499	249.0000	249.0000	-0.140	-15.50
500	249.5000	249.5000	-0.140	-15.44
501	250.0000	250.0000	-0.140	-15.44
502	250.5000	250.5000	-0.140	-15.50
503	251.0000	251.0000	-0.140	-15.44
504	251.5000	251.5000	-0.140	-15.41
505	252.0000	252.0000	-0.140	-15.41
506	252.5000	252.5000	-0.140	-15.47
507	253.0000	253.0000	-0.140	-15.47
508	253.5000	253.5000	-0.140	-15.41
509	254.0000	254.0000	-0.140	-15.38
510	254.5000	254.5000	-0.140	-15.44
511	255.0000	255.0000	-0.140	-15.47
512	255.5000	255.5000	-0.140	-15.41
513	256.0000	256.0000	-0.140	-15.38
514	256.5000	256.5000	-0.140	-15.32
515	257.0000	257.0000	-0.140	-15.23
516	257.5000	257.5000	-0.140	-15.23
517	258.0000	258.0000	-0.140	-15.29
518	258.5000	258.5000	-0.140	-15.29
519	259.0000	259.0000	-0.140	-15.29
520	259.5000	259.5000	-0.140	-15.26
521	260.0000	260.0000	-0.140	-15.29
522	260.5000	260.5000	-0.140	-15.38
523	261.0000	261.0000	-0.140	-15.47
524	261.5000	261.5000	-0.140	-15.41
525	262.0000	262.0000	-0.140	-15.29
526	262.5000	262.5000	-0.140	-15.29
527	263.0000	263.0000	-0.140	-15.29
528	263.5000	263.5000	-0.140	-15.29
529	264.0000	264.0000	-0.140	-15.35
530	264.5000	264.5000	-0.210	-20.63
531	265.0000	265.0000	-0.210	-31.65
532	265.5000	265.5000	-0.210	-37.29
533	266.0000	266.0000	-0.210	-38.03
534	266.5000	266.5000	-0.210	-36.68
535	267.0000	267.0000	-0.210	-34.97
536	267.5000	267.5000	-0.210	-33.48
537	268.0000	268.0000	-0.210	-32.53
538	268.5000	268.5000	-0.210	-31.95
539	269.0000	269.0000	-0.210	-31.50
540	269.5000	269.5000	-0.210	-31.04
541	270.0000	270.0000	-0.210	-30.58
542	270.5000	270.5000	-0.210	-30.18
543	271.0000	271.0000	-0.210	-29.88
544	271.5000	271.5000	-0.210	-29.63
545	272.0000	272.0000	-0.210	-29.42
546	272.5000	272.5000	-0.210	-29.21
547	273.0000	273.0000	-0.210	-28.90
548	273.5000	273.5000	-0.210	-28.63
549	274.0000	274.0000	-0.210	-28.38
550	274.5000	274.5000	-0.210	-28.20
551	275.0000	275.0000	-0.210	-28.02
552	275.5000	275.5000	-0.210	-27.83
553	276.0000	276.0000	-0.210	-27.65
554	276.5000	276.5000	-0.210	-27.50
555	277.0000	277.0000	-0.210	-27.31
556	277.5000	277.5000	-0.210	-27.16
557	278.0000	278.0000	-0.210	-27.01
558	278.5000	278.5000	-0.210	-26.92
559	279.0000	279.0000	-0.210	-26.76
560	279.5000	279.5000	-0.210	-26.64
561	280.0000	280.0000	-0.210	-26.52
562	280.5000	280.5000	-0.210	-26.34
563	281.0000	281.0000	-0.210	-26.18
564	281.5000	281.5000	-0.210	-26.06
565	282.0000	282.0000	-0.210	-26.00
566	282.5000	282.5000	-0.210	-25.85
567	283.0000	283.0000	-0.210	-25.70
568	283.5000	283.5000	-0.210	-25.61
569	284.0000	284.0000	-0.210	-25.54
570	284.5000	284.5000	-0.210	-25.54
571	285.0000	285.0000	-0.210	-25.51
572	285.5000	285.5000	-0.210	-25.39
573	286.0000	286.0000	-0.210	-25.30
574	286.5000	286.5000	-0.210	-25.12
575	287.0000	287.0000	-0.210	-24.99
576	287.5000	287.5000	-0.210	-24.96
577	288.0000	288.0000	-0.210	-24.90
578	288.5000	288.5000	-0.210	-24.87
579	289.0000	289.0000	-0.210	-24.87
580	289.5000	289.5000	-0.210	-24.90
581	290.0000	290.0000	-0.210	-24.81
582	290.5000	290.5000	-0.210	-24.72
583	291.0000	291.0000	-0.210	-24.66
584	291.5000	291.5000	-0.210	-24.60
585	292.0000	292.0000	-0.210	-24.54
586	292.5000	292.5000	-0.210	-24.51
587	293.0000	293.0000	-0.210	-24.48
588	293.5000	293.5000	-0.210	-24.41
589	294.0000	294.0000	-0.210	-24.23
590	294.5000	294.5000	-0.210	-24.14
591	295.0000	295.0000	-0.210	-24.14
592	295.5000	295.5000	-0.210	-24.11
593	296.0000	296.0000	-0.210	-23.96
594	296.5000	296.5000	-0.210	-23.87
595	297.0000	297.0000	-0.210	-23.80
596	297.5000	297.5000	-0.210	-23.80
597	298.0000	298.0000	-0.210	-23.87
598	298.5000	298.5000	-0.210	-23.87
599	299.0000	299.0000	-0.210	-23.80
600	299.5000	299.5000	-0.210	-23.71
601	300.0000	300.0000	-0.210	-23.65
602	300.5000	300.5000	-0.210	-23.71
603	301.0000	301.0000	-0.210	-23.80
604	301.5000	301.5000	-0.210	-23.77
605	302.0000	302.0000	-0.210	-23.62
606	302.5000	302.5000	-0.210	-23.56
607	303.0000	303.0000	-0.210	-23.53
608	303.5000	303.5000	-0.210	-23.59
609	304.0000	304.0000	-0.210	-23.56
610	304.5000	304.5000	-0.210	-23.56
611	305.0000	305.0000	-0.210	-23.56
612	305.5000	305.5000	-0.210	-23.59
613	306.0000	306.0000	-0.210	-23.59
614	306.5000	306.5000	-0.210	-23.53
615	307.0000	307.0000	-0.210	-23.41
616	307.5000	307.5000	-0.210	-23.26
617	308.0000	308.0000	-0.210	-23.22
618	308.5000	308.5000	-0.210	-23.29
619	309.0000	309.0000	-0.210	-23.29
620	309.5000	309.5000	-0.210	-23.32
621	310.0000	310.0000	-0.210	-23.29
622	310.5000	310.5000	-0.210	-23.22
623	311.0000	311.0000	-0.210	-23.19
624	311.5000	311.5000	-0.210	-23.19
625	312.0000	312.0000	-0.210	-23.16
626	312.5000	312.5000	-0.210	-23.19
627	313.0000	313.0000	-0.210	-23.16
628	313.5000	313.5000	-0.210	-23.13
629	314.0000	314.0000	-0.210	-23.04
630	314.5000	314.5000	-0.210	-22.98
631	315.0000	315.0000	-0.210	-22.86
632	315.5000	315.5000	-0.210	-22.89
633	316.0000	316.0000	-0.210	-22.92
634	316.5000	316.5000	-0.210	-22.80
635	317.0000	317.0000	-0.210	-22.74
636	317.5000	317.5000	-0.210	-22.68
637	318.0000	318.0000	-0.210	-22.71
638	318.5000	318.5000	-0.210	-22.77
639	319.0000	319.0000	-0.210	-22.80
640	319.5000	319.5000	-0.210	-22.77
641	320.0000	320.0000	-0.210	-22.71
642	320.5000	320.5000	-0.210	-22.74
643	321.0000	321.0000	-0.210	-22.77
644	321.5000	321.5000	-0.210	-22.86
645	322.0000	322.0000	-0.210	-22.83
646	322.5000	322.5000	-0.210	-22.77
647	323.0000	323.0000	-0.210	-22.64
648	323.5000	323.5000	-0.210	-22.61
649	324.0000	324.0000	-0.210	-22.68
650	324.5000	324.5000	-0.210	-22.64
651	325.0000	325.0000	-0.210	-22.61
652	325.5000	325.5000	-0.210	-22.55
653	326.0000	326.0000	-0.210	-22.58
654	326.5000	326.5000	-0.210	-22.68
655	327.0000	327.0000	-0.210	-22.64
656	327.5000	327.5000	-0.210	-22.61
657	328.0000	328.0000	-0.210	-22.58
658	328.5000	328.5000	-0.210	-22.55
659	329.0000	329.0000	-0.210	-22.49
660	329.5000	329.5000	-0.210	-22.43
661	330.0000	330.0000	-0.210	-22.52
662	330.5000	330.5000	-0.210	-22.58
663	331.0000	331.0000	-0.210	-22.58
664	331.5000	331.5000	-0.210	-22.55
665	332.0000	332.0000	-0.210	-22.43
666	332.5000	332.5000	-0.210	-22.34
667	333.0000	333.0000	-0.210	-22.37
668	333.5000	333.5000	-0.210	-22.43
669	334.0000	334.0000	-0.210	-22.46
670	334.5000	334.5000	-0.210	-22.46
671	335.0000	335.0000	-0.210	-22.49
672	335.5000	335.5000	-0.210	-22.43
673	336.0000	336.0000	-0.210	-22.34
674	336.5000	336.5000	-0.210	-22.31
675	337.0000	337.0000	-0.210	-22.34
676	337.5000	337.5000	-0.210	-22.37
677	338.0000	338.0000	-0.210	-22.37
678	338.5000	338.5000	-0.210	-22.40
679	339.0000	339.0000	-0.210	-22.40
680	339.5000	339.5000	-0.210	-22.37
681	340.0000	340.0000	-0.210	-22.34
682	340.5000	340.5000	-0.210	-22.25
683	341.0000	341.0000	-0.210	-22.22
684	341.5000	341.5000	-0.210	-22.10
685	342.0000	342.0000	-0.210	-22.06
686	342.5000	342.5000	-0.210	-22.13
687	343.0000	343.0000	-0.210	-22.22
688	343.5000	343.5000	-0.210	-22.25
689	344.0000	344.0000	-0.210	-22.13
690	344.5000	344.5000	-0.210	-22.03
691	345.0000	345.0000	-0.210	-22.03
692	345.5000	345.5000	-0.210	-22.03
693	346.0000	346.0000	-0.210	-22.03
694	346.5000	346.5000	-0.210	-21.97
695	347.0000	347.0000	-0.210	-21.91
696	347.5000	347.5000	-0.210	-21.91
697	348.0000	348.0000	-0.210	-21.97
698	348.5000	348.5000	-0.210	-22.03
699	349.0000	349.0000	-0.210	-22.03
700	349.5000	349.5000	-0.210	-21.97
701	350.0000	350.0000	-0.210	-21.94
702	350.5000	350.5000	-0.210	-21.85
703	351.0000	351.0000	-0.210	-21.82
704	351.5000	351.5000	-0.210	-21.94
705	352.0000	352.0000	-0.210	-22.83
706	352.5000	352.5000	-0.210	-23.47
707	353.0000	353.0000	-0.210	-23.71
708	353.5000	353.5000	-0.210	-23.71
709	354.0000	354.0000	-0.210	-23.56
710	354.5000	354.5000	-0.210	-23.38
711	355.0000	355.0000	-0.210	-23.22
712	355.5000	355.5000	-0.210	-23.16
713	356.0000	356.0000	-0.210	-23.16
714	356.5000	356.5000	-0.210	-23.16
715	357.0000	357.0000	-0.210	-23.16
716	357.5000	357.5000	-0.210	-23.10
717	358.0000	358.0000	-0.210	-23.04
718	358.5000	358.5000	-0.210	-22.89
719	359.0000	359.0000	-0.210	-22.71
720	359.5000	359.5000	-0.210	-22.64
721	360.0000	360.0000	-0.210	-22.58
722	360.5000	360.5000	-0.210	-22.52
723	361.0000	361.0000	-0.210	-22.46
724	361.5000	361.5000	-0.210	-22.34
725	362.0000	362.0000	-0.210	-22.31
726	362.5000	362.5000	-0.210	-22.34
727	363.0000	363.0000	-0.210	-22.37
728	363.5000	363.5000	-0.210	-22.28
729	364.0000	364.0000	-0.210	-22.25
730	364.5000	364.5000	-0.210	-22.19
731	365.0000	365.0000	-0.210	-22.19
732	365.5000	365.5000	-0.210	-22.19
733	366.0000	366.0000	-0.210	-22.28
734	366.5000	366.5000	-0.210	-22.25
735	367.0000	367.0000	-0.210	-22.22
736	367.5000	367.5000	-0.210	-22.28
737	368.0000	368.0000	-0.210	-22.31
738	368.5000	368.5000	-0.210	-22.31
739	369.0000	369.0000	-0.210	-22.28
740	369.5000	369.5000	-0.210	-22.25
741	370.0000	370.0000	-0.210	-22.25
742	370.5000	370.5000	-0.210	-22.25
743	371.0000	371.0000	-0.210	-22.25
744	371.5000	371.5000	-0.210	-22.25
745	372.0000	372.0000	-0.210	-22.19
746	372.5000	372.5000	-0.210	-22.13
747	373.0000	373.0000	-0.210	-22.13
748	373.5000	373.5000	-0.210	-22.16
749	374.0000	374.0000	-0.210	-22.16
750	374.5000	374.5000	-0.210	-22.13
751	375.0000	375.0000	-0.210	-22.16
752	375.5000	375.5000	-0.210	-22.16
753	376.0000	376.0000	-0.210	-22.10
754	376.5000	376.5000	-0.210	-22.00
755	377.0000	377.0000	-0.210	-21.97
756	377.5000	377.5000	-0.210	-21.94
757	378.0000	378.0000	-0.243	-22.28
758	378.5000	378.5000	-0.280	-36.96
759	379.0000	379.0000	-0.280	-50.02
760	379.5000	379.5000	-0.280	-54.75
761	380.0000	380.0000	-0.280	-54.14
762	380.5000	380.5000	-0.280	-51.67
763	381.0000	381.0000	-0.280	-49.23
764	381.5000	381.5000	-0.280	-47.52
765	382.0000	382.0000	-0.280	-46.33
766	382.5000	382.5000	-0.280	-45.41
767	383.0000	383.0000	-0.280	-44.62
768	383.5000	383.5000	-0.280	-43.89
769	384.0000	384.0000	-0.280	-43.31
770	384.5000	384.5000	-0.280	-42.85
771	385.0000	385.0000	-0.280	-42.36
772	385.5000	385.5000	-0.280	-41.87
773	386.0000	386.0000	-0.280	-41.35
774	386.5000	386.5000	-0.280	-40.93
775	387.0000	387.0000	-0.280	-40.65
776	387.5000	387.5000	-0.280	-40.41
777	388.0000	388.0000	-0.280	-39.89
778	388.5000	388.5000	-0.280	-39.46
779	389.0000	389.0000	-0.280	-39.22
780	389.5000	389.5000	-0.280	-38.94
781	390.0000	390.0000	-0.280	-38.70
782	390.5000	390.5000	-0.280	-38.33
783	391.0000	391.0000	-0.280	-38.00
784	391.5000	391.5000	-0.280	-37.72
785	392.0000	392.0000	-0.280	-37.54
786	392.5000	392.5000	-0.280	-37.39
787	393.0000	393.0000	-0.280	-37.26
788	393.5000	393.5000	-0.280	-37.14
789	394.0000	394.0000	-0.280	-36.99
790	394.5000	394.5000	-0.280	-36.74
791	395.0000	395.0000	-0.280	-36.47
792	395.5000	395.5000	-0.280	-36.32
793	396.0000	396.0000	-0.280	-36.23
794	396.5000	396.5000	-0.280	-36.10
795	397.0000	397.0000	-0.280	-36.04
796	397.5000	397.5000	-0.280	-35.80
797	398.0000	398.0000	-0.280	-35.52
798	398.5000	398.5000	-0.280	-35.31
799	399.0000	399.0000	-0.280	-35.25
800	399.5000	399.5000	-0.280	-35.25
801	400.0000	400.0000	-0.280	-35.19
802	400.5000	400.5000	-0.280	-35.04
803	401.0000	401.0000	-0.280	-34.94
804	401.5000	401.5000	-0.280	-34.88
805	402.0000	402.0000	-0.280	-34.67
806	402.5000	402.5000	-0.280	-34.39
807	403.0000	403.0000	-0.280	-34.24
808	403.5000	403.5000	-0.280	-34.18
809	404.0000	404.0000	-0.280	-34.21
810	404.5000	404.5000	-0.280	-34.21
811	405.0000	405.0000	-0.280	-34.15
812	405.5000	405.5000	-0.280	-34.03
813	406.0000	406.0000	-0.280	-34.03
814	406.5000	406.5000	-0.280	-33.97
815	407.0000	407.0000	-0.280	-33.85
816	407.5000	407.5000	-0.280	-33.69
817	408.0000	408.0000	-0.280	-33.51
818	408.5000	408.5000	-0.280	-33.39
819	409.0000	409.0000	-0.280	-33.30
820	409.5000	409.5000	-0.280	-33.23
821	410.0000	410.0000	-0.280	-33.17
822	410.5000	410.5000	-0.280	-33.14
823	411.0000	411.0000	-0.280	-33.11
824	411.5000	411.5000	-0.280	-33.11
825	412.0000	412.0000	-0.280	-33.08
826	412.5000	412.5000	-0.280	-32.93
827	413.0000	413.0000	-0.280	-32.84
828	413.5000	413.5000	-0.280	-32.78
829	414.0000	414.0000	-0.280	-32.78
830	414.5000	414.5000	-0.280	-32.87
831	415.0000	415.0000	-0.280	-32.96
832	415.5000	415.5000	-0.280	-32.96
833	416.0000	416.0000	-0.280	-32.87
834	416.5000	416.5000	-0.280	-32.78
835	417.0000	417.0000	-0.280	-32.65
836	417.5000	417.5000	-0.280	-32.50
837	418.0000	418.0000	-0.280	-32.44
838	418.5000	418.5000	-0.280	-32.32
839	419.0000	419.0000	-0.280	-32.20
840	419.5000	419.5000	-0.280	-32.14
841	420.0000	420.0000	-0.280	-32.17
842	420.5000	420.5000	-0.280	-32.20
843	421.0000	421.0000	-0.280	-32.23
844	421.5000	421.5000	-0.280	-32.26
845	422.0000	422.0000	-0.280	-32.20
846	422.5000	422.5000	-0.280	-32.11
847	423.0000	423.0000	-0.280	-32.01
848	423.5000	423.5000	-0.280	-31.92
849	424.0000	424.0000	-0.280	-31.86
850	424.5000	424.5000	-0.280	-31.80
851	425.0000	425.0000	-0.280	-31.77
852	425.5000	425.5000	-0.280	-31.80
853	426.0000	426.0000	-0.280	-31.68
854	426.5000	426.5000	-0.280	-31.62
855	427.0000	427.0000	-0.280	-31.53
856	427.5000	427.5000	-0.280	-31.43
857	428.0000	428.0000	-0.280	-31.28
858	428.5000	428.5000	-0.280	-31.13
859	429.0000	429.0000	-0.280	-31.13
860	429.5000	429.5000	-0.280	-31.19
861	430.0000	430.0000	-0.280	-31.34
862	430.5000	430.5000	-0.280	-31.37
863	431.0000	431.0000	-0.280	-31.37
864	431.5000	431.5000	-0.280	-31.25
865	432.0000	432.0000	-0.280	-31.16
866	432.5000	432.5000	-0.280	-31.13
867	433.0000	433.0000	-0.280	-31.13
868	433.5000	433.5000	-0.280	-31.16
869	434.0000	434.0000	-0.280	-31.13
870	434.5000	434.5000	-0.280	-31.01
871	435.0000	435.0000	-0.280	-31.07
872	435.5000	435.5000	-0.280	-31.10
873	436.0000	436.0000	-0.280	-31.04
874	436.5000	436.5000	-0.280	-31.01
875	437.0000	437.0000	-0.280	-30.98
876	437.5000	437.5000	-0.280	-30.92
877	438.0000	438.0000	-0.280	-30.82
878	438.5000	438.5000	-0.280	-30.79
879	439.0000	439.0000	-0.280	-30.76
880	439.5000	439.5000	-0.280	-30.67
881	440.0000	440.0000	-0.280	-30.61
882	440.5000	440.5000	-0.280	-30.67
883	441.0000	441.0000	-0.280	-30.73
884	441.5000	441.5000	-0.280	-30.76
885	442.0000	442.0000	-0.280	-30.67
886	442.5000	442.5000	-0.280	-30.58
887	443.0000	443.0000	-0.280	-30.58
888	443.5000	443.5000	-0.280	-30.61
889	444.0000	444.0000	-0.280	-30.52
890	444.5000	444.5000	-0.280	-30.49
891	445.0000	445.0000	-0.280	-30.52
892	445.5000	445.5000	-0.280	-30.55
893	446.0000	446.0000	-0.280	-30.55
894	446.5000	446.5000	-0.280	-30.49
895	447.0000	447.0000	-0.280	-30.43
896	447.5000	447.5000	-0.280	-30.40
897	448.0000	448.0000	-0.280	-30.43
898	448.5000	448.5000	-0.280	-30.37
899	449.0000	449.0000	-0.280	-30.30
900	449.5000	449.5000	-0.280	-30.30
901	450.0000	450.0000	-0.280	-30.34
902	450.5000	450.5000	-0.280	-30.37
903	451.0000	451.0000	-0.280	-30.34
904	451.5000	451.5000	-0.280	-30.24
905	452.0000	452.0000	-0.280	-30.21
906	452.5000	452.5000	-0.280	-30.21
907	453.0000	453.0000	-0.280	-30.24
908	453.5000	453.5000	-0.280	-30.24
909	454.0000	454.0000	-0.280	-30.21
910	454.5000	454.5000	-0.280	-30.12
911	455.0000	455.0000	-0.280	-30.15
912	455.5000	455.5000	-0.280	-30.18
913	456.0000	456.0000	-0.280	-30.12
914	456.5000	456.5000	-0.280	-30.03
915	457.0000	457.0000	-0.280	-29.91
916	457.5000	457.5000	-0.280	-29.85
917	458.0000	458.0000	-0.280	-29.88
918	458.5000	458.5000	-0.280	-29.97
919	459.0000	459.0000	-0.280	-29.97
920	459.5000	459.5000	-0.280	-30.03
921	460.0000	460.0000	-0.280	-30.09
922	460.5000	460.5000	-0.280	-30.06
923	461.0000	461.0000	-0.280	-30.09
924	461.5000	461.5000	-0.280	-30.09
925	462.0000	462.0000	-0.280	-30.03
926	462.5000	462.5000	-0.280	-30.00
927	463.0000	463.0000	-0.280	-29.88
928	463.5000	463.5000	-0.280	-29.76
929	464.0000	464.0000	-0.280	-29.69
930	464.5000	464.5000	-0.280	-29.69
931	465.0000	465.0000	-0.280	-29.66
932	465.5000	465.5000	-0.280	-30.03
933	466.0000	466.0000	-0.280	-30.61
934	466.5000	466.5000	-0.280	-30.92
935	467.0000	467.0000	-0.280	-30.98
936	467.5000	467.5000	-0.280	-30.88
937	468.0000	468.0000	-0.280	-30.73
938	468.5000	468.5000	-0.280	-30.61
939	469.0000	469.0000	-0.280	-30.46
940	469.5000	469.5000	-0.280	-30.40
941	470.0000	470.0000	-0.280	-30.49
942	470.5000	470.5000	-0.280	-30.43
943	471.0000	471.0000	-0.280	-30.37
944	471.5000	471.5000	-0.280	-30.34
945	472.0000	472.0000	-0.280	-30.34
946	472.5000	472.5000	-0.280	-30.21
947	473.0000	473.0000	-0.280	-30.15
948	473.5000	473.5000	-0.280	-30.18
949	474.0000	474.0000	-0.280	-30.12
950	474.5000	474.5000	-0.280	-30.24
951	475.0000	475.0000	-0.280	-30.30
952	475.5000	475.5000	-0.280	-30.24
953	476.0000	476.0000	-0.280	-30.21
954	476.5000	476.5000	-0.280	-30.18
955	477.0000	477.0000	-0.280	-30.06
956	477.5000	477.5000	-0.280	-29.97
957	478.0000	478.0000	-0.280	-29.94
958	478.5000	478.5000	-0.280	-29.94
959	479.0000	479.0000	-0.280	-29.94
960	479.5000	479.5000	-0.280	-29.91
961	480.0000	480.0000	-0.280	-29.79
962	480.5000	480.5000	-0.280	-29.82
963	481.0000	481.0000	-0.280	-29.85
964	481.5000	481.5000	-0.280	-29.85
965	482.0000	482.0000	-0.280	-29.79
966	482.5000	482.5000	-0.280	-29.73
967	483.0000	483.0000	-0.280	-29.69
968	483.5000	483.5000	-0.280	-29.69
969	484.0000	484.0000	-0.280	-29.69
970	484.5000	484.5000	-0.280	-29.69
971	485.0000	485.0000	-0.280	-29.57
972	485.5000	485.5000	-0.280	-29.45
973	486.0000	486.0000	-0.280	-29.48
974	486.5000	486.5000	-0.280	-29.60
975	487.0000	487.0000	-0.280	-29.63
976	487.5000	487.5000	-0.280	-29.57
977	488.0000	488.0000	-0.280	-29.51
978	488.5000	488.5000	-0.280	-29.48
979	489.0000	489.0000	-0.280	-29.51
980	489.5000	489.5000	-0.280	-29.57
981	490.0000	490.0000	-0.280	-29.60
982	490.5000	490.5000	-0.280	-29.54
983	491.0000	491.0000	-0.280	-29.36
984	491.5000	491.5000	-0.280	-29.24
985	492.0000	492.0000	-0.280	-29.27
986	492.5000	492.5000	-0.280	-29.42
987	493.0000	493.0000	-0.280	-29.42
988	493.5000	493.5000	-0.280	-29.36
989	494.0000	494.0000	-0.280	-29.36
990	494.5000	494.5000	-0.280	-29.36
991	495.0000	495.0000	-0.280	-29.39
992	495.5000	495.5000	-0.280	-29.42
993	496.0000	496.0000	-0.280	-29.36
994	496.5000	496.5000	-0.280	-29.33
995	497.0000	497.0000	-0.280	-29.30
996	497.5000	497.5000	-0.280	-29.27
997	498.0000	498.0000	-0.280	-29.27
998	498.5000	498.5000	-0.280	-29.33
999	499.0000	499.0000	-0.280	-29.27
1000	499.5000	499.5000	-0.280	-29.18
1001	500.0000	500.0000	-0.280	-29.08
1002	500.5000	500.5000	-0.280	-29.02
1003	501.0000	501.0000	-0.280	-28.96
1004	501.5000	501.5000	-0.280	-28.99
1005	502.0000	502.0000	-0.280	-29.05
1006	502.5000	502.5000	-0.280	-29.05
1007	503.0000	503.0000	-0.280	-29.05
1008	503.5000	503.5000	-0.280	-29.02
1009	504.0000	504.0000	-0.280	-28.90
1010	504.5000	504.5000	-0.280	-28.81
1011	505.0000	505.0000	-0.280	-28.75
1012	505.5000	505.5000	-0.280	-28.81
1013	506.0000	506.0000	-0.280	-28.90
1014	506.5000	506.5000	-0.280	-28.96
1015	507.0000	507.0000	-0.280	-28.87
1016	507.5000	507.5000	-0.280	-28.81
1017	508.0000	508.0000	-0.280	-28.81
1018	508.5000	508.5000	-0.280	-28.78
1019	509.0000	509.0000	-0.280	-28.90
1020	509.5000	509.5000	-0.280	-28.93
1021	510.0000	510.0000	-0.280	-28.87
1022	510.5000	510.5000	-0.280	-28.84
1023	511.0000	511.0000	-0.280	-28.84
1024	511.5000	511.5000	-0.280	-28.84
1025	512.0000	512.0000	-0.280	-28.81
1026	512.5000	512.5000	-0.280	-28.81
1027	513.0000	513.0000	-0.280	-28.75
1028	513.5000	513.5000	-0.350	-43.67
1029	514.0000	514.0000	-0.350	-64.00
1030	514.5000	514.5000	-0.350	-72.82
1031	515.0000	515.0000	-0.350	-72.73
1032	515.5000	515.5000	-0.350	-69.34
1033	516.0000	516.0000	-0.350	-65.95
1034	516.5000	516.5000	-0.350	-63.45
1035	517.0000	517.0000	-0.350	-61.62
1036	517.5000	517.5000	-0.350	-60.34
1037	518.0000	518.0000	-0.350	-59.30
1038	518.5000	518.5000	-0.350	-58.32
1039	519.0000	519.0000	-0.350	-57.50
1040	519.5000	519.5000	-0.350	-56.70
1041	520.0000	520.0000	-0.350	-55.88
1042	520.5000	520.5000	-0.350	-55.06
1043	521.0000	521.0000	-0.350	-54.32
1044	521.5000	521.5000	-0.350	-53.74
1045	522.0000	522.0000	-0.350	-53.19
1046	522.5000	522.5000	-0.350	-52.74
1047	523.0000	523.0000	-0.350	-52.28
1048	523.5000	523.5000	-0.350	-51.94
1049	524.0000	524.0000	-0.350	-51.61
1050	524.5000	524.5000	-0.350	-51.24
1051	525.0000	525.0000	-0.350	-50.84
1052	525.5000	525.5000	-0.350	-50.45
1053	526.0000	526.0000	-0.350	-50.11
1054	526.5000	526.5000	-0.350	-49.84
1055	527.0000	527.0000	-0.350	-49.56
1056	527.5000	527.5000	-0.350	-49.26
1057	528.0000	528.0000	-0.350	-48.86
1058	528.5000	528.5000	-0.350	-48.49
1059	529.0000	529.0000	-0.350	-48.25
1060	529.5000	529.5000	-0.350	-48.01
1061	530.0000	530.0000	-0.350	-47.61
1062	530.5000	530.5000	-0.350	-47.24
1063	531.0000	531.0000	-0.350	-47.00
1064	531.5000	531.5000	-0.350	-46.82
1065	532.0000	532.0000	-0.350	-46.69
1066	532.5000	532.5000	-0.350	-46.54
1067	533.0000	533.0000	-0.350	-46.33
1068	533.5000	533.5000	-0.350	-46.14
1069	534.0000	534.0000	-0.350	-45.93
1070	534.5000	534.5000	-0.350	-45.69
1071	535.0000	535.0000	-0.350	-45.50
1072	535.5000	535.5000	-0.350	-45.38
1073	536.0000	536.0000	-0.350	-45.26
1074	536.5000	536.5000	-0.350	-45.11
1075	537.0000	537.0000	-0.350	-44.98
1076	537.5000	537.5000	-0.350	-44.89
1077	538.0000	538.0000	-0.350	-44.83
1078	538.5000	538.5000	-0.350	-44.71
1079	539.0000	539.0000	-0.350	-44.56
1080	539.5000	539.5000	-0.350	-44.34
1081	540.0000	540.0000	-0.350	-44.07
1082	540.5000	540.5000	-0.350	-43.86
1083	541.0000	541.0000	-0.350	-43.70
1084	541.5000	541.5000	-0.350	-43.61
1085	542.0000	542.0000	-0.350	-43.55
1086	542.5000	542.5000	-0.350	-43.40
1087	543.0000	543.0000	-0.350	-43.21
1088	543.5000	543.5000	-0.350	-43.18
1089	544.0000	544.0000	-0.350	-43.09
1090	544.5000	544.5000	-0.350	-42.94
1091	545.0000	545.0000	-0.350	-42.73
1092	545.5000	545.5000	-0.350	-42.63
1093	546.0000	546.0000	-0.350	-42.57
1094	546.5000	546.5000	-0.350	-42.45
1095	547.0000	547.0000	-0.350	-42.24
1096	547.5000	547.5000	-0.350	-42.09
1097	548.0000	548.0000	-0.350	-41.96
1098	548.5000	548.5000	-0.350	-41.90
1099	549.0000	549.0000	-0.350	-41.90
1100	549.5000	549.5000	-0.350	-41.90
1101	550.0000	550.0000	-0.350	-41.78
1102	550.5000	550.5000	-0.350	-41.69
1103	551.0000	551.0000	-0.350	-41.66
1104	551.5000	551.5000	-0.350	-41.69
1105	552.0000	552.0000	-0.350	-41.69
1106	552.5000	552.5000	-0.350	-41.66
1107	553.0000	553.0000	-0.350	-41.60
1108	553.5000	553.5000	-0.350	-41.44
1109	554.0000	554.0000	-0.350	-41.32
1110	554.5000	554.5000	-0.350	-41.26
1111	555.0000	555.0000	-0.350	-41.23
1112	555.5000	555.5000	-0.350	-41.26
1113	556.0000	556.0000	-0.350	-41.23
1114	556.5000	556.5000	-0.350	-41.05
1115	557.0000	557.0000	-0.350	-40.89
1116	557.5000	557.5000	-0.350	-40.74
1117	558.0000	558.0000	-0.350	-40.71
1118	558.5000	558.5000	-0.350	-40.68
1119	559.0000	559.0000	-0.350	-40.59
1120	559.5000	559.5000	-0.350	-40.53
1121	560.0000	560.0000	-0.350	-40.47
1122	560.5000	560.5000	-0.350	-40.38
1123	561.0000	561.0000	-0.350	-40.35
1124	561.5000	561.5000	-0.350	-40.35
1125	562.0000	562.0000	-0.350	-40.25
1126	562.5000	562.5000	-0.350	-40.13
1127	563.0000	563.0000	-0.350	-40.04
1128	563.5000	563.5000	-0.350	-40.04
1129	564.0000	564.0000	-0.350	-40.01
1130	564.5000	564.5000	-0.350	-40.01
1131	565.0000	565.0000	-0.350	-40.01
1132	565.5000	565.5000	-0.350	-40.01
1133	566.0000	566.0000	-0.350	-39.92
1134	566.5000	566.5000	-0.350	-39.89
1135	567.0000	567.0000	-0.350	-39.86
1136	567.5000	567.5000	-0.350	-39.86
1137	568.0000	568.0000	-0.350	-39.77
1138	568.5000	568.5000	-0.350	-39.67
1139	569.0000	569.0000	-0.350	-39.61
1140	569.5000	569.5000	-0.350	-39.55
1141	570.0000	570.0000	-0.350	-39.52
1142	570.5000	570.5000	-0.350	-39.43
1143	571.0000	571.0000	-0.350	-39.40
1144	571.5000	571.5000	-0.350	-39.43
1145	572.0000	572.0000	-0.350	-39.37
1146	572.5000	572.5000	-0.350	-39.25
1147	573.0000	573.0000	-0.350	-39.19
1148	573.5000	573.5000	-0.350	-39.06
1149	574.0000	574.0000	-0.350	-38.94
1150	574.5000	574.5000	-0.350	-38.91
1151	575.0000	575.0000	-0.350	-38.91
1152	575.5000	575.5000	-0.350	-38.91
1153	576.0000	576.0000	-0.350	-38.97
1154	576.5000	576.5000	-0.350	-38.94
1155	577.0000	577.0000	-0.350	-38.85
1156	577.5000	577.5000	-0.350	-38.76
1157	578.0000	578.0000	-0.350	-38.70
1158	578.5000	578.5000	-0.350	-38.70
1159	579.0000	579.0000	-0.350	-38.64
1160	579.5000	579.5000	-0.350	-38.64
1161	580.0000	580.0000	-0.350	-38.70
1162	580.5000	580.5000	-0.350	-38.73
1163	581.0000	581.0000	-0.350	-38.73
1164	581.5000	581.5000	-0.350	-38.67
1165	582.0000	582.0000	-0.350	-38.54
1166	582.5000	582.5000	-0.350	-38.45
1167	583.0000	583.0000	-0.350	-38.48
1168	583.5000	583.5000	-0.350	-38.39
1169	584.0000	584.0000	-0.350	-38.27
1170	584.5000	584.5000	-0.350	-38.27
1171	585.0000	585.0000	-0.350	-38.33
1172	585.5000	585.5000	-0.350	-38.39
1173	586.0000	586.0000	-0.350	-38.33
1174	586.5000	586.5000	-0.350	-38.24
1175	587.0000	587.0000	-0.350	-38.18
1176	587.5000	587.5000	-0.350	-38.18
1177	588.0000	588.0000	-0.350	-38.15
1178	588.5000	588.5000	-0.350	-38.09
1179	589.0000	589.0000	-0.350	-38.00
1180	589.5000	589.5000	-0.350	-38.03
1181	590.0000	590.0000	-0.350	-38.06
1182	590.5000	590.5000	-0.350	-38.12
1183	591.0000	591.0000	-0.350	-38.12
1184	591.5000	591.5000	-0.350	-38.15
1185	592.0000	592.0000	-0.350	-38.09
1186	592.5000	592.5000	-0.350	-37.97
1187	593.0000	593.0000	-0.350	-37.93
1188	593.5000	593.5000	-0.350	-37.97
1189	594.0000	594.0000	-0.350	-37.93
1190	594.5000	594.5000	-0.350	-37.87
1191	595.0000	595.0000	-0.350	-37.87
1192	595.5000	595.5000	-0.350	-37.81
1193	596.0000	596.0000	-0.350	-37.75
1194	596.5000	596.5000	-0.350	-37.69
1195	597.0000	597.0000	-0.350	-37.66
1196	597.5000	597.5000	-0.350	-37.72
1197	598.0000	598.0000	-0.350	-37.72
1198	598.5000	598.5000	-0.350	-37.60
1199	599.0000	599.0000	-0.350	-37.45
1200	599.5000	599.5000	-0.350	-37.35
1201	600.0000	600.0000	-0.350	-37.29
1202	600.5000	600.5000	-0.350	-37.35
1203	601.0000	601.0000	-0.350	-37.48
1204	601.5000	601.5000	-0.350	-37.51
1205	602.0000	602.0000	-0.350	-37.51
1206	602.5000	602.5000	-0.350	-37.42
1207	603.0000	603.0000	-0.350	-37.39
1208	603.5000	603.5000	-0.350	-37.35
1209	604.0000	604.0000	-0.350	-37.26
1210	604.5000	604.5000	-0.350	-37.26
1211	605.0000	605.0000	-0.350	-37.26
1212	605.5000	605.5000	-0.350	-37.23
1213	606.0000	606.0000	-0.350	-37.20
1214	606.5000	606.5000	-0.350	-37.23
1215	607.0000	607.0000	-0.350	-37.17
1216	607.5000	607.5000	-0.350	-37.17
1217	608.0000	608.0000	-0.350	-37.14
1218	608.5000	608.5000	-0.350	-37.05
1219	609.0000	609.0000	-0.350	-36.99
1220	609.5000	609.5000	-0.350	-36.93
1221	610.0000	610.0000	-0.350	-36.90
1222	610.5000	610.5000	-0.350	-36.99
1223	611.0000	611.0000	-0.350	-37.02
1224	611.5000	611.5000	-0.350	-36.99
1225	612.0000	612.0000	-0.350	-37.05
1226	612.5000	612.5000	-0.350	-37.02
1227	613.0000	613.0000	-0.350	-36.96
1228	613.5000	613.5000	-0.350	-36.96
1229	614.0000	614.0000	-0.350	-36.96
1230	614.5000	614.5000	-0.350	-36.93
1231	615.0000	615.0000	-0.350	-36.87
1232	615.5000	615.5000	-0.350	-36.77
1233	616.0000	616.0000	-0.350	-36.74
1234	616.5000	616.5000	-0.350	-36.77
1235	617.0000	617.0000	-0.350	-36.71
1236	617.5000	617.5000	-0.350	-36.62
1237	618.0000	618.0000	-0.350	-36.56
1238	618.5000	618.5000	-0.350	-36.53
1239	619.0000	619.0000	-0.350	-36.56
1240	619.5000	619.5000	-0.350	-36.65
1241	620.0000	620.0000	-0.350	-36.71
1242	620.5000	620.5000	-0.350	-36.68
1243	621.0000	621.0000	-0.350	-36.65
1244	621.5000	621.5000	-0.350	-36.59
1245	622.0000	622.0000	-0.350	-36.53
1246	622.5000	622.5000	-0.350	-36.41
1247	623.0000	623.0000	-0.350	-36.41
1248	623.5000	623.5000	-0.350	-36.38
1249	624.0000	624.0000	-0.350	-36.47
1250	624.5000	624.5000	-0.350	-36.50
1251	625.0000	625.0000	-0.350	-36.56
1252	625.5000	625.5000	-0.350	-36.62
1253	626.0000	626.0000	-0.350	-36.56
1254	626.5000	626.5000	-0.350	-36.53
1255	627.0000	627.0000	-0.350	-36.44
1256	627.5000	627.5000	-0.350	-36.35
1257	628.0000	628.0000	-0.350	-36.32
1258	628.5000	628.5000	-0.350	-36.32
1259	629.0000	629.0000	-0.350	-36.38
1260	629.5000	629.5000	-0.350	-36.44
1261	630.0000	630.0000	-0.350	-36.41
1262	630.5000	630.5000	-0.350	-36.32
1263	631.0000	631.0000	-0.350	-36.23
1264	631.5000	631.5000	-0.350	-36.26
1265	632.0000	632.0000	-0.350	-36.32
1266	632.5000	632.5000	-0.350	-36.41
1267	633.0000	633.0000	-0.350	-36.44
1268	633.5000	633.5000	-0.350	-36.44
1269	634.0000	634.0000	-0.350	-36.35
1270	634.5000	634.5000	-0.350	-36.26
1271	635.0000	635.0000	-0.350	-36.13
1272	635.5000	635.5000	-0.350	-36.07
1273	636.0000	636.0000	-0.350	-36.04
1274	636.5000	636.5000	-0.350	-35.95
1275	637.0000	637.0000	-0.350	-35.95
1276	637.5000	637.5000	-0.350	-36.01
1277	638.0000	638.0000	-0.350	-36.01
1278	638.5000	638.5000	-0.350	-35.92
1279	639.0000	639.0000	-0.350	-35.92
1280	639.5000	639.5000	-0.350	-35.89
1281	640.0000	640.0000	-0.350	-35.89
1282	640.5000	640.5000	-0.350	-35.86
1283	641.0000	641.0000	-0.350	-35.77
1284	641.5000	641.5000	-0.350	-35.65
1285	642.0000	642.0000	-0.350	-35.62
1286	642.5000	642.5000	-0.350	-35.65
1287	643.0000	643.0000	-0.350	-35.74
1288	643.5000	643.5000	-0.350	-35.71
1289	644.0000	644.0000	-0.350	-35.77
1290	644.5000	644.5000	-0.350	-35.71
1291	645.0000	645.0000	-0.350	-35.71
1292	645.5000	645.5000	-0.350	-35.62
1293	646.0000	646.0000	-0.350	-35.46
1294	646.5000	646.5000	-0.350	-35.46
1295	647.0000	647.0000	-0.350	-35.55
1296	647.5000	647.5000	-0.350	-35.65
1297	648.0000	648.0000	-0.350	-35.65
1298	648.5000	648.5000	-0.350	-35.65
1299	649.0000	649.0000	-0.350	-35.65
1300	649.5000	649.5000	-0.350	-35.62
1301	650.0000	650.0000	-0.350	-35.71
1302	650.5000	650.5000	-0.350	-35.65
1303	651.0000	651.0000	-0.350	-35.58
1304	651.5000	651.5000	-0.350	-35.52
1305	652.0000	652.0000	-0.350	-35.43
1306	652.5000	652.5000	-0.350	-35.43
1307	653.0000	653.0000	-0.350	-35.49
1308	653.5000	653.5000	-0.350	-35.49
1309	654.0000	654.0000	-0.350	-35.46
1310	654.5000	654.5000	-0.350	-35.40
1311	655.0000	655.0000	-0.350	-35.43
1312	655.5000	655.5000	-0.350	-35.40
1313	656.0000	656.0000	-0.350	-35.31
1314	656.5000	656.5000	-0.350	-35.25
1315	657.0000	657.0000	-0.350	-35.25
1316	657.5000	657.5000	-0.350	-35.31
1317	658.0000	658.0000	-0.350	-35.40
1318	658.5000	658.5000	-0.350	-35.49
1319	659.0000	659.0000	-0.350	-35.40
1320	659.5000	659.5000	-0.350	-35.25
1321	660.0000	660.0000	-0.350	-35.13
1322	660.5000	660.5000	-0.350	-35.00
1323	661.0000	661.0000	-0.350	-35.04
1324	661.5000	661.5000	-0.350	-35.04
1325	662.0000	662.0000	-0.350	-35.07
1326	662.5000	662.5000	-0.350	-35.16
1327	663.0000	663.0000	-0.350	-35.16
1328	663.5000	663.5000	-0.350	-35.10
1329	664.0000	664.0000	-0.350	-34.97
1330	664.5000	664.5000	-0.350	-34.97
1331	665.0000	665.0000	-0.350	-35.00
1332	665.5000	665.5000	-0.350	-35.00
1333	666.0000	666.0000	-0.350	-34.94
1334	666.5000	666.5000	-0.350	-34.91
1335	667.0000	667.0000	-0.350	-34.88
1336	667.5000	667.5000	-0.350	-34.85
1337	668.0000	668.0000	-0.350	-34.82
1338	668.5000	668.5000	-0.350	-34.82
1339	669.0000	669.0000	-0.350	-34.79
1340	669.5000	669.5000	-0.350	-34.94
1341	670.0000	670.0000	-0.350	-35.04
1342	670.5000	670.5000	-0.350	-36.04
1343	671.0000	671.0000	-0.350	-37.05
1344	671.5000	671.5000	-0.350	-37.45
1345	672.0000	672.0000	-0.350	-37.48
1346	672.5000	672.5000	-0.350	-37.39
1347	673.0000	673.0000	-0.350	-37.20
1348	673.5000	673.5000	-0.350	-37.05
1349	674.0000	674.0000	-0.350	-36.93
1350	674.5000	674.5000	-0.350	-36.84
1351	675.0000	675.0000	-0.350	-36.74
1352	675.5000	675.5000	-0.350	-36.74
1353	676.0000	676.0000	-0.350	-36.81
1354	676.5000	676.5000	-0.350	-36.77
1355	677.0000	677.0000	-0.350	-36.74
1356	677.5000	677.5000	-0.350	-36.68
1357	678.0000	678.0000	-0.350	-36.50
1358	678.5000	678.5000	-0.350	-36.41
1359	679.0000	679.0000	-0.350	-36.41
1360	679.5000	679.5000	-0.350	-36.32
1361	680.0000	680.0000	-0.350	-36.26
1362	680.5000	680.5000	-0.350	-36.16
1363	681.0000	681.0000	-0.350	-36.10
1364	681.5000	681.5000	-0.350	-36.16
1365	682.0000	682.0000	-0.350	-36.01
1366	682.5000	682.5000	-0.350	-35.92
1367	683.0000	683.0000	-0.350	-35.89
1368	683.5000	683.5000	-0.350	-35.86
1369	684.0000	684.0000	-0.350	-35.80
1370	684.5000	684.5000	-0.350	-35.71
1371	685.0000	685.0000	-0.350	-35.68
1372	685.5000	685.5000	-0.350	-35.71
1373	686.0000	686.0000	-0.350	-35.71
1374	686.5000	686.5000	-0.350	-35.65
1375	687.0000	687.0000	-0.350	-35.65
1376	687.5000	687.5000	-0.350	-35.65
1377	688.0000	688.0000	-0.350	-35.68
1378	688.5000	688.5000	-0.350	-35.77
1379	689.0000	689.0000	-0.350	-35.86
1380	689.5000	689.5000	-0.350	-35.92
1381	690.0000	690.0000	-0.350	-35.86
1382	690.5000	690.5000	-0.350	-35.65
1383	691.0000	691.0000	-0.350	-35.55
1384	691.5000	691.5000	-0.350	-35.58
1385	692.0000	692.0000	-0.350	-35.62
1386	692.5000	692.5000	-0.350	-35.55
1387	693.0000	693.0000	-0.350	-35.43
1388	693.5000	693.5000	-0.350	-35.40
1389	694.0000	694.0000	-0.350	-35.37
1390	694.5000	694.5000	-0.350	-35.37
1391	695.0000	695.0000	-0.350	-35.34
1392	695.5000	695.5000	-0.350	-35.37
1393	696.0000	696.0000	-0.350	-35.37
1394	696.5000	696.5000	-0.350	-35.37
1395	697.0000	697.0000	-0.350	-35.34
1396	697.5000	697.5000	-0.350	-35.40
1397	698.0000	698.0000	-0.350	-35.43
1398	698.5000	698.5000	-0.350	-35.43
1399	699.0000	699.0000	-0.350	-35.25
1400	699.5000	699.5000	-0.350	-35.13
1401	700.0000	700.0000	-0.350	-35.19
1402	700.5000	700.5000	-0.350	-35.28
1403	701.0000	701.0000	-0.350	-35.37
1404	701.5000	701.5000	-0.350	-35.31
1405	702.0000	702.0000	-0.350	-35.25
1406	702.5000	702.5000	-0.350	-35.22
1407	703.0000	703.0000	-0.350	-35.10
1408	703.5000	703.5000	-0.350	-35.07
1409	704.0000	704.0000	-0.350	-35.10
1410	704.5000	704.5000	-0.350	-35.10
1411	705.0000	705.0000	-0.350	-35.07
1412	705.5000	705.5000	-0.350	-34.94
1413	706.0000	706.0000	-0.350	-34.91
1414	706.5000	706.5000	-0.350	-34.97
1415	707.0000	707.0000	-0.350	-35.10
1416	707.5000	707.5000	-0.350	-35.19
1417	708.0000	708.0000	-0.350	-35.19
1418	708.5000	708.5000	-0.350	-34.94
1419	709.0000	709.0000	-0.350	-34.79
1420	709.5000	709.5000	-0.350	-34.79
1421	710.0000	710.0000	-0.350	-34.91
1422	710.5000	710.5000	-0.350	-35.00
1423	711.0000	711.0000	-0.350	-35.00
1424	711.5000	711.5000	-0.350	-34.97
1425	712.0000	712.0000	-0.350	-34.94
1426	712.5000	712.5000	-0.350	-34.91
1427	713.0000	713.0000	-0.350	-34.85
1428	713.5000	713.5000	-0.350	-34.76
1429	714.0000	714.0000	-0.350	-34.73
1430	714.5000	714.5000	-0.350	-34.67
1431	715.0000	715.0000	-0.350	-34.64
1432	715.5000	715.5000	-0.350	-34.64
1433	716.0000	716.0000	-0.350	-34.76
1434	716.5000	716.5000	-0.350	-34.79
1435	717.0000	717.0000	-0.350	-34.82
1436	717.5000	717.5000	-0.350	-34.88
1437	718.0000	718.0000	-0.422	-37.81
1438	718.5000	718.5000	-0.420	-64.12
1439	719.0000	719.0000	-0.420	-83.71
1440	719.5000	719.5000	-0.420	-90.15
1441	720.0000	720.0000	-0.420	-88.56
1442	720.5000	720.5000	-0.420	-84.48
1443	721.0000	721.0000	-0.420	-80.78
1444	721.5000	721.5000	-0.420	-77.97
1445	722.0000	722.0000	-0.420	-76.05
1446	722.5000	722.5000	-0.420	-74.43
1447	723.0000	723.0000	-0.420	-73.00
1448	723.5000	723.5000	-0.420	-71.69
1449	724.0000	724.0000	-0.420	-70.56
1450	724.5000	724.5000	-0.420	-69.58
1451	725.0000	725.0000	-0.420	-68.64
1452	725.5000	725.5000	-0.420	-67.75
1453	726.0000	726.0000	-0.420	-66.87
1454	726.5000	726.5000	-0.420	-66.07
1455	727.0000	727.0000	-0.420	-65.37
1456	727.5000	727.5000	-0.420	-64.70
1457	728.0000	728.0000	-0.420	-64.06
1458	728.5000	728.5000	-0.420	-63.48
1459	729.0000	729.0000	-0.420	-62.93
1460	729.5000	729.5000	-0.420	-62.41
1461	730.0000	730.0000	-0.420	-61.89
1462	730.5000	730.5000	-0.420	-61.40
1463	731.0000	731.0000	-0.420	-60.95
1464	731.5000	731.5000	-0.420	-60.49
1465	732.0000	732.0000	-0.420	-60.12
1466	732.5000	732.5000	-0.420	-59.72
1467	733.0000	733.0000	-0.420	-59.30
1468	733.5000	733.5000	-0.420	-58.84
1469	734.0000	734.0000	-0.420	-58.47
1470	734.5000	734.5000	-0.420	-58.17
1471	735.0000	735.0000	-0.420	-57.89
1472	735.5000	735.5000	-0.420	-57.50
1473	736.0000	736.0000	-0.420	-57.13
1474	736.5000	736.5000	-0.420	-56.86
1475	737.0000	737.0000	-0.420	-56.58
1476	737.5000	737.5000	-0.420	-56.25
1477	738.0000	738.0000	-0.420	-55.94
1478	738.5000	738.5000	-0.420	-55.79
1479	739.0000	739.0000	-0.420	-55.67
1480	739.5000	739.5000	-0.420	-55.36
1481	740.0000	740.0000	-0.420	-54.96
1482	740.5000	740.5000	-0.420	-54.66
1483	741.0000	741.0000	-0.420	-54.45
1484	741.5000	741.5000	-0.420	-54.29
1485	742.0000	742.0000	-0.420	-54.17
1486	742.5000	742.5000	-0.420	-53.96
1487	743.0000	743.0000	-0.420	-53.80
1488	743.5000	743.5000	-0.420	-53.62
1489	744.0000	744.0000	-0.420	-53.41
1490	744.5000	744.5000	-0.420	-53.13
1491	745.0000	745.0000	-0.420	-52.89
1492	745.5000	745.5000	-0.420	-52.77
1493	746.0000	746.0000	-0.420	-52.67
1494	746.5000	746.5000	-0.420	-52.58
1495	747.0000	747.0000	-0.420	-52.31
1496	747.5000	747.5000	-0.420	-52.03
1497	748.0000	748.0000	-0.420	-51.79
1498	748.5000	748.5000	-0.420	-51.58
1499	749.0000	749.0000	-0.420	-51.36
1500	749.5000	749.5000	-0.420	-51.33
1	749.5000	0.0000	-0.420	-51.33
2	750.0000	0.5000	-0.420	-51.36
3	750.5000	1.0000	-0.420	-51.27
4	751.0000	1.5000	-0.420	-51.12
5	751.5000	2.0000	-0.420	-50.97
6	752.0000	2.5000	-0.420	-50.78
7	752.5000	3.0000	-0.420	-50.57
8	753.0000	3.5000	-0.420	-50.36
9	753.5000	4.0000	-0.420	-50.26
10	754.0000	4.5000	-0.420	-50.23
11	754.5000	5.0000	-0.420	-50.17
12	755.0000	5.5000	-0.420	-50.05
13	755.5000	6.0000	-0.420	-49.90
14	756.0000	6.5000	-0.420	-49.75
15	756.5000	7.0000	-0.420	-49.62
16	757.0000	7.5000	-0.420	-49.56
17	757.5000	8.0000	-0.420	-49.53
18	758.0000	8.5000	-0.420	-49.41
19	758.5000	9.0000	-0.420	-49.17
20	759.0000	9.5000	-0.420	-48.95
21	759.5000	10.0000	-0.420	-48.89
22	760.0000	10.5000	-0.420	-48.86
23	760.5000	11.0000	-0.420	-48.77
24	761.0000	11.5000	-0.420	-48.68
25	761.5000	12.0000	-0.420	-48.62
26	762.0000	12.5000	-0.420	-48.52
27	762.5000	13.0000	-0.420	-48.37
28	763.0000	13.5000	-0.420	-48.34
29	763.5000	14.0000	-0.420	-48.31
30	764.0000	14.5000	-0.420	-48.19
31	764.5000	15.0000	-0.420	-48.07
32	765.0000	15.5000	-0.420	-48.07
33	765.5000	16.0000	-0.420	-47.98
34	766.0000	16.5000	-0.420	-47.91
35	766.5000	17.0000	-0.420	-47.85
36	767.0000	17.5000	-0.420	-47.61
37	767.5000	18.0000	-0.420	-47.52
38	768.0000	18.5000	-0.420	-47.46
39	768.5000	19.0000	-0.420	-47.52
40	769.0000	19.5000	-0.420	-47.58
41	769.5000	20.0000	-0.420	-47.61
42	770.0000	20.5000	-0.420	-47.52
43	770.5000	21.0000	-0.420	-47.40
44	771.0000	21.5000	-0.420	-47.40
45	771.5000	22.0000	-0.420	-47.24
46	772.0000	22.5000	-0.420	-47.03
47	772.5000	23.0000	-0.420	-46.88
48	773.0000	23.5000	-0.420	-46.94
49	773.5000	24.0000	-0.420	-46.91
50	774.0000	24.5000	-0.420	-46.85
51	774.5000	25.0000	-0.420	-46.85
52	775.0000	25.5000	-0.420	-46.75
53	775.5000	26.0000	-0.420	-46.66
54	776.0000	26.5000	-0.420	-46.57
55	776.5000	27.0000	-0.420	-46.51
56	777.0000	27.5000	-0.420	-46.54
57	777.5000	28.0000	-0.420	-46.48
58	778.0000	28.5000	-0.420	-46.36
59	778.5000	29.0000	-0.420	-46.30
60	779.0000	29.5000	-0.420	-46.21
61	779.5000	30.0000	-0.420	-46.08
62	780.0000	30.5000	-0.420	-46.02
63	780.5000	31.0000	-0.420	-45.96
64	781.0000	31.5000	-0.420	-45.93
65	781.5000	32.0000	-0.420	-45.84
66	782.0000	32.5000	-0.420	-45.72
67	782.5000	33.0000	-0.420	-45.59
68	783.0000	33.5000	-0.420	-45.59
69	783.5000	34.0000	-0.420	-45.75
70	784.0000	34.5000	-0.420	-45.78
71	784.5000	35.0000	-0.420	-45.69
72	785.0000	35.5000	-0.420	-45.69
73	785.5000	36.0000	-0.420	-45.66
74	786.0000	36.5000	-0.420	-45.53
75	786.5000	37.0000	-0.420	-45.38
76	787.0000	37.5000	-0.420	-45.41
77	787.5000	38.0000	-0.420	-45.50
78	788.0000	38.5000	-0.420	-45.59
79	788.5000	39.0000	-0.420	-45.59
80	789.0000	39.5000	-0.420	-45.56
81	789.5000	40.0000	-0.420	-45.47
82	790.0000	40.5000	-0.420	-45.32
83	790.5000	41.0000	-0.420	-45.29
84	791.0000	41.5000	-0.420	-45.23
85	791.5000	42.0000	-0.420	-45.20
86	792.0000	42.5000	-0.420	-45.14
87	792.5000	43.0000	-0.420	-45.05
88	793.0000	43.5000	-0.420	-44.95
89	793.5000	44.0000	-0.420	-44.92
90	794.0000	44.5000	-0.420	-45.01
91	794.5000	45.0000	-0.420	-45.11
92	795.0000	45.5000	-0.420	-45.17
93	795.5000	46.0000	-0.420	-45.08
94	796.0000	46.5000	-0.420	-45.01
95	796.5000	47.0000	-0.420	-44.95
96	797.0000	47.5000	-0.420	-44.86
97	797.5000	48.0000	-0.420	-44.77
98	798.0000	48.5000	-0.420	-44.68
99	798.5000	49.0000	-0.420	-44.59
100	799.0000	49.5000	-0.420	-44.59
101	799.5000	50.0000	-0.420	-44.56
102	800.0000	50.5000	-0.420	-44.50
103	800.5000	51.0000	-0.420	-44.37
104	801.0000	51.5000	-0.420	-44.25
105	801.5000	52.0000	-0.420	-44.28
106	802.0000	52.5000	-0.420	-44.31
107	802.5000	53.0000	-0.420	-44.34
108	803.0000	53.5000	-0.420	-44.31
109	803.5000	54.0000	-0.420	-44.25
110	804.0000	54.5000	-0.420	-44.19
111	804.5000	55.0000	-0.420	-44.07
112	805.0000	55.5000	-0.420	-44.01
113	805.5000	56.0000	-0.420	-44.07
114	806.0000	56.5000	-0.420	-44.16
115	806.5000	57.0000	-0.420	-44.19
116	807.0000	57.5000	-0.420	-44.19
117	807.5000	58.0000	-0.420	-44.19
118	808.0000	58.5000	-0.420	-44.19
119	808.5000	59.0000	-0.420	-44.19
120	809.0000	59.5000	-0.420	-44.16
121	809.5000	60.0000	-0.420	-44.10
122	810.0000	60.5000	-0.420	-44.07
123	810.5000	61.0000	-0.420	-43.98
124	811.0000	61.5000	-0.420	-43.89
125	811.5000	62.0000	-0.420	-43.82
126	812.0000	62.5000	-0.420	-43.79
127	812.5000	63.0000	-0.420	-43.82
128	813.0000	63.5000	-0.420	-43.79
129	813.5000	64.0000	-0.420	-43.73
130	814.0000	64.5000	-0.420	-43.49
131	814.5000	65.0000	-0.420	-43.43
132	815.0000	65.5000	-0.420	-43.58
133	815.5000	66.0000	-0.420	-43.73
134	816.0000	66.5000	-0.420	-43.79
135	816.5000	67.0000	-0.420	-43.73
136	817.0000	67.5000	-0.420	-43.55
137	817.5000	68.0000	-0.420	-43.49
138	818.0000	68.5000	-0.420	-43.49
139	818.5000	69.0000	-0.420	-43.46
140	819.0000	69.5000	-0.420	-43.40
141	819.5000	70.0000	-0.420	-43.46
142	820.0000	70.5000	-0.420	-43.49
143	820.5000	71.0000	-0.420	-43.46
144	821.0000	71.5000	-0.420	-43.37
145	821.5000	72.0000	-0.420	-43.43
146	822.0000	72.5000	-0.420	-43.40
147	822.5000	73.0000	-0.420	-43.24
148	823.0000	73.5000	-0.420	-43.00
149	823.5000	74.0000	-0.420	-42.85
150	824.0000	74.5000	-0.420	-42.85
151	824.5000	75.0000	-0.420	-42.91
152	825.0000	75.5000	-0.420	-42.94
153	825.5000	76.0000	-0.420	-42.97
154	826.0000	76.5000	-0.420	-43.06
155	826.5000	77.0000	-0.420	-43.09
156	827.0000	77.5000	-0.420	-43.09
157	827.5000	78.0000	-0.420	-43.06
158	828.0000	78.5000	-0.420	-42.94
159	828.5000	79.0000	-0.420	-42.79
160	829.0000	79.5000	-0.420	-42.79
161	829.5000	80.0000	-0.420	-42.85
162	830.0000	80.5000	-0.420	-42.82
163	830.5000	81.0000	-0.420	-42.76
164	831.0000	81.5000	-0.420	-42.82
165	831.5000	82.0000	-0.420	-42.76
166	832.0000	82.5000	-0.420	-42.66
167	832.5000	83.0000	-0.420	-42.54
168	833.0000	83.5000	-0.420	-42.42
169	833.5000	84.0000	-0.420	-42.39
170	834.0000	84.5000	-0.420	-42.42
171	834.5000	85.0000	-0.420	-42.54
172	835.0000	85.5000	-0.420	-42.60
173	835.5000	86.0000	-0.420	-42.66
174	836.0000	86.5000	-0.420	-42.73
175	836.5000	87.0000	-0.420	-42.70
176	837.0000	87.5000	-0.420	-42.63
177	837.5000	88.0000	-0.420	-42.54
178	838.0000	88.5000	-0.420	-42.51
179	838.5000	89.0000	-0.420	-42.54
180	839.0000	89.5000	-0.420	-42.51
181	839.5000	90.0000	-0.420	-42.39
182	840.0000	90.5000	-0.420	-42.30
183	840.5000	91.0000	-0.420	-42.33
184	841.0000	91.5000	-0.420	-42.45
185	841.5000	92.0000	-0.420	-42.39
186	842.0000	92.5000	-0.420	-42.21
187	842.5000	93.0000	-0.420	-42.15
188	843.0000	93.5000	-0.420	-42.24
189	843.5000	94.0000	-0.420	-42.33
190	844.0000	94.5000	-0.420	-42.36
191	844.5000	95.0000	-0.420	-42.30
192	845.0000	95.5000	-0.420	-42.27
193	845.5000	96.0000	-0.420	-42.30
194	846.0000	96.5000	-0.420	-42.36
195	846.5000	97.0000	-0.420	-42.39
196	847.0000	97.5000	-0.420	-42.42
197	847.5000	98.0000	-0.420	-42.33
198	848.0000	98.5000	-0.420	-42.15
199	848.5000	99.0000	-0.420	-41.99
200	849.0000	99.5000	-0.420	-41.99
201	849.5000	100.0000	-0.420	-42.12
202	850.0000	100.5000	-0.420	-42.18
203	850.5000	101.0000	-0.420	-42.09
204	851.0000	101.5000	-0.420	-42.09
205	851.5000	102.0000	-0.420	-42.15
206	852.0000	102.5000	-0.420	-42.18
207	852.5000	103.0000	-0.420	-42.15
208	853.0000	103.5000	-0.420	-42.12
209	853.5000	104.0000	-0.420	-42.12
210	854.0000	104.5000	-0.420	-42.02
211	854.5000	105.0000	-0.420	-41.93
212	855.0000	105.5000	-0.420	-41.90
213	855.5000	106.0000	-0.420	-41.93
214	856.0000	106.5000	-0.420	-42.05
215	856.5000	107.0000	-0.420	-41.99
216	857.0000	107.5000	-0.420	-41.87
217	857.5000	108.0000	-0.420	-41.81
218	858.0000	108.5000	-0.420	-41.81
219	858.5000	109.0000	-0.420	-41.84
220	859.0000	109.5000	-0.420	-41.78
221	859.5000	110.0000	-0.420	-41.69
222	860.0000	110.5000	-0.420	-41.63
223	860.5000	111.0000	-0.420	-41.60
224	861.0000	111.5000	-0.420	-41.60
225	861.5000	112.0000	-0.420	-41.75
226	862.0000	112.5000	-0.420	-41.84
227	862.5000	113.0000	-0.420	-41.87
228	863.0000	113.5000	-0.420	-41.84
229	863.5000	114.0000	-0.420	-41.81
230	864.0000	114.5000	-0.420	-41.78
231	864.5000	115.0000	-0.420	-41.75
232	865.0000	115.5000	-0.420	-41.72
233	865.5000	116.0000	-0.420	-41.60
234	866.0000	116.5000	-0.420	-41.57
235	866.5000	117.0000	-0.420	-41.54
236	867.0000	117.5000	-0.420	-41.57
237	867.5000	118.0000	-0.420	-41.63
238	868.0000	118.5000	-0.420	-41.57
239	868.5000	119.0000	-0.420	-41.47
240	869.0000	119.5000	-0.420	-41.44
241	869.5000	120.0000	-0.420	-41.51
242	870.0000	120.5000	-0.420	-41.57
243	870.5000	121.0000	-0.420	-41.66
244	871.0000	121.5000	-0.420	-41.69
245	871.5000	122.0000	-0.420	-41.57
246	872.0000	122.5000	-0.420	-41.44
247	872.5000	123.0000	-0.420	-41.51
248	873.0000	123.5000	-0.420	-41.60
249	873.5000	124.0000	-0.420	-41.66
250	874.0000	124.5000	-0.420	-41.66
251	874.5000	125.0000	-0.420	-41.63
252	875.0000	125.5000	-0.420	-42.02
253	875.5000	126.0000	-0.420	-43.24
254	876.0000	126.5000	-0.420	-43.89
255	876.5000	127.0000	-0.420	-43.98
256	877.0000	127.5000	-0.420	-43.64
257	877.5000	128.0000	-0.420	-43.40
258	878.0000	128.5000	-0.420	-43.15
259	878.5000	129.0000	-0.420	-42.94
260	879.0000	129.5000	-0.420	-42.82
261	879.5000	130.0000	-0.420	-42.82
262	880.0000	130.5000	-0.420	-42.82
263	880.5000	131.0000	-0.420	-42.76
264	881.0000	131.5000	-0.420	-42.73
265	881.5000	132.0000	-0.420	-42.66
266	882.0000	132.5000	-0.420	-42.60
267	882.5000	133.0000	-0.420	-42.57
268	883.0000	133.5000	-0.420	-42.54
269	883.5000	134.0000	-0.420	-42.45
270	884.0000	134.5000	-0.420	-42.30
271	884.5000	135.0000	-0.420	-42.12
272	885.0000	135.5000	-0.420	-42.12
273	885.5000	136.0000	-0.420	-42.05
274	886.0000	136.5000	-0.420	-42.12
275	886.5000	137.0000	-0.420	-42.21
276	887.0000	137.5000	-0.420	-42.24
277	887.5000	138.0000	-0.420	-42.15
278	888.0000	138.5000	-0.420	-42.18
279	888.5000	139.0000	-0.420	-42.18
280	889.0000	139.5000	-0.420	-42.12
281	889.5000	140.0000	-0.420	-42.02
282	890.0000	140.5000	-0.420	-41.99
283	890.5000	141.0000	-0.420	-41.96
284	891.0000	141.5000	-0.420	-41.87
285	891.5000	142.0000	-0.420	-41.87
286	892.0000	142.5000	-0.420	-41.81
287	892.5000	143.0000	-0.420	-41.72
288	893.0000	143.5000	-0.420	-41.63
289	893.5000	144.0000	-0.420	-41.60
290	894.0000	144.5000	-0.420	-41.63
291	894.5000	145.0000	-0.420	-41.66
292	895.0000	145.5000	-0.420	-41.69
293	895.5000	146.0000	-0.420	-41.63
294	896.0000	146.5000	-0.420	-41.54
295	896.5000	147.0000	-0.420	-41.57
296	897.0000	147.5000	-0.420	-41.75
297	897.5000	148.0000	-0.420	-41.90
298	898.0000	148.5000	-0.420	-41.87
299	898.5000	149.0000	-0.420	-41.81
300	899.0000	149.5000	-0.420	-41.72
301	899.5000	150.0000	-0.420	-41.63
302	900.0000	150.5000	-0.420	-41.63
303	900.5000	151.0000	-0.420	-41.63
304	901.0000	151.5000	-0.420	-41.47
305	901.5000	152.0000	-0.420	-41.38
306	902.0000	152.5000	-0.420	-41.26
307	902.5000	153.0000	-0.420	-41.29
308	903.0000	153.5000	-0.420	-41.41
309	903.5000	154.0000	-0.420	-41.44
310	904.0000	154.5000	-0.420	-41.41
311	904.5000	155.0000	-0.420	-41.32
312	905.0000	155.5000	-0.420	-41.14
313	905.5000	156.0000	-0.420	-41.08
314	906.0000	156.5000	-0.420	-41.11
315	906.5000	157.0000	-0.420	-41.05
316	907.0000	157.5000	-0.420	-41.02
317	907.5000	158.0000	-0.420	-40.96
318	908.0000	158.5000	-0.420	-40.89
319	908.5000	159.0000	-0.420	-40.89
320	909.0000	159.5000	-0.420	-40.89
321	909.5000	160.0000	-0.420	-40.99
322	910.0000	160.5000	-0.420	-41.02
323	910.5000	161.0000	-0.420	-41.05
324	911.0000	161.5000	-0.420	-41.11
325	911.5000	162.0000	-0.420	-41.11
326	912.0000	162.5000	-0.420	-40.99
327	912.5000	163.0000	-0.420	-40.96
328	913.0000	163.5000	-0.420	-41.02
329	913.5000	164.0000	-0.420	-41.02
330	914.0000	164.5000	-0.420	-41.02
331	914.5000	165.0000	-0.420	-41.11
332	915.0000	165.5000	-0.420	-41.05
333	915.5000	166.0000	-0.420	-41.02
334	916.0000	166.5000	-0.420	-41.02
335	916.5000	167.0000	-0.420	-41.02
336	917.0000	167.5000	-0.420	-41.05
337	917.5000	168.0000	-0.420	-40.99
338	918.0000	168.5000	-0.420	-41.11
339	918.5000	169.0000	-0.420	-41.14
340	919.0000	169.5000	-0.420	-41.05
341	919.5000	170.0000	-0.420	-40.99
342	920.0000	170.5000	-0.420	-40.99
343	920.5000	171.0000	-0.420	-40.89
344	921.0000	171.5000	-0.420	-40.80
345	921.5000	172.0000	-0.420	-40.80
346	922.0000	172.5000	-0.420	-40.77
347	922.5000	173.0000	-0.420	-40.74
348	923.0000	173.5000	-0.490	-53.50
349	923.5000	174.0000	-0.490	-77.49
350	924.0000	174.5000	-0.490	-90.03
351	924.5000	175.0000	-0.490	-92.29
352	925.0000	175.5000	-0.490	-90.09
353	925.5000	176.0000	-0.490	-87.19
354	926.0000	176.5000	-0.490	-85.02
355	926.5000	177.0000	-0.490	-83.68
356	927.0000	177.5000	-0.490	-82.74
357	927.5000	178.0000	-0.490	-81.97
358	928.0000	178.5000	-0.490	-81.36
359	928.5000	179.0000	-0.490	-80.90
360	929.0000	179.5000	-0.490	-80.48
361	929.5000	180.0000	-0.490	-80.14
362	930.0000	180.5000	-0.490	-79.84
363	930.5000	181.0000	-0.490	-79.50
364	931.0000	181.5000	-0.490	-79.13
365	931.5000	182.0000	-0.490	-78.80
366	932.0000	182.5000	-0.490	-78.49
367	932.5000	183.0000	-0.490	-78.10
368	933.0000	183.5000	-0.490	-77.64
369	933.5000	184.0000	-0.490	-77.00
370	934.0000	184.5000	-0.490	-76.33
371	934.5000	185.0000	-0.490	-75.75
372	935.0000	185.5000	-0.490	-75.29
373	935.5000	186.0000	-0.490	-74.83
374	936.0000	186.5000	-0.490	-74.43
375	936.5000	187.0000	-0.490	-74.07
376	937.0000	187.5000	-0.490	-73.79
377	937.5000	188.0000	-0.490	-73.43
378	938.0000	188.5000	-0.490	-73.15
379	938.5000	189.0000	-0.490	-72.79
380	939.0000	189.5000	-0.490	-72.30
381	939.5000	190.0000	-0.490	-71.81
382	940.0000	190.5000	-0.490	-71.26
383	940.5000	191.0000	-0.490	-70.80
384	941.0000	191.5000	-0.490	-70.35
385	941.5000	192.0000	-0.490	-69.92
386	942.0000	192.5000	-0.490	-69.40
387	942.5000	193.0000	-0.490	-69.03
388	943.0000	193.5000	-0.490	-68.64
389	943.5000	194.0000	-0.490	-68.33
390	944.0000	194.5000	-0.490	-68.03
391	944.5000	195.0000	-0.490	-67.72
392	945.0000	195.5000	-0.490	-67.45
393	945.5000	196.0000	-0.490	-67.14
394	946.0000	196.5000	-0.490	-66.81
395	946.5000	197.0000	-0.490	-66.47
396	947.0000	197.5000	-0.490	-66.13
397	947.5000	198.0000	-0.490	-65.89
398	948.0000	198.5000	-0.490	-65.61
399	948.5000	199.0000	-0.490	-65.28
400	949.0000	199.5000	-0.490	-65.10
401	949.5000	200.0000	-0.490	-64.85
402	950.0000	200.5000	-0.490	-64.61
403	950.5000	201.0000	-0.490	-64.39
404	951.0000	201.5000	-0.490	-64.09
405	951.5000	202.0000	-0.490	-63.84
406	952.0000	202.5000	-0.490	-63.51
407	952.5000	203.0000	-0.490	-63.36
408	953.0000	203.5000	-0.490	-63.20
409	953.5000	204.0000	-0.490	-63.02
410	954.0000	204.5000	-0.490	-62.84
411	954.5000	205.0000	-0.490	-62.56
412	955.0000	205.5000	-0.490	-62.23
413	955.5000	206.0000	-0.490	-61.95
414	956.0000	206.5000	-0.490	-61.74
415	956.5000	207.0000	-0.490	-61.65
416	957.0000	207.5000	-0.490	-61.46
417	957.5000	208.0000	-0.490	-61.28
418	958.0000	208.5000	-0.490	-61.07
419	958.5000	209.0000	-0.490	-61.04
420	959.0000	209.5000	-0.490	-61.01
421	959.5000	210.0000	-0.490	-60.91
422	960.0000	210.5000	-0.490	-60.73
423	960.5000	211.0000	-0.490	-60.52
424	961.0000	211.5000	-0.490	-60.37
425	961.5000	212.0000	-0.490	-60.21
426	962.0000	212.5000	-0.490	-60.15
427	962.5000	213.0000	-0.490	-60.09
428	963.0000	213.5000	-0.490	-59.91
429	963.5000	214.0000	-0.490	-59.63
430	964.0000	214.5000	-0.490	-59.48
431	964.5000	215.0000	-0.490	-59.36
432	965.0000	215.5000	-0.490	-59.27
433	965.5000	216.0000	-0.490	-59.18
434	966.0000	216.5000	-0.490	-59.02
435	966.5000	217.0000	-0.490	-58.87
436	967.0000	217.5000	-0.490	-58.78
437	967.5000	218.0000	-0.490	-58.66
438	968.0000	218.5000	-0.490	-58.44
439	968.5000	219.0000	-0.490	-58.29
440	969.0000	219.5000	-0.490	-58.17
441	969.5000	220.0000	-0.490	-58.08
442	970.0000	220.5000	-0.490	-57.86
443	970.5000	221.0000	-0.490	-57.68
444	971.0000	221.5000	-0.490	-57.59
445	971.5000	222.0000	-0.490	-57.47
446	972.0000	222.5000	-0.490	-57.47
447	972.5000	223.0000	-0.490	-57.53
448	973.0000	223.5000	-0.490	-57.44
449	973.5000	224.0000	-0.490	-57.28
450	974.0000	224.5000	-0.490	-57.10
451	974.5000	225.0000	-0.490	-57.07
452	975.0000	225.5000	-0.490	-57.04
453	975.5000	226.0000	-0.490	-57.04
454	976.0000	226.5000	-0.490	-56.89
455	976.5000	227.0000	-0.490	-56.73
456	977.0000	227.5000	-0.490	-56.64
457	977.5000	228.0000	-0.490	-56.61
458	978.0000	228.5000	-0.490	-56.43
459	978.5000	229.0000	-0.490	-56.25
460	979.0000	229.5000	-0.490	-56.06
461	979.5000	230.0000	-0.490	-55.94
462	980.0000	230.5000	-0.490	-55.94
463	980.5000	231.0000	-0.490	-55.97
464	981.0000	231.5000	-0.490	-55.91
465	981.5000	232.0000	-0.490	-55.82
466	982.0000	232.5000	-0.490	-55.85
467	982.5000	233.0000	-0.490	-55.79
468	983.0000	233.5000	-0.490	-55.70
469	983.5000	234.0000	-0.490	-55.57
470	984.0000	234.5000	-0.490	-55.45
471	984.5000	235.0000	-0.490	-55.45
472	985.0000	235.5000	-0.490	-55.42
473	985.5000	236.0000	-0.490	-55.42
474	986.0000	236.5000	-0.490	-55.33
475	986.5000	237.0000	-0.490	-55.06
476	987.0000	237.5000	-0.490	-54.90
477	987.5000	238.0000	-0.490	-54.84
478	988.0000	238.5000	-0.490	-54.75
479	988.5000	239.0000	-0.490	-54.78
480	989.0000	239.5000	-0.490	-54.81
481	989.5000	240.0000	-0.490	-54.69
482	990.0000	240.5000	-0.490	-54.60
483	990.5000	241.0000	-0.490	-54.72
484	991.0000	241.5000	-0.490	-54.63
485	991.5000	242.0000	-0.490	-54.63
486	992.0000	242.5000	-0.490	-54.66
487	992.5000	243.0000	-0.490	-54.57
488	993.0000	243.5000	-0.490	-54.35
489	993.5000	244.0000	-0.490	-54.20
490	994.0000	244.5000	-0.490	-54.08
491	994.5000	245.0000	-0.490	-53.99
492	995.0000	245.5000	-0.490	-53.93
493	995.5000	246.0000	-0.490	-53.87
494	996.0000	246.5000	-0.490	-53.87
495	996.5000	247.0000	-0.490	-53.96
496	997.0000	247.5000	-0.490	-53.93
497	997.5000	248.0000	-0.490	-53.83
[truncated: 1,804 more rows]
