# Supplementary material for: Tissue engineering the human auricle by auricular chondrocyte-mesenchymal stem cell co-implantation
Source: PLoS One. 2018 Oct 24;13(10):e0202356. doi: 10.1371/journal.pone.0202356 (PMC6200177; doi:10.1371/journal.pone.0202356)
Supplement: S6 File — Raw data outputs for confined compression testing. (ZIP) [file pone.0202356.s010.zip › Raw Mechanical Data/HuCo5_M1.TXT]

C:\Documents and Settings\Administrator.ENDURATE-VA4UUF\Desktop\Ben Cohen\HuCo5_M1.TXT
Points	Elapsed Time	Scan Time	Disp	Load1
	Sec	Sec	mm	g
1	0.0000	0.0000	0.025	-2.01
2	0.5000	0.5000	0.025	-2.11
3	1.0000	1.0000	0.025	-2.20
4	1.5000	1.5000	0.025	-2.26
5	2.0000	2.0000	0.025	-2.26
6	2.5000	2.5000	-0.002	-3.51
7	3.0000	3.0000	0.000	-11.54
8	3.5000	3.5000	0.000	-16.85
9	4.0000	4.0000	0.000	-18.62
10	4.5000	4.5000	0.000	-18.40
11	5.0000	5.0000	0.000	-17.64
12	5.5000	5.5000	0.000	-16.94
13	6.0000	6.0000	0.000	-16.42
14	6.5000	6.5000	0.000	-16.08
15	7.0000	7.0000	0.000	-15.93
16	7.5000	7.5000	0.000	-15.81
17	8.0000	8.0000	0.000	-15.69
18	8.5000	8.5000	0.000	-15.56
19	9.0000	9.0000	0.000	-15.44
20	9.5000	9.5000	0.000	-15.38
21	10.0000	10.0000	0.000	-15.32
22	10.5000	10.5000	-0.000	-15.84
23	11.0000	11.0000	-0.000	-16.45
24	11.5000	11.5000	-0.000	-16.63
25	12.0000	12.0000	-0.000	-16.60
26	12.5000	12.5000	-0.000	-16.51
27	13.0000	13.0000	-0.000	-16.39
28	13.5000	13.5000	-0.000	-16.21
29	14.0000	14.0000	-0.000	-16.08
30	14.5000	14.5000	-0.000	-15.99
31	15.0000	15.0000	-0.000	-15.90
32	15.5000	15.5000	-0.000	-15.78
33	16.0000	16.0000	-0.000	-15.69
34	16.5000	16.5000	-0.000	-15.69
35	17.0000	17.0000	-0.000	-15.66
36	17.5000	17.5000	-0.000	-15.63
37	18.0000	18.0000	-0.000	-15.53
38	18.5000	18.5000	-0.000	-15.44
39	19.0000	19.0000	-0.000	-15.38
40	19.5000	19.5000	-0.000	-15.35
41	20.0000	20.0000	-0.000	-15.29
42	20.5000	20.5000	-0.000	-15.26
43	21.0000	21.0000	-0.000	-15.29
44	21.5000	21.5000	-0.000	-15.29
45	22.0000	22.0000	-0.000	-15.29
46	22.5000	22.5000	-0.000	-15.29
47	23.0000	23.0000	-0.000	-15.23
48	23.5000	23.5000	-0.000	-15.14
49	24.0000	24.0000	-0.000	-15.14
50	24.5000	24.5000	-0.000	-15.14
51	25.0000	25.0000	-0.000	-15.20
52	25.5000	25.5000	-0.000	-15.23
53	26.0000	26.0000	-0.000	-15.17
54	26.5000	26.5000	-0.000	-15.14
55	27.0000	27.0000	-0.000	-15.11
56	27.5000	27.5000	-0.000	-15.11
57	28.0000	28.0000	-0.000	-15.08
58	28.5000	28.5000	-0.000	-15.02
59	29.0000	29.0000	-0.000	-14.95
60	29.5000	29.5000	-0.000	-14.95
61	30.0000	30.0000	-0.000	-14.95
62	30.5000	30.5000	-0.000	-14.92
63	31.0000	31.0000	-0.000	-14.86
64	31.5000	31.5000	-0.000	-14.80
65	32.0000	32.0000	-0.000	-14.71
66	32.5000	32.5000	-0.000	-14.65
67	33.0000	33.0000	-0.000	-14.62
68	33.5000	33.5000	-0.000	-14.53
69	34.0000	34.0000	-0.000	-14.47
70	34.5000	34.5000	-0.000	-14.56
71	35.0000	35.0000	-0.000	-14.62
72	35.5000	35.5000	-0.000	-14.65
73	36.0000	36.0000	-0.000	-14.59
74	36.5000	36.5000	-0.000	-14.56
75	37.0000	37.0000	-0.070	-26.67
76	37.5000	37.5000	-0.070	-44.95
77	38.0000	38.0000	-0.070	-52.31
78	38.5000	38.5000	-0.070	-51.67
79	39.0000	39.0000	-0.070	-48.28
80	39.5000	39.5000	-0.070	-45.17
81	40.0000	40.0000	-0.070	-43.00
82	40.5000	40.5000	-0.070	-41.63
83	41.0000	41.0000	-0.070	-40.74
84	41.5000	41.5000	-0.070	-40.10
85	42.0000	42.0000	-0.070	-39.64
86	42.5000	42.5000	-0.070	-39.16
87	43.0000	43.0000	-0.070	-38.58
88	43.5000	43.5000	-0.070	-38.03
89	44.0000	44.0000	-0.070	-37.57
90	44.5000	44.5000	-0.070	-37.11
91	45.0000	45.0000	-0.070	-36.68
92	45.5000	45.5000	-0.070	-36.44
93	46.0000	46.0000	-0.070	-36.10
94	46.5000	46.5000	-0.070	-35.80
95	47.0000	47.0000	-0.070	-35.55
96	47.5000	47.5000	-0.070	-35.37
97	48.0000	48.0000	-0.070	-35.19
98	48.5000	48.5000	-0.070	-34.91
99	49.0000	49.0000	-0.070	-34.58
100	49.5000	49.5000	-0.070	-34.39
101	50.0000	50.0000	-0.070	-34.33
102	50.5000	50.5000	-0.070	-34.15
103	51.0000	51.0000	-0.070	-33.97
104	51.5000	51.5000	-0.070	-33.81
105	52.0000	52.0000	-0.070	-33.75
106	52.5000	52.5000	-0.070	-33.60
107	53.0000	53.0000	-0.070	-33.45
108	53.5000	53.5000	-0.070	-33.30
109	54.0000	54.0000	-0.070	-33.17
110	54.5000	54.5000	-0.070	-33.17
111	55.0000	55.0000	-0.070	-33.05
112	55.5000	55.5000	-0.070	-33.02
113	56.0000	56.0000	-0.070	-32.93
114	56.5000	56.5000	-0.070	-32.72
115	57.0000	57.0000	-0.070	-32.59
116	57.5000	57.5000	-0.070	-32.53
117	58.0000	58.0000	-0.070	-32.56
118	58.5000	58.5000	-0.070	-32.56
119	59.0000	59.0000	-0.070	-32.47
120	59.5000	59.5000	-0.070	-32.29
121	60.0000	60.0000	-0.070	-32.17
122	60.5000	60.5000	-0.070	-32.07
123	61.0000	61.0000	-0.070	-31.98
124	61.5000	61.5000	-0.070	-31.83
125	62.0000	62.0000	-0.070	-31.68
126	62.5000	62.5000	-0.070	-31.62
127	63.0000	63.0000	-0.070	-31.53
128	63.5000	63.5000	-0.070	-31.59
129	64.0000	64.0000	-0.070	-31.71
130	64.5000	64.5000	-0.070	-31.62
131	65.0000	65.0000	-0.070	-31.46
132	65.5000	65.5000	-0.070	-31.28
133	66.0000	66.0000	-0.070	-31.16
134	66.5000	66.5000	-0.070	-31.04
135	67.0000	67.0000	-0.070	-31.04
136	67.5000	67.5000	-0.070	-30.98
137	68.0000	68.0000	-0.070	-31.04
138	68.5000	68.5000	-0.070	-30.98
139	69.0000	69.0000	-0.070	-30.92
140	69.5000	69.5000	-0.070	-30.95
141	70.0000	70.0000	-0.070	-30.88
142	70.5000	70.5000	-0.070	-30.85
143	71.0000	71.0000	-0.070	-30.70
144	71.5000	71.5000	-0.070	-30.61
145	72.0000	72.0000	-0.070	-30.61
146	72.5000	72.5000	-0.070	-30.61
147	73.0000	73.0000	-0.070	-30.61
148	73.5000	73.5000	-0.070	-30.61
149	74.0000	74.0000	-0.070	-30.58
150	74.5000	74.5000	-0.070	-30.52
151	75.0000	75.0000	-0.070	-30.52
152	75.5000	75.5000	-0.070	-30.52
153	76.0000	76.0000	-0.070	-30.52
154	76.5000	76.5000	-0.070	-30.52
155	77.0000	77.0000	-0.070	-30.43
156	77.5000	77.5000	-0.070	-30.37
157	78.0000	78.0000	-0.070	-30.34
158	78.5000	78.5000	-0.070	-30.30
159	79.0000	79.0000	-0.070	-30.24
160	79.5000	79.5000	-0.070	-30.15
161	80.0000	80.0000	-0.070	-30.00
162	80.5000	80.5000	-0.070	-30.00
163	81.0000	81.0000	-0.070	-29.91
164	81.5000	81.5000	-0.070	-29.85
165	82.0000	82.0000	-0.070	-29.79
166	82.5000	82.5000	-0.070	-29.76
167	83.0000	83.0000	-0.070	-29.76
168	83.5000	83.5000	-0.070	-29.69
169	84.0000	84.0000	-0.070	-29.69
170	84.5000	84.5000	-0.070	-29.69
171	85.0000	85.0000	-0.070	-29.63
172	85.5000	85.5000	-0.070	-29.63
173	86.0000	86.0000	-0.070	-29.73
174	86.5000	86.5000	-0.070	-29.88
175	87.0000	87.0000	-0.070	-29.94
176	87.5000	87.5000	-0.070	-29.91
177	88.0000	88.0000	-0.070	-29.73
178	88.5000	88.5000	-0.070	-29.51
179	89.0000	89.0000	-0.070	-29.39
180	89.5000	89.5000	-0.070	-29.42
181	90.0000	90.0000	-0.070	-29.48
182	90.5000	90.5000	-0.070	-29.48
183	91.0000	91.0000	-0.070	-29.39
184	91.5000	91.5000	-0.070	-29.33
185	92.0000	92.0000	-0.070	-29.39
186	92.5000	92.5000	-0.070	-29.45
187	93.0000	93.0000	-0.070	-29.51
188	93.5000	93.5000	-0.070	-29.45
189	94.0000	94.0000	-0.070	-29.36
190	94.5000	94.5000	-0.070	-29.27
191	95.0000	95.0000	-0.070	-29.24
192	95.5000	95.5000	-0.070	-29.21
193	96.0000	96.0000	-0.070	-29.15
194	96.5000	96.5000	-0.070	-29.11
195	97.0000	97.0000	-0.070	-29.11
196	97.5000	97.5000	-0.070	-29.24
197	98.0000	98.0000	-0.070	-29.27
198	98.5000	98.5000	-0.070	-29.21
199	99.0000	99.0000	-0.070	-29.18
200	99.5000	99.5000	-0.070	-29.24
201	100.0000	100.0000	-0.070	-29.27
202	100.5000	100.5000	-0.070	-29.30
203	101.0000	101.0000	-0.070	-29.30
204	101.5000	101.5000	-0.070	-29.18
205	102.0000	102.0000	-0.070	-29.05
206	102.5000	102.5000	-0.070	-29.15
207	103.0000	103.0000	-0.070	-29.18
208	103.5000	103.5000	-0.070	-29.18
209	104.0000	104.0000	-0.070	-29.11
210	104.5000	104.5000	-0.070	-29.11
211	105.0000	105.0000	-0.070	-29.05
212	105.5000	105.5000	-0.070	-28.96
213	106.0000	106.0000	-0.070	-28.90
214	106.5000	106.5000	-0.070	-28.81
215	107.0000	107.0000	-0.070	-28.72
216	107.5000	107.5000	-0.070	-28.72
217	108.0000	108.0000	-0.070	-28.78
218	108.5000	108.5000	-0.070	-28.87
219	109.0000	109.0000	-0.070	-28.90
220	109.5000	109.5000	-0.070	-28.87
221	110.0000	110.0000	-0.070	-28.81
222	110.5000	110.5000	-0.070	-28.75
223	111.0000	111.0000	-0.070	-28.81
224	111.5000	111.5000	-0.070	-28.84
225	112.0000	112.0000	-0.070	-28.87
226	112.5000	112.5000	-0.070	-28.84
227	113.0000	113.0000	-0.070	-28.78
228	113.5000	113.5000	-0.070	-28.66
229	114.0000	114.0000	-0.070	-28.53
230	114.5000	114.5000	-0.070	-28.50
231	115.0000	115.0000	-0.070	-28.50
232	115.5000	115.5000	-0.070	-28.53
233	116.0000	116.0000	-0.070	-28.53
234	116.5000	116.5000	-0.070	-28.50
235	117.0000	117.0000	-0.070	-28.47
236	117.5000	117.5000	-0.070	-28.63
237	118.0000	118.0000	-0.070	-28.78
238	118.5000	118.5000	-0.070	-28.72
239	119.0000	119.0000	-0.070	-28.60
240	119.5000	119.5000	-0.070	-28.60
241	120.0000	120.0000	-0.070	-28.57
242	120.5000	120.5000	-0.070	-28.50
243	121.0000	121.0000	-0.070	-28.53
244	121.5000	121.5000	-0.070	-28.66
245	122.0000	122.0000	-0.070	-28.57
246	122.5000	122.5000	-0.070	-28.60
247	123.0000	123.0000	-0.070	-28.66
248	123.5000	123.5000	-0.070	-28.69
249	124.0000	124.0000	-0.070	-28.87
250	124.5000	124.5000	-0.070	-29.79
251	125.0000	125.0000	-0.070	-30.43
252	125.5000	125.5000	-0.070	-30.55
253	126.0000	126.0000	-0.070	-30.43
254	126.5000	126.5000	-0.070	-30.21
255	127.0000	127.0000	-0.070	-29.97
256	127.5000	127.5000	-0.070	-29.82
257	128.0000	128.0000	-0.070	-29.73
258	128.5000	128.5000	-0.070	-29.69
259	129.0000	129.0000	-0.070	-29.76
260	129.5000	129.5000	-0.070	-29.82
261	130.0000	130.0000	-0.070	-29.85
262	130.5000	130.5000	-0.070	-29.91
263	131.0000	131.0000	-0.070	-29.91
264	131.5000	131.5000	-0.070	-29.91
265	132.0000	132.0000	-0.070	-29.91
266	132.5000	132.5000	-0.070	-29.85
267	133.0000	133.0000	-0.070	-29.79
268	133.5000	133.5000	-0.070	-29.76
269	134.0000	134.0000	-0.070	-29.66
270	134.5000	134.5000	-0.070	-29.54
271	135.0000	135.0000	-0.070	-29.51
272	135.5000	135.5000	-0.070	-29.48
273	136.0000	136.0000	-0.070	-29.51
274	136.5000	136.5000	-0.070	-29.54
275	137.0000	137.0000	-0.070	-29.51
276	137.5000	137.5000	-0.070	-29.54
277	138.0000	138.0000	-0.070	-29.60
278	138.5000	138.5000	-0.070	-29.60
279	139.0000	139.0000	-0.070	-29.54
280	139.5000	139.5000	-0.070	-29.42
281	140.0000	140.0000	-0.070	-29.48
282	140.5000	140.5000	-0.070	-29.45
283	141.0000	141.0000	-0.070	-29.51
284	141.5000	141.5000	-0.070	-29.51
285	142.0000	142.0000	-0.070	-29.48
286	142.5000	142.5000	-0.070	-29.42
287	143.0000	143.0000	-0.070	-29.30
288	143.5000	143.5000	-0.070	-29.27
289	144.0000	144.0000	-0.070	-29.27
290	144.5000	144.5000	-0.070	-29.27
291	145.0000	145.0000	-0.070	-29.24
292	145.5000	145.5000	-0.070	-29.21
293	146.0000	146.0000	-0.070	-29.15
294	146.5000	146.5000	-0.070	-29.05
295	147.0000	147.0000	-0.070	-29.08
296	147.5000	147.5000	-0.070	-29.05
297	148.0000	148.0000	-0.070	-29.08
298	148.5000	148.5000	-0.070	-29.11
299	149.0000	149.0000	-0.070	-29.11
300	149.5000	149.5000	-0.070	-29.11
301	150.0000	150.0000	-0.070	-29.02
302	150.5000	150.5000	-0.135	-31.50
303	151.0000	151.0000	-0.140	-56.73
304	151.5000	151.5000	-0.140	-74.56
305	152.0000	152.0000	-0.140	-81.33
306	152.5000	152.5000	-0.140	-81.61
307	153.0000	153.0000	-0.140	-79.78
308	153.5000	153.5000	-0.140	-78.07
309	154.0000	154.0000	-0.140	-77.03
310	154.5000	154.5000	-0.140	-76.39
311	155.0000	155.0000	-0.140	-75.75
312	155.5000	155.5000	-0.140	-75.08
313	156.0000	156.0000	-0.140	-74.37
314	156.5000	156.5000	-0.140	-73.70
315	157.0000	157.0000	-0.140	-72.91
316	157.5000	157.5000	-0.140	-72.02
317	158.0000	158.0000	-0.140	-70.99
318	158.5000	158.5000	-0.140	-69.83
319	159.0000	159.0000	-0.140	-68.67
320	159.5000	159.5000	-0.140	-67.72
321	160.0000	160.0000	-0.140	-67.05
322	160.5000	160.5000	-0.140	-66.38
323	161.0000	161.0000	-0.140	-65.74
324	161.5000	161.5000	-0.140	-65.13
325	162.0000	162.0000	-0.140	-64.58
326	162.5000	162.5000	-0.140	-64.06
327	163.0000	163.0000	-0.140	-63.51
328	163.5000	163.5000	-0.140	-63.05
329	164.0000	164.0000	-0.140	-62.50
330	164.5000	164.5000	-0.140	-62.14
331	165.0000	165.0000	-0.140	-61.74
332	165.5000	165.5000	-0.140	-61.40
333	166.0000	166.0000	-0.140	-61.10
334	166.5000	166.5000	-0.140	-60.82
335	167.0000	167.0000	-0.140	-60.58
336	167.5000	167.5000	-0.140	-60.30
337	168.0000	168.0000	-0.140	-59.97
338	168.5000	168.5000	-0.140	-59.69
339	169.0000	169.0000	-0.140	-59.45
340	169.5000	169.5000	-0.140	-59.14
341	170.0000	170.0000	-0.140	-58.81
342	170.5000	170.5000	-0.140	-58.47
343	171.0000	171.0000	-0.140	-58.29
344	171.5000	171.5000	-0.140	-58.11
345	172.0000	172.0000	-0.140	-57.92
346	172.5000	172.5000	-0.140	-57.62
347	173.0000	173.0000	-0.140	-57.28
348	173.5000	173.5000	-0.140	-57.10
349	174.0000	174.0000	-0.140	-56.89
350	174.5000	174.5000	-0.140	-56.73
351	175.0000	175.0000	-0.140	-56.64
352	175.5000	175.5000	-0.140	-56.52
353	176.0000	176.0000	-0.140	-56.28
354	176.5000	176.5000	-0.140	-56.06
355	177.0000	177.0000	-0.140	-55.91
356	177.5000	177.5000	-0.140	-55.73
357	178.0000	178.0000	-0.140	-55.60
358	178.5000	178.5000	-0.140	-55.39
359	179.0000	179.0000	-0.140	-55.18
360	179.5000	179.5000	-0.140	-55.09
361	180.0000	180.0000	-0.140	-54.93
362	180.5000	180.5000	-0.140	-54.75
363	181.0000	181.0000	-0.140	-54.69
364	181.5000	181.5000	-0.140	-54.63
365	182.0000	182.0000	-0.140	-54.35
366	182.5000	182.5000	-0.140	-54.17
367	183.0000	183.0000	-0.140	-54.05
368	183.5000	183.5000	-0.140	-53.90
369	184.0000	184.0000	-0.140	-53.71
370	184.5000	184.5000	-0.140	-53.62
371	185.0000	185.0000	-0.140	-53.47
372	185.5000	185.5000	-0.140	-53.41
373	186.0000	186.0000	-0.140	-53.41
374	186.5000	186.5000	-0.140	-53.32
375	187.0000	187.0000	-0.140	-53.29
376	187.5000	187.5000	-0.140	-53.10
377	188.0000	188.0000	-0.140	-52.95
378	188.5000	188.5000	-0.140	-52.77
379	189.0000	189.0000	-0.140	-52.71
380	189.5000	189.5000	-0.140	-52.67
381	190.0000	190.0000	-0.140	-52.55
382	190.5000	190.5000	-0.140	-52.34
383	191.0000	191.0000	-0.140	-52.28
384	191.5000	191.5000	-0.140	-52.16
385	192.0000	192.0000	-0.140	-51.97
386	192.5000	192.5000	-0.140	-51.82
387	193.0000	193.0000	-0.140	-51.73
388	193.5000	193.5000	-0.140	-51.64
389	194.0000	194.0000	-0.140	-51.58
390	194.5000	194.5000	-0.140	-51.55
391	195.0000	195.0000	-0.140	-51.39
392	195.5000	195.5000	-0.140	-51.33
393	196.0000	196.0000	-0.140	-51.27
394	196.5000	196.5000	-0.140	-51.12
395	197.0000	197.0000	-0.140	-50.97
396	197.5000	197.5000	-0.140	-50.97
397	198.0000	198.0000	-0.140	-50.84
398	198.5000	198.5000	-0.140	-50.69
399	199.0000	199.0000	-0.140	-50.54
400	199.5000	199.5000	-0.140	-50.45
401	200.0000	200.0000	-0.140	-50.33
402	200.5000	200.5000	-0.140	-50.14
403	201.0000	201.0000	-0.140	-50.05
404	201.5000	201.5000	-0.140	-50.11
405	202.0000	202.0000	-0.140	-50.11
406	202.5000	202.5000	-0.140	-50.20
407	203.0000	203.0000	-0.140	-50.26
408	203.5000	203.5000	-0.140	-50.14
409	204.0000	204.0000	-0.140	-49.93
410	204.5000	204.5000	-0.140	-49.84
411	205.0000	205.0000	-0.140	-49.68
412	205.5000	205.5000	-0.140	-49.53
413	206.0000	206.0000	-0.140	-49.44
414	206.5000	206.5000	-0.140	-49.38
415	207.0000	207.0000	-0.140	-49.38
416	207.5000	207.5000	-0.140	-49.38
417	208.0000	208.0000	-0.140	-49.32
418	208.5000	208.5000	-0.140	-49.29
419	209.0000	209.0000	-0.140	-49.26
420	209.5000	209.5000	-0.140	-49.20
421	210.0000	210.0000	-0.140	-49.10
422	210.5000	210.5000	-0.140	-48.95
423	211.0000	211.0000	-0.140	-48.86
424	211.5000	211.5000	-0.140	-48.86
425	212.0000	212.0000	-0.140	-48.89
426	212.5000	212.5000	-0.140	-48.86
427	213.0000	213.0000	-0.140	-48.68
428	213.5000	213.5000	-0.140	-48.49
429	214.0000	214.0000	-0.140	-48.34
430	214.5000	214.5000	-0.140	-48.28
431	215.0000	215.0000	-0.140	-48.34
432	215.5000	215.5000	-0.140	-48.40
433	216.0000	216.0000	-0.140	-48.40
434	216.5000	216.5000	-0.140	-48.31
435	217.0000	217.0000	-0.140	-48.28
436	217.5000	217.5000	-0.140	-48.34
437	218.0000	218.0000	-0.140	-48.40
438	218.5000	218.5000	-0.140	-48.40
439	219.0000	219.0000	-0.140	-48.37
440	219.5000	219.5000	-0.140	-48.25
441	220.0000	220.0000	-0.140	-48.13
442	220.5000	220.5000	-0.140	-48.10
443	221.0000	221.0000	-0.140	-48.07
444	221.5000	221.5000	-0.140	-47.98
445	222.0000	222.0000	-0.140	-47.79
446	222.5000	222.5000	-0.140	-47.70
447	223.0000	223.0000	-0.140	-47.55
448	223.5000	223.5000	-0.140	-47.40
449	224.0000	224.0000	-0.140	-47.46
450	224.5000	224.5000	-0.140	-47.52
451	225.0000	225.0000	-0.140	-47.46
452	225.5000	225.5000	-0.140	-47.36
453	226.0000	226.0000	-0.140	-47.36
454	226.5000	226.5000	-0.140	-47.36
455	227.0000	227.0000	-0.140	-47.33
456	227.5000	227.5000	-0.140	-47.27
457	228.0000	228.0000	-0.140	-47.30
458	228.5000	228.5000	-0.140	-47.33
459	229.0000	229.0000	-0.140	-47.27
460	229.5000	229.5000	-0.140	-47.18
461	230.0000	230.0000	-0.140	-47.18
462	230.5000	230.5000	-0.140	-47.24
463	231.0000	231.0000	-0.140	-47.33
464	231.5000	231.5000	-0.140	-47.24
465	232.0000	232.0000	-0.140	-47.15
466	232.5000	232.5000	-0.140	-46.97
467	233.0000	233.0000	-0.140	-46.85
468	233.5000	233.5000	-0.140	-46.82
469	234.0000	234.0000	-0.140	-46.72
470	234.5000	234.5000	-0.140	-46.66
471	235.0000	235.0000	-0.140	-46.57
472	235.5000	235.5000	-0.140	-46.63
473	236.0000	236.0000	-0.140	-46.60
474	236.5000	236.5000	-0.140	-46.66
475	237.0000	237.0000	-0.140	-46.66
476	237.5000	237.5000	-0.140	-46.57
477	238.0000	238.0000	-0.140	-47.36
478	238.5000	238.5000	-0.140	-48.62
479	239.0000	239.0000	-0.140	-49.07
480	239.5000	239.5000	-0.140	-48.95
481	240.0000	240.0000	-0.140	-48.52
482	240.5000	240.5000	-0.140	-48.07
483	241.0000	241.0000	-0.140	-47.73
484	241.5000	241.5000	-0.140	-47.58
485	242.0000	242.0000	-0.140	-47.36
486	242.5000	242.5000	-0.140	-47.15
487	243.0000	243.0000	-0.140	-47.09
488	243.5000	243.5000	-0.140	-47.15
489	244.0000	244.0000	-0.140	-47.21
490	244.5000	244.5000	-0.140	-47.09
491	245.0000	245.0000	-0.140	-46.85
492	245.5000	245.5000	-0.140	-46.78
493	246.0000	246.0000	-0.140	-46.75
494	246.5000	246.5000	-0.140	-46.69
495	247.0000	247.0000	-0.140	-46.85
496	247.5000	247.5000	-0.140	-46.88
497	248.0000	248.0000	-0.140	-46.82
498	248.5000	248.5000	-0.140	-46.66
499	249.0000	249.0000	-0.140	-46.63
500	249.5000	249.5000	-0.140	-46.63
501	250.0000	250.0000	-0.140	-46.54
502	250.5000	250.5000	-0.140	-46.45
503	251.0000	251.0000	-0.140	-46.39
504	251.5000	251.5000	-0.140	-46.33
505	252.0000	252.0000	-0.140	-46.33
506	252.5000	252.5000	-0.140	-46.33
507	253.0000	253.0000	-0.140	-46.17
508	253.5000	253.5000	-0.140	-46.08
509	254.0000	254.0000	-0.140	-45.99
510	254.5000	254.5000	-0.140	-45.87
511	255.0000	255.0000	-0.140	-45.93
512	255.5000	255.5000	-0.140	-46.08
513	256.0000	256.0000	-0.140	-46.14
514	256.5000	256.5000	-0.140	-46.05
515	257.0000	257.0000	-0.140	-46.02
516	257.5000	257.5000	-0.140	-45.93
517	258.0000	258.0000	-0.140	-45.84
518	258.5000	258.5000	-0.140	-45.90
519	259.0000	259.0000	-0.140	-45.93
520	259.5000	259.5000	-0.140	-46.08
521	260.0000	260.0000	-0.140	-46.11
522	260.5000	260.5000	-0.140	-45.99
523	261.0000	261.0000	-0.140	-45.90
524	261.5000	261.5000	-0.140	-45.84
525	262.0000	262.0000	-0.140	-45.78
526	262.5000	262.5000	-0.140	-45.75
527	263.0000	263.0000	-0.140	-45.66
528	263.5000	263.5000	-0.140	-45.66
529	264.0000	264.0000	-0.140	-45.72
530	264.5000	264.5000	-0.212	-74.07
531	265.0000	265.0000	-0.210	-138.22
532	265.5000	265.5000	-0.210	-161.69
533	266.0000	266.0000	-0.210	-154.67
534	266.5000	266.5000	-0.210	-138.34
535	267.0000	267.0000	-0.210	-123.94
536	267.5000	267.5000	-0.210	-114.26
537	268.0000	268.0000	-0.210	-108.31
538	268.5000	268.5000	-0.210	-104.46
539	269.0000	269.0000	-0.210	-101.54
540	269.5000	269.5000	-0.210	-98.97
541	270.0000	270.0000	-0.210	-96.65
542	270.5000	270.5000	-0.210	-94.64
543	271.0000	271.0000	-0.210	-92.90
544	271.5000	271.5000	-0.210	-91.37
545	272.0000	272.0000	-0.210	-89.82
546	272.5000	272.5000	-0.210	-88.53
547	273.0000	273.0000	-0.210	-87.34
548	273.5000	273.5000	-0.210	-86.34
549	274.0000	274.0000	-0.210	-85.48
550	274.5000	274.5000	-0.210	-84.75
551	275.0000	275.0000	-0.210	-84.08
552	275.5000	275.5000	-0.210	-83.53
553	276.0000	276.0000	-0.210	-83.07
554	276.5000	276.5000	-0.210	-82.52
555	277.0000	277.0000	-0.210	-82.00
556	277.5000	277.5000	-0.210	-81.61
557	278.0000	278.0000	-0.210	-81.33
558	278.5000	278.5000	-0.210	-81.09
559	279.0000	279.0000	-0.210	-80.87
560	279.5000	279.5000	-0.210	-80.63
561	280.0000	280.0000	-0.210	-80.42
562	280.5000	280.5000	-0.210	-80.20
563	281.0000	281.0000	-0.210	-79.93
564	281.5000	281.5000	-0.210	-79.65
565	282.0000	282.0000	-0.210	-79.41
566	282.5000	282.5000	-0.210	-79.13
567	283.0000	283.0000	-0.210	-78.92
568	283.5000	283.5000	-0.210	-78.68
569	284.0000	284.0000	-0.210	-78.49
570	284.5000	284.5000	-0.210	-78.25
571	285.0000	285.0000	-0.210	-77.88
572	285.5000	285.5000	-0.210	-77.46
573	286.0000	286.0000	-0.210	-77.09
574	286.5000	286.5000	-0.210	-76.85
575	287.0000	287.0000	-0.210	-76.63
576	287.5000	287.5000	-0.210	-76.48
577	288.0000	288.0000	-0.210	-76.30
578	288.5000	288.5000	-0.210	-76.05
579	289.0000	289.0000	-0.210	-75.78
580	289.5000	289.5000	-0.210	-75.50
581	290.0000	290.0000	-0.210	-75.29
582	290.5000	290.5000	-0.210	-75.17
583	291.0000	291.0000	-0.210	-74.98
584	291.5000	291.5000	-0.210	-74.83
585	292.0000	292.0000	-0.210	-74.68
586	292.5000	292.5000	-0.210	-74.53
587	293.0000	293.0000	-0.210	-74.40
588	293.5000	293.5000	-0.210	-74.22
589	294.0000	294.0000	-0.210	-74.01
590	294.5000	294.5000	-0.210	-73.82
591	295.0000	295.0000	-0.210	-73.58
592	295.5000	295.5000	-0.210	-73.40
593	296.0000	296.0000	-0.210	-73.24
594	296.5000	296.5000	-0.210	-73.09
595	297.0000	297.0000	-0.210	-72.91
596	297.5000	297.5000	-0.210	-72.73
597	298.0000	298.0000	-0.210	-72.57
598	298.5000	298.5000	-0.210	-72.42
599	299.0000	299.0000	-0.210	-72.27
600	299.5000	299.5000	-0.210	-72.08
601	300.0000	300.0000	-0.210	-71.99
602	300.5000	300.5000	-0.210	-71.93
603	301.0000	301.0000	-0.210	-71.78
604	301.5000	301.5000	-0.210	-71.60
605	302.0000	302.0000	-0.210	-71.41
606	302.5000	302.5000	-0.210	-71.29
607	303.0000	303.0000	-0.210	-71.14
608	303.5000	303.5000	-0.210	-70.96
609	304.0000	304.0000	-0.210	-70.83
610	304.5000	304.5000	-0.210	-70.74
611	305.0000	305.0000	-0.210	-70.71
612	305.5000	305.5000	-0.210	-70.65
613	306.0000	306.0000	-0.210	-70.47
614	306.5000	306.5000	-0.210	-70.35
615	307.0000	307.0000	-0.210	-70.22
616	307.5000	307.5000	-0.210	-70.19
617	308.0000	308.0000	-0.210	-70.19
618	308.5000	308.5000	-0.210	-70.07
619	309.0000	309.0000	-0.210	-69.95
620	309.5000	309.5000	-0.210	-69.92
621	310.0000	310.0000	-0.210	-69.83
622	310.5000	310.5000	-0.210	-69.67
623	311.0000	311.0000	-0.210	-69.67
624	311.5000	311.5000	-0.210	-69.55
625	312.0000	312.0000	-0.210	-69.40
626	312.5000	312.5000	-0.210	-69.37
627	313.0000	313.0000	-0.210	-69.34
628	313.5000	313.5000	-0.210	-69.22
629	314.0000	314.0000	-0.210	-69.15
630	314.5000	314.5000	-0.210	-69.12
631	315.0000	315.0000	-0.210	-69.00
632	315.5000	315.5000	-0.210	-68.82
633	316.0000	316.0000	-0.210	-68.79
634	316.5000	316.5000	-0.210	-68.79
635	317.0000	317.0000	-0.210	-68.73
636	317.5000	317.5000	-0.210	-68.67
637	318.0000	318.0000	-0.210	-68.64
638	318.5000	318.5000	-0.210	-68.58
639	319.0000	319.0000	-0.210	-68.48
640	319.5000	319.5000	-0.210	-68.36
641	320.0000	320.0000	-0.210	-68.36
642	320.5000	320.5000	-0.210	-68.42
643	321.0000	321.0000	-0.210	-68.36
644	321.5000	321.5000	-0.210	-68.33
645	322.0000	322.0000	-0.210	-68.27
646	322.5000	322.5000	-0.210	-68.18
647	323.0000	323.0000	-0.210	-68.21
648	323.5000	323.5000	-0.210	-68.15
649	324.0000	324.0000	-0.210	-68.09
650	324.5000	324.5000	-0.210	-68.03
651	325.0000	325.0000	-0.210	-68.09
652	325.5000	325.5000	-0.210	-68.06
653	326.0000	326.0000	-0.210	-68.09
654	326.5000	326.5000	-0.210	-68.09
655	327.0000	327.0000	-0.210	-68.09
656	327.5000	327.5000	-0.210	-68.03
657	328.0000	328.0000	-0.210	-67.96
658	328.5000	328.5000	-0.210	-67.93
659	329.0000	329.0000	-0.210	-68.00
660	329.5000	329.5000	-0.210	-68.09
661	330.0000	330.0000	-0.210	-68.15
662	330.5000	330.5000	-0.210	-68.18
663	331.0000	331.0000	-0.210	-68.06
664	331.5000	331.5000	-0.210	-67.96
665	332.0000	332.0000	-0.210	-67.93
666	332.5000	332.5000	-0.210	-67.90
667	333.0000	333.0000	-0.210	-67.93
668	333.5000	333.5000	-0.210	-68.06
669	334.0000	334.0000	-0.210	-68.12
670	334.5000	334.5000	-0.210	-68.06
671	335.0000	335.0000	-0.210	-67.96
672	335.5000	335.5000	-0.210	-68.03
673	336.0000	336.0000	-0.210	-67.96
674	336.5000	336.5000	-0.210	-67.93
675	337.0000	337.0000	-0.210	-67.90
676	337.5000	337.5000	-0.210	-68.00
677	338.0000	338.0000	-0.210	-68.03
678	338.5000	338.5000	-0.210	-68.09
679	339.0000	339.0000	-0.210	-68.00
680	339.5000	339.5000	-0.210	-67.87
681	340.0000	340.0000	-0.210	-67.81
682	340.5000	340.5000	-0.210	-67.75
683	341.0000	341.0000	-0.210	-67.78
684	341.5000	341.5000	-0.210	-67.72
685	342.0000	342.0000	-0.210	-67.66
686	342.5000	342.5000	-0.210	-67.60
687	343.0000	343.0000	-0.210	-67.48
688	343.5000	343.5000	-0.210	-67.42
689	344.0000	344.0000	-0.210	-67.26
690	344.5000	344.5000	-0.210	-67.20
691	345.0000	345.0000	-0.210	-67.11
692	345.5000	345.5000	-0.210	-66.93
693	346.0000	346.0000	-0.210	-66.90
694	346.5000	346.5000	-0.210	-66.84
695	347.0000	347.0000	-0.210	-66.81
696	347.5000	347.5000	-0.210	-66.71
697	348.0000	348.0000	-0.210	-66.56
698	348.5000	348.5000	-0.210	-66.41
699	349.0000	349.0000	-0.210	-66.41
700	349.5000	349.5000	-0.210	-66.32
701	350.0000	350.0000	-0.210	-66.19
702	350.5000	350.5000	-0.210	-66.01
703	351.0000	351.0000	-0.210	-65.83
704	351.5000	351.5000	-0.210	-65.98
705	352.0000	352.0000	-0.210	-66.99
706	352.5000	352.5000	-0.210	-67.26
707	353.0000	353.0000	-0.210	-66.93
708	353.5000	353.5000	-0.210	-66.35
709	354.0000	354.0000	-0.210	-65.92
710	354.5000	354.5000	-0.210	-65.68
711	355.0000	355.0000	-0.210	-65.61
712	355.5000	355.5000	-0.210	-65.52
713	356.0000	356.0000	-0.210	-65.46
714	356.5000	356.5000	-0.210	-65.43
715	357.0000	357.0000	-0.210	-65.43
716	357.5000	357.5000	-0.210	-65.46
717	358.0000	358.0000	-0.210	-65.40
718	358.5000	358.5000	-0.210	-65.40
719	359.0000	359.0000	-0.210	-65.25
720	359.5000	359.5000	-0.210	-65.13
721	360.0000	360.0000	-0.210	-65.03
722	360.5000	360.5000	-0.210	-65.07
723	361.0000	361.0000	-0.210	-65.07
724	361.5000	361.5000	-0.210	-65.03
725	362.0000	362.0000	-0.210	-64.85
726	362.5000	362.5000	-0.210	-64.79
727	363.0000	363.0000	-0.210	-64.67
728	363.5000	363.5000	-0.210	-64.73
729	364.0000	364.0000	-0.210	-64.67
730	364.5000	364.5000	-0.210	-64.61
731	365.0000	365.0000	-0.210	-64.58
732	365.5000	365.5000	-0.210	-64.52
733	366.0000	366.0000	-0.210	-64.39
734	366.5000	366.5000	-0.210	-64.30
735	367.0000	367.0000	-0.210	-64.24
736	367.5000	367.5000	-0.210	-64.18
737	368.0000	368.0000	-0.210	-64.09
738	368.5000	368.5000	-0.210	-64.09
739	369.0000	369.0000	-0.210	-63.94
740	369.5000	369.5000	-0.210	-63.81
741	370.0000	370.0000	-0.210	-63.69
742	370.5000	370.5000	-0.210	-63.51
743	371.0000	371.0000	-0.210	-63.39
744	371.5000	371.5000	-0.210	-63.39
745	372.0000	372.0000	-0.210	-63.45
746	372.5000	372.5000	-0.210	-63.30
747	373.0000	373.0000	-0.210	-63.11
748	373.5000	373.5000	-0.210	-63.08
749	374.0000	374.0000	-0.210	-63.05
750	374.5000	374.5000	-0.210	-62.90
751	375.0000	375.0000	-0.210	-62.84
752	375.5000	375.5000	-0.210	-62.81
753	376.0000	376.0000	-0.210	-62.78
754	376.5000	376.5000	-0.210	-62.62
755	377.0000	377.0000	-0.210	-62.44
756	377.5000	377.5000	-0.210	-62.29
757	378.0000	378.0000	-0.231	-63.23
758	378.5000	378.5000	-0.281	-164.13
759	379.0000	379.0000	-0.280	-252.08
760	379.5000	379.5000	-0.280	-267.89
761	380.0000	380.0000	-0.280	-245.70
762	380.5000	380.5000	-0.280	-216.53
763	381.0000	381.0000	-0.280	-193.52
764	381.5000	381.5000	-0.280	-178.23
765	382.0000	382.0000	-0.280	-168.22
766	382.5000	382.5000	-0.280	-160.92
767	383.0000	383.0000	-0.280	-155.03
768	383.5000	383.5000	-0.280	-149.82
769	384.0000	384.0000	-0.280	-145.15
770	384.5000	384.5000	-0.280	-140.96
771	385.0000	385.0000	-0.280	-137.30
772	385.5000	385.5000	-0.280	-133.82
773	386.0000	386.0000	-0.280	-130.74
774	386.5000	386.5000	-0.280	-127.96
775	387.0000	387.0000	-0.280	-125.52
776	387.5000	387.5000	-0.280	-123.14
777	388.0000	388.0000	-0.280	-121.01
778	388.5000	388.5000	-0.280	-118.96
779	389.0000	389.0000	-0.280	-117.04
780	389.5000	389.5000	-0.280	-115.30
781	390.0000	390.0000	-0.280	-113.77
782	390.5000	390.5000	-0.280	-112.25
783	391.0000	391.0000	-0.280	-110.69
784	391.5000	391.5000	-0.280	-109.38
785	392.0000	392.0000	-0.280	-108.16
786	392.5000	392.5000	-0.280	-106.85
787	393.0000	393.0000	-0.280	-105.53
788	393.5000	393.5000	-0.280	-104.40
789	394.0000	394.0000	-0.280	-103.27
790	394.5000	394.5000	-0.280	-102.30
791	395.0000	395.0000	-0.280	-101.50
792	395.5000	395.5000	-0.280	-100.65
793	396.0000	396.0000	-0.280	-99.77
794	396.5000	396.5000	-0.280	-98.88
795	397.0000	397.0000	-0.280	-98.18
796	397.5000	397.5000	-0.280	-97.48
797	398.0000	398.0000	-0.280	-96.74
798	398.5000	398.5000	-0.280	-96.10
799	399.0000	399.0000	-0.280	-95.49
800	399.5000	399.5000	-0.280	-94.82
801	400.0000	400.0000	-0.280	-94.15
802	400.5000	400.5000	-0.280	-93.54
803	401.0000	401.0000	-0.280	-92.93
804	401.5000	401.5000	-0.280	-92.29
805	402.0000	402.0000	-0.280	-91.86
806	402.5000	402.5000	-0.280	-91.34
807	403.0000	403.0000	-0.280	-90.82
808	403.5000	403.5000	-0.280	-90.37
809	404.0000	404.0000	-0.280	-89.91
810	404.5000	404.5000	-0.280	-89.57
811	405.0000	405.0000	-0.280	-89.24
812	405.5000	405.5000	-0.280	-88.87
813	406.0000	406.0000	-0.280	-88.47
814	406.5000	406.5000	-0.280	-88.08
815	407.0000	407.0000	-0.280	-87.65
816	407.5000	407.5000	-0.280	-87.34
817	408.0000	408.0000	-0.280	-87.16
818	408.5000	408.5000	-0.280	-86.89
819	409.0000	409.0000	-0.280	-86.55
820	409.5000	409.5000	-0.280	-86.18
821	410.0000	410.0000	-0.280	-85.91
822	410.5000	410.5000	-0.280	-85.67
823	411.0000	411.0000	-0.280	-85.33
824	411.5000	411.5000	-0.280	-85.06
825	412.0000	412.0000	-0.280	-84.78
826	412.5000	412.5000	-0.280	-84.54
827	413.0000	413.0000	-0.280	-84.32
828	413.5000	413.5000	-0.280	-84.05
829	414.0000	414.0000	-0.280	-83.68
830	414.5000	414.5000	-0.280	-83.50
831	415.0000	415.0000	-0.280	-83.38
832	415.5000	415.5000	-0.280	-83.29
833	416.0000	416.0000	-0.280	-83.07
834	416.5000	416.5000	-0.280	-83.04
835	417.0000	417.0000	-0.280	-82.92
836	417.5000	417.5000	-0.280	-82.77
837	418.0000	418.0000	-0.280	-82.71
838	418.5000	418.5000	-0.280	-82.64
839	419.0000	419.0000	-0.280	-82.64
840	419.5000	419.5000	-0.280	-82.58
841	420.0000	420.0000	-0.280	-82.43
842	420.5000	420.5000	-0.280	-82.31
843	421.0000	421.0000	-0.280	-82.22
844	421.5000	421.5000	-0.280	-82.31
845	422.0000	422.0000	-0.280	-82.34
846	422.5000	422.5000	-0.280	-82.22
847	423.0000	423.0000	-0.280	-82.00
848	423.5000	423.5000	-0.280	-81.88
849	424.0000	424.0000	-0.280	-81.70
850	424.5000	424.5000	-0.280	-81.61
851	425.0000	425.0000	-0.280	-81.61
852	425.5000	425.5000	-0.280	-81.55
853	426.0000	426.0000	-0.280	-81.42
854	426.5000	426.5000	-0.280	-81.27
855	427.0000	427.0000	-0.280	-81.00
856	427.5000	427.5000	-0.280	-80.72
857	428.0000	428.0000	-0.280	-80.66
858	428.5000	428.5000	-0.280	-80.60
859	429.0000	429.0000	-0.280	-80.45
860	429.5000	429.5000	-0.280	-80.29
861	430.0000	430.0000	-0.280	-80.14
862	430.5000	430.5000	-0.280	-80.05
863	431.0000	431.0000	-0.280	-79.99
864	431.5000	431.5000	-0.280	-79.84
865	432.0000	432.0000	-0.280	-79.59
866	432.5000	432.5000	-0.280	-79.32
867	433.0000	433.0000	-0.280	-79.10
868	433.5000	433.5000	-0.280	-79.01
869	434.0000	434.0000	-0.280	-78.89
870	434.5000	434.5000	-0.280	-78.77
871	435.0000	435.0000	-0.280	-78.62
872	435.5000	435.5000	-0.280	-78.46
873	436.0000	436.0000	-0.280	-78.37
874	436.5000	436.5000	-0.280	-78.34
875	437.0000	437.0000	-0.280	-78.22
876	437.5000	437.5000	-0.280	-78.07
877	438.0000	438.0000	-0.280	-77.79
878	438.5000	438.5000	-0.280	-77.61
879	439.0000	439.0000	-0.280	-77.55
880	439.5000	439.5000	-0.280	-77.46
881	440.0000	440.0000	-0.280	-77.27
882	440.5000	440.5000	-0.280	-77.09
883	441.0000	441.0000	-0.280	-77.00
884	441.5000	441.5000	-0.280	-76.85
885	442.0000	442.0000	-0.280	-76.75
886	442.5000	442.5000	-0.280	-76.57
887	443.0000	443.0000	-0.280	-76.51
888	443.5000	443.5000	-0.280	-76.45
889	444.0000	444.0000	-0.280	-76.33
890	444.5000	444.5000	-0.280	-76.14
891	445.0000	445.0000	-0.280	-75.99
892	445.5000	445.5000	-0.280	-75.90
893	446.0000	446.0000	-0.280	-75.84
894	446.5000	446.5000	-0.280	-75.78
895	447.0000	447.0000	-0.280	-75.56
896	447.5000	447.5000	-0.280	-75.38
897	448.0000	448.0000	-0.280	-75.29
898	448.5000	448.5000	-0.280	-75.20
899	449.0000	449.0000	-0.280	-75.17
900	449.5000	449.5000	-0.280	-75.08
901	450.0000	450.0000	-0.280	-75.01
902	450.5000	450.5000	-0.280	-74.80
903	451.0000	451.0000	-0.280	-74.59
904	451.5000	451.5000	-0.280	-74.40
905	452.0000	452.0000	-0.280	-74.31
906	452.5000	452.5000	-0.280	-74.25
907	453.0000	453.0000	-0.280	-74.22
908	453.5000	453.5000	-0.280	-74.07
909	454.0000	454.0000	-0.280	-73.92
910	454.5000	454.5000	-0.280	-73.76
911	455.0000	455.0000	-0.280	-73.79
912	455.5000	455.5000	-0.280	-73.76
913	456.0000	456.0000	-0.280	-73.73
914	456.5000	456.5000	-0.280	-73.61
915	457.0000	457.0000	-0.280	-73.52
916	457.5000	457.5000	-0.280	-73.52
917	458.0000	458.0000	-0.280	-73.40
918	458.5000	458.5000	-0.280	-73.31
919	459.0000	459.0000	-0.280	-73.27
920	459.5000	459.5000	-0.280	-73.24
921	460.0000	460.0000	-0.280	-73.15
922	460.5000	460.5000	-0.280	-73.15
923	461.0000	461.0000	-0.280	-73.18
924	461.5000	461.5000	-0.280	-73.09
925	462.0000	462.0000	-0.280	-73.06
926	462.5000	462.5000	-0.280	-72.94
927	463.0000	463.0000	-0.280	-72.82
928	463.5000	463.5000	-0.280	-72.63
929	464.0000	464.0000	-0.280	-72.51
930	464.5000	464.5000	-0.280	-72.54
931	465.0000	465.0000	-0.280	-72.54
932	465.5000	465.5000	-0.280	-72.79
933	466.0000	466.0000	-0.280	-73.24
934	466.5000	466.5000	-0.280	-73.27
935	467.0000	467.0000	-0.280	-73.09
936	467.5000	467.5000	-0.280	-72.91
937	468.0000	468.0000	-0.280	-72.70
938	468.5000	468.5000	-0.280	-72.48
939	469.0000	469.0000	-0.280	-72.36
940	469.5000	469.5000	-0.280	-72.33
941	470.0000	470.0000	-0.280	-72.30
942	470.5000	470.5000	-0.280	-72.15
943	471.0000	471.0000	-0.280	-72.08
944	471.5000	471.5000	-0.280	-72.05
945	472.0000	472.0000	-0.280	-71.99
946	472.5000	472.5000	-0.280	-72.05
947	473.0000	473.0000	-0.280	-72.08
948	473.5000	473.5000	-0.280	-72.05
949	474.0000	474.0000	-0.280	-71.99
950	474.5000	474.5000	-0.280	-71.84
951	475.0000	475.0000	-0.280	-71.72
952	475.5000	475.5000	-0.280	-71.75
953	476.0000	476.0000	-0.280	-71.75
954	476.5000	476.5000	-0.280	-71.60
955	477.0000	477.0000	-0.280	-71.50
956	477.5000	477.5000	-0.280	-71.44
957	478.0000	478.0000	-0.280	-71.41
958	478.5000	478.5000	-0.280	-71.32
959	479.0000	479.0000	-0.280	-71.26
960	479.5000	479.5000	-0.280	-71.20
961	480.0000	480.0000	-0.280	-71.17
962	480.5000	480.5000	-0.280	-71.17
963	481.0000	481.0000	-0.280	-71.14
964	481.5000	481.5000	-0.280	-71.11
965	482.0000	482.0000	-0.280	-71.11
966	482.5000	482.5000	-0.280	-71.05
967	483.0000	483.0000	-0.280	-71.02
968	483.5000	483.5000	-0.280	-70.99
969	484.0000	484.0000	-0.280	-70.89
970	484.5000	484.5000	-0.280	-70.89
971	485.0000	485.0000	-0.280	-70.86
972	485.5000	485.5000	-0.280	-70.86
973	486.0000	486.0000	-0.280	-70.80
974	486.5000	486.5000	-0.280	-70.74
975	487.0000	487.0000	-0.280	-70.74
976	487.5000	487.5000	-0.280	-70.68
977	488.0000	488.0000	-0.280	-70.65
978	488.5000	488.5000	-0.280	-70.56
979	489.0000	489.0000	-0.280	-70.44
980	489.5000	489.5000	-0.280	-70.41
981	490.0000	490.0000	-0.280	-70.47
982	490.5000	490.5000	-0.280	-70.50
983	491.0000	491.0000	-0.280	-70.50
984	491.5000	491.5000	-0.280	-70.44
985	492.0000	492.0000	-0.280	-70.31
986	492.5000	492.5000	-0.280	-70.25
987	493.0000	493.0000	-0.280	-70.28
988	493.5000	493.5000	-0.280	-70.22
989	494.0000	494.0000	-0.280	-70.16
990	494.5000	494.5000	-0.280	-70.13
991	495.0000	495.0000	-0.280	-70.16
992	495.5000	495.5000	-0.280	-70.19
993	496.0000	496.0000	-0.280	-70.16
994	496.5000	496.5000	-0.280	-70.04
995	497.0000	497.0000	-0.280	-69.95
996	497.5000	497.5000	-0.280	-69.95
997	498.0000	498.0000	-0.280	-69.95
998	498.5000	498.5000	-0.280	-69.95
999	499.0000	499.0000	-0.280	-69.86
1000	499.5000	499.5000	-0.280	-69.77
1001	500.0000	500.0000	-0.280	-69.77
1002	500.5000	500.5000	-0.280	-69.77
1003	501.0000	501.0000	-0.280	-69.83
1004	501.5000	501.5000	-0.280	-69.77
1005	502.0000	502.0000	-0.280	-69.67
1006	502.5000	502.5000	-0.280	-69.64
1007	503.0000	503.0000	-0.280	-69.67
1008	503.5000	503.5000	-0.280	-69.67
1009	504.0000	504.0000	-0.280	-69.67
1010	504.5000	504.5000	-0.280	-69.67
1011	505.0000	505.0000	-0.280	-69.55
1012	505.5000	505.5000	-0.280	-69.52
1013	506.0000	506.0000	-0.280	-69.49
1014	506.5000	506.5000	-0.280	-69.46
1015	507.0000	507.0000	-0.280	-69.58
1016	507.5000	507.5000	-0.280	-69.61
1017	508.0000	508.0000	-0.280	-69.52
1018	508.5000	508.5000	-0.280	-69.46
1019	509.0000	509.0000	-0.280	-69.40
1020	509.5000	509.5000	-0.280	-69.31
1021	510.0000	510.0000	-0.280	-69.25
1022	510.5000	510.5000	-0.280	-69.25
1023	511.0000	511.0000	-0.280	-69.19
1024	511.5000	511.5000	-0.280	-69.19
1025	512.0000	512.0000	-0.280	-69.19
1026	512.5000	512.5000	-0.280	-69.09
1027	513.0000	513.0000	-0.280	-68.97
1028	513.5000	513.5000	-0.352	-166.60
1029	514.0000	514.0000	-0.351	-315.90
1030	514.5000	514.5000	-0.350	-366.34
1031	515.0000	515.0000	-0.350	-347.88
1032	515.5000	515.5000	-0.350	-309.21
1033	516.0000	516.0000	-0.350	-275.46
1034	516.5000	516.5000	-0.350	-252.27
1035	517.0000	517.0000	-0.350	-237.13
1036	517.5000	517.5000	-0.350	-226.54
1037	518.0000	518.0000	-0.350	-218.05
1038	518.5000	518.5000	-0.350	-210.33
1039	519.0000	519.0000	-0.350	-202.92
1040	519.5000	519.5000	-0.350	-196.26
1041	520.0000	520.0000	-0.350	-190.71
1042	520.5000	520.5000	-0.350	-185.80
1043	521.0000	521.0000	-0.350	-181.31
1044	521.5000	521.5000	-0.350	-177.19
1045	522.0000	522.0000	-0.350	-173.35
1046	522.5000	522.5000	-0.350	-169.87
1047	523.0000	523.0000	-0.350	-166.63
1048	523.5000	523.5000	-0.350	-163.67
1049	524.0000	524.0000	-0.350	-160.95
1050	524.5000	524.5000	-0.350	-158.42
1051	525.0000	525.0000	-0.350	-156.16
1052	525.5000	525.5000	-0.350	-154.06
1053	526.0000	526.0000	-0.350	-151.92
1054	526.5000	526.5000	-0.350	-149.91
1055	527.0000	527.0000	-0.350	-148.11
1056	527.5000	527.5000	-0.350	-146.37
1057	528.0000	528.0000	-0.350	-144.66
1058	528.5000	528.5000	-0.350	-143.07
1059	529.0000	529.0000	-0.350	-141.54
1060	529.5000	529.5000	-0.350	-140.20
1061	530.0000	530.0000	-0.350	-138.68
1062	530.5000	530.5000	-0.350	-137.12
1063	531.0000	531.0000	-0.350	-135.65
1064	531.5000	531.5000	-0.350	-134.43
1065	532.0000	532.0000	-0.350	-133.24
1066	532.5000	532.5000	-0.350	-132.27
1067	533.0000	533.0000	-0.350	-131.23
1068	533.5000	533.5000	-0.350	-130.25
1069	534.0000	534.0000	-0.350	-129.22
1070	534.5000	534.5000	-0.350	-128.30
1071	535.0000	535.0000	-0.350	-127.38
1072	535.5000	535.5000	-0.350	-126.41
1073	536.0000	536.0000	-0.350	-125.37
1074	536.5000	536.5000	-0.350	-124.49
1075	537.0000	537.0000	-0.350	-123.81
1076	537.5000	537.5000	-0.350	-123.17
1077	538.0000	538.0000	-0.350	-122.38
1078	538.5000	538.5000	-0.350	-121.59
1079	539.0000	539.0000	-0.350	-120.98
1080	539.5000	539.5000	-0.350	-120.30
1081	540.0000	540.0000	-0.350	-119.54
1082	540.5000	540.5000	-0.350	-118.93
1083	541.0000	541.0000	-0.350	-118.35
1084	541.5000	541.5000	-0.350	-117.80
1085	542.0000	542.0000	-0.350	-117.22
1086	542.5000	542.5000	-0.350	-116.58
1087	543.0000	543.0000	-0.350	-115.94
1088	543.5000	543.5000	-0.350	-115.39
1089	544.0000	544.0000	-0.350	-114.90
1090	544.5000	544.5000	-0.350	-114.44
1091	545.0000	545.0000	-0.350	-113.90
1092	545.5000	545.5000	-0.350	-113.22
1093	546.0000	546.0000	-0.350	-112.61
1094	546.5000	546.5000	-0.350	-112.03
1095	547.0000	547.0000	-0.350	-111.48
1096	547.5000	547.5000	-0.350	-111.09
1097	548.0000	548.0000	-0.350	-110.60
1098	548.5000	548.5000	-0.350	-110.05
1099	549.0000	549.0000	-0.350	-109.71
1100	549.5000	549.5000	-0.350	-109.44
1101	550.0000	550.0000	-0.350	-109.10
1102	550.5000	550.5000	-0.350	-108.74
1103	551.0000	551.0000	-0.350	-108.34
1104	551.5000	551.5000	-0.350	-107.82
1105	552.0000	552.0000	-0.350	-107.30
1106	552.5000	552.5000	-0.350	-107.00
1107	553.0000	553.0000	-0.350	-106.69
1108	553.5000	553.5000	-0.350	-106.36
1109	554.0000	554.0000	-0.350	-106.17
1110	554.5000	554.5000	-0.350	-105.93
1111	555.0000	555.0000	-0.350	-105.56
1112	555.5000	555.5000	-0.350	-105.29
1113	556.0000	556.0000	-0.350	-104.98
1114	556.5000	556.5000	-0.350	-104.59
1115	557.0000	557.0000	-0.350	-104.10
1116	557.5000	557.5000	-0.350	-103.58
1117	558.0000	558.0000	-0.350	-103.15
1118	558.5000	558.5000	-0.350	-102.69
1119	559.0000	559.0000	-0.350	-102.45
1120	559.5000	559.5000	-0.350	-102.18
1121	560.0000	560.0000	-0.350	-101.87
1122	560.5000	560.5000	-0.350	-101.75
1123	561.0000	561.0000	-0.350	-101.69
1124	561.5000	561.5000	-0.350	-101.44
1125	562.0000	562.0000	-0.350	-101.05
1126	562.5000	562.5000	-0.350	-100.80
1127	563.0000	563.0000	-0.350	-100.65
1128	563.5000	563.5000	-0.350	-100.47
1129	564.0000	564.0000	-0.350	-100.13
1130	564.5000	564.5000	-0.350	-99.92
1131	565.0000	565.0000	-0.350	-99.77
1132	565.5000	565.5000	-0.350	-99.49
1133	566.0000	566.0000	-0.350	-99.25
1134	566.5000	566.5000	-0.350	-98.94
1135	567.0000	567.0000	-0.350	-98.73
1136	567.5000	567.5000	-0.350	-98.48
1137	568.0000	568.0000	-0.350	-98.30
1138	568.5000	568.5000	-0.350	-98.06
1139	569.0000	569.0000	-0.350	-97.96
1140	569.5000	569.5000	-0.350	-97.93
1141	570.0000	570.0000	-0.350	-97.60
1142	570.5000	570.5000	-0.350	-97.45
1143	571.0000	571.0000	-0.350	-97.35
1144	571.5000	571.5000	-0.350	-97.17
1145	572.0000	572.0000	-0.350	-96.90
1146	572.5000	572.5000	-0.350	-96.59
1147	573.0000	573.0000	-0.350	-96.32
1148	573.5000	573.5000	-0.350	-96.01
1149	574.0000	574.0000	-0.350	-95.83
1150	574.5000	574.5000	-0.350	-95.58
1151	575.0000	575.0000	-0.350	-95.55
1152	575.5000	575.5000	-0.350	-95.46
1153	576.0000	576.0000	-0.350	-95.31
1154	576.5000	576.5000	-0.350	-95.22
1155	577.0000	577.0000	-0.350	-95.07
1156	577.5000	577.5000	-0.350	-94.82
1157	578.0000	578.0000	-0.350	-94.67
1158	578.5000	578.5000	-0.350	-94.49
1159	579.0000	579.0000	-0.350	-94.39
1160	579.5000	579.5000	-0.350	-94.36
1161	580.0000	580.0000	-0.350	-94.18
1162	580.5000	580.5000	-0.350	-93.94
1163	581.0000	581.0000	-0.350	-93.72
1164	581.5000	581.5000	-0.350	-93.57
1165	582.0000	582.0000	-0.350	-93.36
1166	582.5000	582.5000	-0.350	-93.30
1167	583.0000	583.0000	-0.350	-93.26
1168	583.5000	583.5000	-0.350	-93.08
1169	584.0000	584.0000	-0.350	-92.93
1170	584.5000	584.5000	-0.350	-92.59
1171	585.0000	585.0000	-0.350	-92.38
1172	585.5000	585.5000	-0.350	-92.32
1173	586.0000	586.0000	-0.350	-92.23
1174	586.5000	586.5000	-0.350	-92.23
1175	587.0000	587.0000	-0.350	-92.17
1176	587.5000	587.5000	-0.350	-91.89
1177	588.0000	588.0000	-0.350	-91.62
1178	588.5000	588.5000	-0.350	-91.46
1179	589.0000	589.0000	-0.350	-91.34
1180	589.5000	589.5000	-0.350	-91.22
1181	590.0000	590.0000	-0.350	-91.07
1182	590.5000	590.5000	-0.350	-91.04
1183	591.0000	591.0000	-0.350	-91.01
1184	591.5000	591.5000	-0.350	-90.73
1185	592.0000	592.0000	-0.350	-90.40
1186	592.5000	592.5000	-0.350	-90.18
1187	593.0000	593.0000	-0.350	-90.09
1188	593.5000	593.5000	-0.350	-89.91
1189	594.0000	594.0000	-0.350	-89.85
1190	594.5000	594.5000	-0.350	-89.94
1191	595.0000	595.0000	-0.350	-89.97
1192	595.5000	595.5000	-0.350	-89.88
1193	596.0000	596.0000	-0.350	-89.66
1194	596.5000	596.5000	-0.350	-89.45
1195	597.0000	597.0000	-0.350	-89.27
1196	597.5000	597.5000	-0.350	-89.39
1197	598.0000	598.0000	-0.350	-89.42
1198	598.5000	598.5000	-0.350	-89.30
1199	599.0000	599.0000	-0.350	-89.14
1200	599.5000	599.5000	-0.350	-89.05
1201	600.0000	600.0000	-0.350	-88.90
1202	600.5000	600.5000	-0.350	-88.81
1203	601.0000	601.0000	-0.350	-88.60
1204	601.5000	601.5000	-0.350	-88.38
1205	602.0000	602.0000	-0.350	-88.23
1206	602.5000	602.5000	-0.350	-88.02
1207	603.0000	603.0000	-0.350	-87.98
1208	603.5000	603.5000	-0.350	-88.17
1209	604.0000	604.0000	-0.350	-88.26
1210	604.5000	604.5000	-0.350	-88.08
1211	605.0000	605.0000	-0.350	-88.08
1212	605.5000	605.5000	-0.350	-88.02
1213	606.0000	606.0000	-0.350	-87.86
1214	606.5000	606.5000	-0.350	-87.65
1215	607.0000	607.0000	-0.350	-87.56
1216	607.5000	607.5000	-0.350	-87.53
1217	608.0000	608.0000	-0.350	-87.59
1218	608.5000	608.5000	-0.350	-87.47
1219	609.0000	609.0000	-0.350	-87.16
1220	609.5000	609.5000	-0.350	-87.01
1221	610.0000	610.0000	-0.350	-87.07
1222	610.5000	610.5000	-0.350	-87.16
1223	611.0000	611.0000	-0.350	-87.22
1224	611.5000	611.5000	-0.350	-87.13
1225	612.0000	612.0000	-0.350	-86.98
1226	612.5000	612.5000	-0.350	-86.79
1227	613.0000	613.0000	-0.350	-86.61
1228	613.5000	613.5000	-0.350	-86.58
1229	614.0000	614.0000	-0.350	-86.46
1230	614.5000	614.5000	-0.350	-86.31
1231	615.0000	615.0000	-0.350	-86.25
1232	615.5000	615.5000	-0.350	-86.25
1233	616.0000	616.0000	-0.350	-86.28
1234	616.5000	616.5000	-0.350	-86.31
1235	617.0000	617.0000	-0.350	-86.28
1236	617.5000	617.5000	-0.350	-86.28
1237	618.0000	618.0000	-0.350	-86.18
1238	618.5000	618.5000	-0.350	-86.12
1239	619.0000	619.0000	-0.350	-85.94
1240	619.5000	619.5000	-0.350	-85.82
1241	620.0000	620.0000	-0.350	-85.82
1242	620.5000	620.5000	-0.350	-85.76
1243	621.0000	621.0000	-0.350	-85.73
1244	621.5000	621.5000	-0.350	-85.73
1245	622.0000	622.0000	-0.350	-85.73
1246	622.5000	622.5000	-0.350	-85.63
1247	623.0000	623.0000	-0.350	-85.57
1248	623.5000	623.5000	-0.350	-85.57
1249	624.0000	624.0000	-0.350	-85.39
1250	624.5000	624.5000	-0.350	-85.27
1251	625.0000	625.0000	-0.350	-85.24
1252	625.5000	625.5000	-0.350	-85.27
1253	626.0000	626.0000	-0.350	-85.36
1254	626.5000	626.5000	-0.350	-85.48
1255	627.0000	627.0000	-0.350	-85.39
1256	627.5000	627.5000	-0.350	-85.36
1257	628.0000	628.0000	-0.350	-85.33
1258	628.5000	628.5000	-0.350	-85.18
1259	629.0000	629.0000	-0.350	-84.84
1260	629.5000	629.5000	-0.350	-84.78
1261	630.0000	630.0000	-0.350	-84.81
1262	630.5000	630.5000	-0.350	-84.96
1263	631.0000	631.0000	-0.350	-85.02
1264	631.5000	631.5000	-0.350	-84.96
1265	632.0000	632.0000	-0.350	-84.93
1266	632.5000	632.5000	-0.350	-84.72
1267	633.0000	633.0000	-0.350	-84.69
1268	633.5000	633.5000	-0.350	-84.66
1269	634.0000	634.0000	-0.350	-84.54
1270	634.5000	634.5000	-0.350	-84.48
1271	635.0000	635.0000	-0.350	-84.41
1272	635.5000	635.5000	-0.350	-84.44
1273	636.0000	636.0000	-0.350	-84.54
1274	636.5000	636.5000	-0.350	-84.44
1275	637.0000	637.0000	-0.350	-84.35
1276	637.5000	637.5000	-0.350	-84.35
1277	638.0000	638.0000	-0.350	-84.41
1278	638.5000	638.5000	-0.350	-84.26
1279	639.0000	639.0000	-0.350	-84.29
1280	639.5000	639.5000	-0.350	-84.29
1281	640.0000	640.0000	-0.350	-84.11
1282	640.5000	640.5000	-0.350	-83.99
1283	641.0000	641.0000	-0.350	-83.99
1284	641.5000	641.5000	-0.350	-84.02
1285	642.0000	642.0000	-0.350	-84.05
1286	642.5000	642.5000	-0.350	-84.02
1287	643.0000	643.0000	-0.350	-83.74
1288	643.5000	643.5000	-0.350	-83.59
1289	644.0000	644.0000	-0.350	-83.53
1290	644.5000	644.5000	-0.350	-83.56
1291	645.0000	645.0000	-0.350	-83.62
1292	645.5000	645.5000	-0.350	-83.71
1293	646.0000	646.0000	-0.350	-83.65
1294	646.5000	646.5000	-0.350	-83.53
1295	647.0000	647.0000	-0.350	-83.47
1296	647.5000	647.5000	-0.350	-83.44
1297	648.0000	648.0000	-0.350	-83.38
1298	648.5000	648.5000	-0.350	-83.41
1299	649.0000	649.0000	-0.350	-83.47
1300	649.5000	649.5000	-0.350	-83.50
1301	650.0000	650.0000	-0.350	-83.44
1302	650.5000	650.5000	-0.350	-83.41
1303	651.0000	651.0000	-0.350	-83.32
1304	651.5000	651.5000	-0.350	-83.16
1305	652.0000	652.0000	-0.350	-83.07
1306	652.5000	652.5000	-0.350	-83.07
1307	653.0000	653.0000	-0.350	-83.19
1308	653.5000	653.5000	-0.350	-83.13
1309	654.0000	654.0000	-0.350	-83.07
1310	654.5000	654.5000	-0.350	-82.95
1311	655.0000	655.0000	-0.350	-82.80
1312	655.5000	655.5000	-0.350	-82.89
1313	656.0000	656.0000	-0.350	-82.89
1314	656.5000	656.5000	-0.350	-82.89
1315	657.0000	657.0000	-0.350	-82.98
1316	657.5000	657.5000	-0.350	-83.04
1317	658.0000	658.0000	-0.350	-82.95
1318	658.5000	658.5000	-0.350	-82.89
1319	659.0000	659.0000	-0.350	-82.92
1320	659.5000	659.5000	-0.350	-82.86
1321	660.0000	660.0000	-0.350	-82.86
1322	660.5000	660.5000	-0.350	-82.77
1323	661.0000	661.0000	-0.350	-82.74
1324	661.5000	661.5000	-0.350	-82.77
1325	662.0000	662.0000	-0.350	-82.71
1326	662.5000	662.5000	-0.350	-82.77
1327	663.0000	663.0000	-0.350	-82.71
1328	663.5000	663.5000	-0.350	-82.71
1329	664.0000	664.0000	-0.350	-82.86
1330	664.5000	664.5000	-0.350	-82.89
1331	665.0000	665.0000	-0.350	-82.92
1332	665.5000	665.5000	-0.350	-82.80
1333	666.0000	666.0000	-0.350	-82.64
1334	666.5000	666.5000	-0.350	-82.61
1335	667.0000	667.0000	-0.350	-82.58
1336	667.5000	667.5000	-0.350	-82.58
1337	668.0000	668.0000	-0.350	-82.43
1338	668.5000	668.5000	-0.350	-82.31
1339	669.0000	669.0000	-0.350	-82.37
1340	669.5000	669.5000	-0.350	-82.31
1341	670.0000	670.0000	-0.350	-82.31
1342	670.5000	670.5000	-0.350	-83.65
1343	671.0000	671.0000	-0.350	-84.81
1344	671.5000	671.5000	-0.350	-84.72
1345	672.0000	672.0000	-0.350	-84.17
1346	672.5000	672.5000	-0.350	-83.59
1347	673.0000	673.0000	-0.350	-83.16
1348	673.5000	673.5000	-0.350	-82.86
1349	674.0000	674.0000	-0.350	-82.55
1350	674.5000	674.5000	-0.350	-82.43
1351	675.0000	675.0000	-0.350	-82.40
1352	675.5000	675.5000	-0.350	-82.43
1353	676.0000	676.0000	-0.350	-82.37
1354	676.5000	676.5000	-0.350	-82.37
1355	677.0000	677.0000	-0.350	-82.34
1356	677.5000	677.5000	-0.350	-82.25
1357	678.0000	678.0000	-0.350	-82.09
1358	678.5000	678.5000	-0.350	-82.09
1359	679.0000	679.0000	-0.350	-82.13
1360	679.5000	679.5000	-0.350	-82.06
1361	680.0000	680.0000	-0.350	-81.88
1362	680.5000	680.5000	-0.350	-81.82
1363	681.0000	681.0000	-0.350	-81.85
1364	681.5000	681.5000	-0.350	-81.94
1365	682.0000	682.0000	-0.350	-81.97
1366	682.5000	682.5000	-0.350	-82.03
1367	683.0000	683.0000	-0.350	-81.97
1368	683.5000	683.5000	-0.350	-81.94
1369	684.0000	684.0000	-0.350	-81.94
1370	684.5000	684.5000	-0.350	-81.88
1371	685.0000	685.0000	-0.350	-81.94
1372	685.5000	685.5000	-0.350	-82.03
1373	686.0000	686.0000	-0.350	-82.19
1374	686.5000	686.5000	-0.350	-82.06
1375	687.0000	687.0000	-0.350	-81.94
1376	687.5000	687.5000	-0.350	-81.85
1377	688.0000	688.0000	-0.350	-81.73
1378	688.5000	688.5000	-0.350	-81.64
1379	689.0000	689.0000	-0.350	-81.55
1380	689.5000	689.5000	-0.350	-81.55
1381	690.0000	690.0000	-0.350	-81.61
1382	690.5000	690.5000	-0.350	-81.58
1383	691.0000	691.0000	-0.350	-81.58
1384	691.5000	691.5000	-0.350	-81.48
1385	692.0000	692.0000	-0.350	-81.39
1386	692.5000	692.5000	-0.350	-81.33
1387	693.0000	693.0000	-0.350	-81.24
1388	693.5000	693.5000	-0.350	-81.24
1389	694.0000	694.0000	-0.350	-81.24
1390	694.5000	694.5000	-0.350	-81.18
1391	695.0000	695.0000	-0.350	-81.18
1392	695.5000	695.5000	-0.350	-81.21
1393	696.0000	696.0000	-0.350	-81.24
1394	696.5000	696.5000	-0.350	-81.21
1395	697.0000	697.0000	-0.350	-81.18
1396	697.5000	697.5000	-0.350	-81.06
1397	698.0000	698.0000	-0.350	-80.90
1398	698.5000	698.5000	-0.350	-80.81
1399	699.0000	699.0000	-0.350	-80.84
1400	699.5000	699.5000	-0.350	-80.87
1401	700.0000	700.0000	-0.350	-80.78
1402	700.5000	700.5000	-0.350	-80.69
1403	701.0000	701.0000	-0.350	-80.69
1404	701.5000	701.5000	-0.350	-80.60
1405	702.0000	702.0000	-0.350	-80.60
1406	702.5000	702.5000	-0.350	-80.42
1407	703.0000	703.0000	-0.350	-80.26
1408	703.5000	703.5000	-0.350	-80.17
1409	704.0000	704.0000	-0.350	-80.17
1410	704.5000	704.5000	-0.350	-80.14
1411	705.0000	705.0000	-0.350	-80.11
1412	705.5000	705.5000	-0.350	-80.02
1413	706.0000	706.0000	-0.350	-79.81
1414	706.5000	706.5000	-0.350	-79.96
1415	707.0000	707.0000	-0.350	-80.02
1416	707.5000	707.5000	-0.350	-80.02
1417	708.0000	708.0000	-0.350	-80.14
1418	708.5000	708.5000	-0.350	-80.05
1419	709.0000	709.0000	-0.350	-79.90
1420	709.5000	709.5000	-0.350	-79.81
1421	710.0000	710.0000	-0.350	-79.68
1422	710.5000	710.5000	-0.350	-79.68
1423	711.0000	711.0000	-0.350	-79.59
1424	711.5000	711.5000	-0.350	-79.47
1425	712.0000	712.0000	-0.350	-79.56
1426	712.5000	712.5000	-0.350	-79.59
1427	713.0000	713.0000	-0.350	-79.59
1428	713.5000	713.5000	-0.350	-79.50
1429	714.0000	714.0000	-0.350	-79.41
1430	714.5000	714.5000	-0.350	-79.29
1431	715.0000	715.0000	-0.350	-79.29
1432	715.5000	715.5000	-0.350	-79.23
1433	716.0000	716.0000	-0.350	-79.17
1434	716.5000	716.5000	-0.350	-79.01
1435	717.0000	717.0000	-0.350	-78.98
1436	717.5000	717.5000	-0.350	-79.04
1437	718.0000	718.0000	-0.404	-91.01
1438	718.5000	718.5000	-0.422	-277.02
1439	719.0000	719.0000	-0.421	-419.84
1440	719.5000	719.5000	-0.420	-446.79
1441	720.0000	720.0000	-0.420	-412.70
1442	720.5000	720.5000	-0.420	-366.71
1443	721.0000	721.0000	-0.420	-329.78
1444	721.5000	721.5000	-0.420	-304.94
1445	722.0000	722.0000	-0.420	-288.40
1446	722.5000	722.5000	-0.420	-275.95
1447	723.0000	723.0000	-0.420	-265.39
1448	723.5000	723.5000	-0.420	-256.11
1449	724.0000	724.0000	-0.420	-247.81
1450	724.5000	724.5000	-0.420	-240.30
1451	725.0000	725.0000	-0.420	-233.47
1452	725.5000	725.5000	-0.420	-227.12
1453	726.0000	726.0000	-0.420	-221.38
1454	726.5000	726.5000	-0.420	-216.16
1455	727.0000	727.0000	-0.420	-211.68
1456	727.5000	727.5000	-0.420	-207.50
1457	728.0000	728.0000	-0.420	-203.38
1458	728.5000	728.5000	-0.420	-199.47
1459	729.0000	729.0000	-0.420	-195.96
1460	729.5000	729.5000	-0.420	-192.69
1461	730.0000	730.0000	-0.420	-189.64
1462	730.5000	730.5000	-0.420	-186.68
1463	731.0000	731.0000	-0.420	-183.84
1464	731.5000	731.5000	-0.420	-181.16
1465	732.0000	732.0000	-0.420	-178.59
1466	732.5000	732.5000	-0.420	-176.24
1467	733.0000	733.0000	-0.420	-174.23
1468	733.5000	733.5000	-0.420	-172.22
1469	734.0000	734.0000	-0.420	-170.20
1470	734.5000	734.5000	-0.420	-168.28
1471	735.0000	735.0000	-0.420	-166.48
1472	735.5000	735.5000	-0.420	-164.71
1473	736.0000	736.0000	-0.420	-162.94
1474	736.5000	736.5000	-0.420	-161.35
1475	737.0000	737.0000	-0.420	-159.89
1476	737.5000	737.5000	-0.420	-158.45
1477	738.0000	738.0000	-0.420	-157.08
1478	738.5000	738.5000	-0.420	-155.71
1479	739.0000	739.0000	-0.420	-154.42
1480	739.5000	739.5000	-0.420	-153.08
1481	740.0000	740.0000	-0.420	-151.83
1482	740.5000	740.5000	-0.420	-150.55
1483	741.0000	741.0000	-0.420	-149.30
1484	741.5000	741.5000	-0.420	-148.23
1485	742.0000	742.0000	-0.420	-147.07
1486	742.5000	742.5000	-0.420	-145.94
1487	743.0000	743.0000	-0.420	-144.78
1488	743.5000	743.5000	-0.420	-143.71
1489	744.0000	744.0000	-0.420	-142.74
1490	744.5000	744.5000	-0.420	-141.88
1491	745.0000	745.0000	-0.420	-141.12
1492	745.5000	745.5000	-0.420	-140.29
1493	746.0000	746.0000	-0.420	-139.26
1494	746.5000	746.5000	-0.420	-138.43
1495	747.0000	747.0000	-0.420	-137.76
1496	747.5000	747.5000	-0.420	-136.91
1497	748.0000	748.0000	-0.420	-136.08
1498	748.5000	748.5000	-0.420	-135.44
1499	749.0000	749.0000	-0.420	-134.71
1500	749.5000	749.5000	-0.420	-134.16
1	749.5000	0.0000	-0.420	-134.16
2	750.0000	0.5000	-0.420	-133.55
3	750.5000	1.0000	-0.420	-132.85
4	751.0000	1.5000	-0.420	-132.11
5	751.5000	2.0000	-0.420	-131.32
6	752.0000	2.5000	-0.420	-130.53
7	752.5000	3.0000	-0.420	-130.10
8	753.0000	3.5000	-0.420	-129.70
9	753.5000	4.0000	-0.420	-129.06
10	754.0000	4.5000	-0.420	-128.60
11	754.5000	5.0000	-0.420	-127.99
12	755.0000	5.5000	-0.420	-127.51
13	755.5000	6.0000	-0.420	-126.93
14	756.0000	6.5000	-0.420	-126.22
15	756.5000	7.0000	-0.420	-125.71
16	757.0000	7.5000	-0.420	-125.19
17	757.5000	8.0000	-0.420	-124.61
18	758.0000	8.5000	-0.420	-124.15
19	758.5000	9.0000	-0.420	-123.66
20	759.0000	9.5000	-0.420	-123.36
21	759.5000	10.0000	-0.420	-122.84
22	760.0000	10.5000	-0.420	-122.29
23	760.5000	11.0000	-0.420	-121.89
24	761.0000	11.5000	-0.420	-121.65
25	761.5000	12.0000	-0.420	-121.34
26	762.0000	12.5000	-0.420	-120.85
27	762.5000	13.0000	-0.420	-120.43
28	763.0000	13.5000	-0.420	-120.06
29	763.5000	14.0000	-0.420	-119.54
30	764.0000	14.5000	-0.420	-119.21
31	764.5000	15.0000	-0.420	-118.84
32	765.0000	15.5000	-0.420	-118.26
33	765.5000	16.0000	-0.420	-117.65
34	766.0000	16.5000	-0.420	-117.22
35	766.5000	17.0000	-0.420	-116.95
36	767.0000	17.5000	-0.420	-116.79
37	767.5000	18.0000	-0.420	-116.55
38	768.0000	18.5000	-0.420	-116.15
39	768.5000	19.0000	-0.420	-115.85
40	769.0000	19.5000	-0.420	-115.42
41	769.5000	20.0000	-0.420	-115.09
42	770.0000	20.5000	-0.420	-114.72
43	770.5000	21.0000	-0.420	-114.29
44	771.0000	21.5000	-0.420	-114.02
45	771.5000	22.0000	-0.420	-113.71
46	772.0000	22.5000	-0.420	-113.44
47	772.5000	23.0000	-0.420	-113.22
48	773.0000	23.5000	-0.420	-112.95
49	773.5000	24.0000	-0.420	-112.64
50	774.0000	24.5000	-0.420	-112.34
51	774.5000	25.0000	-0.420	-112.00
52	775.0000	25.5000	-0.420	-111.70
53	775.5000	26.0000	-0.420	-111.51
54	776.0000	26.5000	-0.420	-111.27
55	776.5000	27.0000	-0.420	-110.90
56	777.0000	27.5000	-0.420	-110.54
57	777.5000	28.0000	-0.420	-110.23
58	778.0000	28.5000	-0.420	-109.99
59	778.5000	29.0000	-0.420	-109.78
60	779.0000	29.5000	-0.420	-109.62
61	779.5000	30.0000	-0.420	-109.50
62	780.0000	30.5000	-0.420	-109.16
63	780.5000	31.0000	-0.420	-108.83
64	781.0000	31.5000	-0.420	-108.74
65	781.5000	32.0000	-0.420	-108.71
66	782.0000	32.5000	-0.420	-108.40
67	782.5000	33.0000	-0.420	-108.04
68	783.0000	33.5000	-0.420	-107.88
69	783.5000	34.0000	-0.420	-107.61
70	784.0000	34.5000	-0.420	-107.24
71	784.5000	35.0000	-0.420	-107.06
72	785.0000	35.5000	-0.420	-106.94
73	785.5000	36.0000	-0.420	-106.72
74	786.0000	36.5000	-0.420	-106.45
75	786.5000	37.0000	-0.420	-106.27
76	787.0000	37.5000	-0.420	-106.05
77	787.5000	38.0000	-0.420	-105.84
78	788.0000	38.5000	-0.420	-105.47
79	788.5000	39.0000	-0.420	-105.11
80	789.0000	39.5000	-0.420	-105.08
81	789.5000	40.0000	-0.420	-104.95
82	790.0000	40.5000	-0.420	-104.74
83	790.5000	41.0000	-0.420	-104.50
84	791.0000	41.5000	-0.420	-104.46
85	791.5000	42.0000	-0.420	-104.43
86	792.0000	42.5000	-0.420	-104.19
87	792.5000	43.0000	-0.420	-103.95
88	793.0000	43.5000	-0.420	-103.79
89	793.5000	44.0000	-0.420	-103.52
90	794.0000	44.5000	-0.420	-103.18
91	794.5000	45.0000	-0.420	-102.94
92	795.0000	45.5000	-0.420	-102.76
93	795.5000	46.0000	-0.420	-102.79
94	796.0000	46.5000	-0.420	-102.94
95	796.5000	47.0000	-0.420	-102.82
96	797.0000	47.5000	-0.420	-102.57
97	797.5000	48.0000	-0.420	-102.30
98	798.0000	48.5000	-0.420	-102.11
99	798.5000	49.0000	-0.420	-102.08
100	799.0000	49.5000	-0.420	-101.93
101	799.5000	50.0000	-0.420	-101.66
102	800.0000	50.5000	-0.420	-101.54
103	800.5000	51.0000	-0.420	-101.44
104	801.0000	51.5000	-0.420	-101.23
105	801.5000	52.0000	-0.420	-100.86
106	802.0000	52.5000	-0.420	-100.80
107	802.5000	53.0000	-0.420	-100.74
108	803.0000	53.5000	-0.420	-100.59
109	803.5000	54.0000	-0.420	-100.50
110	804.0000	54.5000	-0.420	-100.50
111	804.5000	55.0000	-0.420	-100.34
112	805.0000	55.5000	-0.420	-100.16
113	805.5000	56.0000	-0.420	-99.89
114	806.0000	56.5000	-0.420	-99.73
115	806.5000	57.0000	-0.420	-99.70
116	807.0000	57.5000	-0.420	-99.49
117	807.5000	58.0000	-0.420	-99.31
118	808.0000	58.5000	-0.420	-98.97
119	808.5000	59.0000	-0.420	-98.88
120	809.0000	59.5000	-0.420	-98.91
121	809.5000	60.0000	-0.420	-98.91
122	810.0000	60.5000	-0.420	-98.73
123	810.5000	61.0000	-0.420	-98.48
124	811.0000	61.5000	-0.420	-98.42
125	811.5000	62.0000	-0.420	-98.45
126	812.0000	62.5000	-0.420	-98.30
127	812.5000	63.0000	-0.420	-98.12
128	813.0000	63.5000	-0.420	-98.06
129	813.5000	64.0000	-0.420	-98.03
130	814.0000	64.5000	-0.420	-97.99
131	814.5000	65.0000	-0.420	-97.90
132	815.0000	65.5000	-0.420	-97.90
133	815.5000	66.0000	-0.420	-97.84
134	816.0000	66.5000	-0.420	-97.66
135	816.5000	67.0000	-0.420	-97.26
136	817.0000	67.5000	-0.420	-96.87
137	817.5000	68.0000	-0.420	-96.65
138	818.0000	68.5000	-0.420	-96.47
139	818.5000	69.0000	-0.420	-96.44
140	819.0000	69.5000	-0.420	-96.26
141	819.5000	70.0000	-0.420	-96.19
142	820.0000	70.5000	-0.420	-96.13
143	820.5000	71.0000	-0.420	-95.98
144	821.0000	71.5000	-0.420	-95.95
145	821.5000	72.0000	-0.420	-95.86
146	822.0000	72.5000	-0.420	-95.83
147	822.5000	73.0000	-0.420	-95.74
148	823.0000	73.5000	-0.420	-95.55
149	823.5000	74.0000	-0.420	-95.40
150	824.0000	74.5000	-0.420	-95.31
151	824.5000	75.0000	-0.420	-95.37
152	825.0000	75.5000	-0.420	-95.28
153	825.5000	76.0000	-0.420	-95.00
154	826.0000	76.5000	-0.420	-94.82
155	826.5000	77.0000	-0.420	-94.76
156	827.0000	77.5000	-0.420	-94.73
157	827.5000	78.0000	-0.420	-94.73
158	828.0000	78.5000	-0.420	-94.64
159	828.5000	79.0000	-0.420	-94.45
160	829.0000	79.5000	-0.420	-94.27
161	829.5000	80.0000	-0.420	-94.33
162	830.0000	80.5000	-0.420	-94.39
163	830.5000	81.0000	-0.420	-94.24
164	831.0000	81.5000	-0.420	-94.06
165	831.5000	82.0000	-0.420	-94.00
166	832.0000	82.5000	-0.420	-93.69
167	832.5000	83.0000	-0.420	-93.39
168	833.0000	83.5000	-0.420	-93.11
169	833.5000	84.0000	-0.420	-93.05
170	834.0000	84.5000	-0.420	-93.11
171	834.5000	85.0000	-0.420	-93.17
172	835.0000	85.5000	-0.420	-93.05
173	835.5000	86.0000	-0.420	-92.96
174	836.0000	86.5000	-0.420	-92.90
175	836.5000	87.0000	-0.420	-92.84
176	837.0000	87.5000	-0.420	-92.90
177	837.5000	88.0000	-0.420	-92.87
178	838.0000	88.5000	-0.420	-92.62
179	838.5000	89.0000	-0.420	-92.56
180	839.0000	89.5000	-0.420	-92.59
181	839.5000	90.0000	-0.420	-92.53
182	840.0000	90.5000	-0.420	-92.35
183	840.5000	91.0000	-0.420	-92.26
184	841.0000	91.5000	-0.420	-92.20
185	841.5000	92.0000	-0.420	-92.07
186	842.0000	92.5000	-0.420	-92.01
187	842.5000	93.0000	-0.420	-91.92
188	843.0000	93.5000	-0.420	-91.95
189	843.5000	94.0000	-0.420	-92.04
190	844.0000	94.5000	-0.420	-91.95
191	844.5000	95.0000	-0.420	-92.01
192	845.0000	95.5000	-0.420	-91.98
193	845.5000	96.0000	-0.420	-91.86
194	846.0000	96.5000	-0.420	-91.68
195	846.5000	97.0000	-0.420	-91.43
196	847.0000	97.5000	-0.420	-91.19
197	847.5000	98.0000	-0.420	-91.07
198	848.0000	98.5000	-0.420	-91.07
199	848.5000	99.0000	-0.420	-91.10
200	849.0000	99.5000	-0.420	-91.16
201	849.5000	100.0000	-0.420	-91.13
202	850.0000	100.5000	-0.420	-91.07
203	850.5000	101.0000	-0.420	-90.85
204	851.0000	101.5000	-0.420	-90.70
205	851.5000	102.0000	-0.420	-90.70
206	852.0000	102.5000	-0.420	-90.85
207	852.5000	103.0000	-0.420	-90.76
208	853.0000	103.5000	-0.420	-90.64
209	853.5000	104.0000	-0.420	-90.40
210	854.0000	104.5000	-0.420	-90.27
211	854.5000	105.0000	-0.420	-90.43
212	855.0000	105.5000	-0.420	-90.55
213	855.5000	106.0000	-0.420	-90.55
214	856.0000	106.5000	-0.420	-90.40
215	856.5000	107.0000	-0.420	-90.24
216	857.0000	107.5000	-0.420	-90.21
217	857.5000	108.0000	-0.420	-90.09
218	858.0000	108.5000	-0.420	-89.97
219	858.5000	109.0000	-0.420	-89.91
220	859.0000	109.5000	-0.420	-89.94
221	859.5000	110.0000	-0.420	-89.91
222	860.0000	110.5000	-0.420	-89.75
223	860.5000	111.0000	-0.420	-89.66
224	861.0000	111.5000	-0.420	-89.60
225	861.5000	112.0000	-0.420	-89.57
226	862.0000	112.5000	-0.420	-89.72
227	862.5000	113.0000	-0.420	-89.66
228	863.0000	113.5000	-0.420	-89.45
229	863.5000	114.0000	-0.420	-89.30
230	864.0000	114.5000	-0.420	-89.27
231	864.5000	115.0000	-0.420	-89.24
232	865.0000	115.5000	-0.420	-89.14
233	865.5000	116.0000	-0.420	-89.08
234	866.0000	116.5000	-0.420	-88.87
235	866.5000	117.0000	-0.420	-88.66
236	867.0000	117.5000	-0.420	-88.44
237	867.5000	118.0000	-0.420	-88.44
238	868.0000	118.5000	-0.420	-88.47
239	868.5000	119.0000	-0.420	-88.44
240	869.0000	119.5000	-0.420	-88.38
241	869.5000	120.0000	-0.420	-88.41
242	870.0000	120.5000	-0.420	-88.29
243	870.5000	121.0000	-0.420	-88.26
244	871.0000	121.5000	-0.420	-88.20
245	871.5000	122.0000	-0.420	-88.29
246	872.0000	122.5000	-0.420	-88.29
247	872.5000	123.0000	-0.420	-88.32
248	873.0000	123.5000	-0.420	-88.20
249	873.5000	124.0000	-0.420	-87.98
250	874.0000	124.5000	-0.420	-87.92
251	874.5000	125.0000	-0.420	-88.08
252	875.0000	125.5000	-0.420	-88.56
253	875.5000	126.0000	-0.420	-90.33
254	876.0000	126.5000	-0.420	-91.28
255	876.5000	127.0000	-0.420	-91.07
256	877.0000	127.5000	-0.420	-90.43
257	877.5000	128.0000	-0.420	-89.85
258	878.0000	128.5000	-0.420	-89.48
259	878.5000	129.0000	-0.420	-89.18
260	879.0000	129.5000	-0.420	-89.05
261	879.5000	130.0000	-0.420	-88.93
262	880.0000	130.5000	-0.420	-88.84
263	880.5000	131.0000	-0.420	-88.72
264	881.0000	131.5000	-0.420	-88.60
265	881.5000	132.0000	-0.420	-88.38
266	882.0000	132.5000	-0.420	-88.11
267	882.5000	133.0000	-0.420	-87.83
268	883.0000	133.5000	-0.420	-87.71
269	883.5000	134.0000	-0.420	-87.65
270	884.0000	134.5000	-0.420	-87.62
271	884.5000	135.0000	-0.420	-87.65
272	885.0000	135.5000	-0.420	-87.77
273	885.5000	136.0000	-0.420	-87.74
274	886.0000	136.5000	-0.420	-87.77
275	886.5000	137.0000	-0.420	-87.80
276	887.0000	137.5000	-0.420	-87.68
277	887.5000	138.0000	-0.420	-87.62
278	888.0000	138.5000	-0.420	-87.56
279	888.5000	139.0000	-0.420	-87.50
280	889.0000	139.5000	-0.420	-87.50
281	889.5000	140.0000	-0.420	-87.47
282	890.0000	140.5000	-0.420	-87.37
283	890.5000	141.0000	-0.420	-87.28
284	891.0000	141.5000	-0.420	-87.13
285	891.5000	142.0000	-0.420	-87.04
286	892.0000	142.5000	-0.420	-87.04
287	892.5000	143.0000	-0.420	-86.92
288	893.0000	143.5000	-0.420	-86.79
289	893.5000	144.0000	-0.420	-86.83
290	894.0000	144.5000	-0.420	-86.86
291	894.5000	145.0000	-0.420	-86.89
292	895.0000	145.5000	-0.420	-87.01
293	895.5000	146.0000	-0.420	-86.98
294	896.0000	146.5000	-0.420	-86.79
295	896.5000	147.0000	-0.420	-86.73
296	897.0000	147.5000	-0.420	-86.64
297	897.5000	148.0000	-0.420	-86.64
298	898.0000	148.5000	-0.420	-86.67
299	898.5000	149.0000	-0.420	-86.67
300	899.0000	149.5000	-0.420	-86.67
301	899.5000	150.0000	-0.420	-86.58
302	900.0000	150.5000	-0.420	-86.40
303	900.5000	151.0000	-0.420	-86.31
304	901.0000	151.5000	-0.420	-86.31
305	901.5000	152.0000	-0.420	-86.31
306	902.0000	152.5000	-0.420	-86.31
307	902.5000	153.0000	-0.420	-86.46
308	903.0000	153.5000	-0.420	-86.40
309	903.5000	154.0000	-0.420	-86.28
310	904.0000	154.5000	-0.420	-86.09
311	904.5000	155.0000	-0.420	-86.00
312	905.0000	155.5000	-0.420	-85.94
313	905.5000	156.0000	-0.420	-85.94
314	906.0000	156.5000	-0.420	-85.94
315	906.5000	157.0000	-0.420	-86.06
316	907.0000	157.5000	-0.420	-86.09
317	907.5000	158.0000	-0.420	-86.03
318	908.0000	158.5000	-0.420	-85.85
319	908.5000	159.0000	-0.420	-85.63
320	909.0000	159.5000	-0.420	-85.67
321	909.5000	160.0000	-0.420	-85.79
322	910.0000	160.5000	-0.420	-85.94
323	910.5000	161.0000	-0.420	-85.82
324	911.0000	161.5000	-0.420	-85.67
325	911.5000	162.0000	-0.420	-85.63
326	912.0000	162.5000	-0.420	-85.51
327	912.5000	163.0000	-0.420	-85.45
328	913.0000	163.5000	-0.420	-85.57
329	913.5000	164.0000	-0.420	-85.67
330	914.0000	164.5000	-0.420	-85.79
331	914.5000	165.0000	-0.420	-85.73
332	915.0000	165.5000	-0.420	-85.57
333	915.5000	166.0000	-0.420	-85.42
334	916.0000	166.5000	-0.420	-85.36
335	916.5000	167.0000	-0.420	-85.33
336	917.0000	167.5000	-0.420	-85.30
337	917.5000	168.0000	-0.420	-85.36
338	918.0000	168.5000	-0.420	-85.24
339	918.5000	169.0000	-0.420	-85.21
340	919.0000	169.5000	-0.420	-85.06
341	919.5000	170.0000	-0.420	-85.06
342	920.0000	170.5000	-0.420	-85.02
343	920.5000	171.0000	-0.420	-85.02
344	921.0000	171.5000	-0.420	-84.96
345	921.5000	172.0000	-0.420	-84.99
346	922.0000	172.5000	-0.420	-85.06
347	922.5000	173.0000	-0.420	-85.06
348	923.0000	173.5000	-0.492	-165.78
349	923.5000	174.0000	-0.491	-396.89
350	924.0000	174.5000	-0.491	-511.15
351	924.5000	175.0000	0.055	-395.37
352	925.0000	175.5000	0.055	-174.20
