# Supplementary material for: Tissue engineering the human auricle by auricular chondrocyte-mesenchymal stem cell co-implantation
Source: PLoS One. 2018 Oct 24;13(10):e0202356. doi: 10.1371/journal.pone.0202356 (PMC6200177; doi:10.1371/journal.pone.0202356)
Supplement: S6 File — Raw data outputs for confined compression testing. (ZIP) [file pone.0202356.s010.zip › Raw Mechanical Data/HuCo5_M2.TXT]

C:\Documents and Settings\Administrator.ENDURATE-VA4UUF\Desktop\Ben Cohen\HuCo5_M2.TXT
Points	Elapsed Time	Scan Time	Disp	Load1
	Sec	Sec	mm	g
1	0.0000	0.0000	0.025	-0.85
2	0.5000	0.5000	0.025	-0.92
3	1.0000	1.0000	0.025	-0.95
4	1.5000	1.5000	0.025	-0.98
5	2.0000	2.0000	0.025	-1.01
6	2.5000	2.5000	-0.001	-1.34
7	3.0000	3.0000	0.000	-3.60
8	3.5000	3.5000	0.000	-5.19
9	4.0000	4.0000	0.000	-5.71
10	4.5000	4.5000	0.000	-5.58
11	5.0000	5.0000	0.000	-5.34
12	5.5000	5.5000	0.000	-5.10
13	6.0000	6.0000	0.000	-4.97
14	6.5000	6.5000	0.000	-4.85
15	7.0000	7.0000	0.000	-4.79
16	7.5000	7.5000	0.000	-4.73
17	8.0000	8.0000	0.000	-4.67
18	8.5000	8.5000	0.000	-4.64
19	9.0000	9.0000	0.000	-4.61
20	9.5000	9.5000	0.000	-4.55
21	10.0000	10.0000	0.000	-4.52
22	10.5000	10.5000	-0.000	-4.61
23	11.0000	11.0000	0.000	-4.70
24	11.5000	11.5000	0.000	-4.70
25	12.0000	12.0000	0.000	-4.67
26	12.5000	12.5000	-0.000	-4.64
27	13.0000	13.0000	-0.000	-4.58
28	13.5000	13.5000	-0.000	-4.52
29	14.0000	14.0000	0.000	-4.49
30	14.5000	14.5000	-0.000	-4.46
31	15.0000	15.0000	-0.000	-4.43
32	15.5000	15.5000	-0.000	-4.39
33	16.0000	16.0000	-0.000	-4.39
34	16.5000	16.5000	-0.000	-4.36
35	17.0000	17.0000	-0.000	-4.33
36	17.5000	17.5000	0.000	-4.30
37	18.0000	18.0000	-0.000	-4.30
38	18.5000	18.5000	-0.000	-4.30
39	19.0000	19.0000	-0.000	-4.30
40	19.5000	19.5000	-0.000	-4.27
41	20.0000	20.0000	0.000	-4.24
42	20.5000	20.5000	-0.000	-4.21
43	21.0000	21.0000	0.000	-4.18
44	21.5000	21.5000	0.000	-4.18
45	22.0000	22.0000	-0.000	-4.18
46	22.5000	22.5000	0.000	-4.21
47	23.0000	23.0000	-0.000	-4.18
48	23.5000	23.5000	-0.000	-4.18
49	24.0000	24.0000	0.000	-4.18
50	24.5000	24.5000	-0.000	-4.18
51	25.0000	25.0000	0.000	-4.15
52	25.5000	25.5000	-0.000	-4.12
53	26.0000	26.0000	-0.000	-4.15
54	26.5000	26.5000	-0.000	-4.12
55	27.0000	27.0000	-0.000	-4.12
56	27.5000	27.5000	0.000	-4.12
57	28.0000	28.0000	-0.000	-4.12
58	28.5000	28.5000	-0.000	-4.12
59	29.0000	29.0000	0.000	-4.12
60	29.5000	29.5000	0.000	-4.12
61	30.0000	30.0000	0.000	-4.06
62	30.5000	30.5000	-0.000	-4.06
63	31.0000	31.0000	-0.000	-4.03
64	31.5000	31.5000	0.000	-4.03
65	32.0000	32.0000	-0.000	-4.00
66	32.5000	32.5000	-0.000	-3.94
67	33.0000	33.0000	-0.000	-3.94
68	33.5000	33.5000	-0.000	-3.97
69	34.0000	34.0000	-0.000	-3.97
70	34.5000	34.5000	0.000	-4.00
71	35.0000	35.0000	0.000	-4.00
72	35.5000	35.5000	0.000	-4.00
73	36.0000	36.0000	-0.000	-4.00
74	36.5000	36.5000	0.000	-3.97
75	37.0000	37.0000	-0.090	-9.74
76	37.5000	37.5000	-0.090	-18.22
77	38.0000	38.0000	-0.090	-21.73
78	38.5000	38.5000	-0.090	-21.58
79	39.0000	39.0000	-0.090	-20.14
80	39.5000	39.5000	-0.090	-18.74
81	40.0000	40.0000	-0.090	-17.73
82	40.5000	40.5000	-0.090	-17.12
83	41.0000	41.0000	-0.090	-16.66
84	41.5000	41.5000	-0.090	-16.33
85	42.0000	42.0000	-0.090	-16.02
86	42.5000	42.5000	-0.090	-15.78
87	43.0000	43.0000	-0.090	-15.59
88	43.5000	43.5000	-0.090	-15.38
89	44.0000	44.0000	-0.090	-15.17
90	44.5000	44.5000	-0.090	-14.92
91	45.0000	45.0000	-0.090	-14.65
92	45.5000	45.5000	-0.090	-14.47
93	46.0000	46.0000	-0.090	-14.31
94	46.5000	46.5000	-0.090	-14.22
95	47.0000	47.0000	-0.090	-14.10
96	47.5000	47.5000	-0.090	-13.98
97	48.0000	48.0000	-0.090	-13.89
98	48.5000	48.5000	-0.090	-13.82
99	49.0000	49.0000	-0.090	-13.79
100	49.5000	49.5000	-0.090	-13.73
101	50.0000	50.0000	-0.090	-13.67
102	50.5000	50.5000	-0.090	-13.52
103	51.0000	51.0000	-0.090	-13.46
104	51.5000	51.5000	-0.090	-13.40
105	52.0000	52.0000	-0.090	-13.34
106	52.5000	52.5000	-0.090	-13.25
107	53.0000	53.0000	-0.090	-13.12
108	53.5000	53.5000	-0.090	-13.06
109	54.0000	54.0000	-0.090	-12.97
110	54.5000	54.5000	-0.090	-12.94
111	55.0000	55.0000	-0.090	-12.88
112	55.5000	55.5000	-0.090	-12.85
113	56.0000	56.0000	-0.090	-12.85
114	56.5000	56.5000	-0.090	-12.85
115	57.0000	57.0000	-0.090	-12.85
116	57.5000	57.5000	-0.090	-12.85
117	58.0000	58.0000	-0.090	-12.82
118	58.5000	58.5000	-0.090	-12.79
119	59.0000	59.0000	-0.090	-12.73
120	59.5000	59.5000	-0.090	-12.67
121	60.0000	60.0000	-0.090	-12.60
122	60.5000	60.5000	-0.090	-12.57
123	61.0000	61.0000	-0.090	-12.54
124	61.5000	61.5000	-0.090	-12.51
125	62.0000	62.0000	-0.090	-12.45
126	62.5000	62.5000	-0.090	-12.36
127	63.0000	63.0000	-0.090	-12.33
128	63.5000	63.5000	-0.090	-12.36
129	64.0000	64.0000	-0.090	-12.36
130	64.5000	64.5000	-0.090	-12.30
131	65.0000	65.0000	-0.090	-12.27
132	65.5000	65.5000	-0.090	-12.24
133	66.0000	66.0000	-0.090	-12.24
134	66.5000	66.5000	-0.090	-12.21
135	67.0000	67.0000	-0.090	-12.15
136	67.5000	67.5000	-0.090	-12.09
137	68.0000	68.0000	-0.090	-12.05
138	68.5000	68.5000	-0.090	-12.05
139	69.0000	69.0000	-0.090	-12.02
140	69.5000	69.5000	-0.090	-12.02
141	70.0000	70.0000	-0.090	-12.05
142	70.5000	70.5000	-0.090	-12.05
143	71.0000	71.0000	-0.090	-11.99
144	71.5000	71.5000	-0.090	-11.99
145	72.0000	72.0000	-0.090	-12.02
146	72.5000	72.5000	-0.090	-11.99
147	73.0000	73.0000	-0.090	-11.93
148	73.5000	73.5000	-0.090	-11.93
149	74.0000	74.0000	-0.090	-11.90
150	74.5000	74.5000	-0.090	-11.81
151	75.0000	75.0000	-0.090	-11.78
152	75.5000	75.5000	-0.090	-11.75
153	76.0000	76.0000	-0.090	-11.75
154	76.5000	76.5000	-0.090	-11.75
155	77.0000	77.0000	-0.090	-11.81
156	77.5000	77.5000	-0.090	-11.84
157	78.0000	78.0000	-0.090	-11.84
158	78.5000	78.5000	-0.090	-11.81
159	79.0000	79.0000	-0.090	-11.78
160	79.5000	79.5000	-0.090	-11.75
161	80.0000	80.0000	-0.090	-11.75
162	80.5000	80.5000	-0.090	-11.75
163	81.0000	81.0000	-0.090	-11.72
164	81.5000	81.5000	-0.090	-11.72
165	82.0000	82.0000	-0.090	-11.69
166	82.5000	82.5000	-0.090	-11.66
167	83.0000	83.0000	-0.090	-11.63
168	83.5000	83.5000	-0.090	-11.60
169	84.0000	84.0000	-0.090	-11.63
170	84.5000	84.5000	-0.090	-11.66
171	85.0000	85.0000	-0.090	-11.66
172	85.5000	85.5000	-0.090	-11.63
173	86.0000	86.0000	-0.090	-11.63
174	86.5000	86.5000	-0.090	-11.63
175	87.0000	87.0000	-0.090	-11.60
176	87.5000	87.5000	-0.090	-11.57
177	88.0000	88.0000	-0.090	-11.54
178	88.5000	88.5000	-0.090	-11.51
179	89.0000	89.0000	-0.090	-11.51
180	89.5000	89.5000	-0.090	-11.47
181	90.0000	90.0000	-0.090	-11.44
182	90.5000	90.5000	-0.090	-11.44
183	91.0000	91.0000	-0.090	-11.44
184	91.5000	91.5000	-0.090	-11.44
185	92.0000	92.0000	-0.090	-11.51
186	92.5000	92.5000	-0.090	-11.51
187	93.0000	93.0000	-0.090	-11.44
188	93.5000	93.5000	-0.090	-11.41
189	94.0000	94.0000	-0.090	-11.41
190	94.5000	94.5000	-0.090	-11.41
191	95.0000	95.0000	-0.090	-11.47
192	95.5000	95.5000	-0.090	-11.51
193	96.0000	96.0000	-0.090	-11.47
194	96.5000	96.5000	-0.090	-11.47
195	97.0000	97.0000	-0.090	-11.44
196	97.5000	97.5000	-0.090	-11.44
197	98.0000	98.0000	-0.090	-11.41
198	98.5000	98.5000	-0.090	-11.44
199	99.0000	99.0000	-0.090	-11.47
200	99.5000	99.5000	-0.090	-11.41
201	100.0000	100.0000	-0.090	-11.38
202	100.5000	100.5000	-0.090	-11.32
203	101.0000	101.0000	-0.090	-11.32
204	101.5000	101.5000	-0.090	-11.32
205	102.0000	102.0000	-0.090	-11.32
206	102.5000	102.5000	-0.090	-11.29
207	103.0000	103.0000	-0.090	-11.29
208	103.5000	103.5000	-0.090	-11.32
209	104.0000	104.0000	-0.090	-11.35
210	104.5000	104.5000	-0.090	-11.41
211	105.0000	105.0000	-0.090	-11.41
212	105.5000	105.5000	-0.090	-11.38
213	106.0000	106.0000	-0.090	-11.35
214	106.5000	106.5000	-0.090	-11.32
215	107.0000	107.0000	-0.090	-11.32
216	107.5000	107.5000	-0.090	-11.26
217	108.0000	108.0000	-0.090	-11.20
218	108.5000	108.5000	-0.090	-11.20
219	109.0000	109.0000	-0.090	-11.23
220	109.5000	109.5000	-0.090	-11.29
221	110.0000	110.0000	-0.090	-11.29
222	110.5000	110.5000	-0.090	-11.29
223	111.0000	111.0000	-0.090	-11.23
224	111.5000	111.5000	-0.090	-11.20
225	112.0000	112.0000	-0.090	-11.14
226	112.5000	112.5000	-0.090	-11.20
227	113.0000	113.0000	-0.090	-11.23
228	113.5000	113.5000	-0.090	-11.20
229	114.0000	114.0000	-0.090	-11.23
230	114.5000	114.5000	-0.090	-11.23
231	115.0000	115.0000	-0.090	-11.17
232	115.5000	115.5000	-0.090	-11.17
233	116.0000	116.0000	-0.090	-11.23
234	116.5000	116.5000	-0.090	-11.23
235	117.0000	117.0000	-0.090	-11.23
236	117.5000	117.5000	-0.090	-11.26
237	118.0000	118.0000	-0.090	-11.29
238	118.5000	118.5000	-0.090	-11.29
239	119.0000	119.0000	-0.090	-11.23
240	119.5000	119.5000	-0.090	-11.20
241	120.0000	120.0000	-0.090	-11.20
242	120.5000	120.5000	-0.090	-11.23
243	121.0000	121.0000	-0.090	-11.26
244	121.5000	121.5000	-0.090	-11.26
245	122.0000	122.0000	-0.090	-11.23
246	122.5000	122.5000	-0.090	-11.17
247	123.0000	123.0000	-0.090	-11.14
248	123.5000	123.5000	-0.090	-11.14
249	124.0000	124.0000	-0.090	-11.26
250	124.5000	124.5000	-0.090	-11.78
251	125.0000	125.0000	-0.090	-12.12
252	125.5000	125.5000	-0.090	-12.21
253	126.0000	126.0000	-0.090	-12.21
254	126.5000	126.5000	-0.090	-12.15
255	127.0000	127.0000	-0.090	-12.05
256	127.5000	127.5000	-0.090	-11.99
257	128.0000	128.0000	-0.090	-12.02
258	128.5000	128.5000	-0.090	-11.99
259	129.0000	129.0000	-0.090	-11.96
260	129.5000	129.5000	-0.090	-11.99
261	130.0000	130.0000	-0.090	-11.96
262	130.5000	130.5000	-0.090	-11.99
263	131.0000	131.0000	-0.090	-11.99
264	131.5000	131.5000	-0.090	-12.02
265	132.0000	132.0000	-0.090	-12.02
266	132.5000	132.5000	-0.090	-12.05
267	133.0000	133.0000	-0.090	-11.99
268	133.5000	133.5000	-0.090	-11.99
269	134.0000	134.0000	-0.090	-11.96
270	134.5000	134.5000	-0.090	-11.90
271	135.0000	135.0000	-0.090	-11.81
272	135.5000	135.5000	-0.090	-11.78
273	136.0000	136.0000	-0.090	-11.75
274	136.5000	136.5000	-0.090	-11.72
275	137.0000	137.0000	-0.090	-11.75
276	137.5000	137.5000	-0.090	-11.78
277	138.0000	138.0000	-0.090	-11.81
278	138.5000	138.5000	-0.090	-11.81
279	139.0000	139.0000	-0.090	-11.75
280	139.5000	139.5000	-0.090	-11.69
281	140.0000	140.0000	-0.090	-11.69
282	140.5000	140.5000	-0.090	-11.66
283	141.0000	141.0000	-0.090	-11.63
284	141.5000	141.5000	-0.090	-11.66
285	142.0000	142.0000	-0.090	-11.69
286	142.5000	142.5000	-0.090	-11.72
287	143.0000	143.0000	-0.090	-11.72
288	143.5000	143.5000	-0.090	-11.72
289	144.0000	144.0000	-0.090	-11.72
290	144.5000	144.5000	-0.090	-11.63
291	145.0000	145.0000	-0.090	-11.54
292	145.5000	145.5000	-0.090	-11.54
293	146.0000	146.0000	-0.090	-11.57
294	146.5000	146.5000	-0.090	-11.57
295	147.0000	147.0000	-0.090	-11.51
296	147.5000	147.5000	-0.090	-11.57
297	148.0000	148.0000	-0.090	-11.60
298	148.5000	148.5000	-0.090	-11.57
299	149.0000	149.0000	-0.090	-11.60
300	149.5000	149.5000	-0.090	-11.60
301	150.0000	150.0000	-0.090	-11.57
302	150.5000	150.5000	-0.175	-13.37
303	151.0000	151.0000	-0.180	-36.26
304	151.5000	151.5000	-0.180	-50.36
305	152.0000	152.0000	-0.180	-52.10
306	152.5000	152.5000	-0.180	-47.85
307	153.0000	153.0000	-0.180	-42.85
308	153.5000	153.5000	-0.180	-39.19
309	154.0000	154.0000	-0.180	-36.87
310	154.5000	154.5000	-0.180	-35.37
311	155.0000	155.0000	-0.180	-34.21
312	155.5000	155.5000	-0.180	-33.30
313	156.0000	156.0000	-0.180	-32.50
314	156.5000	156.5000	-0.180	-31.83
315	157.0000	157.0000	-0.180	-31.22
316	157.5000	157.5000	-0.180	-30.64
317	158.0000	158.0000	-0.180	-30.06
318	158.5000	158.5000	-0.180	-29.45
319	159.0000	159.0000	-0.180	-28.93
320	159.5000	159.5000	-0.180	-28.41
321	160.0000	160.0000	-0.180	-27.99
322	160.5000	160.5000	-0.180	-27.65
323	161.0000	161.0000	-0.180	-27.38
324	161.5000	161.5000	-0.180	-27.10
325	162.0000	162.0000	-0.180	-26.83
326	162.5000	162.5000	-0.180	-26.58
327	163.0000	163.0000	-0.180	-26.43
328	163.5000	163.5000	-0.180	-26.12
329	164.0000	164.0000	-0.180	-25.76
330	164.5000	164.5000	-0.180	-25.48
331	165.0000	165.0000	-0.180	-25.24
332	165.5000	165.5000	-0.180	-25.06
333	166.0000	166.0000	-0.180	-24.87
334	166.5000	166.5000	-0.180	-24.69
335	167.0000	167.0000	-0.180	-24.57
336	167.5000	167.5000	-0.180	-24.45
337	168.0000	168.0000	-0.180	-24.35
338	168.5000	168.5000	-0.180	-24.26
339	169.0000	169.0000	-0.180	-24.14
340	169.5000	169.5000	-0.180	-24.02
341	170.0000	170.0000	-0.180	-23.77
342	170.5000	170.5000	-0.180	-23.62
343	171.0000	171.0000	-0.180	-23.53
344	171.5000	171.5000	-0.180	-23.41
345	172.0000	172.0000	-0.180	-23.32
346	172.5000	172.5000	-0.180	-23.22
347	173.0000	173.0000	-0.180	-23.13
348	173.5000	173.5000	-0.180	-23.04
349	174.0000	174.0000	-0.180	-22.95
350	174.5000	174.5000	-0.180	-22.86
351	175.0000	175.0000	-0.180	-22.71
352	175.5000	175.5000	-0.180	-22.61
353	176.0000	176.0000	-0.180	-22.52
354	176.5000	176.5000	-0.180	-22.46
355	177.0000	177.0000	-0.180	-22.37
356	177.5000	177.5000	-0.180	-22.31
357	178.0000	178.0000	-0.180	-22.25
358	178.5000	178.5000	-0.180	-22.19
359	179.0000	179.0000	-0.180	-22.06
360	179.5000	179.5000	-0.180	-21.97
361	180.0000	180.0000	-0.180	-21.91
362	180.5000	180.5000	-0.180	-21.85
363	181.0000	181.0000	-0.180	-21.76
364	181.5000	181.5000	-0.180	-21.67
365	182.0000	182.0000	-0.180	-21.61
366	182.5000	182.5000	-0.180	-21.55
367	183.0000	183.0000	-0.180	-21.49
368	183.5000	183.5000	-0.180	-21.42
369	184.0000	184.0000	-0.180	-21.36
370	184.5000	184.5000	-0.180	-21.30
371	185.0000	185.0000	-0.180	-21.27
372	185.5000	185.5000	-0.180	-21.27
373	186.0000	186.0000	-0.180	-21.21
374	186.5000	186.5000	-0.180	-21.18
375	187.0000	187.0000	-0.180	-21.12
376	187.5000	187.5000	-0.180	-21.06
377	188.0000	188.0000	-0.180	-20.97
378	188.5000	188.5000	-0.180	-20.94
379	189.0000	189.0000	-0.180	-20.84
380	189.5000	189.5000	-0.180	-20.81
381	190.0000	190.0000	-0.180	-20.75
382	190.5000	190.5000	-0.180	-20.75
383	191.0000	191.0000	-0.180	-20.72
384	191.5000	191.5000	-0.180	-20.63
385	192.0000	192.0000	-0.180	-20.51
386	192.5000	192.5000	-0.180	-20.48
387	193.0000	193.0000	-0.180	-20.48
388	193.5000	193.5000	-0.180	-20.48
389	194.0000	194.0000	-0.180	-20.39
390	194.5000	194.5000	-0.180	-20.36
391	195.0000	195.0000	-0.180	-20.36
392	195.5000	195.5000	-0.180	-20.33
393	196.0000	196.0000	-0.180	-20.29
394	196.5000	196.5000	-0.180	-20.33
395	197.0000	197.0000	-0.180	-20.33
396	197.5000	197.5000	-0.180	-20.29
397	198.0000	198.0000	-0.180	-20.23
398	198.5000	198.5000	-0.180	-20.17
399	199.0000	199.0000	-0.180	-20.11
400	199.5000	199.5000	-0.180	-20.08
401	200.0000	200.0000	-0.180	-20.02
402	200.5000	200.5000	-0.180	-19.99
403	201.0000	201.0000	-0.180	-20.08
404	201.5000	201.5000	-0.180	-20.08
405	202.0000	202.0000	-0.180	-20.05
406	202.5000	202.5000	-0.180	-19.96
407	203.0000	203.0000	-0.180	-19.90
408	203.5000	203.5000	-0.180	-19.78
409	204.0000	204.0000	-0.180	-19.75
410	204.5000	204.5000	-0.180	-19.75
411	205.0000	205.0000	-0.180	-19.75
412	205.5000	205.5000	-0.180	-19.81
413	206.0000	206.0000	-0.180	-19.78
414	206.5000	206.5000	-0.180	-19.71
415	207.0000	207.0000	-0.180	-19.65
416	207.5000	207.5000	-0.180	-19.62
417	208.0000	208.0000	-0.180	-19.59
418	208.5000	208.5000	-0.180	-19.56
419	209.0000	209.0000	-0.180	-19.62
420	209.5000	209.5000	-0.180	-19.65
421	210.0000	210.0000	-0.180	-19.59
422	210.5000	210.5000	-0.180	-19.56
423	211.0000	211.0000	-0.180	-19.50
424	211.5000	211.5000	-0.180	-19.47
425	212.0000	212.0000	-0.180	-19.44
426	212.5000	212.5000	-0.180	-19.41
427	213.0000	213.0000	-0.180	-19.41
428	213.5000	213.5000	-0.180	-19.44
429	214.0000	214.0000	-0.180	-19.41
430	214.5000	214.5000	-0.180	-19.44
431	215.0000	215.0000	-0.180	-19.38
432	215.5000	215.5000	-0.180	-19.29
433	216.0000	216.0000	-0.180	-19.26
434	216.5000	216.5000	-0.180	-19.29
435	217.0000	217.0000	-0.180	-19.32
436	217.5000	217.5000	-0.180	-19.26
437	218.0000	218.0000	-0.180	-19.23
438	218.5000	218.5000	-0.180	-19.29
439	219.0000	219.0000	-0.180	-19.29
440	219.5000	219.5000	-0.180	-19.23
441	220.0000	220.0000	-0.180	-19.17
442	220.5000	220.5000	-0.180	-19.07
443	221.0000	221.0000	-0.180	-19.10
444	221.5000	221.5000	-0.180	-19.07
445	222.0000	222.0000	-0.180	-19.10
446	222.5000	222.5000	-0.180	-19.14
447	223.0000	223.0000	-0.180	-19.07
448	223.5000	223.5000	-0.180	-19.04
449	224.0000	224.0000	-0.180	-19.04
450	224.5000	224.5000	-0.180	-19.04
451	225.0000	225.0000	-0.180	-19.07
452	225.5000	225.5000	-0.180	-19.10
453	226.0000	226.0000	-0.180	-19.10
454	226.5000	226.5000	-0.180	-19.04
455	227.0000	227.0000	-0.180	-18.98
456	227.5000	227.5000	-0.180	-19.01
457	228.0000	228.0000	-0.180	-19.01
458	228.5000	228.5000	-0.180	-18.98
459	229.0000	229.0000	-0.180	-18.98
460	229.5000	229.5000	-0.180	-18.92
461	230.0000	230.0000	-0.180	-18.92
462	230.5000	230.5000	-0.180	-18.92
463	231.0000	231.0000	-0.180	-18.92
464	231.5000	231.5000	-0.180	-18.92
465	232.0000	232.0000	-0.180	-18.86
466	232.5000	232.5000	-0.180	-18.86
467	233.0000	233.0000	-0.180	-18.83
468	233.5000	233.5000	-0.180	-18.77
469	234.0000	234.0000	-0.180	-18.74
470	234.5000	234.5000	-0.180	-18.74
471	235.0000	235.0000	-0.180	-18.74
472	235.5000	235.5000	-0.180	-18.74
473	236.0000	236.0000	-0.180	-18.74
474	236.5000	236.5000	-0.180	-18.74
475	237.0000	237.0000	-0.180	-18.74
476	237.5000	237.5000	-0.180	-18.68
477	238.0000	238.0000	-0.180	-18.83
478	238.5000	238.5000	-0.180	-19.10
479	239.0000	239.0000	-0.180	-19.26
480	239.5000	239.5000	-0.180	-19.26
481	240.0000	240.0000	-0.180	-19.14
482	240.5000	240.5000	-0.180	-19.04
483	241.0000	241.0000	-0.180	-19.04
484	241.5000	241.5000	-0.180	-19.07
485	242.0000	242.0000	-0.180	-19.01
486	242.5000	242.5000	-0.180	-18.95
487	243.0000	243.0000	-0.180	-18.92
488	243.5000	243.5000	-0.180	-18.92
489	244.0000	244.0000	-0.180	-18.95
490	244.5000	244.5000	-0.180	-18.92
491	245.0000	245.0000	-0.180	-18.83
492	245.5000	245.5000	-0.180	-18.83
493	246.0000	246.0000	-0.180	-18.83
494	246.5000	246.5000	-0.180	-18.83
495	247.0000	247.0000	-0.180	-18.80
496	247.5000	247.5000	-0.180	-18.83
497	248.0000	248.0000	-0.180	-18.83
498	248.5000	248.5000	-0.180	-18.80
499	249.0000	249.0000	-0.180	-18.77
500	249.5000	249.5000	-0.180	-18.71
501	250.0000	250.0000	-0.180	-18.68
502	250.5000	250.5000	-0.180	-18.68
503	251.0000	251.0000	-0.180	-18.62
504	251.5000	251.5000	-0.180	-18.56
505	252.0000	252.0000	-0.180	-18.59
506	252.5000	252.5000	-0.180	-18.71
507	253.0000	253.0000	-0.180	-18.77
508	253.5000	253.5000	-0.180	-18.68
509	254.0000	254.0000	-0.180	-18.62
510	254.5000	254.5000	-0.180	-18.59
511	255.0000	255.0000	-0.180	-18.52
512	255.5000	255.5000	-0.180	-18.52
513	256.0000	256.0000	-0.180	-18.56
514	256.5000	256.5000	-0.180	-18.56
515	257.0000	257.0000	-0.180	-18.59
516	257.5000	257.5000	-0.180	-18.56
517	258.0000	258.0000	-0.180	-18.46
518	258.5000	258.5000	-0.180	-18.40
519	259.0000	259.0000	-0.180	-18.43
520	259.5000	259.5000	-0.180	-18.46
521	260.0000	260.0000	-0.180	-18.43
522	260.5000	260.5000	-0.180	-18.43
523	261.0000	261.0000	-0.180	-18.40
524	261.5000	261.5000	-0.180	-18.40
525	262.0000	262.0000	-0.180	-18.37
526	262.5000	262.5000	-0.180	-18.37
527	263.0000	263.0000	-0.180	-18.40
528	263.5000	263.5000	-0.180	-18.40
529	264.0000	264.0000	-0.180	-18.40
530	264.5000	264.5000	-0.271	-38.24
531	265.0000	265.0000	-0.270	-76.17
532	265.5000	265.5000	-0.270	-89.91
533	266.0000	266.0000	-0.270	-88.35
534	266.5000	266.5000	-0.270	-82.98
535	267.0000	267.0000	-0.270	-78.77
536	267.5000	267.5000	-0.270	-76.45
537	268.0000	268.0000	-0.270	-75.47
538	268.5000	268.5000	-0.270	-74.80
539	269.0000	269.0000	-0.270	-73.61
540	269.5000	269.5000	-0.270	-72.02
541	270.0000	270.0000	-0.270	-70.25
542	270.5000	270.5000	-0.270	-68.24
543	271.0000	271.0000	-0.270	-66.10
544	271.5000	271.5000	-0.270	-64.00
545	272.0000	272.0000	-0.270	-62.20
546	272.5000	272.5000	-0.270	-60.58
547	273.0000	273.0000	-0.270	-59.24
548	273.5000	273.5000	-0.270	-58.08
549	274.0000	274.0000	-0.270	-56.98
550	274.5000	274.5000	-0.270	-56.00
551	275.0000	275.0000	-0.270	-54.99
552	275.5000	275.5000	-0.270	-53.96
553	276.0000	276.0000	-0.270	-53.07
554	276.5000	276.5000	-0.270	-52.22
555	277.0000	277.0000	-0.270	-51.45
556	277.5000	277.5000	-0.270	-50.75
557	278.0000	278.0000	-0.270	-50.05
558	278.5000	278.5000	-0.270	-49.41
559	279.0000	279.0000	-0.270	-48.80
560	279.5000	279.5000	-0.270	-48.10
561	280.0000	280.0000	-0.270	-47.49
562	280.5000	280.5000	-0.270	-46.94
563	281.0000	281.0000	-0.270	-46.51
564	281.5000	281.5000	-0.270	-45.99
565	282.0000	282.0000	-0.270	-45.41
566	282.5000	282.5000	-0.270	-44.86
567	283.0000	283.0000	-0.270	-44.40
568	283.5000	283.5000	-0.270	-44.04
569	284.0000	284.0000	-0.270	-43.70
570	284.5000	284.5000	-0.270	-43.37
571	285.0000	285.0000	-0.270	-42.91
572	285.5000	285.5000	-0.270	-42.42
573	286.0000	286.0000	-0.270	-42.02
574	286.5000	286.5000	-0.270	-41.69
575	287.0000	287.0000	-0.270	-41.35
576	287.5000	287.5000	-0.270	-41.08
577	288.0000	288.0000	-0.270	-40.86
578	288.5000	288.5000	-0.270	-40.65
579	289.0000	289.0000	-0.270	-40.44
580	289.5000	289.5000	-0.270	-40.25
581	290.0000	290.0000	-0.270	-39.98
582	290.5000	290.5000	-0.270	-39.67
583	291.0000	291.0000	-0.270	-39.40
584	291.5000	291.5000	-0.270	-39.19
585	292.0000	292.0000	-0.270	-38.91
586	292.5000	292.5000	-0.270	-38.73
587	293.0000	293.0000	-0.270	-38.51
588	293.5000	293.5000	-0.270	-38.15
589	294.0000	294.0000	-0.270	-37.93
590	294.5000	294.5000	-0.270	-37.87
591	295.0000	295.0000	-0.270	-37.66
592	295.5000	295.5000	-0.270	-37.39
593	296.0000	296.0000	-0.270	-37.23
594	296.5000	296.5000	-0.270	-37.05
595	297.0000	297.0000	-0.270	-36.77
596	297.5000	297.5000	-0.270	-36.50
597	298.0000	298.0000	-0.270	-36.29
598	298.5000	298.5000	-0.270	-36.13
599	299.0000	299.0000	-0.270	-35.98
600	299.5000	299.5000	-0.270	-35.92
601	300.0000	300.0000	-0.270	-35.83
602	300.5000	300.5000	-0.270	-35.71
603	301.0000	301.0000	-0.270	-35.55
604	301.5000	301.5000	-0.270	-35.37
605	302.0000	302.0000	-0.270	-35.16
606	302.5000	302.5000	-0.270	-35.04
607	303.0000	303.0000	-0.270	-34.85
608	303.5000	303.5000	-0.270	-34.76
609	304.0000	304.0000	-0.270	-34.67
610	304.5000	304.5000	-0.270	-34.61
611	305.0000	305.0000	-0.270	-34.55
612	305.5000	305.5000	-0.270	-34.46
613	306.0000	306.0000	-0.270	-34.27
614	306.5000	306.5000	-0.270	-34.12
615	307.0000	307.0000	-0.270	-33.97
616	307.5000	307.5000	-0.270	-33.81
617	308.0000	308.0000	-0.270	-33.72
618	308.5000	308.5000	-0.270	-33.72
619	309.0000	309.0000	-0.270	-33.75
620	309.5000	309.5000	-0.270	-33.63
621	310.0000	310.0000	-0.270	-33.51
622	310.5000	310.5000	-0.270	-33.39
623	311.0000	311.0000	-0.270	-33.30
624	311.5000	311.5000	-0.270	-33.17
625	312.0000	312.0000	-0.270	-33.05
626	312.5000	312.5000	-0.270	-32.90
627	313.0000	313.0000	-0.270	-32.81
628	313.5000	313.5000	-0.270	-32.81
629	314.0000	314.0000	-0.270	-32.78
630	314.5000	314.5000	-0.270	-32.65
631	315.0000	315.0000	-0.270	-32.56
632	315.5000	315.5000	-0.270	-32.44
633	316.0000	316.0000	-0.270	-32.44
634	316.5000	316.5000	-0.270	-32.44
635	317.0000	317.0000	-0.270	-32.38
636	317.5000	317.5000	-0.270	-32.38
637	318.0000	318.0000	-0.270	-32.32
638	318.5000	318.5000	-0.270	-32.23
639	319.0000	319.0000	-0.270	-32.14
640	319.5000	319.5000	-0.270	-31.98
641	320.0000	320.0000	-0.270	-31.89
642	320.5000	320.5000	-0.270	-31.92
643	321.0000	321.0000	-0.270	-31.89
644	321.5000	321.5000	-0.270	-31.77
645	322.0000	322.0000	-0.270	-31.71
646	322.5000	322.5000	-0.270	-31.68
647	323.0000	323.0000	-0.270	-31.65
648	323.5000	323.5000	-0.270	-31.62
649	324.0000	324.0000	-0.270	-31.50
650	324.5000	324.5000	-0.270	-31.37
651	325.0000	325.0000	-0.270	-31.25
652	325.5000	325.5000	-0.270	-31.16
653	326.0000	326.0000	-0.270	-31.10
654	326.5000	326.5000	-0.270	-31.10
655	327.0000	327.0000	-0.270	-31.01
656	327.5000	327.5000	-0.270	-30.95
657	328.0000	328.0000	-0.270	-30.92
658	328.5000	328.5000	-0.270	-30.82
659	329.0000	329.0000	-0.270	-30.70
660	329.5000	329.5000	-0.270	-30.70
661	330.0000	330.0000	-0.270	-30.70
662	330.5000	330.5000	-0.270	-30.61
663	331.0000	331.0000	-0.270	-30.49
664	331.5000	331.5000	-0.270	-30.43
665	332.0000	332.0000	-0.270	-30.52
666	332.5000	332.5000	-0.270	-30.49
667	333.0000	333.0000	-0.270	-30.43
668	333.5000	333.5000	-0.270	-30.37
669	334.0000	334.0000	-0.270	-30.30
670	334.5000	334.5000	-0.270	-30.27
671	335.0000	335.0000	-0.270	-30.27
672	335.5000	335.5000	-0.270	-30.24
673	336.0000	336.0000	-0.270	-30.15
674	336.5000	336.5000	-0.270	-30.06
675	337.0000	337.0000	-0.270	-29.97
676	337.5000	337.5000	-0.270	-29.94
677	338.0000	338.0000	-0.270	-29.97
678	338.5000	338.5000	-0.270	-29.94
679	339.0000	339.0000	-0.270	-29.88
680	339.5000	339.5000	-0.270	-29.82
681	340.0000	340.0000	-0.270	-29.82
682	340.5000	340.5000	-0.270	-29.73
683	341.0000	341.0000	-0.270	-29.66
684	341.5000	341.5000	-0.270	-29.66
685	342.0000	342.0000	-0.270	-29.69
686	342.5000	342.5000	-0.270	-29.73
687	343.0000	343.0000	-0.270	-29.66
688	343.5000	343.5000	-0.270	-29.57
689	344.0000	344.0000	-0.270	-29.48
690	344.5000	344.5000	-0.270	-29.42
691	345.0000	345.0000	-0.270	-29.36
692	345.5000	345.5000	-0.270	-29.27
693	346.0000	346.0000	-0.270	-29.24
694	346.5000	346.5000	-0.270	-29.27
695	347.0000	347.0000	-0.270	-29.30
696	347.5000	347.5000	-0.270	-29.33
697	348.0000	348.0000	-0.270	-29.30
698	348.5000	348.5000	-0.270	-29.21
699	349.0000	349.0000	-0.270	-29.11
700	349.5000	349.5000	-0.270	-29.15
701	350.0000	350.0000	-0.270	-29.11
702	350.5000	350.5000	-0.270	-29.11
703	351.0000	351.0000	-0.270	-29.05
704	351.5000	351.5000	-0.270	-29.11
705	352.0000	352.0000	-0.270	-29.48
706	352.5000	352.5000	-0.270	-29.63
707	353.0000	353.0000	-0.270	-29.66
708	353.5000	353.5000	-0.270	-29.54
709	354.0000	354.0000	-0.270	-29.45
710	354.5000	354.5000	-0.270	-29.27
711	355.0000	355.0000	-0.270	-29.11
712	355.5000	355.5000	-0.270	-29.02
713	356.0000	356.0000	-0.270	-28.96
714	356.5000	356.5000	-0.270	-28.93
715	357.0000	357.0000	-0.270	-28.84
716	357.5000	357.5000	-0.270	-28.78
717	358.0000	358.0000	-0.270	-28.81
718	358.5000	358.5000	-0.270	-28.78
719	359.0000	359.0000	-0.270	-28.75
720	359.5000	359.5000	-0.270	-28.75
721	360.0000	360.0000	-0.270	-28.72
722	360.5000	360.5000	-0.270	-28.69
723	361.0000	361.0000	-0.270	-28.63
724	361.5000	361.5000	-0.270	-28.57
725	362.0000	362.0000	-0.270	-28.53
726	362.5000	362.5000	-0.270	-28.53
727	363.0000	363.0000	-0.270	-28.50
728	363.5000	363.5000	-0.270	-28.50
729	364.0000	364.0000	-0.270	-28.53
730	364.5000	364.5000	-0.270	-28.50
731	365.0000	365.0000	-0.270	-28.44
732	365.5000	365.5000	-0.270	-28.44
733	366.0000	366.0000	-0.270	-28.41
734	366.5000	366.5000	-0.270	-28.26
735	367.0000	367.0000	-0.270	-28.23
736	367.5000	367.5000	-0.270	-28.29
737	368.0000	368.0000	-0.270	-28.26
738	368.5000	368.5000	-0.270	-28.26
739	369.0000	369.0000	-0.270	-28.17
740	369.5000	369.5000	-0.270	-28.14
741	370.0000	370.0000	-0.270	-28.14
742	370.5000	370.5000	-0.270	-28.17
743	371.0000	371.0000	-0.270	-28.17
744	371.5000	371.5000	-0.270	-28.17
745	372.0000	372.0000	-0.270	-28.08
746	372.5000	372.5000	-0.270	-28.02
747	373.0000	373.0000	-0.270	-27.95
748	373.5000	373.5000	-0.270	-28.02
749	374.0000	374.0000	-0.270	-28.02
750	374.5000	374.5000	-0.270	-27.99
751	375.0000	375.0000	-0.270	-27.95
752	375.5000	375.5000	-0.270	-27.95
753	376.0000	376.0000	-0.270	-27.95
754	376.5000	376.5000	-0.270	-27.92
755	377.0000	377.0000	-0.270	-27.86
756	377.5000	377.5000	-0.270	-27.80
757	378.0000	378.0000	-0.304	-28.78
758	378.5000	378.5000	-0.361	-107.06
759	379.0000	379.0000	-0.360	-168.55
760	379.5000	379.5000	-0.360	-176.15
761	380.0000	380.0000	-0.360	-157.75
762	380.5000	380.5000	-0.360	-135.99
763	381.0000	381.0000	-0.360	-119.75
764	381.5000	381.5000	-0.360	-109.53
765	382.0000	382.0000	-0.360	-103.27
766	382.5000	382.5000	-0.360	-98.97
767	383.0000	383.0000	-0.360	-95.43
768	383.5000	383.5000	-0.360	-92.35
769	384.0000	384.0000	-0.360	-89.66
770	384.5000	384.5000	-0.360	-87.41
771	385.0000	385.0000	-0.360	-85.51
772	385.5000	385.5000	-0.360	-84.02
773	386.0000	386.0000	-0.360	-82.80
774	386.5000	386.5000	-0.360	-81.64
775	387.0000	387.0000	-0.360	-80.57
776	387.5000	387.5000	-0.360	-79.50
777	388.0000	388.0000	-0.360	-78.55
778	388.5000	388.5000	-0.360	-77.82
779	389.0000	389.0000	-0.360	-77.24
780	389.5000	389.5000	-0.360	-76.75
781	390.0000	390.0000	-0.360	-76.33
782	390.5000	390.5000	-0.360	-75.87
783	391.0000	391.0000	-0.360	-75.47
784	391.5000	391.5000	-0.360	-75.08
785	392.0000	392.0000	-0.360	-74.62
786	392.5000	392.5000	-0.360	-74.22
787	393.0000	393.0000	-0.360	-73.89
788	393.5000	393.5000	-0.360	-73.61
789	394.0000	394.0000	-0.360	-73.34
790	394.5000	394.5000	-0.360	-73.06
791	395.0000	395.0000	-0.360	-72.76
792	395.5000	395.5000	-0.360	-72.45
793	396.0000	396.0000	-0.360	-72.18
794	396.5000	396.5000	-0.360	-71.90
795	397.0000	397.0000	-0.360	-71.66
796	397.5000	397.5000	-0.360	-71.41
797	398.0000	398.0000	-0.360	-71.17
798	398.5000	398.5000	-0.360	-71.02
799	399.0000	399.0000	-0.360	-70.86
800	399.5000	399.5000	-0.360	-70.65
801	400.0000	400.0000	-0.360	-70.38
802	400.5000	400.5000	-0.360	-70.13
803	401.0000	401.0000	-0.360	-69.95
804	401.5000	401.5000	-0.360	-69.77
805	402.0000	402.0000	-0.360	-69.43
806	402.5000	402.5000	-0.360	-69.00
807	403.0000	403.0000	-0.360	-68.51
808	403.5000	403.5000	-0.360	-68.00
809	404.0000	404.0000	-0.360	-67.51
810	404.5000	404.5000	-0.360	-66.99
811	405.0000	405.0000	-0.360	-66.41
812	405.5000	405.5000	-0.360	-65.83
813	406.0000	406.0000	-0.360	-65.25
814	406.5000	406.5000	-0.360	-64.76
815	407.0000	407.0000	-0.360	-64.30
816	407.5000	407.5000	-0.360	-63.84
817	408.0000	408.0000	-0.360	-63.30
818	408.5000	408.5000	-0.360	-62.78
819	409.0000	409.0000	-0.360	-62.32
820	409.5000	409.5000	-0.360	-61.92
821	410.0000	410.0000	-0.360	-61.49
822	410.5000	410.5000	-0.360	-61.07
823	411.0000	411.0000	-0.360	-60.64
824	411.5000	411.5000	-0.360	-60.30
825	412.0000	412.0000	-0.360	-59.88
826	412.5000	412.5000	-0.360	-59.39
827	413.0000	413.0000	-0.360	-59.02
828	413.5000	413.5000	-0.360	-58.75
829	414.0000	414.0000	-0.360	-58.44
830	414.5000	414.5000	-0.360	-58.14
831	415.0000	415.0000	-0.360	-57.80
832	415.5000	415.5000	-0.360	-57.59
833	416.0000	416.0000	-0.360	-57.25
834	416.5000	416.5000	-0.360	-56.89
835	417.0000	417.0000	-0.360	-56.61
836	417.5000	417.5000	-0.360	-56.25
837	418.0000	418.0000	-0.360	-55.91
838	418.5000	418.5000	-0.360	-55.67
839	419.0000	419.0000	-0.360	-55.36
840	419.5000	419.5000	-0.360	-55.06
841	420.0000	420.0000	-0.360	-54.93
842	420.5000	420.5000	-0.360	-54.72
843	421.0000	421.0000	-0.360	-54.48
844	421.5000	421.5000	-0.360	-54.29
845	422.0000	422.0000	-0.360	-54.05
846	422.5000	422.5000	-0.360	-53.74
847	423.0000	423.0000	-0.360	-53.38
848	423.5000	423.5000	-0.360	-53.07
849	424.0000	424.0000	-0.360	-52.89
850	424.5000	424.5000	-0.360	-52.61
851	425.0000	425.0000	-0.360	-52.46
852	425.5000	425.5000	-0.360	-52.22
853	426.0000	426.0000	-0.360	-52.00
854	426.5000	426.5000	-0.360	-51.76
855	427.0000	427.0000	-0.360	-51.52
856	427.5000	427.5000	-0.360	-51.39
857	428.0000	428.0000	-0.360	-51.30
858	428.5000	428.5000	-0.360	-51.12
859	429.0000	429.0000	-0.360	-50.87
860	429.5000	429.5000	-0.360	-50.66
861	430.0000	430.0000	-0.360	-50.39
862	430.5000	430.5000	-0.360	-50.23
863	431.0000	431.0000	-0.360	-50.14
864	431.5000	431.5000	-0.360	-50.14
865	432.0000	432.0000	-0.360	-50.05
866	432.5000	432.5000	-0.360	-49.87
867	433.0000	433.0000	-0.360	-49.71
868	433.5000	433.5000	-0.360	-49.44
869	434.0000	434.0000	-0.360	-49.20
870	434.5000	434.5000	-0.360	-49.04
871	435.0000	435.0000	-0.360	-48.92
872	435.5000	435.5000	-0.360	-48.83
873	436.0000	436.0000	-0.360	-48.71
874	436.5000	436.5000	-0.360	-48.59
875	437.0000	437.0000	-0.360	-48.37
876	437.5000	437.5000	-0.360	-48.16
877	438.0000	438.0000	-0.360	-48.04
878	438.5000	438.5000	-0.360	-48.01
879	439.0000	439.0000	-0.360	-47.88
880	439.5000	439.5000	-0.360	-47.79
881	440.0000	440.0000	-0.360	-47.61
882	440.5000	440.5000	-0.360	-47.33
883	441.0000	441.0000	-0.360	-47.18
884	441.5000	441.5000	-0.360	-47.12
885	442.0000	442.0000	-0.360	-47.06
886	442.5000	442.5000	-0.360	-46.91
887	443.0000	443.0000	-0.360	-46.72
888	443.5000	443.5000	-0.360	-46.54
889	444.0000	444.0000	-0.360	-46.39
890	444.5000	444.5000	-0.360	-46.30
891	445.0000	445.0000	-0.360	-46.30
892	445.5000	445.5000	-0.360	-46.33
893	446.0000	446.0000	-0.360	-46.14
894	446.5000	446.5000	-0.360	-45.96
895	447.0000	447.0000	-0.360	-45.78
896	447.5000	447.5000	-0.360	-45.63
897	448.0000	448.0000	-0.360	-45.63
898	448.5000	448.5000	-0.360	-45.63
899	449.0000	449.0000	-0.360	-45.53
900	449.5000	449.5000	-0.360	-45.32
901	450.0000	450.0000	-0.360	-45.20
902	450.5000	450.5000	-0.360	-45.11
903	451.0000	451.0000	-0.360	-45.01
904	451.5000	451.5000	-0.360	-44.92
905	452.0000	452.0000	-0.360	-44.83
906	452.5000	452.5000	-0.360	-44.74
907	453.0000	453.0000	-0.360	-44.62
908	453.5000	453.5000	-0.360	-44.47
909	454.0000	454.0000	-0.360	-44.34
910	454.5000	454.5000	-0.360	-44.31
911	455.0000	455.0000	-0.360	-44.28
912	455.5000	455.5000	-0.360	-44.25
913	456.0000	456.0000	-0.360	-44.13
914	456.5000	456.5000	-0.360	-44.04
915	457.0000	457.0000	-0.360	-43.98
916	457.5000	457.5000	-0.360	-43.92
917	458.0000	458.0000	-0.360	-43.82
918	458.5000	458.5000	-0.360	-43.67
919	459.0000	459.0000	-0.360	-43.55
920	459.5000	459.5000	-0.360	-43.49
921	460.0000	460.0000	-0.360	-43.40
922	460.5000	460.5000	-0.360	-43.34
923	461.0000	461.0000	-0.360	-43.31
924	461.5000	461.5000	-0.360	-43.24
925	462.0000	462.0000	-0.360	-43.24
926	462.5000	462.5000	-0.360	-43.24
927	463.0000	463.0000	-0.360	-43.12
928	463.5000	463.5000	-0.360	-42.97
929	464.0000	464.0000	-0.360	-42.79
930	464.5000	464.5000	-0.360	-42.66
931	465.0000	465.0000	-0.360	-42.60
932	465.5000	465.5000	-0.360	-43.06
933	466.0000	466.0000	-0.360	-43.86
934	466.5000	466.5000	-0.360	-44.01
935	467.0000	467.0000	-0.360	-43.79
936	467.5000	467.5000	-0.360	-43.46
937	468.0000	468.0000	-0.360	-43.12
938	468.5000	468.5000	-0.360	-42.97
939	469.0000	469.0000	-0.360	-42.79
940	469.5000	469.5000	-0.360	-42.66
941	470.0000	470.0000	-0.360	-42.57
942	470.5000	470.5000	-0.360	-42.45
943	471.0000	471.0000	-0.360	-42.33
944	471.5000	471.5000	-0.360	-42.24
945	472.0000	472.0000	-0.360	-42.18
946	472.5000	472.5000	-0.360	-42.18
947	473.0000	473.0000	-0.360	-42.21
948	473.5000	473.5000	-0.360	-42.18
949	474.0000	474.0000	-0.360	-42.15
950	474.5000	474.5000	-0.360	-41.99
951	475.0000	475.0000	-0.360	-41.78
952	475.5000	475.5000	-0.360	-41.72
953	476.0000	476.0000	-0.360	-41.66
954	476.5000	476.5000	-0.360	-41.69
955	477.0000	477.0000	-0.360	-41.63
956	477.5000	477.5000	-0.360	-41.57
957	478.0000	478.0000	-0.360	-41.57
958	478.5000	478.5000	-0.360	-41.51
959	479.0000	479.0000	-0.360	-41.35
960	479.5000	479.5000	-0.360	-41.23
961	480.0000	480.0000	-0.360	-41.14
962	480.5000	480.5000	-0.360	-41.05
963	481.0000	481.0000	-0.360	-41.05
964	481.5000	481.5000	-0.360	-40.99
965	482.0000	482.0000	-0.360	-40.99
966	482.5000	482.5000	-0.360	-40.99
967	483.0000	483.0000	-0.360	-40.89
968	483.5000	483.5000	-0.360	-40.74
969	484.0000	484.0000	-0.360	-40.68
970	484.5000	484.5000	-0.360	-40.59
971	485.0000	485.0000	-0.360	-40.50
972	485.5000	485.5000	-0.360	-40.38
973	486.0000	486.0000	-0.360	-40.31
974	486.5000	486.5000	-0.360	-40.31
975	487.0000	487.0000	-0.360	-40.28
976	487.5000	487.5000	-0.360	-40.28
977	488.0000	488.0000	-0.360	-40.25
978	488.5000	488.5000	-0.360	-40.19
979	489.0000	489.0000	-0.360	-40.13
980	489.5000	489.5000	-0.360	-40.13
981	490.0000	490.0000	-0.360	-40.16
982	490.5000	490.5000	-0.360	-40.16
983	491.0000	491.0000	-0.360	-40.16
984	491.5000	491.5000	-0.360	-40.04
985	492.0000	492.0000	-0.360	-39.86
986	492.5000	492.5000	-0.360	-39.74
987	493.0000	493.0000	-0.360	-39.74
988	493.5000	493.5000	-0.360	-39.70
989	494.0000	494.0000	-0.360	-39.61
990	494.5000	494.5000	-0.360	-39.58
991	495.0000	495.0000	-0.360	-39.55
992	495.5000	495.5000	-0.360	-39.55
993	496.0000	496.0000	-0.360	-39.55
994	496.5000	496.5000	-0.360	-39.58
995	497.0000	497.0000	-0.360	-39.52
996	497.5000	497.5000	-0.360	-39.40
997	498.0000	498.0000	-0.360	-39.28
998	498.5000	498.5000	-0.360	-39.19
999	499.0000	499.0000	-0.360	-39.16
1000	499.5000	499.5000	-0.360	-39.16
1001	500.0000	500.0000	-0.360	-39.06
1002	500.5000	500.5000	-0.360	-39.06
1003	501.0000	501.0000	-0.360	-39.16
1004	501.5000	501.5000	-0.360	-39.19
1005	502.0000	502.0000	-0.360	-39.12
1006	502.5000	502.5000	-0.360	-38.97
1007	503.0000	503.0000	-0.360	-38.91
1008	503.5000	503.5000	-0.360	-38.88
1009	504.0000	504.0000	-0.360	-38.82
1010	504.5000	504.5000	-0.360	-38.85
1011	505.0000	505.0000	-0.360	-38.88
1012	505.5000	505.5000	-0.360	-38.88
1013	506.0000	506.0000	-0.360	-38.82
1014	506.5000	506.5000	-0.360	-38.67
1015	507.0000	507.0000	-0.360	-38.61
1016	507.5000	507.5000	-0.360	-38.58
1017	508.0000	508.0000	-0.360	-38.61
1018	508.5000	508.5000	-0.360	-38.64
1019	509.0000	509.0000	-0.360	-38.70
1020	509.5000	509.5000	-0.360	-38.70
1021	510.0000	510.0000	-0.360	-38.58
1022	510.5000	510.5000	-0.360	-38.45
1023	511.0000	511.0000	-0.360	-38.42
1024	511.5000	511.5000	-0.360	-38.42
1025	512.0000	512.0000	-0.360	-38.39
1026	512.5000	512.5000	-0.360	-38.45
1027	513.0000	513.0000	-0.360	-38.42
1028	513.5000	513.5000	-0.452	-126.65
1029	514.0000	514.0000	-0.450	-251.99
1030	514.5000	514.5000	-0.450	-288.00
1031	515.0000	515.0000	-0.450	-266.73
1032	515.5000	515.5000	-0.450	-230.66
1033	516.0000	516.0000	-0.450	-200.20
1034	516.5000	516.5000	-0.450	-179.78
1035	517.0000	517.0000	-0.450	-166.94
1036	517.5000	517.5000	-0.450	-158.27
1037	518.0000	518.0000	-0.450	-151.65
1038	518.5000	518.5000	-0.450	-145.85
1039	519.0000	519.0000	-0.450	-140.66
1040	519.5000	519.5000	-0.450	-135.87
1041	520.0000	520.0000	-0.450	-131.63
1042	520.5000	520.5000	-0.450	-127.87
1043	521.0000	521.0000	-0.450	-124.49
1044	521.5000	521.5000	-0.450	-121.28
1045	522.0000	522.0000	-0.450	-118.47
1046	522.5000	522.5000	-0.450	-115.97
1047	523.0000	523.0000	-0.450	-113.59
1048	523.5000	523.5000	-0.450	-111.30
1049	524.0000	524.0000	-0.450	-109.29
1050	524.5000	524.5000	-0.450	-107.46
1051	525.0000	525.0000	-0.450	-105.69
1052	525.5000	525.5000	-0.450	-104.04
1053	526.0000	526.0000	-0.450	-102.48
1054	526.5000	526.5000	-0.450	-101.23
1055	527.0000	527.0000	-0.450	-99.92
1056	527.5000	527.5000	-0.450	-98.57
1057	528.0000	528.0000	-0.450	-97.26
1058	528.5000	528.5000	-0.450	-96.10
1059	529.0000	529.0000	-0.450	-95.13
1060	529.5000	529.5000	-0.450	-94.24
1061	530.0000	530.0000	-0.450	-93.26
1062	530.5000	530.5000	-0.450	-92.41
1063	531.0000	531.0000	-0.450	-91.49
1064	531.5000	531.5000	-0.450	-90.67
1065	532.0000	532.0000	-0.450	-90.03
1066	532.5000	532.5000	-0.450	-89.39
1067	533.0000	533.0000	-0.450	-88.84
1068	533.5000	533.5000	-0.450	-88.23
1069	534.0000	534.0000	-0.450	-87.65
1070	534.5000	534.5000	-0.450	-87.07
1071	535.0000	535.0000	-0.450	-86.52
1072	535.5000	535.5000	-0.450	-86.09
1073	536.0000	536.0000	-0.450	-85.76
1074	536.5000	536.5000	-0.450	-85.42
1075	537.0000	537.0000	-0.450	-85.02
1076	537.5000	537.5000	-0.450	-84.63
1077	538.0000	538.0000	-0.450	-84.29
1078	538.5000	538.5000	-0.450	-83.93
1079	539.0000	539.0000	-0.450	-83.53
1080	539.5000	539.5000	-0.450	-83.22
1081	540.0000	540.0000	-0.450	-82.95
1082	540.5000	540.5000	-0.450	-82.74
1083	541.0000	541.0000	-0.450	-82.46
1084	541.5000	541.5000	-0.450	-82.22
1085	542.0000	542.0000	-0.450	-81.97
1086	542.5000	542.5000	-0.450	-81.70
1087	543.0000	543.0000	-0.450	-81.39
1088	543.5000	543.5000	-0.450	-81.12
1089	544.0000	544.0000	-0.450	-80.87
1090	544.5000	544.5000	-0.450	-80.63
1091	545.0000	545.0000	-0.450	-80.26
1092	545.5000	545.5000	-0.450	-79.96
1093	546.0000	546.0000	-0.450	-79.68
1094	546.5000	546.5000	-0.450	-79.47
1095	547.0000	547.0000	-0.450	-79.26
1096	547.5000	547.5000	-0.450	-79.01
1097	548.0000	548.0000	-0.450	-78.71
1098	548.5000	548.5000	-0.450	-78.37
1099	549.0000	549.0000	-0.450	-78.07
1100	549.5000	549.5000	-0.450	-77.76
1101	550.0000	550.0000	-0.450	-77.55
1102	550.5000	550.5000	-0.450	-77.36
1103	551.0000	551.0000	-0.450	-77.24
1104	551.5000	551.5000	-0.450	-76.94
1105	552.0000	552.0000	-0.450	-76.63
1106	552.5000	552.5000	-0.450	-76.39
1107	553.0000	553.0000	-0.450	-76.14
1108	553.5000	553.5000	-0.450	-75.93
1109	554.0000	554.0000	-0.450	-75.69
1110	554.5000	554.5000	-0.450	-75.44
1111	555.0000	555.0000	-0.450	-75.20
1112	555.5000	555.5000	-0.450	-74.98
1113	556.0000	556.0000	-0.450	-74.86
1114	556.5000	556.5000	-0.450	-74.68
1115	557.0000	557.0000	-0.450	-74.50
1116	557.5000	557.5000	-0.450	-74.28
1117	558.0000	558.0000	-0.450	-74.13
1118	558.5000	558.5000	-0.450	-73.85
1119	559.0000	559.0000	-0.450	-73.67
1120	559.5000	559.5000	-0.450	-73.43
1121	560.0000	560.0000	-0.450	-73.21
1122	560.5000	560.5000	-0.450	-73.03
1123	561.0000	561.0000	-0.450	-72.88
1124	561.5000	561.5000	-0.450	-72.82
1125	562.0000	562.0000	-0.450	-72.66
1126	562.5000	562.5000	-0.450	-72.54
1127	563.0000	563.0000	-0.450	-72.27
1128	563.5000	563.5000	-0.450	-71.99
1129	564.0000	564.0000	-0.450	-71.81
1130	564.5000	564.5000	-0.450	-71.66
1131	565.0000	565.0000	-0.450	-71.50
1132	565.5000	565.5000	-0.450	-71.32
1133	566.0000	566.0000	-0.450	-71.26
1134	566.5000	566.5000	-0.450	-71.17
1135	567.0000	567.0000	-0.450	-70.99
1136	567.5000	567.5000	-0.450	-70.83
1137	568.0000	568.0000	-0.450	-70.62
1138	568.5000	568.5000	-0.450	-70.50
1139	569.0000	569.0000	-0.450	-70.41
1140	569.5000	569.5000	-0.450	-70.31
1141	570.0000	570.0000	-0.450	-70.19
1142	570.5000	570.5000	-0.450	-70.01
1143	571.0000	571.0000	-0.450	-69.77
1144	571.5000	571.5000	-0.450	-69.61
1145	572.0000	572.0000	-0.450	-69.49
1146	572.5000	572.5000	-0.450	-69.40
1147	573.0000	573.0000	-0.450	-69.22
1148	573.5000	573.5000	-0.450	-69.00
1149	574.0000	574.0000	-0.450	-68.97
1150	574.5000	574.5000	-0.450	-69.03
1151	575.0000	575.0000	-0.450	-69.03
1152	575.5000	575.5000	-0.450	-68.97
1153	576.0000	576.0000	-0.450	-68.82
1154	576.5000	576.5000	-0.450	-68.67
1155	577.0000	577.0000	-0.450	-68.51
1156	577.5000	577.5000	-0.450	-68.51
1157	578.0000	578.0000	-0.450	-68.45
1158	578.5000	578.5000	-0.450	-68.27
1159	579.0000	579.0000	-0.450	-68.12
1160	579.5000	579.5000	-0.450	-67.96
1161	580.0000	580.0000	-0.450	-67.87
1162	580.5000	580.5000	-0.450	-67.75
1163	581.0000	581.0000	-0.450	-67.69
1164	581.5000	581.5000	-0.450	-67.60
1165	582.0000	582.0000	-0.450	-67.51
1166	582.5000	582.5000	-0.450	-67.38
1167	583.0000	583.0000	-0.450	-67.20
1168	583.5000	583.5000	-0.450	-67.05
1169	584.0000	584.0000	-0.450	-66.96
1170	584.5000	584.5000	-0.450	-66.74
1171	585.0000	585.0000	-0.450	-66.59
1172	585.5000	585.5000	-0.450	-66.41
1173	586.0000	586.0000	-0.450	-66.32
1174	586.5000	586.5000	-0.450	-66.16
1175	587.0000	587.0000	-0.450	-66.04
1176	587.5000	587.5000	-0.450	-65.86
1177	588.0000	588.0000	-0.450	-65.74
1178	588.5000	588.5000	-0.450	-65.61
1179	589.0000	589.0000	-0.450	-65.46
1180	589.5000	589.5000	-0.450	-65.28
1181	590.0000	590.0000	-0.450	-65.25
1182	590.5000	590.5000	-0.450	-65.19
1183	591.0000	591.0000	-0.450	-65.03
1184	591.5000	591.5000	-0.450	-64.82
1185	592.0000	592.0000	-0.450	-64.67
1186	592.5000	592.5000	-0.450	-64.49
1187	593.0000	593.0000	-0.450	-64.27
1188	593.5000	593.5000	-0.450	-64.12
1189	594.0000	594.0000	-0.450	-64.09
1190	594.5000	594.5000	-0.450	-64.00
1191	595.0000	595.0000	-0.450	-63.84
1192	595.5000	595.5000	-0.450	-63.72
1193	596.0000	596.0000	-0.450	-63.54
1194	596.5000	596.5000	-0.450	-63.33
1195	597.0000	597.0000	-0.450	-63.08
1196	597.5000	597.5000	-0.450	-62.90
1197	598.0000	598.0000	-0.450	-62.87
1198	598.5000	598.5000	-0.450	-62.75
1199	599.0000	599.0000	-0.450	-62.56
1200	599.5000	599.5000	-0.450	-62.47
1201	600.0000	600.0000	-0.450	-62.41
1202	600.5000	600.5000	-0.450	-62.23
1203	601.0000	601.0000	-0.450	-62.11
1204	601.5000	601.5000	-0.450	-62.01
1205	602.0000	602.0000	-0.450	-62.01
1206	602.5000	602.5000	-0.450	-62.01
1207	603.0000	603.0000	-0.450	-61.89
1208	603.5000	603.5000	-0.450	-61.59
1209	604.0000	604.0000	-0.450	-61.40
1210	604.5000	604.5000	-0.450	-61.34
1211	605.0000	605.0000	-0.450	-61.37
1212	605.5000	605.5000	-0.450	-61.40
1213	606.0000	606.0000	-0.450	-61.28
1214	606.5000	606.5000	-0.450	-61.10
1215	607.0000	607.0000	-0.450	-60.88
1216	607.5000	607.5000	-0.450	-60.67
1217	608.0000	608.0000	-0.450	-60.43
1218	608.5000	608.5000	-0.450	-60.24
1219	609.0000	609.0000	-0.450	-60.18
1220	609.5000	609.5000	-0.450	-60.12
1221	610.0000	610.0000	-0.450	-60.03
1222	610.5000	610.5000	-0.450	-59.97
1223	611.0000	611.0000	-0.450	-59.88
1224	611.5000	611.5000	-0.450	-59.79
1225	612.0000	612.0000	-0.450	-59.72
1226	612.5000	612.5000	-0.450	-59.63
1227	613.0000	613.0000	-0.450	-59.54
1228	613.5000	613.5000	-0.450	-59.42
1229	614.0000	614.0000	-0.450	-59.33
1230	614.5000	614.5000	-0.450	-59.21
1231	615.0000	615.0000	-0.450	-59.14
1232	615.5000	615.5000	-0.450	-59.18
1233	616.0000	616.0000	-0.450	-59.05
1234	616.5000	616.5000	-0.450	-58.75
1235	617.0000	617.0000	-0.450	-58.66
1236	617.5000	617.5000	-0.450	-58.57
1237	618.0000	618.0000	-0.450	-58.47
1238	618.5000	618.5000	-0.450	-58.41
1239	619.0000	619.0000	-0.450	-58.32
1240	619.5000	619.5000	-0.450	-58.26
1241	620.0000	620.0000	-0.450	-58.14
1242	620.5000	620.5000	-0.450	-58.11
1243	621.0000	621.0000	-0.450	-58.05
1244	621.5000	621.5000	-0.450	-57.92
1245	622.0000	622.0000	-0.450	-57.92
1246	622.5000	622.5000	-0.450	-57.83
1247	623.0000	623.0000	-0.450	-57.65
1248	623.5000	623.5000	-0.450	-57.59
1249	624.0000	624.0000	-0.450	-57.65
1250	624.5000	624.5000	-0.450	-57.62
1251	625.0000	625.0000	-0.450	-57.56
1252	625.5000	625.5000	-0.450	-57.41
1253	626.0000	626.0000	-0.450	-57.28
1254	626.5000	626.5000	-0.450	-57.31
1255	627.0000	627.0000	-0.450	-57.37
1256	627.5000	627.5000	-0.450	-57.25
1257	628.0000	628.0000	-0.450	-57.10
1258	628.5000	628.5000	-0.450	-56.95
1259	629.0000	629.0000	-0.450	-56.73
1260	629.5000	629.5000	-0.450	-56.61
1261	630.0000	630.0000	-0.450	-56.52
1262	630.5000	630.5000	-0.450	-56.40
1263	631.0000	631.0000	-0.450	-56.49
1264	631.5000	631.5000	-0.450	-56.52
1265	632.0000	632.0000	-0.450	-56.43
1266	632.5000	632.5000	-0.450	-56.43
1267	633.0000	633.0000	-0.450	-56.40
1268	633.5000	633.5000	-0.450	-56.34
1269	634.0000	634.0000	-0.450	-56.28
1270	634.5000	634.5000	-0.450	-56.22
1271	635.0000	635.0000	-0.450	-56.12
1272	635.5000	635.5000	-0.450	-55.97
1273	636.0000	636.0000	-0.450	-55.94
1274	636.5000	636.5000	-0.450	-55.85
1275	637.0000	637.0000	-0.450	-55.76
1276	637.5000	637.5000	-0.450	-55.54
1277	638.0000	638.0000	-0.450	-55.39
1278	638.5000	638.5000	-0.450	-55.27
1279	639.0000	639.0000	-0.450	-55.21
1280	639.5000	639.5000	-0.450	-55.33
1281	640.0000	640.0000	-0.450	-55.27
1282	640.5000	640.5000	-0.450	-55.27
1283	641.0000	641.0000	-0.450	-55.24
1284	641.5000	641.5000	-0.450	-55.18
1285	642.0000	642.0000	-0.450	-55.12
1286	642.5000	642.5000	-0.450	-55.06
1287	643.0000	643.0000	-0.450	-55.09
1288	643.5000	643.5000	-0.450	-55.15
1289	644.0000	644.0000	-0.450	-55.18
1290	644.5000	644.5000	-0.450	-55.15
1291	645.0000	645.0000	-0.450	-54.99
1292	645.5000	645.5000	-0.450	-54.75
1293	646.0000	646.0000	-0.450	-54.60
1294	646.5000	646.5000	-0.450	-54.48
1295	647.0000	647.0000	-0.450	-54.48
1296	647.5000	647.5000	-0.450	-54.54
1297	648.0000	648.0000	-0.450	-54.51
1298	648.5000	648.5000	-0.450	-54.45
1299	649.0000	649.0000	-0.450	-54.38
1300	649.5000	649.5000	-0.450	-54.41
1301	650.0000	650.0000	-0.450	-54.41
1302	650.5000	650.5000	-0.450	-54.35
1303	651.0000	651.0000	-0.450	-54.29
1304	651.5000	651.5000	-0.450	-54.41
1305	652.0000	652.0000	-0.450	-54.45
1306	652.5000	652.5000	-0.450	-54.26
1307	653.0000	653.0000	-0.450	-54.17
1308	653.5000	653.5000	-0.450	-54.05
1309	654.0000	654.0000	-0.450	-53.87
1310	654.5000	654.5000	-0.450	-53.74
1311	655.0000	655.0000	-0.450	-53.74
1312	655.5000	655.5000	-0.450	-53.71
1313	656.0000	656.0000	-0.450	-53.77
1314	656.5000	656.5000	-0.450	-53.87
1315	657.0000	657.0000	-0.450	-53.80
1316	657.5000	657.5000	-0.450	-53.77
1317	658.0000	658.0000	-0.450	-53.71
1318	658.5000	658.5000	-0.450	-53.62
1319	659.0000	659.0000	-0.450	-53.53
1320	659.5000	659.5000	-0.450	-53.44
1321	660.0000	660.0000	-0.450	-53.25
1322	660.5000	660.5000	-0.450	-53.19
1323	661.0000	661.0000	-0.450	-53.22
1324	661.5000	661.5000	-0.450	-53.25
1325	662.0000	662.0000	-0.450	-53.22
1326	662.5000	662.5000	-0.450	-53.25
1327	663.0000	663.0000	-0.450	-53.22
1328	663.5000	663.5000	-0.450	-53.13
1329	664.0000	664.0000	-0.450	-53.01
1330	664.5000	664.5000	-0.450	-52.92
1331	665.0000	665.0000	-0.450	-52.83
1332	665.5000	665.5000	-0.450	-52.83
1333	666.0000	666.0000	-0.450	-52.95
1334	666.5000	666.5000	-0.450	-52.86
1335	667.0000	667.0000	-0.450	-52.77
1336	667.5000	667.5000	-0.450	-52.74
1337	668.0000	668.0000	-0.450	-52.71
1338	668.5000	668.5000	-0.450	-52.64
1339	669.0000	669.0000	-0.450	-52.64
1340	669.5000	669.5000	-0.450	-52.61
1341	670.0000	670.0000	-0.450	-52.71
1342	670.5000	670.5000	-0.450	-53.22
1343	671.0000	671.0000	-0.450	-53.56
1344	671.5000	671.5000	-0.450	-53.50
1345	672.0000	672.0000	-0.450	-53.32
1346	672.5000	672.5000	-0.450	-53.04
1347	673.0000	673.0000	-0.450	-52.89
1348	673.5000	673.5000	-0.450	-52.77
1349	674.0000	674.0000	-0.450	-52.67
1350	674.5000	674.5000	-0.450	-52.52
1351	675.0000	675.0000	-0.450	-52.37
1352	675.5000	675.5000	-0.450	-52.19
1353	676.0000	676.0000	-0.450	-52.22
1354	676.5000	676.5000	-0.450	-52.28
1355	677.0000	677.0000	-0.450	-52.34
1356	677.5000	677.5000	-0.450	-52.34
1357	678.0000	678.0000	-0.450	-52.34
1358	678.5000	678.5000	-0.450	-52.37
1359	679.0000	679.0000	-0.450	-52.28
1360	679.5000	679.5000	-0.450	-52.22
1361	680.0000	680.0000	-0.450	-52.06
1362	680.5000	680.5000	-0.450	-51.97
1363	681.0000	681.0000	-0.450	-51.94
1364	681.5000	681.5000	-0.450	-51.94
1365	682.0000	682.0000	-0.450	-51.91
1366	682.5000	682.5000	-0.450	-51.76
1367	683.0000	683.0000	-0.450	-51.70
1368	683.5000	683.5000	-0.450	-51.64
1369	684.0000	684.0000	-0.450	-51.64
1370	684.5000	684.5000	-0.450	-51.67
1371	685.0000	685.0000	-0.450	-51.73
1372	685.5000	685.5000	-0.450	-51.73
1373	686.0000	686.0000	-0.450	-51.64
1374	686.5000	686.5000	-0.450	-51.58
1375	687.0000	687.0000	-0.450	-51.45
1376	687.5000	687.5000	-0.450	-51.48
1377	688.0000	688.0000	-0.450	-51.42
1378	688.5000	688.5000	-0.450	-51.33
1379	689.0000	689.0000	-0.450	-51.24
1380	689.5000	689.5000	-0.450	-51.30
1381	690.0000	690.0000	-0.450	-51.33
1382	690.5000	690.5000	-0.450	-51.36
1383	691.0000	691.0000	-0.450	-51.33
1384	691.5000	691.5000	-0.450	-51.33
1385	692.0000	692.0000	-0.450	-51.30
1386	692.5000	692.5000	-0.450	-51.21
1387	693.0000	693.0000	-0.450	-51.06
1388	693.5000	693.5000	-0.450	-50.97
1389	694.0000	694.0000	-0.450	-50.94
1390	694.5000	694.5000	-0.450	-50.84
1391	695.0000	695.0000	-0.450	-50.75
1392	695.5000	695.5000	-0.450	-50.72
1393	696.0000	696.0000	-0.450	-50.69
1394	696.5000	696.5000	-0.450	-50.69
1395	697.0000	697.0000	-0.450	-50.69
1396	697.5000	697.5000	-0.450	-50.75
1397	698.0000	698.0000	-0.450	-50.75
1398	698.5000	698.5000	-0.450	-50.78
1399	699.0000	699.0000	-0.450	-50.75
1400	699.5000	699.5000	-0.450	-50.63
1401	700.0000	700.0000	-0.450	-50.54
1402	700.5000	700.5000	-0.450	-50.48
1403	701.0000	701.0000	-0.450	-50.42
1404	701.5000	701.5000	-0.450	-50.36
1405	702.0000	702.0000	-0.450	-50.36
1406	702.5000	702.5000	-0.450	-50.29
1407	703.0000	703.0000	-0.450	-50.29
1408	703.5000	703.5000	-0.450	-50.39
1409	704.0000	704.0000	-0.450	-50.42
1410	704.5000	704.5000	-0.450	-50.45
1411	705.0000	705.0000	-0.450	-50.39
1412	705.5000	705.5000	-0.450	-50.26
1413	706.0000	706.0000	-0.450	-50.29
1414	706.5000	706.5000	-0.450	-50.39
1415	707.0000	707.0000	-0.450	-50.39
1416	707.5000	707.5000	-0.450	-50.29
1417	708.0000	708.0000	-0.450	-50.20
1418	708.5000	708.5000	-0.450	-50.17
1419	709.0000	709.0000	-0.450	-50.08
1420	709.5000	709.5000	-0.450	-50.02
1421	710.0000	710.0000	-0.450	-50.05
1422	710.5000	710.5000	-0.450	-50.05
1423	711.0000	711.0000	-0.450	-50.05
1424	711.5000	711.5000	-0.450	-50.02
1425	712.0000	712.0000	-0.450	-49.99
1426	712.5000	712.5000	-0.450	-49.93
1427	713.0000	713.0000	-0.450	-49.93
1428	713.5000	713.5000	-0.450	-50.02
1429	714.0000	714.0000	-0.450	-49.99
1430	714.5000	714.5000	-0.450	-49.84
1431	715.0000	715.0000	-0.450	-49.62
1432	715.5000	715.5000	-0.450	-49.50
1433	716.0000	716.0000	-0.450	-49.53
1434	716.5000	716.5000	-0.450	-49.53
1435	717.0000	717.0000	-0.450	-49.47
1436	717.5000	717.5000	-0.450	-49.44
1437	718.0000	718.0000	-0.526	-62.56
1438	718.5000	718.5000	-0.542	-245.03
1439	719.0000	719.0000	-0.541	-369.43
1440	719.5000	719.5000	-0.540	-382.89
1441	720.0000	720.0000	-0.540	-344.22
1442	720.5000	720.5000	-0.540	-299.20
1443	721.0000	721.0000	-0.540	-265.21
1444	721.5000	721.5000	-0.540	-242.90
1445	722.0000	722.0000	-0.540	-228.13
1446	722.5000	722.5000	-0.540	-217.29
1447	723.0000	723.0000	-0.540	-208.29
1448	723.5000	723.5000	-0.540	-200.35
1449	724.0000	724.0000	-0.540	-193.00
1450	724.5000	724.5000	-0.540	-186.44
1451	725.0000	725.0000	-0.540	-180.36
1452	725.5000	725.5000	-0.540	-175.02
1453	726.0000	726.0000	-0.540	-170.26
1454	726.5000	726.5000	-0.540	-165.96
1455	727.0000	727.0000	-0.540	-161.93
1456	727.5000	727.5000	-0.540	-158.21
1457	728.0000	728.0000	-0.540	-154.82
1458	728.5000	728.5000	-0.540	-151.83
1459	729.0000	729.0000	-0.540	-148.87
1460	729.5000	729.5000	-0.540	-146.03
1461	730.0000	730.0000	-0.540	-143.41
1462	730.5000	730.5000	-0.540	-141.12
1463	731.0000	731.0000	-0.540	-139.04
1464	731.5000	731.5000	-0.540	-136.88
1465	732.0000	732.0000	-0.540	-134.74
1466	732.5000	732.5000	-0.540	-132.76
1467	733.0000	733.0000	-0.540	-130.95
1468	733.5000	733.5000	-0.540	-129.37
1469	734.0000	734.0000	-0.540	-127.90
1470	734.5000	734.5000	-0.540	-126.35
1471	735.0000	735.0000	-0.540	-124.61
1472	735.5000	735.5000	-0.540	-123.20
1473	736.0000	736.0000	-0.540	-121.86
1474	736.5000	736.5000	-0.540	-120.58
1475	737.0000	737.0000	-0.540	-119.33
1476	737.5000	737.5000	-0.540	-118.17
1477	738.0000	738.0000	-0.540	-117.01
1478	738.5000	738.5000	-0.540	-116.12
1479	739.0000	739.0000	-0.540	-115.05
1480	739.5000	739.5000	-0.540	-114.02
1481	740.0000	740.0000	-0.540	-112.89
1482	740.5000	740.5000	-0.540	-111.82
1483	741.0000	741.0000	-0.540	-110.97
1484	741.5000	741.5000	-0.540	-110.08
1485	742.0000	742.0000	-0.540	-109.29
1486	742.5000	742.5000	-0.540	-108.52
1487	743.0000	743.0000	-0.540	-107.67
1488	743.5000	743.5000	-0.540	-106.91
1489	744.0000	744.0000	-0.540	-106.23
1490	744.5000	744.5000	-0.540	-105.50
1491	745.0000	745.0000	-0.540	-104.77
1492	745.5000	745.5000	-0.540	-104.10
1493	746.0000	746.0000	-0.540	-103.46
1494	746.5000	746.5000	-0.540	-102.69
1495	747.0000	747.0000	-0.540	-102.15
1496	747.5000	747.5000	-0.540	-101.66
1497	748.0000	748.0000	-0.540	-101.17
1498	748.5000	748.5000	-0.540	-100.62
1499	749.0000	749.0000	-0.540	-100.04
1500	749.5000	749.5000	-0.540	-99.52
1	749.5000	0.0000	-0.540	-99.52
2	750.0000	0.5000	-0.540	-99.00
3	750.5000	1.0000	-0.540	-98.42
4	751.0000	1.5000	-0.540	-97.87
5	751.5000	2.0000	-0.540	-97.42
6	752.0000	2.5000	-0.540	-97.05
7	752.5000	3.0000	-0.540	-96.62
8	753.0000	3.5000	-0.540	-96.19
9	753.5000	4.0000	-0.540	-95.77
10	754.0000	4.5000	-0.540	-95.28
11	754.5000	5.0000	-0.540	-94.79
12	755.0000	5.5000	-0.540	-94.36
13	755.5000	6.0000	-0.540	-93.91
14	756.0000	6.5000	-0.540	-93.48
15	756.5000	7.0000	-0.540	-93.17
16	757.0000	7.5000	-0.540	-92.81
17	757.5000	8.0000	-0.540	-92.50
18	758.0000	8.5000	-0.540	-92.23
19	758.5000	9.0000	-0.540	-91.92
20	759.0000	9.5000	-0.540	-91.56
21	759.5000	10.0000	-0.540	-91.22
22	760.0000	10.5000	-0.540	-90.88
23	760.5000	11.0000	-0.540	-90.52
24	761.0000	11.5000	-0.540	-90.30
25	761.5000	12.0000	-0.540	-90.00
26	762.0000	12.5000	-0.540	-89.66
27	762.5000	13.0000	-0.540	-89.36
28	763.0000	13.5000	-0.540	-89.05
29	763.5000	14.0000	-0.540	-88.75
30	764.0000	14.5000	-0.540	-88.41
31	764.5000	15.0000	-0.540	-88.26
32	765.0000	15.5000	-0.540	-88.14
33	765.5000	16.0000	-0.540	-87.95
34	766.0000	16.5000	-0.540	-87.80
35	766.5000	17.0000	-0.540	-87.65
36	767.0000	17.5000	-0.540	-87.44
37	767.5000	18.0000	-0.540	-87.22
38	768.0000	18.5000	-0.540	-87.07
39	768.5000	19.0000	-0.540	-86.83
40	769.0000	19.5000	-0.540	-86.58
41	769.5000	20.0000	-0.540	-86.40
42	770.0000	20.5000	-0.540	-86.21
43	770.5000	21.0000	-0.540	-85.97
44	771.0000	21.5000	-0.540	-85.85
45	771.5000	22.0000	-0.540	-85.70
46	772.0000	22.5000	-0.540	-85.48
47	772.5000	23.0000	-0.540	-85.33
48	773.0000	23.5000	-0.540	-85.21
49	773.5000	24.0000	-0.540	-85.09
50	774.0000	24.5000	-0.540	-84.96
51	774.5000	25.0000	-0.540	-84.87
52	775.0000	25.5000	-0.540	-84.75
53	775.5000	26.0000	-0.540	-84.60
54	776.0000	26.5000	-0.540	-84.44
55	776.5000	27.0000	-0.540	-84.26
56	777.0000	27.5000	-0.540	-84.26
57	777.5000	28.0000	-0.540	-84.20
58	778.0000	28.5000	-0.540	-84.05
59	778.5000	29.0000	-0.540	-83.93
60	779.0000	29.5000	-0.540	-83.83
61	779.5000	30.0000	-0.540	-83.77
62	780.0000	30.5000	-0.540	-83.59
63	780.5000	31.0000	-0.540	-83.25
64	781.0000	31.5000	-0.540	-83.04
65	781.5000	32.0000	-0.540	-83.01
66	782.0000	32.5000	-0.540	-83.01
67	782.5000	33.0000	-0.540	-82.92
68	783.0000	33.5000	-0.540	-82.83
69	783.5000	34.0000	-0.540	-82.67
70	784.0000	34.5000	-0.540	-82.49
71	784.5000	35.0000	-0.540	-82.43
72	785.0000	35.5000	-0.540	-82.34
73	785.5000	36.0000	-0.540	-82.13
74	786.0000	36.5000	-0.540	-82.03
75	786.5000	37.0000	-0.540	-82.00
76	787.0000	37.5000	-0.540	-81.97
77	787.5000	38.0000	-0.540	-81.85
78	788.0000	38.5000	-0.540	-81.64
79	788.5000	39.0000	-0.540	-81.48
80	789.0000	39.5000	-0.540	-81.36
81	789.5000	40.0000	-0.540	-81.33
82	790.0000	40.5000	-0.540	-81.36
83	790.5000	41.0000	-0.540	-81.15
84	791.0000	41.5000	-0.540	-80.94
85	791.5000	42.0000	-0.540	-80.75
86	792.0000	42.5000	-0.540	-80.63
87	792.5000	43.0000	-0.540	-80.42
88	793.0000	43.5000	-0.540	-80.26
89	793.5000	44.0000	-0.540	-80.14
90	794.0000	44.5000	-0.540	-80.02
91	794.5000	45.0000	-0.540	-79.96
92	795.0000	45.5000	-0.540	-79.93
93	795.5000	46.0000	-0.540	-79.87
94	796.0000	46.5000	-0.540	-79.71
95	796.5000	47.0000	-0.540	-79.53
96	797.0000	47.5000	-0.540	-79.44
97	797.5000	48.0000	-0.540	-79.35
98	798.0000	48.5000	-0.540	-79.20
99	798.5000	49.0000	-0.540	-79.04
100	799.0000	49.5000	-0.540	-78.95
101	799.5000	50.0000	-0.540	-78.80
102	800.0000	50.5000	-0.540	-78.62
103	800.5000	51.0000	-0.540	-78.52
104	801.0000	51.5000	-0.540	-78.43
105	801.5000	52.0000	-0.540	-78.37
106	802.0000	52.5000	-0.540	-78.28
107	802.5000	53.0000	-0.540	-78.13
108	803.0000	53.5000	-0.540	-77.91
109	803.5000	54.0000	-0.540	-77.82
110	804.0000	54.5000	-0.540	-77.79
111	804.5000	55.0000	-0.540	-77.55
112	805.0000	55.5000	-0.540	-77.33
113	805.5000	56.0000	-0.540	-77.24
114	806.0000	56.5000	-0.540	-77.09
115	806.5000	57.0000	-0.540	-76.97
116	807.0000	57.5000	-0.540	-77.00
117	807.5000	58.0000	-0.540	-76.91
118	808.0000	58.5000	-0.540	-76.75
119	808.5000	59.0000	-0.540	-76.48
120	809.0000	59.5000	-0.540	-76.30
121	809.5000	60.0000	-0.540	-76.20
122	810.0000	60.5000	-0.540	-76.14
123	810.5000	61.0000	-0.540	-76.02
124	811.0000	61.5000	-0.540	-75.96
125	811.5000	62.0000	-0.540	-75.84
126	812.0000	62.5000	-0.540	-75.62
127	812.5000	63.0000	-0.540	-75.62
128	813.0000	63.5000	-0.540	-75.59
129	813.5000	64.0000	-0.540	-75.41
130	814.0000	64.5000	-0.540	-75.23
131	814.5000	65.0000	-0.540	-75.20
132	815.0000	65.5000	-0.540	-75.17
133	815.5000	66.0000	-0.540	-75.05
134	816.0000	66.5000	-0.540	-74.92
135	816.5000	67.0000	-0.540	-74.83
136	817.0000	67.5000	-0.540	-74.83
137	817.5000	68.0000	-0.540	-74.74
138	818.0000	68.5000	-0.540	-74.62
139	818.5000	69.0000	-0.540	-74.47
140	819.0000	69.5000	-0.540	-74.37
141	819.5000	70.0000	-0.540	-74.34
142	820.0000	70.5000	-0.540	-74.34
143	820.5000	71.0000	-0.540	-74.25
144	821.0000	71.5000	-0.540	-74.01
145	821.5000	72.0000	-0.540	-73.92
146	822.0000	72.5000	-0.540	-73.89
147	822.5000	73.0000	-0.540	-73.70
148	823.0000	73.5000	-0.540	-73.67
149	823.5000	74.0000	-0.540	-73.64
150	824.0000	74.5000	-0.540	-73.52
151	824.5000	75.0000	-0.540	-73.31
152	825.0000	75.5000	-0.540	-73.21
153	825.5000	76.0000	-0.540	-73.18
154	826.0000	76.5000	-0.540	-73.09
155	826.5000	77.0000	-0.540	-73.09
156	827.0000	77.5000	-0.540	-73.03
157	827.5000	78.0000	-0.540	-73.00
158	828.0000	78.5000	-0.540	-72.88
159	828.5000	79.0000	-0.540	-72.66
160	829.0000	79.5000	-0.540	-72.57
161	829.5000	80.0000	-0.540	-72.45
162	830.0000	80.5000	-0.540	-72.39
163	830.5000	81.0000	-0.540	-72.33
164	831.0000	81.5000	-0.540	-72.21
165	831.5000	82.0000	-0.540	-72.12
166	832.0000	82.5000	-0.540	-72.02
167	832.5000	83.0000	-0.540	-71.93
168	833.0000	83.5000	-0.540	-71.78
169	833.5000	84.0000	-0.540	-71.72
170	834.0000	84.5000	-0.540	-71.78
171	834.5000	85.0000	-0.540	-71.78
172	835.0000	85.5000	-0.540	-71.72
173	835.5000	86.0000	-0.540	-71.63
174	836.0000	86.5000	-0.540	-71.47
175	836.5000	87.0000	-0.540	-71.32
176	837.0000	87.5000	-0.540	-71.20
177	837.5000	88.0000	-0.540	-71.14
178	838.0000	88.5000	-0.540	-71.08
179	838.5000	89.0000	-0.540	-71.05
180	839.0000	89.5000	-0.540	-71.05
181	839.5000	90.0000	-0.540	-71.05
182	840.0000	90.5000	-0.540	-70.99
183	840.5000	91.0000	-0.540	-70.77
184	841.0000	91.5000	-0.540	-70.71
185	841.5000	92.0000	-0.540	-70.65
186	842.0000	92.5000	-0.540	-70.65
187	842.5000	93.0000	-0.540	-70.62
188	843.0000	93.5000	-0.540	-70.53
189	843.5000	94.0000	-0.540	-70.38
190	844.0000	94.5000	-0.540	-70.35
191	844.5000	95.0000	-0.540	-70.28
192	845.0000	95.5000	-0.540	-70.13
193	845.5000	96.0000	-0.540	-69.95
194	846.0000	96.5000	-0.540	-69.80
195	846.5000	97.0000	-0.540	-69.77
196	847.0000	97.5000	-0.540	-69.70
197	847.5000	98.0000	-0.540	-69.70
198	848.0000	98.5000	-0.540	-69.67
199	848.5000	99.0000	-0.540	-69.61
200	849.0000	99.5000	-0.540	-69.55
201	849.5000	100.0000	-0.540	-69.49
202	850.0000	100.5000	-0.540	-69.40
203	850.5000	101.0000	-0.540	-69.28
204	851.0000	101.5000	-0.540	-69.03
205	851.5000	102.0000	-0.540	-68.94
206	852.0000	102.5000	-0.540	-68.91
207	852.5000	103.0000	-0.540	-68.88
208	853.0000	103.5000	-0.540	-68.85
209	853.5000	104.0000	-0.540	-68.82
210	854.0000	104.5000	-0.540	-68.76
211	854.5000	105.0000	-0.540	-68.61
212	855.0000	105.5000	-0.540	-68.58
213	855.5000	106.0000	-0.540	-68.61
214	856.0000	106.5000	-0.540	-68.54
215	856.5000	107.0000	-0.540	-68.45
216	857.0000	107.5000	-0.540	-68.36
217	857.5000	108.0000	-0.540	-68.27
218	858.0000	108.5000	-0.540	-68.21
219	858.5000	109.0000	-0.540	-68.15
220	859.0000	109.5000	-0.540	-68.09
221	859.5000	110.0000	-0.540	-68.03
222	860.0000	110.5000	-0.540	-68.00
223	860.5000	111.0000	-0.540	-67.93
224	861.0000	111.5000	-0.540	-67.87
225	861.5000	112.0000	-0.540	-67.81
226	862.0000	112.5000	-0.540	-67.75
227	862.5000	113.0000	-0.540	-67.75
228	863.0000	113.5000	-0.540	-67.66
229	863.5000	114.0000	-0.540	-67.66
230	864.0000	114.5000	-0.540	-67.66
231	864.5000	115.0000	-0.540	-67.60
232	865.0000	115.5000	-0.540	-67.51
233	865.5000	116.0000	-0.540	-67.42
234	866.0000	116.5000	-0.540	-67.29
235	866.5000	117.0000	-0.540	-67.23
236	867.0000	117.5000	-0.540	-67.20
237	867.5000	118.0000	-0.540	-67.14
238	868.0000	118.5000	-0.540	-67.08
239	868.5000	119.0000	-0.540	-66.99
240	869.0000	119.5000	-0.540	-66.93
241	869.5000	120.0000	-0.540	-66.96
242	870.0000	120.5000	-0.540	-66.93
243	870.5000	121.0000	-0.540	-66.90
244	871.0000	121.5000	-0.540	-66.84
245	871.5000	122.0000	-0.540	-66.77
246	872.0000	122.5000	-0.540	-66.71
247	872.5000	123.0000	-0.540	-66.65
248	873.0000	123.5000	-0.540	-66.62
249	873.5000	124.0000	-0.540	-66.62
250	874.0000	124.5000	-0.540	-66.59
251	874.5000	125.0000	-0.540	-66.56
252	875.0000	125.5000	-0.540	-66.68
253	875.5000	126.0000	-0.540	-67.23
254	876.0000	126.5000	-0.540	-67.51
255	876.5000	127.0000	-0.540	-67.29
256	877.0000	127.5000	-0.540	-66.93
257	877.5000	128.0000	-0.540	-66.68
258	878.0000	128.5000	-0.540	-66.53
259	878.5000	129.0000	-0.540	-66.41
260	879.0000	129.5000	-0.540	-66.38
261	879.5000	130.0000	-0.540	-66.38
262	880.0000	130.5000	-0.540	-66.38
263	880.5000	131.0000	-0.540	-66.29
264	881.0000	131.5000	-0.540	-66.13
265	881.5000	132.0000	-0.540	-66.10
266	882.0000	132.5000	-0.540	-66.04
267	882.5000	133.0000	-0.540	-65.92
268	883.0000	133.5000	-0.540	-65.80
269	883.5000	134.0000	-0.540	-65.74
270	884.0000	134.5000	-0.540	-65.74
271	884.5000	135.0000	-0.540	-65.74
272	885.0000	135.5000	-0.540	-65.71
273	885.5000	136.0000	-0.540	-65.68
274	886.0000	136.5000	-0.540	-65.61
275	886.5000	137.0000	-0.540	-65.58
276	887.0000	137.5000	-0.540	-65.58
277	887.5000	138.0000	-0.540	-65.46
278	888.0000	138.5000	-0.540	-65.25
279	888.5000	139.0000	-0.540	-65.22
280	889.0000	139.5000	-0.540	-65.19
281	889.5000	140.0000	-0.540	-65.03
282	890.0000	140.5000	-0.540	-64.94
283	890.5000	141.0000	-0.540	-64.97
284	891.0000	141.5000	-0.540	-64.97
285	891.5000	142.0000	-0.540	-65.00
286	892.0000	142.5000	-0.540	-65.10
287	892.5000	143.0000	-0.540	-65.03
288	893.0000	143.5000	-0.540	-65.03
289	893.5000	144.0000	-0.540	-65.03
290	894.0000	144.5000	-0.540	-64.97
291	894.5000	145.0000	-0.540	-64.85
292	895.0000	145.5000	-0.540	-64.64
293	895.5000	146.0000	-0.540	-64.58
294	896.0000	146.5000	-0.540	-64.61
295	896.5000	147.0000	-0.540	-64.67
296	897.0000	147.5000	-0.540	-64.73
297	897.5000	148.0000	-0.540	-64.70
298	898.0000	148.5000	-0.540	-64.55
299	898.5000	149.0000	-0.540	-64.39
300	899.0000	149.5000	-0.540	-64.30
301	899.5000	150.0000	-0.540	-64.30
302	900.0000	150.5000	-0.540	-64.24
303	900.5000	151.0000	-0.540	-64.12
304	901.0000	151.5000	-0.540	-64.03
305	901.5000	152.0000	-0.540	-64.12
306	902.0000	152.5000	-0.540	-64.30
307	902.5000	153.0000	-0.540	-64.30
308	903.0000	153.5000	-0.540	-64.15
309	903.5000	154.0000	-0.540	-64.06
310	904.0000	154.5000	-0.540	-63.91
311	904.5000	155.0000	-0.540	-63.81
312	905.0000	155.5000	-0.540	-63.66
313	905.5000	156.0000	-0.540	-63.54
314	906.0000	156.5000	-0.540	-63.48
315	906.5000	157.0000	-0.540	-63.51
316	907.0000	157.5000	-0.540	-63.63
317	907.5000	158.0000	-0.540	-63.69
318	908.0000	158.5000	-0.540	-63.57
319	908.5000	159.0000	-0.540	-63.42
320	909.0000	159.5000	-0.540	-63.23
321	909.5000	160.0000	-0.540	-63.23
322	910.0000	160.5000	-0.540	-63.30
323	910.5000	161.0000	-0.540	-63.30
324	911.0000	161.5000	-0.540	-63.26
325	911.5000	162.0000	-0.540	-63.30
326	912.0000	162.5000	-0.540	-63.20
327	912.5000	163.0000	-0.540	-63.14
328	913.0000	163.5000	-0.540	-63.17
329	913.5000	164.0000	-0.540	-63.14
330	914.0000	164.5000	-0.540	-63.02
331	914.5000	165.0000	-0.540	-62.99
332	915.0000	165.5000	-0.540	-62.93
333	915.5000	166.0000	-0.540	-62.90
334	916.0000	166.5000	-0.540	-62.90
335	916.5000	167.0000	-0.540	-62.90
336	917.0000	167.5000	-0.540	-62.78
337	917.5000	168.0000	-0.540	-62.59
338	918.0000	168.5000	-0.540	-62.53
339	918.5000	169.0000	-0.540	-62.44
340	919.0000	169.5000	-0.540	-62.35
341	919.5000	170.0000	-0.540	-62.35
342	920.0000	170.5000	-0.540	-62.44
343	920.5000	171.0000	-0.540	-62.50
344	921.0000	171.5000	-0.540	-62.53
345	921.5000	172.0000	-0.540	-62.44
346	922.0000	172.5000	-0.540	-62.32
347	922.5000	173.0000	-0.540	-62.07
348	923.0000	173.5000	-0.632	-150.73
349	923.5000	174.0000	-0.631	-388.99
350	924.0000	174.5000	-0.631	-497.97
351	924.5000	175.0000	-0.630	-489.43
352	925.0000	175.5000	-0.630	-435.74
353	925.5000	176.0000	-0.630	-382.00
354	926.0000	176.5000	-0.630	-343.24
355	926.5000	177.0000	-0.630	-317.94
356	927.0000	177.5000	-0.630	-300.94
357	927.5000	178.0000	-0.630	-287.85
358	928.0000	178.5000	-0.630	-276.56
359	928.5000	179.0000	-0.630	-266.34
360	929.0000	179.5000	-0.630	-257.03
361	929.5000	180.0000	-0.630	-248.51
362	930.0000	180.5000	-0.630	-241.00
363	930.5000	181.0000	-0.630	-234.23
364	931.0000	181.5000	-0.630	-228.00
365	931.5000	182.0000	-0.630	-222.33
366	932.0000	182.5000	-0.630	-217.02
367	932.5000	183.0000	-0.630	-212.35
368	933.0000	183.5000	-0.630	-207.95
369	933.5000	184.0000	-0.630	-203.77
370	934.0000	184.5000	-0.630	-199.99
371	934.5000	185.0000	-0.630	-196.51
372	935.0000	185.5000	-0.630	-193.12
373	935.5000	186.0000	-0.630	-189.92
374	936.0000	186.5000	-0.630	-186.99
375	936.5000	187.0000	-0.630	-184.15
376	937.0000	187.5000	-0.630	-181.43
377	937.5000	188.0000	-0.630	-178.75
378	938.0000	188.5000	-0.630	-176.31
379	938.5000	189.0000	-0.630	-173.86
380	939.0000	189.5000	-0.630	-171.58
381	939.5000	190.0000	-0.630	-169.29
382	940.0000	190.5000	-0.630	-167.24
383	940.5000	191.0000	-0.630	-165.20
384	941.0000	191.5000	-0.630	-163.27
385	941.5000	192.0000	-0.630	-161.44
386	942.0000	192.5000	-0.630	-159.70
387	942.5000	193.0000	-0.630	-158.21
388	943.0000	193.5000	-0.630	-156.74
389	943.5000	194.0000	-0.630	-155.31
390	944.0000	194.5000	-0.630	-153.78
391	944.5000	195.0000	-0.630	-152.26
392	945.0000	195.5000	-0.630	-150.85
393	945.5000	196.0000	-0.630	-149.51
394	946.0000	196.5000	-0.630	-148.14
395	946.5000	197.0000	-0.630	-147.04
396	947.0000	197.5000	-0.630	-145.97
397	947.5000	198.0000	-0.630	-144.87
398	948.0000	198.5000	-0.630	-143.59
399	948.5000	199.0000	-0.630	-142.31
400	949.0000	199.5000	-0.630	-141.33
401	949.5000	200.0000	-0.630	-140.23
402	950.0000	200.5000	-0.630	-139.10
403	950.5000	201.0000	-0.630	-138.13
404	951.0000	201.5000	-0.630	-137.12
405	951.5000	202.0000	-0.630	-136.11
406	952.0000	202.5000	-0.630	-135.20
407	952.5000	203.0000	-0.630	-134.34
408	953.0000	203.5000	-0.630	-133.61
409	953.5000	204.0000	-0.630	-132.76
410	954.0000	204.5000	-0.630	-131.87
411	954.5000	205.0000	-0.630	-131.11
412	955.0000	205.5000	-0.630	-130.34
413	955.5000	206.0000	-0.630	-129.64
414	956.0000	206.5000	-0.630	-128.91
415	956.5000	207.0000	-0.630	-128.27
416	957.0000	207.5000	-0.630	-127.57
417	957.5000	208.0000	-0.630	-126.90
418	958.0000	208.5000	-0.630	-126.16
419	958.5000	209.0000	-0.630	-125.43
420	959.0000	209.5000	-0.630	-124.64
421	959.5000	210.0000	-0.630	-124.06
422	960.0000	210.5000	-0.630	-123.48
423	960.5000	211.0000	-0.630	-122.90
424	961.0000	211.5000	-0.630	-122.10
425	961.5000	212.0000	-0.630	-121.46
426	962.0000	212.5000	-0.630	-120.91
427	962.5000	213.0000	-0.630	-120.40
428	963.0000	213.5000	-0.630	-119.85
429	963.5000	214.0000	-0.630	-119.39
430	964.0000	214.5000	-0.630	-118.84
431	964.5000	215.0000	-0.630	-118.32
432	965.0000	215.5000	-0.630	-117.83
433	965.5000	216.0000	-0.630	-117.34
434	966.0000	216.5000	-0.630	-116.92
435	966.5000	217.0000	-0.630	-116.46
436	967.0000	217.5000	-0.630	-115.88
437	967.5000	218.0000	-0.630	-115.33
438	968.0000	218.5000	-0.630	-114.87
439	968.5000	219.0000	-0.630	-114.51
440	969.0000	219.5000	-0.630	-114.17
441	969.5000	220.0000	-0.630	-113.62
442	970.0000	220.5000	-0.630	-113.10
443	970.5000	221.0000	-0.630	-112.61
444	971.0000	221.5000	-0.630	-112.25
445	971.5000	222.0000	-0.630	-112.03
446	972.0000	222.5000	-0.630	-111.82
447	972.5000	223.0000	-0.630	-111.45
448	973.0000	223.5000	-0.630	-111.12
449	973.5000	224.0000	-0.630	-110.66
450	974.0000	224.5000	-0.630	-110.26
451	974.5000	225.0000	-0.630	-110.08
452	975.0000	225.5000	-0.630	-109.71
453	975.5000	226.0000	-0.630	-109.32
454	976.0000	226.5000	-0.630	-108.83
455	976.5000	227.0000	-0.630	-108.37
456	977.0000	227.5000	-0.630	-108.04
457	977.5000	228.0000	-0.630	-107.73
458	978.0000	228.5000	-0.630	-107.52
459	978.5000	229.0000	-0.630	-107.15
460	979.0000	229.5000	-0.630	-106.81
461	979.5000	230.0000	-0.630	-106.54
462	980.0000	230.5000	-0.630	-106.20
463	980.5000	231.0000	-0.630	-106.02
464	981.0000	231.5000	-0.630	-105.78
465	981.5000	232.0000	-0.630	-105.56
466	982.0000	232.5000	-0.630	-105.23
467	982.5000	233.0000	-0.630	-104.80
468	983.0000	233.5000	-0.630	-104.43
469	983.5000	234.0000	-0.630	-104.16
470	984.0000	234.5000	-0.630	-103.92
471	984.5000	235.0000	-0.630	-103.64
472	985.0000	235.5000	-0.630	-103.49
473	985.5000	236.0000	-0.630	-103.15
474	986.0000	236.5000	-0.630	-103.03
475	986.5000	237.0000	-0.630	-102.82
476	987.0000	237.5000	-0.630	-102.45
477	987.5000	238.0000	-0.630	-102.18
478	988.0000	238.5000	-0.630	-101.96
479	988.5000	239.0000	-0.630	-101.75
480	989.0000	239.5000	-0.630	-101.44
481	989.5000	240.0000	-0.630	-101.17
482	990.0000	240.5000	-0.630	-100.96
483	990.5000	241.0000	-0.630	-100.86
484	991.0000	241.5000	-0.630	-100.62
485	991.5000	242.0000	-0.630	-100.28
486	992.0000	242.5000	-0.630	-100.07
487	992.5000	243.0000	-0.630	-99.80
488	993.0000	243.5000	-0.630	-99.70
489	993.5000	244.0000	-0.630	-99.55
490	994.0000	244.5000	-0.630	-99.25
491	994.5000	245.0000	-0.630	-99.09
492	995.0000	245.5000	-0.630	-98.88
493	995.5000	246.0000	-0.630	-98.67
494	996.0000	246.5000	-0.630	-98.51
495	996.5000	247.0000	-0.630	-98.33
496	997.0000	247.5000	-0.630	-98.18
497	997.5000	248.0000	-0.630	-98.12
[truncated: 264 more rows]
