# Supplementary material for: Tissue engineering the human auricle by auricular chondrocyte-mesenchymal stem cell co-implantation
Source: PLoS One. 2018 Oct 24;13(10):e0202356. doi: 10.1371/journal.pone.0202356 (PMC6200177; doi:10.1371/journal.pone.0202356)
Supplement: S6 File — Raw data outputs for confined compression testing. (ZIP) [file pone.0202356.s010.zip › Raw Mechanical Data/HuCo5_M3.TXT]

C:\Documents and Settings\Administrator.ENDURATE-VA4UUF\Desktop\Ben Cohen\HuCo5_M3.TXT
Points	Elapsed Time	Scan Time	Disp	Load1
	Sec	Sec	mm	g
1	0.0000	0.0000	0.025	-1.22
2	0.5000	0.5000	0.025	-1.28
3	1.0000	1.0000	0.025	-1.34
4	1.5000	1.5000	0.025	-1.37
5	2.0000	2.0000	0.025	-1.34
6	2.5000	2.5000	-0.001	-1.98
7	3.0000	3.0000	0.000	-7.35
8	3.5000	3.5000	0.000	-11.66
9	4.0000	4.0000	0.000	-13.31
10	4.5000	4.5000	0.000	-13.31
11	5.0000	5.0000	0.000	-12.79
12	5.5000	5.5000	0.000	-12.30
13	6.0000	6.0000	0.000	-11.90
14	6.5000	6.5000	0.000	-11.66
15	7.0000	7.0000	0.000	-11.54
16	7.5000	7.5000	0.000	-11.44
17	8.0000	8.0000	0.000	-11.35
18	8.5000	8.5000	0.000	-11.23
19	9.0000	9.0000	0.000	-11.17
20	9.5000	9.5000	0.000	-11.05
21	10.0000	10.0000	0.000	-10.99
22	10.5000	10.5000	-0.000	-11.08
23	11.0000	11.0000	-0.000	-11.17
24	11.5000	11.5000	-0.000	-11.14
25	12.0000	12.0000	-0.000	-11.11
26	12.5000	12.5000	0.000	-11.02
27	13.0000	13.0000	0.000	-10.93
28	13.5000	13.5000	-0.000	-10.83
29	14.0000	14.0000	0.000	-10.77
30	14.5000	14.5000	-0.000	-10.71
31	15.0000	15.0000	-0.000	-10.65
32	15.5000	15.5000	0.000	-10.59
33	16.0000	16.0000	-0.000	-10.53
34	16.5000	16.5000	-0.000	-10.47
35	17.0000	17.0000	-0.000	-10.41
36	17.5000	17.5000	0.000	-10.41
37	18.0000	18.0000	0.000	-10.41
38	18.5000	18.5000	-0.000	-10.38
39	19.0000	19.0000	0.000	-10.35
40	19.5000	19.5000	0.000	-10.28
41	20.0000	20.0000	0.000	-10.22
42	20.5000	20.5000	0.000	-10.16
43	21.0000	21.0000	-0.000	-10.16
44	21.5000	21.5000	0.000	-10.16
45	22.0000	22.0000	0.000	-10.13
46	22.5000	22.5000	-0.000	-10.10
47	23.0000	23.0000	-0.000	-10.07
48	23.5000	23.5000	0.000	-9.98
49	24.0000	24.0000	0.000	-9.92
50	24.5000	24.5000	0.000	-9.89
51	25.0000	25.0000	-0.000	-9.83
52	25.5000	25.5000	-0.000	-9.83
53	26.0000	26.0000	-0.000	-9.83
54	26.5000	26.5000	0.000	-9.83
55	27.0000	27.0000	0.000	-9.83
56	27.5000	27.5000	0.000	-9.77
57	28.0000	28.0000	0.000	-9.70
58	28.5000	28.5000	0.000	-9.70
59	29.0000	29.0000	0.000	-9.67
60	29.5000	29.5000	-0.000	-9.64
61	30.0000	30.0000	-0.000	-9.61
62	30.5000	30.5000	0.000	-9.64
63	31.0000	31.0000	-0.000	-9.61
64	31.5000	31.5000	-0.000	-9.58
65	32.0000	32.0000	-0.000	-9.52
66	32.5000	32.5000	0.000	-9.49
67	33.0000	33.0000	0.000	-9.49
68	33.5000	33.5000	0.000	-9.49
69	34.0000	34.0000	0.000	-9.43
70	34.5000	34.5000	-0.000	-9.37
71	35.0000	35.0000	-0.000	-9.37
72	35.5000	35.5000	-0.000	-9.43
73	36.0000	36.0000	-0.000	-9.43
74	36.5000	36.5000	0.000	-9.40
75	37.0000	37.0000	-0.090	-21.15
76	37.5000	37.5000	-0.090	-40.35
77	38.0000	38.0000	-0.090	-49.75
78	38.5000	38.5000	-0.090	-51.03
79	39.0000	39.0000	-0.090	-48.98
80	39.5000	39.5000	-0.090	-46.54
81	40.0000	40.0000	-0.090	-44.74
82	40.5000	40.5000	-0.090	-43.67
83	41.0000	41.0000	-0.090	-42.94
84	41.5000	41.5000	-0.090	-42.51
85	42.0000	42.0000	-0.090	-42.12
86	42.5000	42.5000	-0.090	-41.69
87	43.0000	43.0000	-0.090	-41.29
88	43.5000	43.5000	-0.090	-40.89
89	44.0000	44.0000	-0.090	-40.50
90	44.5000	44.5000	-0.090	-40.22
91	45.0000	45.0000	-0.090	-39.98
92	45.5000	45.5000	-0.090	-39.70
93	46.0000	46.0000	-0.090	-39.43
94	46.5000	46.5000	-0.090	-39.16
95	47.0000	47.0000	-0.090	-39.00
96	47.5000	47.5000	-0.090	-38.73
97	48.0000	48.0000	-0.090	-38.51
98	48.5000	48.5000	-0.090	-38.33
99	49.0000	49.0000	-0.090	-38.24
100	49.5000	49.5000	-0.090	-38.18
101	50.0000	50.0000	-0.090	-38.12
102	50.5000	50.5000	-0.090	-38.00
103	51.0000	51.0000	-0.090	-37.84
104	51.5000	51.5000	-0.090	-37.75
105	52.0000	52.0000	-0.090	-37.69
106	52.5000	52.5000	-0.090	-37.54
107	53.0000	53.0000	-0.090	-37.32
108	53.5000	53.5000	-0.090	-37.14
109	54.0000	54.0000	-0.090	-36.96
110	54.5000	54.5000	-0.090	-36.90
111	55.0000	55.0000	-0.090	-36.81
112	55.5000	55.5000	-0.090	-36.77
113	56.0000	56.0000	-0.090	-36.71
114	56.5000	56.5000	-0.090	-36.59
115	57.0000	57.0000	-0.090	-36.47
116	57.5000	57.5000	-0.090	-36.35
117	58.0000	58.0000	-0.090	-36.23
118	58.5000	58.5000	-0.090	-36.10
119	59.0000	59.0000	-0.090	-36.07
120	59.5000	59.5000	-0.090	-36.04
121	60.0000	60.0000	-0.090	-35.95
122	60.5000	60.5000	-0.090	-35.80
123	61.0000	61.0000	-0.090	-35.74
124	61.5000	61.5000	-0.090	-35.62
125	62.0000	62.0000	-0.090	-35.58
126	62.5000	62.5000	-0.090	-35.68
127	63.0000	63.0000	-0.090	-35.65
128	63.5000	63.5000	-0.090	-35.46
129	64.0000	64.0000	-0.090	-35.40
130	64.5000	64.5000	-0.090	-35.34
131	65.0000	65.0000	-0.090	-35.22
132	65.5000	65.5000	-0.090	-35.13
133	66.0000	66.0000	-0.090	-34.97
134	66.5000	66.5000	-0.090	-34.94
135	67.0000	67.0000	-0.090	-35.00
136	67.5000	67.5000	-0.090	-35.04
137	68.0000	68.0000	-0.090	-34.94
138	68.5000	68.5000	-0.090	-34.79
139	69.0000	69.0000	-0.090	-34.70
140	69.5000	69.5000	-0.090	-34.73
141	70.0000	70.0000	-0.090	-34.70
142	70.5000	70.5000	-0.090	-34.67
143	71.0000	71.0000	-0.090	-34.64
144	71.5000	71.5000	-0.090	-34.64
145	72.0000	72.0000	-0.090	-34.64
146	72.5000	72.5000	-0.090	-34.64
147	73.0000	73.0000	-0.090	-34.61
148	73.5000	73.5000	-0.090	-34.55
149	74.0000	74.0000	-0.090	-34.46
150	74.5000	74.5000	-0.090	-34.42
151	75.0000	75.0000	-0.090	-34.33
152	75.5000	75.5000	-0.090	-34.33
153	76.0000	76.0000	-0.090	-34.36
154	76.5000	76.5000	-0.090	-34.42
155	77.0000	77.0000	-0.090	-34.46
156	77.5000	77.5000	-0.090	-34.36
157	78.0000	78.0000	-0.090	-34.24
158	78.5000	78.5000	-0.090	-34.09
159	79.0000	79.0000	-0.090	-33.97
160	79.5000	79.5000	-0.090	-33.94
161	80.0000	80.0000	-0.090	-33.85
162	80.5000	80.5000	-0.090	-33.88
163	81.0000	81.0000	-0.090	-34.00
164	81.5000	81.5000	-0.090	-34.03
165	82.0000	82.0000	-0.090	-34.00
166	82.5000	82.5000	-0.090	-33.88
167	83.0000	83.0000	-0.090	-33.72
168	83.5000	83.5000	-0.090	-33.66
169	84.0000	84.0000	-0.090	-33.57
170	84.5000	84.5000	-0.090	-33.54
171	85.0000	85.0000	-0.090	-33.54
172	85.5000	85.5000	-0.090	-33.42
173	86.0000	86.0000	-0.090	-33.27
174	86.5000	86.5000	-0.090	-33.23
175	87.0000	87.0000	-0.090	-33.39
176	87.5000	87.5000	-0.090	-33.45
177	88.0000	88.0000	-0.090	-33.42
178	88.5000	88.5000	-0.090	-33.30
179	89.0000	89.0000	-0.090	-33.27
180	89.5000	89.5000	-0.090	-33.27
181	90.0000	90.0000	-0.090	-33.33
182	90.5000	90.5000	-0.090	-33.39
183	91.0000	91.0000	-0.090	-33.42
184	91.5000	91.5000	-0.090	-33.33
185	92.0000	92.0000	-0.090	-33.27
186	92.5000	92.5000	-0.090	-33.17
187	93.0000	93.0000	-0.090	-33.14
188	93.5000	93.5000	-0.090	-33.14
189	94.0000	94.0000	-0.090	-33.23
190	94.5000	94.5000	-0.090	-33.27
191	95.0000	95.0000	-0.090	-33.30
192	95.5000	95.5000	-0.090	-33.30
193	96.0000	96.0000	-0.090	-33.27
194	96.5000	96.5000	-0.090	-33.11
195	97.0000	97.0000	-0.090	-32.96
196	97.5000	97.5000	-0.090	-32.96
197	98.0000	98.0000	-0.090	-32.96
198	98.5000	98.5000	-0.090	-32.96
199	99.0000	99.0000	-0.090	-32.96
200	99.5000	99.5000	-0.090	-33.02
201	100.0000	100.0000	-0.090	-32.99
202	100.5000	100.5000	-0.090	-32.93
203	101.0000	101.0000	-0.090	-32.90
204	101.5000	101.5000	-0.090	-32.81
205	102.0000	102.0000	-0.090	-32.81
206	102.5000	102.5000	-0.090	-32.81
207	103.0000	103.0000	-0.090	-32.78
208	103.5000	103.5000	-0.090	-32.78
209	104.0000	104.0000	-0.090	-32.78
210	104.5000	104.5000	-0.090	-32.81
211	105.0000	105.0000	-0.090	-32.75
212	105.5000	105.5000	-0.090	-32.75
213	106.0000	106.0000	-0.090	-32.81
214	106.5000	106.5000	-0.090	-32.81
215	107.0000	107.0000	-0.090	-32.87
216	107.5000	107.5000	-0.090	-32.93
217	108.0000	108.0000	-0.090	-32.90
218	108.5000	108.5000	-0.090	-32.84
219	109.0000	109.0000	-0.090	-32.81
220	109.5000	109.5000	-0.090	-32.69
221	110.0000	110.0000	-0.090	-32.59
222	110.5000	110.5000	-0.090	-32.62
223	111.0000	111.0000	-0.090	-32.65
224	111.5000	111.5000	-0.090	-32.69
225	112.0000	112.0000	-0.090	-32.69
226	112.5000	112.5000	-0.090	-32.65
227	113.0000	113.0000	-0.090	-32.59
228	113.5000	113.5000	-0.090	-32.47
229	114.0000	114.0000	-0.090	-32.44
230	114.5000	114.5000	-0.090	-32.38
231	115.0000	115.0000	-0.090	-32.35
232	115.5000	115.5000	-0.090	-32.35
233	116.0000	116.0000	-0.090	-32.32
234	116.5000	116.5000	-0.090	-32.29
235	117.0000	117.0000	-0.090	-32.32
236	117.5000	117.5000	-0.090	-32.32
237	118.0000	118.0000	-0.090	-32.26
238	118.5000	118.5000	-0.090	-32.23
239	119.0000	119.0000	-0.090	-32.26
240	119.5000	119.5000	-0.090	-32.29
241	120.0000	120.0000	-0.090	-32.29
242	120.5000	120.5000	-0.090	-32.26
243	121.0000	121.0000	-0.090	-32.35
244	121.5000	121.5000	-0.090	-32.38
245	122.0000	122.0000	-0.090	-32.35
246	122.5000	122.5000	-0.090	-32.32
247	123.0000	123.0000	-0.090	-32.29
248	123.5000	123.5000	-0.090	-32.23
249	124.0000	124.0000	-0.090	-32.41
250	124.5000	124.5000	-0.090	-33.51
251	125.0000	125.0000	-0.090	-34.39
252	125.5000	125.5000	-0.090	-34.70
253	126.0000	126.0000	-0.090	-34.61
254	126.5000	126.5000	-0.090	-34.39
255	127.0000	127.0000	-0.090	-34.24
256	127.5000	127.5000	-0.090	-34.21
257	128.0000	128.0000	-0.090	-34.15
258	128.5000	128.5000	-0.090	-34.03
259	129.0000	129.0000	-0.090	-34.03
260	129.5000	129.5000	-0.090	-34.03
261	130.0000	130.0000	-0.090	-33.97
262	130.5000	130.5000	-0.090	-33.91
263	131.0000	131.0000	-0.090	-33.94
264	131.5000	131.5000	-0.090	-33.94
265	132.0000	132.0000	-0.090	-34.00
266	132.5000	132.5000	-0.090	-33.94
267	133.0000	133.0000	-0.090	-33.78
268	133.5000	133.5000	-0.090	-33.66
269	134.0000	134.0000	-0.090	-33.66
270	134.5000	134.5000	-0.090	-33.63
271	135.0000	135.0000	-0.090	-33.66
272	135.5000	135.5000	-0.090	-33.69
273	136.0000	136.0000	-0.090	-33.72
274	136.5000	136.5000	-0.090	-33.78
275	137.0000	137.0000	-0.090	-33.78
276	137.5000	137.5000	-0.090	-33.66
277	138.0000	138.0000	-0.090	-33.60
278	138.5000	138.5000	-0.090	-33.54
279	139.0000	139.0000	-0.090	-33.57
280	139.5000	139.5000	-0.090	-33.51
281	140.0000	140.0000	-0.090	-33.54
282	140.5000	140.5000	-0.090	-33.63
283	141.0000	141.0000	-0.090	-33.60
284	141.5000	141.5000	-0.090	-33.54
285	142.0000	142.0000	-0.090	-33.45
286	142.5000	142.5000	-0.090	-33.42
287	143.0000	143.0000	-0.090	-33.51
288	143.5000	143.5000	-0.090	-33.57
289	144.0000	144.0000	-0.090	-33.63
290	144.5000	144.5000	-0.090	-33.69
291	145.0000	145.0000	-0.090	-33.63
292	145.5000	145.5000	-0.090	-33.51
293	146.0000	146.0000	-0.090	-33.39
294	146.5000	146.5000	-0.090	-33.33
295	147.0000	147.0000	-0.090	-33.20
296	147.5000	147.5000	-0.090	-33.20
297	148.0000	148.0000	-0.090	-33.20
298	148.5000	148.5000	-0.090	-33.11
299	149.0000	149.0000	-0.090	-33.08
300	149.5000	149.5000	-0.090	-33.14
301	150.0000	150.0000	-0.090	-33.27
302	150.5000	150.5000	-0.176	-35.62
303	151.0000	151.0000	-0.180	-59.14
304	151.5000	151.5000	-0.180	-77.06
305	152.0000	152.0000	-0.180	-84.38
306	152.5000	152.5000	-0.180	-85.02
307	153.0000	153.0000	-0.180	-83.22
308	153.5000	153.5000	-0.180	-81.42
309	154.0000	154.0000	-0.180	-80.23
310	154.5000	154.5000	-0.180	-79.50
311	155.0000	155.0000	-0.180	-79.01
312	155.5000	155.5000	-0.180	-78.52
313	156.0000	156.0000	-0.180	-78.01
314	156.5000	156.5000	-0.180	-77.46
315	157.0000	157.0000	-0.180	-76.97
316	157.5000	157.5000	-0.180	-76.48
317	158.0000	158.0000	-0.180	-76.02
318	158.5000	158.5000	-0.180	-75.56
319	159.0000	159.0000	-0.180	-75.08
320	159.5000	159.5000	-0.180	-74.59
321	160.0000	160.0000	-0.180	-74.07
322	160.5000	160.5000	-0.180	-73.37
323	161.0000	161.0000	-0.180	-72.63
324	161.5000	161.5000	-0.180	-72.02
325	162.0000	162.0000	-0.180	-71.50
326	162.5000	162.5000	-0.180	-71.11
327	163.0000	163.0000	-0.180	-70.74
328	163.5000	163.5000	-0.180	-70.28
329	164.0000	164.0000	-0.180	-69.80
330	164.5000	164.5000	-0.180	-69.43
331	165.0000	165.0000	-0.180	-69.09
332	165.5000	165.5000	-0.180	-68.82
333	166.0000	166.0000	-0.180	-68.54
334	166.5000	166.5000	-0.180	-68.33
335	167.0000	167.0000	-0.180	-68.00
336	167.5000	167.5000	-0.180	-67.78
337	168.0000	168.0000	-0.180	-67.60
338	168.5000	168.5000	-0.180	-67.35
339	169.0000	169.0000	-0.180	-67.14
340	169.5000	169.5000	-0.180	-67.05
341	170.0000	170.0000	-0.180	-66.87
342	170.5000	170.5000	-0.180	-66.62
343	171.0000	171.0000	-0.180	-66.41
344	171.5000	171.5000	-0.180	-66.29
345	172.0000	172.0000	-0.180	-66.13
346	172.5000	172.5000	-0.180	-65.86
347	173.0000	173.0000	-0.180	-65.71
348	173.5000	173.5000	-0.180	-65.61
349	174.0000	174.0000	-0.180	-65.46
350	174.5000	174.5000	-0.180	-65.31
351	175.0000	175.0000	-0.180	-65.16
352	175.5000	175.5000	-0.180	-65.00
353	176.0000	176.0000	-0.180	-64.88
354	176.5000	176.5000	-0.180	-64.73
355	177.0000	177.0000	-0.180	-64.58
356	177.5000	177.5000	-0.180	-64.42
357	178.0000	178.0000	-0.180	-64.21
358	178.5000	178.5000	-0.180	-64.03
359	179.0000	179.0000	-0.180	-63.94
360	179.5000	179.5000	-0.180	-63.94
361	180.0000	180.0000	-0.180	-63.94
362	180.5000	180.5000	-0.180	-63.97
363	181.0000	181.0000	-0.180	-63.94
364	181.5000	181.5000	-0.180	-63.72
365	182.0000	182.0000	-0.180	-63.57
366	182.5000	182.5000	-0.180	-63.51
367	183.0000	183.0000	-0.180	-63.48
368	183.5000	183.5000	-0.180	-63.33
369	184.0000	184.0000	-0.180	-63.14
370	184.5000	184.5000	-0.180	-63.02
371	185.0000	185.0000	-0.180	-62.99
372	185.5000	185.5000	-0.180	-62.84
373	186.0000	186.0000	-0.180	-62.59
374	186.5000	186.5000	-0.180	-62.38
375	187.0000	187.0000	-0.180	-62.23
376	187.5000	187.5000	-0.180	-62.14
377	188.0000	188.0000	-0.180	-62.11
378	188.5000	188.5000	-0.180	-62.11
379	189.0000	189.0000	-0.180	-61.89
380	189.5000	189.5000	-0.180	-61.80
381	190.0000	190.0000	-0.180	-61.77
382	190.5000	190.5000	-0.180	-61.77
383	191.0000	191.0000	-0.180	-61.71
384	191.5000	191.5000	-0.180	-61.68
385	192.0000	192.0000	-0.180	-61.59
386	192.5000	192.5000	-0.180	-61.49
387	193.0000	193.0000	-0.180	-61.46
388	193.5000	193.5000	-0.180	-61.31
389	194.0000	194.0000	-0.180	-61.16
390	194.5000	194.5000	-0.180	-61.07
391	195.0000	195.0000	-0.180	-61.01
392	195.5000	195.5000	-0.180	-61.01
393	196.0000	196.0000	-0.180	-60.98
394	196.5000	196.5000	-0.180	-60.85
395	197.0000	197.0000	-0.180	-60.82
396	197.5000	197.5000	-0.180	-60.73
397	198.0000	198.0000	-0.180	-60.67
398	198.5000	198.5000	-0.180	-60.61
399	199.0000	199.0000	-0.180	-60.61
400	199.5000	199.5000	-0.180	-60.49
401	200.0000	200.0000	-0.180	-60.40
402	200.5000	200.5000	-0.180	-60.40
403	201.0000	201.0000	-0.180	-60.40
404	201.5000	201.5000	-0.180	-60.27
405	202.0000	202.0000	-0.180	-60.15
406	202.5000	202.5000	-0.180	-60.18
407	203.0000	203.0000	-0.180	-60.12
408	203.5000	203.5000	-0.180	-59.94
409	204.0000	204.0000	-0.180	-59.76
410	204.5000	204.5000	-0.180	-59.76
411	205.0000	205.0000	-0.180	-59.69
412	205.5000	205.5000	-0.180	-59.57
413	206.0000	206.0000	-0.180	-59.51
414	206.5000	206.5000	-0.180	-59.51
415	207.0000	207.0000	-0.180	-59.48
416	207.5000	207.5000	-0.180	-59.42
417	208.0000	208.0000	-0.180	-59.39
418	208.5000	208.5000	-0.180	-59.33
419	209.0000	209.0000	-0.180	-59.36
420	209.5000	209.5000	-0.180	-59.33
421	210.0000	210.0000	-0.180	-59.30
422	210.5000	210.5000	-0.180	-59.27
423	211.0000	211.0000	-0.180	-59.18
424	211.5000	211.5000	-0.180	-59.08
425	212.0000	212.0000	-0.180	-58.99
426	212.5000	212.5000	-0.180	-59.02
427	213.0000	213.0000	-0.180	-59.18
428	213.5000	213.5000	-0.180	-59.14
429	214.0000	214.0000	-0.180	-59.05
430	214.5000	214.5000	-0.180	-58.99
431	215.0000	215.0000	-0.180	-58.99
432	215.5000	215.5000	-0.180	-58.99
433	216.0000	216.0000	-0.180	-58.87
434	216.5000	216.5000	-0.180	-58.81
435	217.0000	217.0000	-0.180	-58.96
436	217.5000	217.5000	-0.180	-58.93
437	218.0000	218.0000	-0.180	-58.81
438	218.5000	218.5000	-0.180	-58.72
439	219.0000	219.0000	-0.180	-58.81
440	219.5000	219.5000	-0.180	-58.75
441	220.0000	220.0000	-0.180	-58.60
442	220.5000	220.5000	-0.180	-58.44
443	221.0000	221.0000	-0.180	-58.41
444	221.5000	221.5000	-0.180	-58.50
445	222.0000	222.0000	-0.180	-58.53
446	222.5000	222.5000	-0.180	-58.47
447	223.0000	223.0000	-0.180	-58.35
448	223.5000	223.5000	-0.180	-58.38
449	224.0000	224.0000	-0.180	-58.35
450	224.5000	224.5000	-0.180	-58.26
451	225.0000	225.0000	-0.180	-58.17
452	225.5000	225.5000	-0.180	-58.23
453	226.0000	226.0000	-0.180	-58.23
454	226.5000	226.5000	-0.180	-58.17
455	227.0000	227.0000	-0.180	-58.11
456	227.5000	227.5000	-0.180	-58.02
457	228.0000	228.0000	-0.180	-57.99
458	228.5000	228.5000	-0.180	-57.99
459	229.0000	229.0000	-0.180	-58.05
460	229.5000	229.5000	-0.180	-58.02
461	230.0000	230.0000	-0.180	-57.89
462	230.5000	230.5000	-0.180	-57.77
463	231.0000	231.0000	-0.180	-57.65
464	231.5000	231.5000	-0.180	-57.74
465	232.0000	232.0000	-0.180	-57.74
466	232.5000	232.5000	-0.180	-57.80
467	233.0000	233.0000	-0.180	-57.99
468	233.5000	233.5000	-0.180	-58.14
469	234.0000	234.0000	-0.180	-58.14
470	234.5000	234.5000	-0.180	-58.08
471	235.0000	235.0000	-0.180	-57.89
472	235.5000	235.5000	-0.180	-57.86
473	236.0000	236.0000	-0.180	-57.80
474	236.5000	236.5000	-0.180	-57.65
475	237.0000	237.0000	-0.180	-57.56
476	237.5000	237.5000	-0.180	-57.56
477	238.0000	238.0000	-0.180	-57.99
478	238.5000	238.5000	-0.180	-58.63
479	239.0000	239.0000	-0.180	-58.90
480	239.5000	239.5000	-0.180	-58.96
481	240.0000	240.0000	-0.180	-58.87
482	240.5000	240.5000	-0.180	-58.75
483	241.0000	241.0000	-0.180	-58.60
484	241.5000	241.5000	-0.180	-58.44
485	242.0000	242.0000	-0.180	-58.41
486	242.5000	242.5000	-0.180	-58.44
487	243.0000	243.0000	-0.180	-58.60
488	243.5000	243.5000	-0.180	-58.47
489	244.0000	244.0000	-0.180	-58.32
490	244.5000	244.5000	-0.180	-58.17
491	245.0000	245.0000	-0.180	-58.02
492	245.5000	245.5000	-0.180	-57.86
493	246.0000	246.0000	-0.180	-57.74
494	246.5000	246.5000	-0.180	-57.86
495	247.0000	247.0000	-0.180	-57.74
496	247.5000	247.5000	-0.180	-57.53
497	248.0000	248.0000	-0.180	-57.37
498	248.5000	248.5000	-0.180	-57.50
499	249.0000	249.0000	-0.180	-57.47
500	249.5000	249.5000	-0.180	-57.44
501	250.0000	250.0000	-0.180	-57.47
502	250.5000	250.5000	-0.180	-57.59
503	251.0000	251.0000	-0.180	-57.65
504	251.5000	251.5000	-0.180	-57.80
505	252.0000	252.0000	-0.180	-57.83
506	252.5000	252.5000	-0.180	-57.71
507	253.0000	253.0000	-0.180	-57.59
508	253.5000	253.5000	-0.180	-57.56
509	254.0000	254.0000	-0.180	-57.37
510	254.5000	254.5000	-0.180	-57.37
511	255.0000	255.0000	-0.180	-57.44
512	255.5000	255.5000	-0.180	-57.47
513	256.0000	256.0000	-0.180	-57.37
514	256.5000	256.5000	-0.180	-57.28
515	257.0000	257.0000	-0.180	-57.10
516	257.5000	257.5000	-0.180	-57.13
517	258.0000	258.0000	-0.180	-57.28
518	258.5000	258.5000	-0.180	-57.28
519	259.0000	259.0000	-0.180	-57.16
520	259.5000	259.5000	-0.180	-57.07
521	260.0000	260.0000	-0.180	-56.98
522	260.5000	260.5000	-0.180	-56.95
523	261.0000	261.0000	-0.180	-56.98
524	261.5000	261.5000	-0.180	-56.89
525	262.0000	262.0000	-0.180	-56.76
526	262.5000	262.5000	-0.180	-56.73
527	263.0000	263.0000	-0.180	-56.89
528	263.5000	263.5000	-0.180	-56.95
529	264.0000	264.0000	-0.180	-56.95
530	264.5000	264.5000	-0.271	-84.63
531	265.0000	265.0000	-0.270	-146.92
532	265.5000	265.5000	-0.270	-174.26
533	266.0000	266.0000	-0.270	-172.73
534	266.5000	266.5000	-0.270	-160.41
535	267.0000	267.0000	-0.270	-148.26
536	267.5000	267.5000	-0.270	-139.62
537	268.0000	268.0000	-0.270	-133.95
538	268.5000	268.5000	-0.270	-130.10
539	269.0000	269.0000	-0.270	-127.05
540	269.5000	269.5000	-0.270	-124.39
541	270.0000	270.0000	-0.270	-121.98
542	270.5000	270.5000	-0.270	-119.79
543	271.0000	271.0000	-0.270	-117.74
544	271.5000	271.5000	-0.270	-116.03
545	272.0000	272.0000	-0.270	-114.54
546	272.5000	272.5000	-0.270	-113.10
547	273.0000	273.0000	-0.270	-111.67
548	273.5000	273.5000	-0.270	-110.39
549	274.0000	274.0000	-0.270	-109.16
550	274.5000	274.5000	-0.270	-108.07
551	275.0000	275.0000	-0.270	-107.12
552	275.5000	275.5000	-0.270	-106.17
553	276.0000	276.0000	-0.270	-105.17
554	276.5000	276.5000	-0.270	-104.16
555	277.0000	277.0000	-0.270	-103.24
556	277.5000	277.5000	-0.270	-102.51
557	278.0000	278.0000	-0.270	-101.87
558	278.5000	278.5000	-0.270	-101.35
559	279.0000	279.0000	-0.270	-100.71
560	279.5000	279.5000	-0.270	-99.98
561	280.0000	280.0000	-0.270	-99.31
562	280.5000	280.5000	-0.270	-98.70
563	281.0000	281.0000	-0.270	-98.12
564	281.5000	281.5000	-0.270	-97.69
565	282.0000	282.0000	-0.270	-97.32
566	282.5000	282.5000	-0.270	-96.84
567	283.0000	283.0000	-0.270	-96.32
568	283.5000	283.5000	-0.270	-95.83
569	284.0000	284.0000	-0.270	-95.37
570	284.5000	284.5000	-0.270	-94.97
571	285.0000	285.0000	-0.270	-94.55
572	285.5000	285.5000	-0.270	-94.21
573	286.0000	286.0000	-0.270	-93.81
574	286.5000	286.5000	-0.270	-93.42
575	287.0000	287.0000	-0.270	-92.99
576	287.5000	287.5000	-0.270	-92.72
577	288.0000	288.0000	-0.270	-92.41
578	288.5000	288.5000	-0.270	-92.17
579	289.0000	289.0000	-0.270	-91.80
580	289.5000	289.5000	-0.270	-91.37
581	290.0000	290.0000	-0.270	-91.04
582	290.5000	290.5000	-0.270	-90.73
583	291.0000	291.0000	-0.270	-90.64
584	291.5000	291.5000	-0.270	-90.58
585	292.0000	292.0000	-0.270	-90.24
586	292.5000	292.5000	-0.270	-89.82
587	293.0000	293.0000	-0.270	-89.57
588	293.5000	293.5000	-0.270	-89.33
589	294.0000	294.0000	-0.270	-89.11
590	294.5000	294.5000	-0.270	-88.90
591	295.0000	295.0000	-0.270	-88.84
592	295.5000	295.5000	-0.270	-88.66
593	296.0000	296.0000	-0.270	-88.35
594	296.5000	296.5000	-0.270	-88.14
595	297.0000	297.0000	-0.270	-87.92
596	297.5000	297.5000	-0.270	-87.77
597	298.0000	298.0000	-0.270	-87.68
598	298.5000	298.5000	-0.270	-87.44
599	299.0000	299.0000	-0.270	-87.19
600	299.5000	299.5000	-0.270	-86.98
601	300.0000	300.0000	-0.270	-86.89
602	300.5000	300.5000	-0.270	-86.79
603	301.0000	301.0000	-0.270	-86.64
604	301.5000	301.5000	-0.270	-86.49
605	302.0000	302.0000	-0.270	-86.40
606	302.5000	302.5000	-0.270	-86.31
607	303.0000	303.0000	-0.270	-86.15
608	303.5000	303.5000	-0.270	-85.91
609	304.0000	304.0000	-0.270	-85.67
610	304.5000	304.5000	-0.270	-85.48
611	305.0000	305.0000	-0.270	-85.45
612	305.5000	305.5000	-0.270	-85.42
613	306.0000	306.0000	-0.270	-85.36
614	306.5000	306.5000	-0.270	-85.27
615	307.0000	307.0000	-0.270	-85.12
616	307.5000	307.5000	-0.270	-84.78
617	308.0000	308.0000	-0.270	-84.48
618	308.5000	308.5000	-0.270	-84.41
619	309.0000	309.0000	-0.270	-84.41
620	309.5000	309.5000	-0.270	-84.41
621	310.0000	310.0000	-0.270	-84.35
622	310.5000	310.5000	-0.270	-84.23
623	311.0000	311.0000	-0.270	-84.05
624	311.5000	311.5000	-0.270	-83.90
625	312.0000	312.0000	-0.270	-83.80
626	312.5000	312.5000	-0.270	-83.68
627	313.0000	313.0000	-0.270	-83.59
628	313.5000	313.5000	-0.270	-83.47
629	314.0000	314.0000	-0.270	-83.38
630	314.5000	314.5000	-0.270	-83.29
631	315.0000	315.0000	-0.270	-83.16
632	315.5000	315.5000	-0.270	-83.10
633	316.0000	316.0000	-0.270	-82.95
634	316.5000	316.5000	-0.270	-82.92
635	317.0000	317.0000	-0.270	-82.92
636	317.5000	317.5000	-0.270	-82.86
637	318.0000	318.0000	-0.270	-82.83
638	318.5000	318.5000	-0.270	-82.77
639	319.0000	319.0000	-0.270	-82.74
640	319.5000	319.5000	-0.270	-82.58
641	320.0000	320.0000	-0.270	-82.43
642	320.5000	320.5000	-0.270	-82.31
643	321.0000	321.0000	-0.270	-82.25
644	321.5000	321.5000	-0.270	-82.25
645	322.0000	322.0000	-0.270	-82.34
646	322.5000	322.5000	-0.270	-82.22
647	323.0000	323.0000	-0.270	-82.19
648	323.5000	323.5000	-0.270	-82.19
649	324.0000	324.0000	-0.270	-82.19
650	324.5000	324.5000	-0.270	-82.13
651	325.0000	325.0000	-0.270	-81.94
652	325.5000	325.5000	-0.270	-81.70
653	326.0000	326.0000	-0.270	-81.58
654	326.5000	326.5000	-0.270	-81.48
655	327.0000	327.0000	-0.270	-81.51
656	327.5000	327.5000	-0.270	-81.51
657	328.0000	328.0000	-0.270	-81.61
658	328.5000	328.5000	-0.270	-81.58
659	329.0000	329.0000	-0.270	-81.42
660	329.5000	329.5000	-0.270	-81.33
661	330.0000	330.0000	-0.270	-81.24
662	330.5000	330.5000	-0.270	-81.12
663	331.0000	331.0000	-0.270	-80.97
664	331.5000	331.5000	-0.270	-81.00
665	332.0000	332.0000	-0.270	-80.97
666	332.5000	332.5000	-0.270	-81.00
667	333.0000	333.0000	-0.270	-81.03
668	333.5000	333.5000	-0.270	-81.00
669	334.0000	334.0000	-0.270	-80.87
670	334.5000	334.5000	-0.270	-80.81
671	335.0000	335.0000	-0.270	-80.66
672	335.5000	335.5000	-0.270	-80.54
673	336.0000	336.0000	-0.270	-80.48
674	336.5000	336.5000	-0.270	-80.51
675	337.0000	337.0000	-0.270	-80.54
676	337.5000	337.5000	-0.270	-80.60
677	338.0000	338.0000	-0.270	-80.57
678	338.5000	338.5000	-0.270	-80.54
679	339.0000	339.0000	-0.270	-80.51
680	339.5000	339.5000	-0.270	-80.48
681	340.0000	340.0000	-0.270	-80.26
682	340.5000	340.5000	-0.270	-80.14
683	341.0000	341.0000	-0.270	-80.26
684	341.5000	341.5000	-0.270	-80.36
685	342.0000	342.0000	-0.270	-80.23
686	342.5000	342.5000	-0.270	-80.11
687	343.0000	343.0000	-0.270	-79.96
688	343.5000	343.5000	-0.270	-79.84
689	344.0000	344.0000	-0.270	-79.81
690	344.5000	344.5000	-0.270	-79.74
691	345.0000	345.0000	-0.270	-79.62
692	345.5000	345.5000	-0.270	-79.59
693	346.0000	346.0000	-0.270	-79.59
694	346.5000	346.5000	-0.270	-79.53
695	347.0000	347.0000	-0.270	-79.41
696	347.5000	347.5000	-0.270	-79.32
697	348.0000	348.0000	-0.270	-79.29
698	348.5000	348.5000	-0.270	-79.26
699	349.0000	349.0000	-0.270	-79.29
700	349.5000	349.5000	-0.270	-79.32
701	350.0000	350.0000	-0.270	-79.23
702	350.5000	350.5000	-0.270	-79.13
703	351.0000	351.0000	-0.270	-79.10
704	351.5000	351.5000	-0.270	-79.13
705	352.0000	352.0000	-0.270	-79.81
706	352.5000	352.5000	-0.270	-80.23
707	353.0000	353.0000	-0.270	-80.23
708	353.5000	353.5000	-0.270	-80.11
709	354.0000	354.0000	-0.270	-79.93
710	354.5000	354.5000	-0.270	-79.74
711	355.0000	355.0000	-0.270	-79.68
712	355.5000	355.5000	-0.270	-79.65
713	356.0000	356.0000	-0.270	-79.53
714	356.5000	356.5000	-0.270	-79.47
715	357.0000	357.0000	-0.270	-79.38
716	357.5000	357.5000	-0.270	-79.23
717	358.0000	358.0000	-0.270	-79.17
718	358.5000	358.5000	-0.270	-79.17
719	359.0000	359.0000	-0.270	-79.01
720	359.5000	359.5000	-0.270	-78.92
721	360.0000	360.0000	-0.270	-78.95
722	360.5000	360.5000	-0.270	-78.92
723	361.0000	361.0000	-0.270	-78.80
724	361.5000	361.5000	-0.270	-78.74
725	362.0000	362.0000	-0.270	-78.77
726	362.5000	362.5000	-0.270	-78.80
727	363.0000	363.0000	-0.270	-78.80
728	363.5000	363.5000	-0.270	-78.71
729	364.0000	364.0000	-0.270	-78.62
730	364.5000	364.5000	-0.270	-78.59
731	365.0000	365.0000	-0.270	-78.46
732	365.5000	365.5000	-0.270	-78.34
733	366.0000	366.0000	-0.270	-78.37
734	366.5000	366.5000	-0.270	-78.43
735	367.0000	367.0000	-0.270	-78.43
736	367.5000	367.5000	-0.270	-78.31
737	368.0000	368.0000	-0.270	-78.25
738	368.5000	368.5000	-0.270	-78.31
739	369.0000	369.0000	-0.270	-78.34
740	369.5000	369.5000	-0.270	-78.28
741	370.0000	370.0000	-0.270	-78.25
742	370.5000	370.5000	-0.270	-78.22
743	371.0000	371.0000	-0.270	-78.22
744	371.5000	371.5000	-0.270	-78.22
745	372.0000	372.0000	-0.270	-78.25
746	372.5000	372.5000	-0.270	-78.19
747	373.0000	373.0000	-0.270	-78.19
748	373.5000	373.5000	-0.270	-78.19
749	374.0000	374.0000	-0.270	-78.07
750	374.5000	374.5000	-0.270	-77.88
751	375.0000	375.0000	-0.270	-77.73
752	375.5000	375.5000	-0.270	-77.73
753	376.0000	376.0000	-0.270	-77.88
754	376.5000	376.5000	-0.270	-77.97
755	377.0000	377.0000	-0.270	-78.04
756	377.5000	377.5000	-0.270	-78.01
757	378.0000	378.0000	-0.298	-79.23
758	378.5000	378.5000	-0.362	-214.06
759	379.0000	379.0000	-0.360	-347.45
760	379.5000	379.5000	-0.360	-387.34
761	380.0000	380.0000	-0.360	-370.43
762	380.5000	380.5000	-0.360	-337.84
763	381.0000	381.0000	-0.360	-309.92
764	381.5000	381.5000	-0.360	-290.75
765	382.0000	382.0000	-0.360	-278.15
766	382.5000	382.5000	-0.360	-269.17
767	383.0000	383.0000	-0.360	-261.67
768	383.5000	383.5000	-0.360	-254.95
769	384.0000	384.0000	-0.360	-248.60
770	384.5000	384.5000	-0.360	-242.90
771	385.0000	385.0000	-0.360	-237.86
772	385.5000	385.5000	-0.360	-233.28
773	386.0000	386.0000	-0.360	-229.10
774	386.5000	386.5000	-0.360	-225.20
775	387.0000	387.0000	-0.360	-221.53
776	387.5000	387.5000	-0.360	-218.02
777	388.0000	388.0000	-0.360	-214.79
778	388.5000	388.5000	-0.360	-211.77
779	389.0000	389.0000	-0.360	-208.96
780	389.5000	389.5000	-0.360	-206.31
781	390.0000	390.0000	-0.360	-203.86
782	390.5000	390.5000	-0.360	-201.67
783	391.0000	391.0000	-0.360	-199.41
784	391.5000	391.5000	-0.360	-197.27
785	392.0000	392.0000	-0.360	-195.26
786	392.5000	392.5000	-0.360	-193.15
787	393.0000	393.0000	-0.360	-191.32
788	393.5000	393.5000	-0.360	-189.67
789	394.0000	394.0000	-0.360	-188.06
790	394.5000	394.5000	-0.360	-186.38
791	395.0000	395.0000	-0.360	-184.85
792	395.5000	395.5000	-0.360	-183.32
793	396.0000	396.0000	-0.360	-181.77
794	396.5000	396.5000	-0.360	-180.33
795	397.0000	397.0000	-0.360	-179.02
796	397.5000	397.5000	-0.360	-177.92
797	398.0000	398.0000	-0.360	-176.89
798	398.5000	398.5000	-0.360	-175.73
799	399.0000	399.0000	-0.360	-174.66
800	399.5000	399.5000	-0.360	-173.44
801	400.0000	400.0000	-0.360	-172.06
802	400.5000	400.5000	-0.360	-170.87
803	401.0000	401.0000	-0.360	-169.84
804	401.5000	401.5000	-0.360	-168.92
805	402.0000	402.0000	-0.360	-167.97
806	402.5000	402.5000	-0.360	-166.88
807	403.0000	403.0000	-0.360	-166.14
808	403.5000	403.5000	-0.360	-165.53
809	404.0000	404.0000	-0.360	-164.56
810	404.5000	404.5000	-0.360	-163.61
811	405.0000	405.0000	-0.360	-162.72
812	405.5000	405.5000	-0.360	-162.05
813	406.0000	406.0000	-0.360	-161.32
814	406.5000	406.5000	-0.360	-160.62
815	407.0000	407.0000	-0.360	-159.86
816	407.5000	407.5000	-0.360	-159.18
817	408.0000	408.0000	-0.360	-158.54
818	408.5000	408.5000	-0.360	-157.72
819	409.0000	409.0000	-0.360	-156.87
820	409.5000	409.5000	-0.360	-156.19
821	410.0000	410.0000	-0.360	-155.49
822	410.5000	410.5000	-0.360	-154.85
823	411.0000	411.0000	-0.360	-154.18
824	411.5000	411.5000	-0.360	-153.66
825	412.0000	412.0000	-0.360	-153.02
826	412.5000	412.5000	-0.360	-152.38
827	413.0000	413.0000	-0.360	-151.83
828	413.5000	413.5000	-0.360	-151.34
829	414.0000	414.0000	-0.360	-150.79
830	414.5000	414.5000	-0.360	-150.30
831	415.0000	415.0000	-0.360	-149.94
832	415.5000	415.5000	-0.360	-149.42
833	416.0000	416.0000	-0.360	-148.78
834	416.5000	416.5000	-0.360	-148.26
835	417.0000	417.0000	-0.360	-147.74
836	417.5000	417.5000	-0.360	-147.28
837	418.0000	418.0000	-0.360	-146.82
838	418.5000	418.5000	-0.360	-146.43
839	419.0000	419.0000	-0.360	-146.03
840	419.5000	419.5000	-0.360	-145.54
841	420.0000	420.0000	-0.360	-144.99
842	420.5000	420.5000	-0.360	-144.66
843	421.0000	421.0000	-0.360	-144.44
844	421.5000	421.5000	-0.360	-144.14
845	422.0000	422.0000	-0.360	-143.68
846	422.5000	422.5000	-0.360	-143.28
847	423.0000	423.0000	-0.360	-142.74
848	423.5000	423.5000	-0.360	-142.03
849	424.0000	424.0000	-0.360	-141.58
850	424.5000	424.5000	-0.360	-141.36
851	425.0000	425.0000	-0.360	-141.18
852	425.5000	425.5000	-0.360	-140.93
853	426.0000	426.0000	-0.360	-140.48
854	426.5000	426.5000	-0.360	-140.02
855	427.0000	427.0000	-0.360	-139.59
856	427.5000	427.5000	-0.360	-139.35
857	428.0000	428.0000	-0.360	-139.29
858	428.5000	428.5000	-0.360	-139.01
859	429.0000	429.0000	-0.360	-138.49
860	429.5000	429.5000	-0.360	-138.04
861	430.0000	430.0000	-0.360	-137.79
862	430.5000	430.5000	-0.360	-137.52
863	431.0000	431.0000	-0.360	-137.21
864	431.5000	431.5000	-0.360	-136.88
865	432.0000	432.0000	-0.360	-136.54
866	432.5000	432.5000	-0.360	-136.20
867	433.0000	433.0000	-0.360	-135.78
868	433.5000	433.5000	-0.360	-135.41
869	434.0000	434.0000	-0.360	-135.11
870	434.5000	434.5000	-0.360	-134.86
871	435.0000	435.0000	-0.360	-134.59
872	435.5000	435.5000	-0.360	-134.28
873	436.0000	436.0000	-0.360	-134.04
874	436.5000	436.5000	-0.360	-133.82
875	437.0000	437.0000	-0.360	-133.61
876	437.5000	437.5000	-0.360	-133.30
877	438.0000	438.0000	-0.360	-133.18
878	438.5000	438.5000	-0.360	-132.97
879	439.0000	439.0000	-0.360	-132.66
880	439.5000	439.5000	-0.360	-132.39
881	440.0000	440.0000	-0.360	-132.08
882	440.5000	440.5000	-0.360	-131.81
883	441.0000	441.0000	-0.360	-131.60
884	441.5000	441.5000	-0.360	-131.41
885	442.0000	442.0000	-0.360	-131.14
886	442.5000	442.5000	-0.360	-131.05
887	443.0000	443.0000	-0.360	-130.83
888	443.5000	443.5000	-0.360	-130.47
889	444.0000	444.0000	-0.360	-130.16
890	444.5000	444.5000	-0.360	-129.98
891	445.0000	445.0000	-0.360	-129.70
892	445.5000	445.5000	-0.360	-129.46
893	446.0000	446.0000	-0.360	-129.40
894	446.5000	446.5000	-0.360	-129.34
895	447.0000	447.0000	-0.360	-129.06
896	447.5000	447.5000	-0.360	-128.70
897	448.0000	448.0000	-0.360	-128.39
898	448.5000	448.5000	-0.360	-128.24
899	449.0000	449.0000	-0.360	-128.21
900	449.5000	449.5000	-0.360	-127.99
901	450.0000	450.0000	-0.360	-127.69
902	450.5000	450.5000	-0.360	-127.35
903	451.0000	451.0000	-0.360	-127.11
904	451.5000	451.5000	-0.360	-127.11
905	452.0000	452.0000	-0.360	-126.87
906	452.5000	452.5000	-0.360	-126.71
907	453.0000	453.0000	-0.360	-126.65
908	453.5000	453.5000	-0.360	-126.53
909	454.0000	454.0000	-0.360	-126.38
910	454.5000	454.5000	-0.360	-126.13
911	455.0000	455.0000	-0.360	-125.77
912	455.5000	455.5000	-0.360	-125.61
913	456.0000	456.0000	-0.360	-125.52
914	456.5000	456.5000	-0.360	-125.43
915	457.0000	457.0000	-0.360	-125.25
916	457.5000	457.5000	-0.360	-125.00
917	458.0000	458.0000	-0.360	-124.70
918	458.5000	458.5000	-0.360	-124.55
919	459.0000	459.0000	-0.360	-124.42
920	459.5000	459.5000	-0.360	-124.18
921	460.0000	460.0000	-0.360	-123.97
922	460.5000	460.5000	-0.360	-123.84
923	461.0000	461.0000	-0.360	-123.75
924	461.5000	461.5000	-0.360	-123.51
925	462.0000	462.0000	-0.360	-123.45
926	462.5000	462.5000	-0.360	-123.45
927	463.0000	463.0000	-0.360	-123.29
928	463.5000	463.5000	-0.360	-123.11
929	464.0000	464.0000	-0.360	-122.87
930	464.5000	464.5000	-0.360	-122.81
931	465.0000	465.0000	-0.360	-122.68
932	465.5000	465.5000	-0.360	-123.26
933	466.0000	466.0000	-0.360	-124.64
934	466.5000	466.5000	-0.360	-125.10
935	467.0000	467.0000	-0.360	-124.73
936	467.5000	467.5000	-0.360	-124.27
937	468.0000	468.0000	-0.360	-123.97
938	468.5000	468.5000	-0.360	-123.63
939	469.0000	469.0000	-0.360	-123.33
940	469.5000	469.5000	-0.360	-123.02
941	470.0000	470.0000	-0.360	-122.84
942	470.5000	470.5000	-0.360	-122.53
943	471.0000	471.0000	-0.360	-122.10
944	471.5000	471.5000	-0.360	-121.77
945	472.0000	472.0000	-0.360	-121.52
946	472.5000	472.5000	-0.360	-121.52
947	473.0000	473.0000	-0.360	-121.40
948	473.5000	473.5000	-0.360	-121.31
949	474.0000	474.0000	-0.360	-121.19
950	474.5000	474.5000	-0.360	-120.82
951	475.0000	475.0000	-0.360	-120.52
952	475.5000	475.5000	-0.360	-120.30
953	476.0000	476.0000	-0.360	-120.21
954	476.5000	476.5000	-0.360	-120.12
955	477.0000	477.0000	-0.360	-120.18
956	477.5000	477.5000	-0.360	-120.09
957	478.0000	478.0000	-0.360	-119.82
958	478.5000	478.5000	-0.360	-119.54
959	479.0000	479.0000	-0.360	-119.36
960	479.5000	479.5000	-0.360	-119.27
961	480.0000	480.0000	-0.360	-119.14
962	480.5000	480.5000	-0.360	-118.99
963	481.0000	481.0000	-0.360	-118.96
964	481.5000	481.5000	-0.360	-118.93
965	482.0000	482.0000	-0.360	-118.75
966	482.5000	482.5000	-0.360	-118.53
967	483.0000	483.0000	-0.360	-118.50
968	483.5000	483.5000	-0.360	-118.35
969	484.0000	484.0000	-0.360	-118.14
970	484.5000	484.5000	-0.360	-117.98
971	485.0000	485.0000	-0.360	-117.80
972	485.5000	485.5000	-0.360	-117.80
973	486.0000	486.0000	-0.360	-117.98
974	486.5000	486.5000	-0.360	-117.95
975	487.0000	487.0000	-0.360	-117.86
976	487.5000	487.5000	-0.360	-117.56
977	488.0000	488.0000	-0.360	-117.37
978	488.5000	488.5000	-0.360	-117.34
979	489.0000	489.0000	-0.360	-117.25
980	489.5000	489.5000	-0.360	-116.98
981	490.0000	490.0000	-0.360	-116.89
982	490.5000	490.5000	-0.360	-116.79
983	491.0000	491.0000	-0.360	-116.76
984	491.5000	491.5000	-0.360	-116.86
985	492.0000	492.0000	-0.360	-116.70
986	492.5000	492.5000	-0.360	-116.46
987	493.0000	493.0000	-0.360	-116.31
988	493.5000	493.5000	-0.360	-116.21
989	494.0000	494.0000	-0.360	-116.12
990	494.5000	494.5000	-0.360	-115.97
991	495.0000	495.0000	-0.360	-115.73
992	495.5000	495.5000	-0.360	-115.51
993	496.0000	496.0000	-0.360	-115.30
994	496.5000	496.5000	-0.360	-114.99
995	497.0000	497.0000	-0.360	-114.96
996	497.5000	497.5000	-0.360	-115.24
997	498.0000	498.0000	-0.360	-115.36
998	498.5000	498.5000	-0.360	-115.51
999	499.0000	499.0000	-0.360	-115.39
1000	499.5000	499.5000	-0.360	-115.05
1001	500.0000	500.0000	-0.360	-114.90
1002	500.5000	500.5000	-0.360	-114.84
1003	501.0000	501.0000	-0.360	-114.81
1004	501.5000	501.5000	-0.360	-114.72
1005	502.0000	502.0000	-0.360	-114.69
1006	502.5000	502.5000	-0.360	-114.63
1007	503.0000	503.0000	-0.360	-114.57
1008	503.5000	503.5000	-0.360	-114.57
1009	504.0000	504.0000	-0.360	-114.51
1010	504.5000	504.5000	-0.360	-114.41
1011	505.0000	505.0000	-0.360	-114.29
1012	505.5000	505.5000	-0.360	-114.08
1013	506.0000	506.0000	-0.360	-113.74
1014	506.5000	506.5000	-0.360	-113.47
1015	507.0000	507.0000	-0.360	-113.41
1016	507.5000	507.5000	-0.360	-113.35
1017	508.0000	508.0000	-0.360	-113.28
1018	508.5000	508.5000	-0.360	-113.38
1019	509.0000	509.0000	-0.360	-113.32
1020	509.5000	509.5000	-0.360	-113.22
1021	510.0000	510.0000	-0.360	-113.19
1022	510.5000	510.5000	-0.360	-113.01
1023	511.0000	511.0000	-0.360	-112.77
1024	511.5000	511.5000	-0.360	-112.55
1025	512.0000	512.0000	-0.360	-112.43
1026	512.5000	512.5000	-0.360	-112.43
1027	513.0000	513.0000	-0.360	-112.43
1028	513.5000	513.5000	-0.452	-265.54
1029	514.0000	514.0000	-0.223	-530.17
1030	514.5000	514.5000	0.057	-439.65
1031	515.0000	515.0000	0.057	-202.25
