# Supplementary material for: Tissue engineering the human auricle by auricular chondrocyte-mesenchymal stem cell co-implantation
Source: PLoS One. 2018 Oct 24;13(10):e0202356. doi: 10.1371/journal.pone.0202356 (PMC6200177; doi:10.1371/journal.pone.0202356)
Supplement: S6 File — Raw data outputs for confined compression testing. (ZIP) [file pone.0202356.s010.zip › Raw Mechanical Data/HuCo7_M1.TXT]

C:\Documents and Settings\Administrator.ENDURATE-VA4UUF\Desktop\Ben Cohen\HuCo7_M1.TXT
Points	Elapsed Time	Scan Time	Disp	Load1
	Sec	Sec	mm	g
1	0.0000	0.0000	0.025	-1.98
2	0.5000	0.5000	0.025	-2.01
3	1.0000	1.0000	0.025	-2.08
4	1.5000	1.5000	0.025	-2.11
5	2.0000	2.0000	0.025	-2.11
6	2.5000	2.5000	-0.001	-2.44
7	3.0000	3.0000	0.000	-4.97
8	3.5000	3.5000	0.000	-6.84
9	4.0000	4.0000	0.000	-7.39
10	4.5000	4.5000	0.000	-7.20
11	5.0000	5.0000	0.000	-6.84
12	5.5000	5.5000	0.000	-6.53
13	6.0000	6.0000	0.000	-6.32
14	6.5000	6.5000	0.000	-6.13
15	7.0000	7.0000	0.000	-6.01
16	7.5000	7.5000	0.000	-5.92
17	8.0000	8.0000	0.000	-5.86
18	8.5000	8.5000	0.000	-5.77
19	9.0000	9.0000	0.000	-5.68
20	9.5000	9.5000	0.000	-5.62
21	10.0000	10.0000	0.000	-5.58
22	10.5000	10.5000	0.000	-5.58
23	11.0000	11.0000	-0.000	-5.58
24	11.5000	11.5000	-0.000	-5.52
25	12.0000	12.0000	0.000	-5.46
26	12.5000	12.5000	0.000	-5.43
27	13.0000	13.0000	-0.000	-5.37
28	13.5000	13.5000	0.000	-5.34
29	14.0000	14.0000	0.000	-5.28
30	14.5000	14.5000	0.000	-5.25
31	15.0000	15.0000	0.000	-5.22
32	15.5000	15.5000	0.000	-5.19
33	16.0000	16.0000	-0.000	-5.16
34	16.5000	16.5000	-0.000	-5.13
35	17.0000	17.0000	0.000	-5.07
36	17.5000	17.5000	0.000	-5.04
37	18.0000	18.0000	0.000	-5.01
38	18.5000	18.5000	0.000	-5.01
39	19.0000	19.0000	-0.000	-4.97
40	19.5000	19.5000	0.000	-4.94
41	20.0000	20.0000	0.000	-4.91
42	20.5000	20.5000	-0.000	-4.88
43	21.0000	21.0000	-0.000	-4.85
44	21.5000	21.5000	0.000	-4.85
45	22.0000	22.0000	0.000	-4.82
46	22.5000	22.5000	0.000	-4.79
47	23.0000	23.0000	-0.000	-4.73
48	23.5000	23.5000	-0.000	-4.73
49	24.0000	24.0000	-0.000	-4.73
50	24.5000	24.5000	-0.000	-4.70
51	25.0000	25.0000	-0.000	-4.70
52	25.5000	25.5000	-0.000	-4.67
53	26.0000	26.0000	-0.000	-4.67
54	26.5000	26.5000	-0.000	-4.64
55	27.0000	27.0000	-0.000	-4.61
56	27.5000	27.5000	0.000	-4.61
57	28.0000	28.0000	0.000	-4.61
58	28.5000	28.5000	0.000	-4.58
59	29.0000	29.0000	-0.000	-4.55
60	29.5000	29.5000	0.000	-4.52
61	30.0000	30.0000	-0.000	-4.49
62	30.5000	30.5000	-0.000	-4.49
63	31.0000	31.0000	0.000	-4.46
64	31.5000	31.5000	-0.000	-4.46
65	32.0000	32.0000	-0.000	-4.43
66	32.5000	32.5000	-0.000	-4.39
67	33.0000	33.0000	-0.000	-4.36
68	33.5000	33.5000	-0.000	-4.36
69	34.0000	34.0000	0.000	-4.36
70	34.5000	34.5000	-0.000	-4.33
71	35.0000	35.0000	0.000	-4.30
72	35.5000	35.5000	0.000	-4.30
73	36.0000	36.0000	-0.000	-4.33
74	36.5000	36.5000	-0.000	-4.30
75	37.0000	37.0000	-0.100	-6.65
76	37.5000	37.5000	-0.100	-10.62
77	38.0000	38.0000	-0.100	-12.54
78	38.5000	38.5000	-0.100	-12.79
79	39.0000	39.0000	-0.100	-12.27
80	39.5000	39.5000	-0.100	-11.69
81	40.0000	40.0000	-0.100	-11.23
82	40.5000	40.5000	-0.100	-10.96
83	41.0000	41.0000	-0.100	-10.77
84	41.5000	41.5000	-0.100	-10.68
85	42.0000	42.0000	-0.100	-10.53
86	42.5000	42.5000	-0.100	-10.38
87	43.0000	43.0000	-0.100	-10.25
88	43.5000	43.5000	-0.100	-10.19
89	44.0000	44.0000	-0.100	-10.10
90	44.5000	44.5000	-0.100	-10.04
91	45.0000	45.0000	-0.100	-9.95
92	45.5000	45.5000	-0.100	-9.86
93	46.0000	46.0000	-0.100	-9.80
94	46.5000	46.5000	-0.100	-9.70
95	47.0000	47.0000	-0.100	-9.61
96	47.5000	47.5000	-0.100	-9.55
97	48.0000	48.0000	-0.100	-9.49
98	48.5000	48.5000	-0.100	-9.43
99	49.0000	49.0000	-0.100	-9.40
100	49.5000	49.5000	-0.100	-9.34
101	50.0000	50.0000	-0.100	-9.31
102	50.5000	50.5000	-0.100	-9.28
103	51.0000	51.0000	-0.100	-9.22
104	51.5000	51.5000	-0.100	-9.16
105	52.0000	52.0000	-0.100	-9.09
106	52.5000	52.5000	-0.100	-9.03
107	53.0000	53.0000	-0.100	-9.00
108	53.5000	53.5000	-0.100	-8.94
109	54.0000	54.0000	-0.100	-8.94
110	54.5000	54.5000	-0.100	-8.88
111	55.0000	55.0000	-0.100	-8.85
112	55.5000	55.5000	-0.100	-8.82
113	56.0000	56.0000	-0.100	-8.82
114	56.5000	56.5000	-0.100	-8.76
115	57.0000	57.0000	-0.100	-8.76
116	57.5000	57.5000	-0.100	-8.73
117	58.0000	58.0000	-0.100	-8.70
118	58.5000	58.5000	-0.100	-8.67
119	59.0000	59.0000	-0.100	-8.67
120	59.5000	59.5000	-0.100	-8.64
121	60.0000	60.0000	-0.100	-8.61
122	60.5000	60.5000	-0.100	-8.55
123	61.0000	61.0000	-0.100	-8.51
124	61.5000	61.5000	-0.100	-8.51
125	62.0000	62.0000	-0.100	-8.48
126	62.5000	62.5000	-0.100	-8.42
127	63.0000	63.0000	-0.100	-8.42
128	63.5000	63.5000	-0.100	-8.42
129	64.0000	64.0000	-0.100	-8.39
130	64.5000	64.5000	-0.100	-8.36
131	65.0000	65.0000	-0.100	-8.33
132	65.5000	65.5000	-0.100	-8.33
133	66.0000	66.0000	-0.100	-8.30
134	66.5000	66.5000	-0.100	-8.30
135	67.0000	67.0000	-0.100	-8.27
136	67.5000	67.5000	-0.100	-8.21
137	68.0000	68.0000	-0.100	-8.21
138	68.5000	68.5000	-0.100	-8.21
139	69.0000	69.0000	-0.100	-8.15
140	69.5000	69.5000	-0.100	-8.09
141	70.0000	70.0000	-0.100	-8.09
142	70.5000	70.5000	-0.100	-8.12
143	71.0000	71.0000	-0.100	-8.09
144	71.5000	71.5000	-0.100	-8.06
145	72.0000	72.0000	-0.100	-8.06
146	72.5000	72.5000	-0.100	-8.03
147	73.0000	73.0000	-0.100	-8.03
148	73.5000	73.5000	-0.100	-8.03
149	74.0000	74.0000	-0.100	-8.00
150	74.5000	74.5000	-0.100	-7.93
151	75.0000	75.0000	-0.100	-7.93
152	75.5000	75.5000	-0.100	-7.90
153	76.0000	76.0000	-0.100	-7.87
154	76.5000	76.5000	-0.100	-7.84
155	77.0000	77.0000	-0.100	-7.78
156	77.5000	77.5000	-0.100	-7.75
157	78.0000	78.0000	-0.100	-7.75
158	78.5000	78.5000	-0.100	-7.78
159	79.0000	79.0000	-0.100	-7.78
160	79.5000	79.5000	-0.100	-7.72
161	80.0000	80.0000	-0.100	-7.66
162	80.5000	80.5000	-0.100	-7.63
163	81.0000	81.0000	-0.100	-7.63
164	81.5000	81.5000	-0.100	-7.63
165	82.0000	82.0000	-0.100	-7.66
166	82.5000	82.5000	-0.100	-7.63
167	83.0000	83.0000	-0.100	-7.63
168	83.5000	83.5000	-0.100	-7.63
169	84.0000	84.0000	-0.100	-7.63
170	84.5000	84.5000	-0.100	-7.60
171	85.0000	85.0000	-0.100	-7.57
172	85.5000	85.5000	-0.100	-7.54
173	86.0000	86.0000	-0.100	-7.51
174	86.5000	86.5000	-0.100	-7.51
175	87.0000	87.0000	-0.100	-7.54
176	87.5000	87.5000	-0.100	-7.51
177	88.0000	88.0000	-0.100	-7.51
178	88.5000	88.5000	-0.100	-7.48
179	89.0000	89.0000	-0.100	-7.48
180	89.5000	89.5000	-0.100	-7.51
181	90.0000	90.0000	-0.100	-7.48
182	90.5000	90.5000	-0.100	-7.48
183	91.0000	91.0000	-0.100	-7.45
184	91.5000	91.5000	-0.100	-7.48
185	92.0000	92.0000	-0.100	-7.45
186	92.5000	92.5000	-0.100	-7.45
187	93.0000	93.0000	-0.100	-7.45
188	93.5000	93.5000	-0.100	-7.39
189	94.0000	94.0000	-0.100	-7.35
190	94.5000	94.5000	-0.100	-7.35
191	95.0000	95.0000	-0.100	-7.35
192	95.5000	95.5000	-0.100	-7.35
193	96.0000	96.0000	-0.100	-7.35
194	96.5000	96.5000	-0.100	-7.35
195	97.0000	97.0000	-0.100	-7.32
196	97.5000	97.5000	-0.100	-7.32
197	98.0000	98.0000	-0.100	-7.32
198	98.5000	98.5000	-0.100	-7.32
199	99.0000	99.0000	-0.100	-7.32
200	99.5000	99.5000	-0.100	-7.29
201	100.0000	100.0000	-0.100	-7.29
202	100.5000	100.5000	-0.100	-7.32
203	101.0000	101.0000	-0.100	-7.29
204	101.5000	101.5000	-0.100	-7.29
205	102.0000	102.0000	-0.100	-7.29
206	102.5000	102.5000	-0.100	-7.32
207	103.0000	103.0000	-0.100	-7.32
208	103.5000	103.5000	-0.100	-7.35
209	104.0000	104.0000	-0.100	-7.32
210	104.5000	104.5000	-0.100	-7.29
211	105.0000	105.0000	-0.100	-7.23
212	105.5000	105.5000	-0.100	-7.23
213	106.0000	106.0000	-0.100	-7.23
214	106.5000	106.5000	-0.100	-7.20
215	107.0000	107.0000	-0.100	-7.20
216	107.5000	107.5000	-0.100	-7.17
217	108.0000	108.0000	-0.100	-7.17
218	108.5000	108.5000	-0.100	-7.17
219	109.0000	109.0000	-0.100	-7.17
220	109.5000	109.5000	-0.100	-7.17
221	110.0000	110.0000	-0.100	-7.17
222	110.5000	110.5000	-0.100	-7.14
223	111.0000	111.0000	-0.100	-7.14
224	111.5000	111.5000	-0.100	-7.11
225	112.0000	112.0000	-0.100	-7.11
226	112.5000	112.5000	-0.100	-7.11
227	113.0000	113.0000	-0.100	-7.11
228	113.5000	113.5000	-0.100	-7.08
229	114.0000	114.0000	-0.100	-7.08
230	114.5000	114.5000	-0.100	-7.14
231	115.0000	115.0000	-0.100	-7.14
232	115.5000	115.5000	-0.100	-7.11
233	116.0000	116.0000	-0.100	-7.14
234	116.5000	116.5000	-0.100	-7.11
235	117.0000	117.0000	-0.100	-7.11
236	117.5000	117.5000	-0.100	-7.14
237	118.0000	118.0000	-0.100	-7.17
238	118.5000	118.5000	-0.100	-7.17
239	119.0000	119.0000	-0.100	-7.14
240	119.5000	119.5000	-0.100	-7.08
241	120.0000	120.0000	-0.100	-7.05
242	120.5000	120.5000	-0.100	-7.02
243	121.0000	121.0000	-0.100	-7.02
244	121.5000	121.5000	-0.100	-7.02
245	122.0000	122.0000	-0.100	-7.02
246	122.5000	122.5000	-0.100	-7.05
247	123.0000	123.0000	-0.100	-7.05
248	123.5000	123.5000	-0.100	-7.05
249	124.0000	124.0000	-0.100	-7.05
250	124.5000	124.5000	-0.100	-7.17
251	125.0000	125.0000	-0.100	-7.26
252	125.5000	125.5000	-0.100	-7.29
253	126.0000	126.0000	-0.100	-7.26
254	126.5000	126.5000	-0.100	-7.23
255	127.0000	127.0000	-0.100	-7.20
256	127.5000	127.5000	-0.100	-7.20
257	128.0000	128.0000	-0.100	-7.17
258	128.5000	128.5000	-0.100	-7.17
259	129.0000	129.0000	-0.100	-7.17
260	129.5000	129.5000	-0.100	-7.14
261	130.0000	130.0000	-0.100	-7.14
262	130.5000	130.5000	-0.100	-7.14
263	131.0000	131.0000	-0.100	-7.11
264	131.5000	131.5000	-0.100	-7.08
265	132.0000	132.0000	-0.100	-7.08
266	132.5000	132.5000	-0.100	-7.08
267	133.0000	133.0000	-0.100	-7.08
268	133.5000	133.5000	-0.100	-7.08
269	134.0000	134.0000	-0.100	-7.05
270	134.5000	134.5000	-0.100	-7.02
271	135.0000	135.0000	-0.100	-7.02
272	135.5000	135.5000	-0.100	-6.99
273	136.0000	136.0000	-0.100	-6.99
274	136.5000	136.5000	-0.100	-6.99
275	137.0000	137.0000	-0.100	-7.02
276	137.5000	137.5000	-0.100	-6.99
277	138.0000	138.0000	-0.100	-7.02
278	138.5000	138.5000	-0.100	-6.99
279	139.0000	139.0000	-0.100	-6.96
280	139.5000	139.5000	-0.100	-6.93
281	140.0000	140.0000	-0.100	-6.90
282	140.5000	140.5000	-0.100	-6.87
283	141.0000	141.0000	-0.100	-6.87
284	141.5000	141.5000	-0.100	-6.87
285	142.0000	142.0000	-0.100	-6.87
286	142.5000	142.5000	-0.100	-6.87
287	143.0000	143.0000	-0.100	-6.84
288	143.5000	143.5000	-0.100	-6.81
289	144.0000	144.0000	-0.100	-6.78
290	144.5000	144.5000	-0.100	-6.81
291	145.0000	145.0000	-0.100	-6.81
292	145.5000	145.5000	-0.100	-6.78
293	146.0000	146.0000	-0.100	-6.78
294	146.5000	146.5000	-0.100	-6.81
295	147.0000	147.0000	-0.100	-6.81
296	147.5000	147.5000	-0.100	-6.81
297	148.0000	148.0000	-0.100	-6.81
298	148.5000	148.5000	-0.100	-6.81
299	149.0000	149.0000	-0.100	-6.78
300	149.5000	149.5000	-0.100	-6.78
301	150.0000	150.0000	-0.100	-6.74
302	150.5000	150.5000	-0.197	-7.20
303	151.0000	151.0000	-0.200	-14.37
304	151.5000	151.5000	-0.200	-20.48
305	152.0000	152.0000	-0.200	-22.80
306	152.5000	152.5000	-0.200	-22.71
307	153.0000	153.0000	-0.200	-21.82
308	153.5000	153.5000	-0.200	-21.03
309	154.0000	154.0000	-0.200	-20.45
310	154.5000	154.5000	-0.200	-20.11
311	155.0000	155.0000	-0.200	-19.87
312	155.5000	155.5000	-0.200	-19.65
313	156.0000	156.0000	-0.200	-19.50
314	156.5000	156.5000	-0.200	-19.35
315	157.0000	157.0000	-0.200	-19.17
316	157.5000	157.5000	-0.200	-19.01
317	158.0000	158.0000	-0.200	-18.89
318	158.5000	158.5000	-0.200	-18.74
319	159.0000	159.0000	-0.200	-18.65
320	159.5000	159.5000	-0.200	-18.49
321	160.0000	160.0000	-0.200	-18.37
322	160.5000	160.5000	-0.200	-18.31
323	161.0000	161.0000	-0.200	-18.16
324	161.5000	161.5000	-0.200	-18.01
325	162.0000	162.0000	-0.200	-17.85
326	162.5000	162.5000	-0.200	-17.82
327	163.0000	163.0000	-0.200	-17.73
328	163.5000	163.5000	-0.200	-17.64
329	164.0000	164.0000	-0.200	-17.58
330	164.5000	164.5000	-0.200	-17.52
331	165.0000	165.0000	-0.200	-17.46
332	165.5000	165.5000	-0.200	-17.40
333	166.0000	166.0000	-0.200	-17.43
334	166.5000	166.5000	-0.200	-17.40
335	167.0000	167.0000	-0.200	-17.33
336	167.5000	167.5000	-0.200	-17.27
337	168.0000	168.0000	-0.200	-17.15
338	168.5000	168.5000	-0.200	-17.09
339	169.0000	169.0000	-0.200	-17.03
340	169.5000	169.5000	-0.200	-16.94
341	170.0000	170.0000	-0.200	-16.85
342	170.5000	170.5000	-0.200	-16.72
343	171.0000	171.0000	-0.200	-16.69
344	171.5000	171.5000	-0.200	-16.60
345	172.0000	172.0000	-0.200	-16.54
346	172.5000	172.5000	-0.200	-16.54
347	173.0000	173.0000	-0.200	-16.54
348	173.5000	173.5000	-0.200	-16.54
349	174.0000	174.0000	-0.200	-16.51
350	174.5000	174.5000	-0.200	-16.45
351	175.0000	175.0000	-0.200	-16.42
352	175.5000	175.5000	-0.200	-16.42
353	176.0000	176.0000	-0.200	-16.42
354	176.5000	176.5000	-0.200	-16.39
355	177.0000	177.0000	-0.200	-16.30
356	177.5000	177.5000	-0.200	-16.24
357	178.0000	178.0000	-0.200	-16.17
358	178.5000	178.5000	-0.200	-16.14
359	179.0000	179.0000	-0.200	-16.24
360	179.5000	179.5000	-0.200	-16.24
361	180.0000	180.0000	-0.200	-16.21
362	180.5000	180.5000	-0.200	-16.14
363	181.0000	181.0000	-0.200	-16.08
364	181.5000	181.5000	-0.200	-16.05
365	182.0000	182.0000	-0.200	-16.02
366	182.5000	182.5000	-0.200	-16.05
367	183.0000	183.0000	-0.200	-16.05
368	183.5000	183.5000	-0.200	-15.99
369	184.0000	184.0000	-0.200	-15.93
370	184.5000	184.5000	-0.200	-15.87
371	185.0000	185.0000	-0.200	-15.87
372	185.5000	185.5000	-0.200	-15.78
373	186.0000	186.0000	-0.200	-15.69
374	186.5000	186.5000	-0.200	-15.59
375	187.0000	187.0000	-0.200	-15.63
376	187.5000	187.5000	-0.200	-15.66
377	188.0000	188.0000	-0.200	-15.69
378	188.5000	188.5000	-0.200	-15.66
379	189.0000	189.0000	-0.200	-15.63
380	189.5000	189.5000	-0.200	-15.56
381	190.0000	190.0000	-0.200	-15.53
382	190.5000	190.5000	-0.200	-15.53
383	191.0000	191.0000	-0.200	-15.50
384	191.5000	191.5000	-0.200	-15.44
385	192.0000	192.0000	-0.200	-15.38
386	192.5000	192.5000	-0.200	-15.41
387	193.0000	193.0000	-0.200	-15.41
388	193.5000	193.5000	-0.200	-15.41
389	194.0000	194.0000	-0.200	-15.38
390	194.5000	194.5000	-0.200	-15.35
391	195.0000	195.0000	-0.200	-15.29
392	195.5000	195.5000	-0.200	-15.26
393	196.0000	196.0000	-0.200	-15.23
394	196.5000	196.5000	-0.200	-15.23
395	197.0000	197.0000	-0.200	-15.20
396	197.5000	197.5000	-0.200	-15.08
397	198.0000	198.0000	-0.200	-15.02
398	198.5000	198.5000	-0.200	-14.98
399	199.0000	199.0000	-0.200	-14.98
400	199.5000	199.5000	-0.200	-14.95
401	200.0000	200.0000	-0.200	-14.98
402	200.5000	200.5000	-0.200	-15.02
403	201.0000	201.0000	-0.200	-15.02
404	201.5000	201.5000	-0.200	-15.02
405	202.0000	202.0000	-0.200	-14.98
406	202.5000	202.5000	-0.200	-14.98
407	203.0000	203.0000	-0.200	-14.92
408	203.5000	203.5000	-0.200	-14.92
409	204.0000	204.0000	-0.200	-14.89
410	204.5000	204.5000	-0.200	-14.92
411	205.0000	205.0000	-0.200	-14.92
412	205.5000	205.5000	-0.200	-14.86
413	206.0000	206.0000	-0.200	-14.80
414	206.5000	206.5000	-0.200	-14.77
415	207.0000	207.0000	-0.200	-14.77
416	207.5000	207.5000	-0.200	-14.80
417	208.0000	208.0000	-0.200	-14.77
418	208.5000	208.5000	-0.200	-14.77
419	209.0000	209.0000	-0.200	-14.77
420	209.5000	209.5000	-0.200	-14.74
421	210.0000	210.0000	-0.200	-14.71
422	210.5000	210.5000	-0.200	-14.68
423	211.0000	211.0000	-0.200	-14.68
424	211.5000	211.5000	-0.200	-14.62
425	212.0000	212.0000	-0.200	-14.59
426	212.5000	212.5000	-0.200	-14.53
427	213.0000	213.0000	-0.200	-14.56
428	213.5000	213.5000	-0.200	-14.53
429	214.0000	214.0000	-0.200	-14.53
430	214.5000	214.5000	-0.200	-14.50
431	215.0000	215.0000	-0.200	-14.50
432	215.5000	215.5000	-0.200	-14.53
433	216.0000	216.0000	-0.200	-14.53
434	216.5000	216.5000	-0.200	-14.56
435	217.0000	217.0000	-0.200	-14.59
436	217.5000	217.5000	-0.200	-14.56
437	218.0000	218.0000	-0.200	-14.53
438	218.5000	218.5000	-0.200	-14.53
439	219.0000	219.0000	-0.200	-14.44
440	219.5000	219.5000	-0.200	-14.34
441	220.0000	220.0000	-0.200	-14.31
442	220.5000	220.5000	-0.200	-14.34
443	221.0000	221.0000	-0.200	-14.37
444	221.5000	221.5000	-0.200	-14.40
445	222.0000	222.0000	-0.200	-14.40
446	222.5000	222.5000	-0.200	-14.40
447	223.0000	223.0000	-0.200	-14.34
448	223.5000	223.5000	-0.200	-14.28
449	224.0000	224.0000	-0.200	-14.22
450	224.5000	224.5000	-0.200	-14.19
451	225.0000	225.0000	-0.200	-14.25
452	225.5000	225.5000	-0.200	-14.28
453	226.0000	226.0000	-0.200	-14.25
454	226.5000	226.5000	-0.200	-14.22
455	227.0000	227.0000	-0.200	-14.16
456	227.5000	227.5000	-0.200	-14.16
457	228.0000	228.0000	-0.200	-14.16
458	228.5000	228.5000	-0.200	-14.16
459	229.0000	229.0000	-0.200	-14.16
460	229.5000	229.5000	-0.200	-14.13
461	230.0000	230.0000	-0.200	-14.10
462	230.5000	230.5000	-0.200	-14.10
463	231.0000	231.0000	-0.200	-14.10
464	231.5000	231.5000	-0.200	-14.13
465	232.0000	232.0000	-0.200	-14.13
466	232.5000	232.5000	-0.200	-14.10
467	233.0000	233.0000	-0.200	-14.13
468	233.5000	233.5000	-0.200	-14.10
469	234.0000	234.0000	-0.200	-14.04
470	234.5000	234.5000	-0.200	-14.07
471	235.0000	235.0000	-0.200	-14.07
472	235.5000	235.5000	-0.200	-14.07
473	236.0000	236.0000	-0.200	-14.04
474	236.5000	236.5000	-0.200	-14.07
475	237.0000	237.0000	-0.200	-14.01
476	237.5000	237.5000	-0.200	-13.98
477	238.0000	238.0000	-0.200	-14.13
478	238.5000	238.5000	-0.200	-14.34
479	239.0000	239.0000	-0.200	-14.40
480	239.5000	239.5000	-0.200	-14.44
481	240.0000	240.0000	-0.200	-14.44
482	240.5000	240.5000	-0.200	-14.47
483	241.0000	241.0000	-0.200	-14.47
484	241.5000	241.5000	-0.200	-14.40
485	242.0000	242.0000	-0.200	-14.34
486	242.5000	242.5000	-0.200	-14.25
487	243.0000	243.0000	-0.200	-14.22
488	243.5000	243.5000	-0.200	-14.16
489	244.0000	244.0000	-0.200	-14.19
490	244.5000	244.5000	-0.200	-14.22
491	245.0000	245.0000	-0.200	-14.25
492	245.5000	245.5000	-0.200	-14.28
493	246.0000	246.0000	-0.200	-14.22
494	246.5000	246.5000	-0.200	-14.22
495	247.0000	247.0000	-0.200	-14.19
496	247.5000	247.5000	-0.200	-14.19
497	248.0000	248.0000	-0.200	-14.13
498	248.5000	248.5000	-0.200	-14.10
499	249.0000	249.0000	-0.200	-14.07
500	249.5000	249.5000	-0.200	-14.10
501	250.0000	250.0000	-0.200	-14.04
502	250.5000	250.5000	-0.200	-14.07
503	251.0000	251.0000	-0.200	-14.07
504	251.5000	251.5000	-0.200	-14.07
505	252.0000	252.0000	-0.200	-14.07
506	252.5000	252.5000	-0.200	-14.07
507	253.0000	253.0000	-0.200	-14.07
508	253.5000	253.5000	-0.200	-14.04
509	254.0000	254.0000	-0.200	-14.04
510	254.5000	254.5000	-0.200	-13.98
511	255.0000	255.0000	-0.200	-13.98
512	255.5000	255.5000	-0.200	-13.95
513	256.0000	256.0000	-0.200	-13.92
514	256.5000	256.5000	-0.200	-13.92
515	257.0000	257.0000	-0.200	-13.89
516	257.5000	257.5000	-0.200	-13.92
517	258.0000	258.0000	-0.200	-13.92
518	258.5000	258.5000	-0.200	-13.89
519	259.0000	259.0000	-0.200	-13.89
520	259.5000	259.5000	-0.200	-13.86
521	260.0000	260.0000	-0.200	-13.86
522	260.5000	260.5000	-0.200	-13.82
523	261.0000	261.0000	-0.200	-13.79
524	261.5000	261.5000	-0.200	-13.76
525	262.0000	262.0000	-0.200	-13.76
526	262.5000	262.5000	-0.200	-13.73
527	263.0000	263.0000	-0.200	-13.67
528	263.5000	263.5000	-0.200	-13.64
529	264.0000	264.0000	-0.200	-13.64
530	264.5000	264.5000	-0.300	-17.67
531	265.0000	265.0000	-0.300	-26.31
532	265.5000	265.5000	-0.300	-30.98
533	266.0000	266.0000	-0.300	-31.92
534	266.5000	266.5000	-0.300	-31.16
535	267.0000	267.0000	-0.300	-30.06
536	267.5000	267.5000	-0.300	-29.18
537	268.0000	268.0000	-0.300	-28.57
538	268.5000	268.5000	-0.300	-28.17
539	269.0000	269.0000	-0.300	-27.86
540	269.5000	269.5000	-0.300	-27.59
541	270.0000	270.0000	-0.300	-27.38
542	270.5000	270.5000	-0.300	-27.16
543	271.0000	271.0000	-0.300	-26.95
544	271.5000	271.5000	-0.300	-26.70
545	272.0000	272.0000	-0.300	-26.49
546	272.5000	272.5000	-0.300	-26.25
547	273.0000	273.0000	-0.300	-26.09
548	273.5000	273.5000	-0.300	-26.00
549	274.0000	274.0000	-0.300	-25.91
550	274.5000	274.5000	-0.300	-25.79
551	275.0000	275.0000	-0.300	-25.64
552	275.5000	275.5000	-0.300	-25.57
553	276.0000	276.0000	-0.300	-25.45
554	276.5000	276.5000	-0.300	-25.39
555	277.0000	277.0000	-0.300	-25.27
556	277.5000	277.5000	-0.300	-25.09
557	278.0000	278.0000	-0.300	-24.96
558	278.5000	278.5000	-0.300	-24.87
559	279.0000	279.0000	-0.300	-24.78
560	279.5000	279.5000	-0.300	-24.63
561	280.0000	280.0000	-0.300	-24.51
562	280.5000	280.5000	-0.300	-24.51
563	281.0000	281.0000	-0.300	-24.51
564	281.5000	281.5000	-0.300	-24.45
565	282.0000	282.0000	-0.300	-24.38
566	282.5000	282.5000	-0.300	-24.29
567	283.0000	283.0000	-0.300	-24.20
568	283.5000	283.5000	-0.300	-24.17
569	284.0000	284.0000	-0.300	-24.14
570	284.5000	284.5000	-0.300	-23.99
571	285.0000	285.0000	-0.300	-23.87
572	285.5000	285.5000	-0.300	-23.87
573	286.0000	286.0000	-0.300	-23.87
574	286.5000	286.5000	-0.300	-23.83
575	287.0000	287.0000	-0.300	-23.80
576	287.5000	287.5000	-0.300	-23.68
577	288.0000	288.0000	-0.300	-23.59
578	288.5000	288.5000	-0.300	-23.53
579	289.0000	289.0000	-0.300	-23.53
580	289.5000	289.5000	-0.300	-23.50
581	290.0000	290.0000	-0.300	-23.41
582	290.5000	290.5000	-0.300	-23.41
583	291.0000	291.0000	-0.300	-23.32
584	291.5000	291.5000	-0.300	-23.26
585	292.0000	292.0000	-0.300	-23.13
586	292.5000	292.5000	-0.300	-23.07
587	293.0000	293.0000	-0.300	-23.07
588	293.5000	293.5000	-0.300	-23.01
589	294.0000	294.0000	-0.300	-22.98
590	294.5000	294.5000	-0.300	-22.92
591	295.0000	295.0000	-0.300	-22.89
592	295.5000	295.5000	-0.300	-22.86
593	296.0000	296.0000	-0.300	-22.80
594	296.5000	296.5000	-0.300	-22.77
595	297.0000	297.0000	-0.300	-22.80
596	297.5000	297.5000	-0.300	-22.80
597	298.0000	298.0000	-0.300	-22.71
598	298.5000	298.5000	-0.300	-22.61
599	299.0000	299.0000	-0.300	-22.52
600	299.5000	299.5000	-0.300	-22.46
601	300.0000	300.0000	-0.300	-22.46
602	300.5000	300.5000	-0.300	-22.40
603	301.0000	301.0000	-0.300	-22.34
604	301.5000	301.5000	-0.300	-22.28
605	302.0000	302.0000	-0.300	-22.25
606	302.5000	302.5000	-0.300	-22.19
607	303.0000	303.0000	-0.300	-22.19
608	303.5000	303.5000	-0.300	-22.25
609	304.0000	304.0000	-0.300	-22.25
610	304.5000	304.5000	-0.300	-22.28
611	305.0000	305.0000	-0.300	-22.22
612	305.5000	305.5000	-0.300	-22.16
613	306.0000	306.0000	-0.300	-22.06
614	306.5000	306.5000	-0.300	-22.06
615	307.0000	307.0000	-0.300	-22.00
616	307.5000	307.5000	-0.300	-21.97
617	308.0000	308.0000	-0.300	-21.94
618	308.5000	308.5000	-0.300	-21.94
619	309.0000	309.0000	-0.300	-21.88
620	309.5000	309.5000	-0.300	-21.88
621	310.0000	310.0000	-0.300	-21.82
622	310.5000	310.5000	-0.300	-21.79
623	311.0000	311.0000	-0.300	-21.73
624	311.5000	311.5000	-0.300	-21.70
625	312.0000	312.0000	-0.300	-21.70
626	312.5000	312.5000	-0.300	-21.70
627	313.0000	313.0000	-0.300	-21.67
628	313.5000	313.5000	-0.300	-21.67
629	314.0000	314.0000	-0.300	-21.76
630	314.5000	314.5000	-0.300	-21.79
631	315.0000	315.0000	-0.300	-21.73
632	315.5000	315.5000	-0.300	-21.67
633	316.0000	316.0000	-0.300	-21.61
634	316.5000	316.5000	-0.300	-21.55
635	317.0000	317.0000	-0.300	-21.52
636	317.5000	317.5000	-0.300	-21.45
637	318.0000	318.0000	-0.300	-21.42
638	318.5000	318.5000	-0.300	-21.36
639	319.0000	319.0000	-0.300	-21.39
640	319.5000	319.5000	-0.300	-21.33
641	320.0000	320.0000	-0.300	-21.36
642	320.5000	320.5000	-0.300	-21.39
643	321.0000	321.0000	-0.300	-21.36
644	321.5000	321.5000	-0.300	-21.30
645	322.0000	322.0000	-0.300	-21.24
646	322.5000	322.5000	-0.300	-21.24
647	323.0000	323.0000	-0.300	-21.24
648	323.5000	323.5000	-0.300	-21.18
649	324.0000	324.0000	-0.300	-21.21
650	324.5000	324.5000	-0.300	-21.27
651	325.0000	325.0000	-0.300	-21.24
652	325.5000	325.5000	-0.300	-21.12
653	326.0000	326.0000	-0.300	-21.03
654	326.5000	326.5000	-0.300	-21.03
655	327.0000	327.0000	-0.300	-21.03
656	327.5000	327.5000	-0.300	-21.00
657	328.0000	328.0000	-0.300	-21.00
658	328.5000	328.5000	-0.300	-21.00
659	329.0000	329.0000	-0.300	-21.00
660	329.5000	329.5000	-0.300	-21.03
661	330.0000	330.0000	-0.300	-21.09
662	330.5000	330.5000	-0.300	-21.09
663	331.0000	331.0000	-0.300	-21.09
664	331.5000	331.5000	-0.300	-21.03
665	332.0000	332.0000	-0.300	-21.03
666	332.5000	332.5000	-0.300	-21.03
667	333.0000	333.0000	-0.300	-21.00
668	333.5000	333.5000	-0.300	-20.94
669	334.0000	334.0000	-0.300	-20.91
670	334.5000	334.5000	-0.300	-20.87
671	335.0000	335.0000	-0.300	-20.87
672	335.5000	335.5000	-0.300	-20.81
673	336.0000	336.0000	-0.300	-20.81
674	336.5000	336.5000	-0.300	-20.87
675	337.0000	337.0000	-0.300	-20.87
676	337.5000	337.5000	-0.300	-20.91
677	338.0000	338.0000	-0.300	-20.94
678	338.5000	338.5000	-0.300	-20.81
679	339.0000	339.0000	-0.300	-20.72
680	339.5000	339.5000	-0.300	-20.63
681	340.0000	340.0000	-0.300	-20.63
682	340.5000	340.5000	-0.300	-20.66
683	341.0000	341.0000	-0.300	-20.63
684	341.5000	341.5000	-0.300	-20.60
685	342.0000	342.0000	-0.300	-20.57
686	342.5000	342.5000	-0.300	-20.60
687	343.0000	343.0000	-0.300	-20.66
688	343.5000	343.5000	-0.300	-20.66
689	344.0000	344.0000	-0.300	-20.57
690	344.5000	344.5000	-0.300	-20.51
691	345.0000	345.0000	-0.300	-20.54
692	345.5000	345.5000	-0.300	-20.57
693	346.0000	346.0000	-0.300	-20.54
694	346.5000	346.5000	-0.300	-20.48
695	347.0000	347.0000	-0.300	-20.39
696	347.5000	347.5000	-0.300	-20.36
697	348.0000	348.0000	-0.300	-20.36
698	348.5000	348.5000	-0.300	-20.26
699	349.0000	349.0000	-0.300	-20.29
700	349.5000	349.5000	-0.300	-20.33
701	350.0000	350.0000	-0.300	-20.36
702	350.5000	350.5000	-0.300	-20.36
703	351.0000	351.0000	-0.300	-20.33
704	351.5000	351.5000	-0.300	-20.39
705	352.0000	352.0000	-0.300	-20.75
706	352.5000	352.5000	-0.300	-21.00
707	353.0000	353.0000	-0.300	-21.06
708	353.5000	353.5000	-0.300	-21.03
709	354.0000	354.0000	-0.300	-20.97
710	354.5000	354.5000	-0.300	-20.94
711	355.0000	355.0000	-0.300	-20.84
712	355.5000	355.5000	-0.300	-20.78
713	356.0000	356.0000	-0.300	-20.75
714	356.5000	356.5000	-0.300	-20.66
715	357.0000	357.0000	-0.300	-20.63
716	357.5000	357.5000	-0.300	-20.60
717	358.0000	358.0000	-0.300	-20.57
718	358.5000	358.5000	-0.300	-20.57
719	359.0000	359.0000	-0.300	-20.63
720	359.5000	359.5000	-0.300	-20.69
721	360.0000	360.0000	-0.300	-20.72
722	360.5000	360.5000	-0.300	-20.69
723	361.0000	361.0000	-0.300	-20.66
724	361.5000	361.5000	-0.300	-20.57
725	362.0000	362.0000	-0.300	-20.54
726	362.5000	362.5000	-0.300	-20.51
727	363.0000	363.0000	-0.300	-20.54
728	363.5000	363.5000	-0.300	-20.54
729	364.0000	364.0000	-0.300	-20.45
730	364.5000	364.5000	-0.300	-20.42
731	365.0000	365.0000	-0.300	-20.42
732	365.5000	365.5000	-0.300	-20.45
733	366.0000	366.0000	-0.300	-20.48
734	366.5000	366.5000	-0.300	-20.45
735	367.0000	367.0000	-0.300	-20.42
736	367.5000	367.5000	-0.300	-20.36
737	368.0000	368.0000	-0.300	-20.23
738	368.5000	368.5000	-0.300	-20.20
739	369.0000	369.0000	-0.300	-20.29
740	369.5000	369.5000	-0.300	-20.36
741	370.0000	370.0000	-0.300	-20.39
742	370.5000	370.5000	-0.300	-20.29
743	371.0000	371.0000	-0.300	-20.23
744	371.5000	371.5000	-0.300	-20.17
745	372.0000	372.0000	-0.300	-20.14
746	372.5000	372.5000	-0.300	-20.14
747	373.0000	373.0000	-0.300	-20.11
748	373.5000	373.5000	-0.300	-20.05
749	374.0000	374.0000	-0.300	-19.99
750	374.5000	374.5000	-0.300	-19.96
751	375.0000	375.0000	-0.300	-19.96
752	375.5000	375.5000	-0.300	-20.02
753	376.0000	376.0000	-0.300	-20.08
754	376.5000	376.5000	-0.300	-20.17
755	377.0000	377.0000	-0.300	-20.23
756	377.5000	377.5000	-0.300	-20.17
757	378.0000	378.0000	-0.351	-20.33
758	378.5000	378.5000	-0.400	-30.98
759	379.0000	379.0000	-0.400	-40.47
760	379.5000	379.5000	-0.400	-44.07
761	380.0000	380.0000	-0.400	-43.92
762	380.5000	380.5000	-0.400	-42.45
763	381.0000	381.0000	-0.400	-41.11
764	381.5000	381.5000	-0.400	-40.19
765	382.0000	382.0000	-0.400	-39.49
766	382.5000	382.5000	-0.400	-38.97
767	383.0000	383.0000	-0.400	-38.58
768	383.5000	383.5000	-0.400	-38.24
769	384.0000	384.0000	-0.400	-37.97
770	384.5000	384.5000	-0.400	-37.69
771	385.0000	385.0000	-0.400	-37.42
772	385.5000	385.5000	-0.400	-37.14
773	386.0000	386.0000	-0.400	-36.87
774	386.5000	386.5000	-0.400	-36.62
775	387.0000	387.0000	-0.400	-36.32
776	387.5000	387.5000	-0.400	-36.04
777	388.0000	388.0000	-0.400	-35.86
778	388.5000	388.5000	-0.400	-35.80
779	389.0000	389.0000	-0.400	-35.68
780	389.5000	389.5000	-0.400	-35.55
781	390.0000	390.0000	-0.400	-35.43
782	390.5000	390.5000	-0.400	-35.28
783	391.0000	391.0000	-0.400	-35.10
784	391.5000	391.5000	-0.400	-34.91
785	392.0000	392.0000	-0.400	-34.79
786	392.5000	392.5000	-0.400	-34.67
787	393.0000	393.0000	-0.400	-34.49
788	393.5000	393.5000	-0.400	-34.42
789	394.0000	394.0000	-0.400	-34.36
790	394.5000	394.5000	-0.400	-34.33
791	395.0000	395.0000	-0.400	-34.24
792	395.5000	395.5000	-0.400	-34.09
793	396.0000	396.0000	-0.400	-33.88
794	396.5000	396.5000	-0.400	-33.72
795	397.0000	397.0000	-0.400	-33.60
796	397.5000	397.5000	-0.400	-33.45
797	398.0000	398.0000	-0.400	-33.33
798	398.5000	398.5000	-0.400	-33.30
799	399.0000	399.0000	-0.400	-33.20
800	399.5000	399.5000	-0.400	-33.05
801	400.0000	400.0000	-0.400	-32.96
802	400.5000	400.5000	-0.400	-32.93
803	401.0000	401.0000	-0.400	-32.93
804	401.5000	401.5000	-0.400	-32.90
805	402.0000	402.0000	-0.400	-32.87
806	402.5000	402.5000	-0.400	-32.87
807	403.0000	403.0000	-0.400	-32.84
808	403.5000	403.5000	-0.400	-32.75
809	404.0000	404.0000	-0.400	-32.65
810	404.5000	404.5000	-0.400	-32.59
811	405.0000	405.0000	-0.400	-32.53
812	405.5000	405.5000	-0.400	-32.44
813	406.0000	406.0000	-0.400	-32.41
814	406.5000	406.5000	-0.400	-32.32
815	407.0000	407.0000	-0.400	-32.26
816	407.5000	407.5000	-0.400	-32.26
817	408.0000	408.0000	-0.400	-32.29
818	408.5000	408.5000	-0.400	-32.23
819	409.0000	409.0000	-0.400	-32.04
820	409.5000	409.5000	-0.400	-31.86
821	410.0000	410.0000	-0.400	-31.83
822	410.5000	410.5000	-0.400	-31.86
823	411.0000	411.0000	-0.400	-31.89
824	411.5000	411.5000	-0.400	-31.86
825	412.0000	412.0000	-0.400	-31.83
826	412.5000	412.5000	-0.400	-31.74
827	413.0000	413.0000	-0.400	-31.65
828	413.5000	413.5000	-0.400	-31.59
829	414.0000	414.0000	-0.400	-31.59
830	414.5000	414.5000	-0.400	-31.56
831	415.0000	415.0000	-0.400	-31.43
832	415.5000	415.5000	-0.400	-31.43
833	416.0000	416.0000	-0.400	-31.43
834	416.5000	416.5000	-0.400	-31.40
835	417.0000	417.0000	-0.400	-31.31
836	417.5000	417.5000	-0.400	-31.25
837	418.0000	418.0000	-0.400	-31.10
838	418.5000	418.5000	-0.400	-31.10
839	419.0000	419.0000	-0.400	-31.13
840	419.5000	419.5000	-0.400	-31.04
841	420.0000	420.0000	-0.400	-31.01
842	420.5000	420.5000	-0.400	-30.98
843	421.0000	421.0000	-0.400	-30.95
844	421.5000	421.5000	-0.400	-30.88
845	422.0000	422.0000	-0.400	-30.82
846	422.5000	422.5000	-0.400	-30.79
847	423.0000	423.0000	-0.400	-30.76
848	423.5000	423.5000	-0.400	-30.70
849	424.0000	424.0000	-0.400	-30.64
850	424.5000	424.5000	-0.400	-30.64
851	425.0000	425.0000	-0.400	-30.61
852	425.5000	425.5000	-0.400	-30.55
853	426.0000	426.0000	-0.400	-30.58
854	426.5000	426.5000	-0.400	-30.58
855	427.0000	427.0000	-0.400	-30.58
856	427.5000	427.5000	-0.400	-30.55
857	428.0000	428.0000	-0.400	-30.52
858	428.5000	428.5000	-0.400	-30.49
859	429.0000	429.0000	-0.400	-30.37
860	429.5000	429.5000	-0.400	-30.30
861	430.0000	430.0000	-0.400	-30.24
862	430.5000	430.5000	-0.400	-30.34
863	431.0000	431.0000	-0.400	-30.46
864	431.5000	431.5000	-0.400	-30.46
865	432.0000	432.0000	-0.400	-30.40
866	432.5000	432.5000	-0.400	-30.40
867	433.0000	433.0000	-0.400	-30.43
868	433.5000	433.5000	-0.400	-30.37
869	434.0000	434.0000	-0.400	-30.27
870	434.5000	434.5000	-0.400	-30.15
871	435.0000	435.0000	-0.400	-30.09
872	435.5000	435.5000	-0.400	-30.06
873	436.0000	436.0000	-0.400	-30.00
874	436.5000	436.5000	-0.400	-29.94
875	437.0000	437.0000	-0.400	-29.94
876	437.5000	437.5000	-0.400	-29.94
877	438.0000	438.0000	-0.400	-29.82
878	438.5000	438.5000	-0.400	-29.79
879	439.0000	439.0000	-0.400	-29.79
880	439.5000	439.5000	-0.400	-29.76
881	440.0000	440.0000	-0.400	-29.76
882	440.5000	440.5000	-0.400	-29.69
883	441.0000	441.0000	-0.400	-29.63
884	441.5000	441.5000	-0.400	-29.60
885	442.0000	442.0000	-0.400	-29.57
886	442.5000	442.5000	-0.400	-29.54
887	443.0000	443.0000	-0.400	-29.48
888	443.5000	443.5000	-0.400	-29.48
889	444.0000	444.0000	-0.400	-29.45
890	444.5000	444.5000	-0.400	-29.42
891	445.0000	445.0000	-0.400	-29.36
892	445.5000	445.5000	-0.400	-29.33
893	446.0000	446.0000	-0.400	-29.21
894	446.5000	446.5000	-0.400	-29.08
895	447.0000	447.0000	-0.400	-29.05
896	447.5000	447.5000	-0.400	-29.15
897	448.0000	448.0000	-0.400	-29.24
898	448.5000	448.5000	-0.400	-29.27
899	449.0000	449.0000	-0.400	-29.24
900	449.5000	449.5000	-0.400	-29.21
901	450.0000	450.0000	-0.400	-29.21
902	450.5000	450.5000	-0.400	-29.24
903	451.0000	451.0000	-0.400	-29.24
904	451.5000	451.5000	-0.400	-29.18
905	452.0000	452.0000	-0.400	-29.18
906	452.5000	452.5000	-0.400	-29.15
907	453.0000	453.0000	-0.400	-29.11
908	453.5000	453.5000	-0.400	-29.11
909	454.0000	454.0000	-0.400	-29.11
910	454.5000	454.5000	-0.400	-29.05
911	455.0000	455.0000	-0.400	-29.08
912	455.5000	455.5000	-0.400	-29.05
913	456.0000	456.0000	-0.400	-29.05
914	456.5000	456.5000	-0.400	-28.99
915	457.0000	457.0000	-0.400	-28.87
916	457.5000	457.5000	-0.400	-28.78
917	458.0000	458.0000	-0.400	-28.66
918	458.5000	458.5000	-0.400	-28.72
919	459.0000	459.0000	-0.400	-28.81
920	459.5000	459.5000	-0.400	-28.81
921	460.0000	460.0000	-0.400	-28.72
922	460.5000	460.5000	-0.400	-28.66
923	461.0000	461.0000	-0.400	-28.63
924	461.5000	461.5000	-0.400	-28.63
925	462.0000	462.0000	-0.400	-28.63
926	462.5000	462.5000	-0.400	-28.63
927	463.0000	463.0000	-0.400	-28.66
928	463.5000	463.5000	-0.400	-28.69
929	464.0000	464.0000	-0.400	-28.75
930	464.5000	464.5000	-0.400	-28.75
931	465.0000	465.0000	-0.400	-28.69
932	465.5000	465.5000	-0.400	-29.08
933	466.0000	466.0000	-0.400	-29.73
934	466.5000	466.5000	-0.400	-30.06
935	467.0000	467.0000	-0.400	-30.12
936	467.5000	467.5000	-0.400	-29.97
937	468.0000	468.0000	-0.400	-29.82
938	468.5000	468.5000	-0.400	-29.76
939	469.0000	469.0000	-0.400	-29.73
940	469.5000	469.5000	-0.400	-29.60
941	470.0000	470.0000	-0.400	-29.51
942	470.5000	470.5000	-0.400	-29.45
943	471.0000	471.0000	-0.400	-29.45
944	471.5000	471.5000	-0.400	-29.45
945	472.0000	472.0000	-0.400	-29.36
946	472.5000	472.5000	-0.400	-29.27
947	473.0000	473.0000	-0.400	-29.24
948	473.5000	473.5000	-0.400	-29.21
949	474.0000	474.0000	-0.400	-29.21
950	474.5000	474.5000	-0.400	-29.21
951	475.0000	475.0000	-0.400	-29.27
952	475.5000	475.5000	-0.400	-29.33
953	476.0000	476.0000	-0.400	-29.33
954	476.5000	476.5000	-0.400	-29.18
955	477.0000	477.0000	-0.400	-29.02
956	477.5000	477.5000	-0.400	-28.99
957	478.0000	478.0000	-0.400	-29.02
958	478.5000	478.5000	-0.400	-29.02
959	479.0000	479.0000	-0.400	-29.05
960	479.5000	479.5000	-0.400	-29.02
961	480.0000	480.0000	-0.400	-28.96
962	480.5000	480.5000	-0.400	-28.93
963	481.0000	481.0000	-0.400	-28.90
964	481.5000	481.5000	-0.400	-28.90
965	482.0000	482.0000	-0.400	-28.78
966	482.5000	482.5000	-0.400	-28.75
967	483.0000	483.0000	-0.400	-28.81
968	483.5000	483.5000	-0.400	-28.75
969	484.0000	484.0000	-0.400	-28.72
970	484.5000	484.5000	-0.400	-28.63
971	485.0000	485.0000	-0.400	-28.53
972	485.5000	485.5000	-0.400	-28.53
973	486.0000	486.0000	-0.400	-28.60
974	486.5000	486.5000	-0.400	-28.69
975	487.0000	487.0000	-0.400	-28.69
976	487.5000	487.5000	-0.400	-28.63
977	488.0000	488.0000	-0.400	-28.60
978	488.5000	488.5000	-0.400	-28.63
979	489.0000	489.0000	-0.400	-28.53
980	489.5000	489.5000	-0.400	-28.44
981	490.0000	490.0000	-0.400	-28.41
982	490.5000	490.5000	-0.400	-28.47
983	491.0000	491.0000	-0.400	-28.50
984	491.5000	491.5000	-0.400	-28.53
985	492.0000	492.0000	-0.400	-28.53
986	492.5000	492.5000	-0.400	-28.47
987	493.0000	493.0000	-0.400	-28.41
988	493.5000	493.5000	-0.400	-28.32
989	494.0000	494.0000	-0.400	-28.38
990	494.5000	494.5000	-0.400	-28.44
991	495.0000	495.0000	-0.400	-28.44
992	495.5000	495.5000	-0.400	-28.38
993	496.0000	496.0000	-0.400	-28.20
994	496.5000	496.5000	-0.400	-28.11
995	497.0000	497.0000	-0.400	-28.08
996	497.5000	497.5000	-0.400	-28.11
997	498.0000	498.0000	-0.400	-28.08
998	498.5000	498.5000	-0.400	-28.11
999	499.0000	499.0000	-0.400	-28.08
1000	499.5000	499.5000	-0.400	-28.05
1001	500.0000	500.0000	-0.400	-28.11
1002	500.5000	500.5000	-0.400	-28.05
1003	501.0000	501.0000	-0.400	-27.99
1004	501.5000	501.5000	-0.400	-27.95
1005	502.0000	502.0000	-0.400	-27.99
1006	502.5000	502.5000	-0.400	-28.02
1007	503.0000	503.0000	-0.400	-28.08
1008	503.5000	503.5000	-0.400	-28.14
1009	504.0000	504.0000	-0.400	-28.14
1010	504.5000	504.5000	-0.400	-28.14
1011	505.0000	505.0000	-0.400	-28.08
1012	505.5000	505.5000	-0.400	-28.02
1013	506.0000	506.0000	-0.400	-27.92
1014	506.5000	506.5000	-0.400	-27.89
1015	507.0000	507.0000	-0.400	-27.83
1016	507.5000	507.5000	-0.400	-27.83
1017	508.0000	508.0000	-0.400	-27.83
1018	508.5000	508.5000	-0.400	-27.83
1019	509.0000	509.0000	-0.400	-27.89
1020	509.5000	509.5000	-0.400	-27.89
1021	510.0000	510.0000	-0.400	-27.89
1022	510.5000	510.5000	-0.400	-27.83
1023	511.0000	511.0000	-0.400	-27.80
1024	511.5000	511.5000	-0.400	-27.77
1025	512.0000	512.0000	-0.400	-27.74
1026	512.5000	512.5000	-0.400	-27.77
1027	513.0000	513.0000	-0.400	-27.74
1028	513.5000	513.5000	-0.500	-39.12
1029	514.0000	514.0000	-0.500	-53.59
1030	514.5000	514.5000	-0.500	-59.91
1031	515.0000	515.0000	-0.500	-60.21
1032	515.5000	515.5000	-0.500	-58.23
1033	516.0000	516.0000	-0.500	-56.15
1034	516.5000	516.5000	-0.500	-54.60
1035	517.0000	517.0000	-0.500	-53.56
1036	517.5000	517.5000	-0.500	-52.80
1037	518.0000	518.0000	-0.500	-52.31
1038	518.5000	518.5000	-0.500	-51.91
1039	519.0000	519.0000	-0.500	-51.48
1040	519.5000	519.5000	-0.500	-51.03
1041	520.0000	520.0000	-0.500	-50.66
1042	520.5000	520.5000	-0.500	-50.20
1043	521.0000	521.0000	-0.500	-49.81
1044	521.5000	521.5000	-0.500	-49.53
1045	522.0000	522.0000	-0.500	-49.20
1046	522.5000	522.5000	-0.500	-48.92
1047	523.0000	523.0000	-0.500	-48.65
1048	523.5000	523.5000	-0.500	-48.40
1049	524.0000	524.0000	-0.500	-48.19
1050	524.5000	524.5000	-0.500	-47.98
1051	525.0000	525.0000	-0.500	-47.67
1052	525.5000	525.5000	-0.500	-47.46
1053	526.0000	526.0000	-0.500	-47.18
1054	526.5000	526.5000	-0.500	-46.91
1055	527.0000	527.0000	-0.500	-46.82
1056	527.5000	527.5000	-0.500	-46.78
1057	528.0000	528.0000	-0.500	-46.63
1058	528.5000	528.5000	-0.500	-46.45
1059	529.0000	529.0000	-0.500	-46.21
1060	529.5000	529.5000	-0.500	-46.05
1061	530.0000	530.0000	-0.500	-45.93
1062	530.5000	530.5000	-0.500	-45.84
1063	531.0000	531.0000	-0.500	-45.75
1064	531.5000	531.5000	-0.500	-45.56
1065	532.0000	532.0000	-0.500	-45.44
1066	532.5000	532.5000	-0.500	-45.35
1067	533.0000	533.0000	-0.500	-45.17
1068	533.5000	533.5000	-0.500	-45.05
1069	534.0000	534.0000	-0.500	-44.86
1070	534.5000	534.5000	-0.500	-44.86
1071	535.0000	535.0000	-0.500	-44.92
1072	535.5000	535.5000	-0.500	-44.83
1073	536.0000	536.0000	-0.500	-44.68
1074	536.5000	536.5000	-0.500	-44.53
1075	537.0000	537.0000	-0.500	-44.34
1076	537.5000	537.5000	-0.500	-44.22
1077	538.0000	538.0000	-0.500	-44.22
1078	538.5000	538.5000	-0.500	-44.19
1079	539.0000	539.0000	-0.500	-44.13
1080	539.5000	539.5000	-0.500	-44.04
1081	540.0000	540.0000	-0.500	-43.92
1082	540.5000	540.5000	-0.500	-43.82
1083	541.0000	541.0000	-0.500	-43.73
1084	541.5000	541.5000	-0.500	-43.64
1085	542.0000	542.0000	-0.500	-43.52
1086	542.5000	542.5000	-0.500	-43.37
1087	543.0000	543.0000	-0.500	-43.31
1088	543.5000	543.5000	-0.500	-43.34
1089	544.0000	544.0000	-0.500	-43.28
1090	544.5000	544.5000	-0.500	-43.21
1091	545.0000	545.0000	-0.500	-43.12
1092	545.5000	545.5000	-0.500	-43.09
1093	546.0000	546.0000	-0.500	-43.00
1094	546.5000	546.5000	-0.500	-42.91
1095	547.0000	547.0000	-0.500	-42.85
1096	547.5000	547.5000	-0.500	-42.76
1097	548.0000	548.0000	-0.500	-42.73
1098	548.5000	548.5000	-0.500	-42.70
1099	549.0000	549.0000	-0.500	-42.63
1100	549.5000	549.5000	-0.500	-42.60
1101	550.0000	550.0000	-0.500	-42.54
1102	550.5000	550.5000	-0.500	-42.42
1103	551.0000	551.0000	-0.500	-42.36
1104	551.5000	551.5000	-0.500	-42.24
1105	552.0000	552.0000	-0.500	-42.09
1106	552.5000	552.5000	-0.500	-41.99
1107	553.0000	553.0000	-0.500	-41.99
1108	553.5000	553.5000	-0.500	-42.05
1109	554.0000	554.0000	-0.500	-42.12
1110	554.5000	554.5000	-0.500	-42.02
1111	555.0000	555.0000	-0.500	-41.99
1112	555.5000	555.5000	-0.500	-41.99
1113	556.0000	556.0000	-0.500	-41.96
1114	556.5000	556.5000	-0.500	-41.93
1115	557.0000	557.0000	-0.500	-41.87
1116	557.5000	557.5000	-0.500	-41.75
1117	558.0000	558.0000	-0.500	-41.63
1118	558.5000	558.5000	-0.500	-41.54
1119	559.0000	559.0000	-0.500	-41.51
1120	559.5000	559.5000	-0.500	-41.44
1121	560.0000	560.0000	-0.500	-41.44
1122	560.5000	560.5000	-0.500	-41.41
1123	561.0000	561.0000	-0.500	-41.35
1124	561.5000	561.5000	-0.500	-41.14
1125	562.0000	562.0000	-0.500	-41.08
1126	562.5000	562.5000	-0.500	-41.05
1127	563.0000	563.0000	-0.500	-41.02
1128	563.5000	563.5000	-0.500	-41.02
1129	564.0000	564.0000	-0.500	-40.96
1130	564.5000	564.5000	-0.500	-40.86
1131	565.0000	565.0000	-0.500	-40.93
1132	565.5000	565.5000	-0.500	-40.96
1133	566.0000	566.0000	-0.500	-40.86
1134	566.5000	566.5000	-0.500	-40.74
1135	567.0000	567.0000	-0.500	-40.68
1136	567.5000	567.5000	-0.500	-40.65
1137	568.0000	568.0000	-0.500	-40.65
1138	568.5000	568.5000	-0.500	-40.71
1139	569.0000	569.0000	-0.500	-40.68
1140	569.5000	569.5000	-0.500	-40.56
1141	570.0000	570.0000	-0.500	-40.50
1142	570.5000	570.5000	-0.500	-40.41
1143	571.0000	571.0000	-0.500	-40.25
1144	571.5000	571.5000	-0.500	-40.28
1145	572.0000	572.0000	-0.500	-40.25
1146	572.5000	572.5000	-0.500	-40.19
1147	573.0000	573.0000	-0.500	-40.16
1148	573.5000	573.5000	-0.500	-40.19
1149	574.0000	574.0000	-0.500	-40.19
1150	574.5000	574.5000	-0.500	-40.10
1151	575.0000	575.0000	-0.500	-40.01
1152	575.5000	575.5000	-0.500	-39.98
1153	576.0000	576.0000	-0.500	-39.95
1154	576.5000	576.5000	-0.500	-39.86
1155	577.0000	577.0000	-0.500	-39.77
1156	577.5000	577.5000	-0.500	-39.70
1157	578.0000	578.0000	-0.500	-39.67
1158	578.5000	578.5000	-0.500	-39.70
1159	579.0000	579.0000	-0.500	-39.67
1160	579.5000	579.5000	-0.500	-39.64
1161	580.0000	580.0000	-0.500	-39.67
1162	580.5000	580.5000	-0.500	-39.74
1163	581.0000	581.0000	-0.500	-39.74
1164	581.5000	581.5000	-0.500	-39.83
1165	582.0000	582.0000	-0.500	-39.83
1166	582.5000	582.5000	-0.500	-39.74
1167	583.0000	583.0000	-0.500	-39.58
1168	583.5000	583.5000	-0.500	-39.46
1169	584.0000	584.0000	-0.500	-39.49
1170	584.5000	584.5000	-0.500	-39.40
1171	585.0000	585.0000	-0.500	-39.37
1172	585.5000	585.5000	-0.500	-39.37
1173	586.0000	586.0000	-0.500	-39.49
1174	586.5000	586.5000	-0.500	-39.52
1175	587.0000	587.0000	-0.500	-39.43
1176	587.5000	587.5000	-0.500	-39.37
1177	588.0000	588.0000	-0.500	-39.34
1178	588.5000	588.5000	-0.500	-39.31
1179	589.0000	589.0000	-0.500	-39.40
1180	589.5000	589.5000	-0.500	-39.37
1181	590.0000	590.0000	-0.500	-39.31
1182	590.5000	590.5000	-0.500	-39.34
1183	591.0000	591.0000	-0.500	-39.28
1184	591.5000	591.5000	-0.500	-39.25
1185	592.0000	592.0000	-0.500	-39.22
1186	592.5000	592.5000	-0.500	-39.12
1187	593.0000	593.0000	-0.500	-39.03
1188	593.5000	593.5000	-0.500	-38.88
1189	594.0000	594.0000	-0.500	-38.88
1190	594.5000	594.5000	-0.500	-38.88
1191	595.0000	595.0000	-0.500	-38.79
1192	595.5000	595.5000	-0.500	-38.67
1193	596.0000	596.0000	-0.500	-38.58
1194	596.5000	596.5000	-0.500	-38.42
1195	597.0000	597.0000	-0.500	-38.30
1196	597.5000	597.5000	-0.500	-38.39
1197	598.0000	598.0000	-0.500	-38.54
1198	598.5000	598.5000	-0.500	-38.48
1199	599.0000	599.0000	-0.500	-38.48
1200	599.5000	599.5000	-0.500	-38.48
1201	600.0000	600.0000	-0.500	-38.42
1202	600.5000	600.5000	-0.500	-38.39
1203	601.0000	601.0000	-0.500	-38.30
1204	601.5000	601.5000	-0.500	-38.30
1205	602.0000	602.0000	-0.500	-38.24
1206	602.5000	602.5000	-0.500	-38.27
1207	603.0000	603.0000	-0.500	-38.33
1208	603.5000	603.5000	-0.500	-38.39
1209	604.0000	604.0000	-0.500	-38.39
1210	604.5000	604.5000	-0.500	-38.39
1211	605.0000	605.0000	-0.500	-38.39
1212	605.5000	605.5000	-0.500	-38.36
1213	606.0000	606.0000	-0.500	-38.36
1214	606.5000	606.5000	-0.500	-38.24
1215	607.0000	607.0000	-0.500	-38.15
1216	607.5000	607.5000	-0.500	-38.12
1217	608.0000	608.0000	-0.500	-38.06
1218	608.5000	608.5000	-0.500	-38.00
1219	609.0000	609.0000	-0.500	-37.93
1220	609.5000	609.5000	-0.500	-37.81
1221	610.0000	610.0000	-0.500	-37.87
1222	610.5000	610.5000	-0.500	-37.93
1223	611.0000	611.0000	-0.500	-38.00
1224	611.5000	611.5000	-0.500	-38.00
1225	612.0000	612.0000	-0.500	-38.06
1226	612.5000	612.5000	-0.500	-37.97
1227	613.0000	613.0000	-0.500	-37.93
1228	613.5000	613.5000	-0.500	-37.87
1229	614.0000	614.0000	-0.500	-37.87
1230	614.5000	614.5000	-0.500	-37.75
1231	615.0000	615.0000	-0.500	-37.63
1232	615.5000	615.5000	-0.500	-37.57
1233	616.0000	616.0000	-0.500	-37.66
1234	616.5000	616.5000	-0.500	-37.63
1235	617.0000	617.0000	-0.500	-37.60
1236	617.5000	617.5000	-0.500	-37.57
1237	618.0000	618.0000	-0.500	-37.63
1238	618.5000	618.5000	-0.500	-37.66
1239	619.0000	619.0000	-0.500	-37.75
1240	619.5000	619.5000	-0.500	-37.66
1241	620.0000	620.0000	-0.500	-37.60
1242	620.5000	620.5000	-0.500	-37.63
1243	621.0000	621.0000	-0.500	-37.54
1244	621.5000	621.5000	-0.500	-37.51
1245	622.0000	622.0000	-0.500	-37.39
1246	622.5000	622.5000	-0.500	-37.35
1247	623.0000	623.0000	-0.500	-37.26
1248	623.5000	623.5000	-0.500	-37.20
1249	624.0000	624.0000	-0.500	-37.14
1250	624.5000	624.5000	-0.500	-37.11
1251	625.0000	625.0000	-0.500	-37.11
1252	625.5000	625.5000	-0.500	-37.26
1253	626.0000	626.0000	-0.500	-37.26
1254	626.5000	626.5000	-0.500	-37.29
1255	627.0000	627.0000	-0.500	-37.29
1256	627.5000	627.5000	-0.500	-37.26
1257	628.0000	628.0000	-0.500	-37.20
1258	628.5000	628.5000	-0.500	-37.11
1259	629.0000	629.0000	-0.500	-37.02
1260	629.5000	629.5000	-0.500	-37.02
1261	630.0000	630.0000	-0.500	-36.96
1262	630.5000	630.5000	-0.500	-36.99
1263	631.0000	631.0000	-0.500	-37.02
1264	631.5000	631.5000	-0.500	-37.02
1265	632.0000	632.0000	-0.500	-37.05
1266	632.5000	632.5000	-0.500	-37.05
1267	633.0000	633.0000	-0.500	-37.11
1268	633.5000	633.5000	-0.500	-37.17
1269	634.0000	634.0000	-0.500	-37.20
1270	634.5000	634.5000	-0.500	-37.17
1271	635.0000	635.0000	-0.500	-37.08
1272	635.5000	635.5000	-0.500	-37.02
1273	636.0000	636.0000	-0.500	-36.93
1274	636.5000	636.5000	-0.500	-36.93
1275	637.0000	637.0000	-0.500	-36.99
1276	637.5000	637.5000	-0.500	-37.08
1277	638.0000	638.0000	-0.500	-37.05
1278	638.5000	638.5000	-0.500	-36.96
1279	639.0000	639.0000	-0.500	-36.99
1280	639.5000	639.5000	-0.500	-36.99
1281	640.0000	640.0000	-0.500	-36.93
1282	640.5000	640.5000	-0.500	-36.90
1283	641.0000	641.0000	-0.500	-36.96
1284	641.5000	641.5000	-0.500	-36.93
1285	642.0000	642.0000	-0.500	-36.90
1286	642.5000	642.5000	-0.500	-36.84
1287	643.0000	643.0000	-0.500	-36.74
1288	643.5000	643.5000	-0.500	-36.74
1289	644.0000	644.0000	-0.500	-36.74
1290	644.5000	644.5000	-0.500	-36.65
1291	645.0000	645.0000	-0.500	-36.62
1292	645.5000	645.5000	-0.500	-36.65
1293	646.0000	646.0000	-0.500	-36.62
1294	646.5000	646.5000	-0.500	-36.50
1295	647.0000	647.0000	-0.500	-36.53
1296	647.5000	647.5000	-0.500	-36.59
1297	648.0000	648.0000	-0.500	-36.59
1298	648.5000	648.5000	-0.500	-36.62
1299	649.0000	649.0000	-0.500	-36.74
1300	649.5000	649.5000	-0.500	-36.81
1301	650.0000	650.0000	-0.500	-36.71
1302	650.5000	650.5000	-0.500	-36.59
1303	651.0000	651.0000	-0.500	-36.62
1304	651.5000	651.5000	-0.500	-36.68
1305	652.0000	652.0000	-0.500	-36.59
1306	652.5000	652.5000	-0.500	-36.53
1307	653.0000	653.0000	-0.500	-36.56
1308	653.5000	653.5000	-0.500	-36.50
1309	654.0000	654.0000	-0.500	-36.44
1310	654.5000	654.5000	-0.500	-36.38
1311	655.0000	655.0000	-0.500	-36.32
1312	655.5000	655.5000	-0.500	-36.07
1313	656.0000	656.0000	-0.500	-36.04
1314	656.5000	656.5000	-0.500	-36.23
1315	657.0000	657.0000	-0.500	-36.29
1316	657.5000	657.5000	-0.500	-36.26
1317	658.0000	658.0000	-0.500	-36.29
1318	658.5000	658.5000	-0.500	-36.23
1319	659.0000	659.0000	-0.500	-36.16
1320	659.5000	659.5000	-0.500	-36.10
1321	660.0000	660.0000	-0.500	-36.13
1322	660.5000	660.5000	-0.500	-36.10
1323	661.0000	661.0000	-0.500	-35.98
1324	661.5000	661.5000	-0.500	-35.95
1325	662.0000	662.0000	-0.500	-35.95
1326	662.5000	662.5000	-0.500	-35.95
1327	663.0000	663.0000	-0.500	-36.04
1328	663.5000	663.5000	-0.500	-36.07
1329	664.0000	664.0000	-0.500	-36.04
1330	664.5000	664.5000	-0.500	-36.07
1331	665.0000	665.0000	-0.500	-36.10
1332	665.5000	665.5000	-0.500	-36.01
1333	666.0000	666.0000	-0.500	-35.95
1334	666.5000	666.5000	-0.500	-35.92
1335	667.0000	667.0000	-0.500	-35.86
1336	667.5000	667.5000	-0.500	-35.83
1337	668.0000	668.0000	-0.500	-35.80
1338	668.5000	668.5000	-0.500	-35.83
1339	669.0000	669.0000	-0.500	-35.80
1340	669.5000	669.5000	-0.500	-35.83
1341	670.0000	670.0000	-0.500	-35.89
1342	670.5000	670.5000	-0.500	-36.41
1343	671.0000	671.0000	-0.500	-36.87
1344	671.5000	671.5000	-0.500	-36.99
1345	672.0000	672.0000	-0.500	-37.08
1346	672.5000	672.5000	-0.500	-36.99
1347	673.0000	673.0000	-0.500	-36.99
1348	673.5000	673.5000	-0.500	-36.99
1349	674.0000	674.0000	-0.500	-37.05
1350	674.5000	674.5000	-0.500	-37.05
1351	675.0000	675.0000	-0.500	-36.93
1352	675.5000	675.5000	-0.500	-36.77
1353	676.0000	676.0000	-0.500	-36.71
1354	676.5000	676.5000	-0.500	-36.62
1355	677.0000	677.0000	-0.500	-36.65
1356	677.5000	677.5000	-0.500	-36.53
1357	678.0000	678.0000	-0.500	-36.62
1358	678.5000	678.5000	-0.500	-36.68
1359	679.0000	679.0000	-0.500	-36.62
1360	679.5000	679.5000	-0.500	-36.59
1361	680.0000	680.0000	-0.500	-36.62
1362	680.5000	680.5000	-0.500	-36.59
1363	681.0000	681.0000	-0.500	-36.50
1364	681.5000	681.5000	-0.500	-36.50
1365	682.0000	682.0000	-0.500	-36.53
1366	682.5000	682.5000	-0.500	-36.56
1367	683.0000	683.0000	-0.500	-36.56
1368	683.5000	683.5000	-0.500	-36.50
1369	684.0000	684.0000	-0.500	-36.38
1370	684.5000	684.5000	-0.500	-36.35
1371	685.0000	685.0000	-0.500	-36.35
1372	685.5000	685.5000	-0.500	-36.29
1373	686.0000	686.0000	-0.500	-36.26
1374	686.5000	686.5000	-0.500	-36.29
1375	687.0000	687.0000	-0.500	-36.26
1376	687.5000	687.5000	-0.500	-36.19
1377	688.0000	688.0000	-0.500	-36.16
1378	688.5000	688.5000	-0.500	-36.19
1379	689.0000	689.0000	-0.500	-36.19
1380	689.5000	689.5000	-0.500	-36.13
1381	690.0000	690.0000	-0.500	-36.01
1382	690.5000	690.5000	-0.500	-35.98
1383	691.0000	691.0000	-0.500	-35.95
1384	691.5000	691.5000	-0.500	-35.86
1385	692.0000	692.0000	-0.500	-35.86
1386	692.5000	692.5000	-0.500	-35.89
1387	693.0000	693.0000	-0.500	-35.92
1388	693.5000	693.5000	-0.500	-35.86
1389	694.0000	694.0000	-0.500	-35.89
1390	694.5000	694.5000	-0.500	-35.92
1391	695.0000	695.0000	-0.500	-35.83
1392	695.5000	695.5000	-0.500	-35.68
1393	696.0000	696.0000	-0.500	-35.62
1394	696.5000	696.5000	-0.500	-35.65
1395	697.0000	697.0000	-0.500	-35.74
1396	697.5000	697.5000	-0.500	-35.77
1397	698.0000	698.0000	-0.500	-35.74
1398	698.5000	698.5000	-0.500	-35.68
1399	699.0000	699.0000	-0.500	-35.68
1400	699.5000	699.5000	-0.500	-35.68
1401	700.0000	700.0000	-0.500	-35.68
1402	700.5000	700.5000	-0.500	-35.71
1403	701.0000	701.0000	-0.500	-35.65
1404	701.5000	701.5000	-0.500	-35.71
1405	702.0000	702.0000	-0.500	-35.77
1406	702.5000	702.5000	-0.500	-35.77
1407	703.0000	703.0000	-0.500	-35.83
1408	703.5000	703.5000	-0.500	-35.77
1409	704.0000	704.0000	-0.500	-35.68
1410	704.5000	704.5000	-0.500	-35.62
1411	705.0000	705.0000	-0.500	-35.52
1412	705.5000	705.5000	-0.500	-35.49
1413	706.0000	706.0000	-0.500	-35.52
1414	706.5000	706.5000	-0.500	-35.49
1415	707.0000	707.0000	-0.500	-35.49
1416	707.5000	707.5000	-0.500	-35.49
1417	708.0000	708.0000	-0.500	-35.40
1418	708.5000	708.5000	-0.500	-35.31
1419	709.0000	709.0000	-0.500	-35.28
1420	709.5000	709.5000	-0.500	-35.28
1421	710.0000	710.0000	-0.500	-35.22
1422	710.5000	710.5000	-0.500	-35.19
1423	711.0000	711.0000	-0.500	-35.19
1424	711.5000	711.5000	-0.500	-35.22
1425	712.0000	712.0000	-0.500	-35.22
1426	712.5000	712.5000	-0.500	-35.22
1427	713.0000	713.0000	-0.500	-35.25
1428	713.5000	713.5000	-0.500	-35.25
1429	714.0000	714.0000	-0.500	-35.19
1430	714.5000	714.5000	-0.500	-35.16
1431	715.0000	715.0000	-0.500	-35.10
1432	715.5000	715.5000	-0.500	-35.13
1433	716.0000	716.0000	-0.500	-35.10
1434	716.5000	716.5000	-0.500	-35.10
1435	717.0000	717.0000	-0.500	-35.04
1436	717.5000	717.5000	-0.500	-34.97
1437	718.0000	718.0000	-0.604	-37.90
1438	718.5000	718.5000	-0.600	-62.65
1439	719.0000	719.0000	-0.600	-80.32
1440	719.5000	719.5000	-0.600	-85.67
1441	720.0000	720.0000	-0.600	-84.02
1442	720.5000	720.5000	-0.600	-80.51
1443	721.0000	721.0000	-0.600	-77.52
1444	721.5000	721.5000	-0.600	-75.38
1445	722.0000	722.0000	-0.600	-74.04
1446	722.5000	722.5000	-0.600	-73.09
1447	723.0000	723.0000	-0.600	-72.15
1448	723.5000	723.5000	-0.600	-71.29
1449	724.0000	724.0000	-0.600	-70.56
1450	724.5000	724.5000	-0.600	-69.98
1451	725.0000	725.0000	-0.600	-69.55
1452	725.5000	725.5000	-0.600	-68.97
1453	726.0000	726.0000	-0.600	-68.39
1454	726.5000	726.5000	-0.600	-67.90
1455	727.0000	727.0000	-0.600	-67.48
1456	727.5000	727.5000	-0.600	-67.08
1457	728.0000	728.0000	-0.600	-66.68
1458	728.5000	728.5000	-0.600	-66.32
1459	729.0000	729.0000	-0.600	-65.98
1460	729.5000	729.5000	-0.600	-65.71
1461	730.0000	730.0000	-0.600	-65.43
1462	730.5000	730.5000	-0.600	-65.19
1463	731.0000	731.0000	-0.600	-64.85
1464	731.5000	731.5000	-0.600	-64.52
1465	732.0000	732.0000	-0.600	-64.12
1466	732.5000	732.5000	-0.600	-63.97
1467	733.0000	733.0000	-0.600	-63.78
1468	733.5000	733.5000	-0.600	-63.69
1469	734.0000	734.0000	-0.600	-63.54
1470	734.5000	734.5000	-0.600	-63.26
1471	735.0000	735.0000	-0.600	-62.93
1472	735.5000	735.5000	-0.600	-62.81
1473	736.0000	736.0000	-0.600	-62.72
1474	736.5000	736.5000	-0.600	-62.53
1475	737.0000	737.0000	-0.600	-62.35
1476	737.5000	737.5000	-0.600	-62.01
1477	738.0000	738.0000	-0.600	-61.80
1478	738.5000	738.5000	-0.600	-61.71
1479	739.0000	739.0000	-0.600	-61.68
1480	739.5000	739.5000	-0.600	-61.59
1481	740.0000	740.0000	-0.600	-61.46
1482	740.5000	740.5000	-0.600	-61.22
1483	741.0000	741.0000	-0.600	-60.98
1484	741.5000	741.5000	-0.600	-60.85
1485	742.0000	742.0000	-0.600	-60.64
1486	742.5000	742.5000	-0.600	-60.49
1487	743.0000	743.0000	-0.600	-60.27
1488	743.5000	743.5000	-0.600	-60.12
1489	744.0000	744.0000	-0.600	-60.00
1490	744.5000	744.5000	-0.600	-59.91
1491	745.0000	745.0000	-0.600	-59.82
1492	745.5000	745.5000	-0.600	-59.69
1493	746.0000	746.0000	-0.600	-59.57
1494	746.5000	746.5000	-0.600	-59.51
1495	747.0000	747.0000	-0.600	-59.42
1496	747.5000	747.5000	-0.600	-59.30
1497	748.0000	748.0000	-0.600	-59.18
1498	748.5000	748.5000	-0.600	-59.08
1499	749.0000	749.0000	-0.600	-58.93
1500	749.5000	749.5000	-0.600	-58.84
1	749.5000	0.0000	-0.600	-58.84
2	750.0000	0.5000	-0.600	-58.69
3	750.5000	1.0000	-0.600	-58.53
4	751.0000	1.5000	-0.600	-58.50
5	751.5000	2.0000	-0.600	-58.53
6	752.0000	2.5000	-0.600	-58.44
7	752.5000	3.0000	-0.600	-58.32
8	753.0000	3.5000	-0.600	-58.20
9	753.5000	4.0000	-0.600	-58.11
10	754.0000	4.5000	-0.600	-58.11
11	754.5000	5.0000	-0.600	-58.02
12	755.0000	5.5000	-0.600	-57.89
13	755.5000	6.0000	-0.600	-57.80
14	756.0000	6.5000	-0.600	-57.74
15	756.5000	7.0000	-0.600	-57.71
16	757.0000	7.5000	-0.600	-57.62
17	757.5000	8.0000	-0.600	-57.53
18	758.0000	8.5000	-0.600	-57.41
19	758.5000	9.0000	-0.600	-57.25
20	759.0000	9.5000	-0.600	-57.13
21	759.5000	10.0000	-0.600	-57.04
22	760.0000	10.5000	-0.600	-56.83
23	760.5000	11.0000	-0.600	-56.70
24	761.0000	11.5000	-0.600	-56.64
25	761.5000	12.0000	-0.600	-56.58
26	762.0000	12.5000	-0.600	-56.52
27	762.5000	13.0000	-0.600	-56.46
28	763.0000	13.5000	-0.600	-56.55
29	763.5000	14.0000	-0.600	-56.55
30	764.0000	14.5000	-0.600	-56.58
31	764.5000	15.0000	-0.600	-56.49
32	765.0000	15.5000	-0.600	-56.40
33	765.5000	16.0000	-0.600	-56.31
34	766.0000	16.5000	-0.600	-56.18
35	766.5000	17.0000	-0.600	-56.09
36	767.0000	17.5000	-0.600	-56.15
37	767.5000	18.0000	-0.600	-56.12
38	768.0000	18.5000	-0.600	-56.06
39	768.5000	19.0000	-0.600	-55.94
40	769.0000	19.5000	-0.600	-55.85
41	769.5000	20.0000	-0.600	-55.73
42	770.0000	20.5000	-0.600	-55.70
43	770.5000	21.0000	-0.600	-55.60
44	771.0000	21.5000	-0.600	-55.57
45	771.5000	22.0000	-0.600	-55.54
46	772.0000	22.5000	-0.600	-55.57
47	772.5000	23.0000	-0.600	-55.57
48	773.0000	23.5000	-0.600	-55.51
49	773.5000	24.0000	-0.600	-55.42
50	774.0000	24.5000	-0.600	-55.42
51	774.5000	25.0000	-0.600	-55.48
52	775.0000	25.5000	-0.600	-55.36
53	775.5000	26.0000	-0.600	-55.27
54	776.0000	26.5000	-0.600	-55.24
55	776.5000	27.0000	-0.600	-55.18
56	777.0000	27.5000	-0.600	-55.06
57	777.5000	28.0000	-0.600	-55.06
58	778.0000	28.5000	-0.600	-55.12
59	778.5000	29.0000	-0.600	-55.12
60	779.0000	29.5000	-0.600	-55.06
61	779.5000	30.0000	-0.600	-54.93
62	780.0000	30.5000	-0.600	-54.75
63	780.5000	31.0000	-0.600	-54.84
64	781.0000	31.5000	-0.600	-54.84
65	781.5000	32.0000	-0.600	-54.81
66	782.0000	32.5000	-0.600	-54.81
67	782.5000	33.0000	-0.600	-54.72
68	783.0000	33.5000	-0.600	-54.63
69	783.5000	34.0000	-0.600	-54.66
70	784.0000	34.5000	-0.600	-54.66
71	784.5000	35.0000	-0.600	-54.63
72	785.0000	35.5000	-0.600	-54.54
73	785.5000	36.0000	-0.600	-54.45
74	786.0000	36.5000	-0.600	-54.32
75	786.5000	37.0000	-0.600	-54.26
76	787.0000	37.5000	-0.600	-54.23
77	787.5000	38.0000	-0.600	-54.20
78	788.0000	38.5000	-0.600	-54.17
79	788.5000	39.0000	-0.600	-54.20
80	789.0000	39.5000	-0.600	-54.14
81	789.5000	40.0000	-0.600	-54.05
82	790.0000	40.5000	-0.600	-53.96
83	790.5000	41.0000	-0.600	-53.93
84	791.0000	41.5000	-0.600	-53.96
85	791.5000	42.0000	-0.600	-54.05
86	792.0000	42.5000	-0.600	-53.96
87	792.5000	43.0000	-0.600	-53.77
88	793.0000	43.5000	-0.600	-53.65
89	793.5000	44.0000	-0.600	-53.65
90	794.0000	44.5000	-0.600	-53.62
91	794.5000	45.0000	-0.600	-53.68
92	795.0000	45.5000	-0.600	-53.68
93	795.5000	46.0000	-0.600	-53.74
94	796.0000	46.5000	-0.600	-53.80
95	796.5000	47.0000	-0.600	-53.83
96	797.0000	47.5000	-0.600	-53.74
97	797.5000	48.0000	-0.600	-53.59
98	798.0000	48.5000	-0.600	-53.47
99	798.5000	49.0000	-0.600	-53.22
100	799.0000	49.5000	-0.600	-53.13
101	799.5000	50.0000	-0.600	-53.22
102	800.0000	50.5000	-0.600	-53.22
103	800.5000	51.0000	-0.600	-53.19
104	801.0000	51.5000	-0.600	-53.10
105	801.5000	52.0000	-0.600	-53.01
106	802.0000	52.5000	-0.600	-53.04
107	802.5000	53.0000	-0.600	-52.98
108	803.0000	53.5000	-0.600	-52.95
109	803.5000	54.0000	-0.600	-52.95
110	804.0000	54.5000	-0.600	-52.89
111	804.5000	55.0000	-0.600	-52.86
112	805.0000	55.5000	-0.600	-52.80
113	805.5000	56.0000	-0.600	-52.74
114	806.0000	56.5000	-0.600	-52.67
115	806.5000	57.0000	-0.600	-52.74
116	807.0000	57.5000	-0.600	-52.77
117	807.5000	58.0000	-0.600	-52.77
118	808.0000	58.5000	-0.600	-52.92
119	808.5000	59.0000	-0.600	-52.95
120	809.0000	59.5000	-0.600	-52.83
121	809.5000	60.0000	-0.600	-52.80
122	810.0000	60.5000	-0.600	-52.74
123	810.5000	61.0000	-0.600	-52.61
124	811.0000	61.5000	-0.600	-52.55
125	811.5000	62.0000	-0.600	-52.58
126	812.0000	62.5000	-0.600	-52.71
127	812.5000	63.0000	-0.600	-52.71
128	813.0000	63.5000	-0.600	-52.64
129	813.5000	64.0000	-0.600	-52.55
130	814.0000	64.5000	-0.600	-52.43
131	814.5000	65.0000	-0.600	-52.37
132	815.0000	65.5000	-0.600	-52.34
133	815.5000	66.0000	-0.600	-52.31
134	816.0000	66.5000	-0.600	-52.28
135	816.5000	67.0000	-0.600	-52.37
136	817.0000	67.5000	-0.600	-52.37
137	817.5000	68.0000	-0.600	-52.34
138	818.0000	68.5000	-0.600	-52.22
139	818.5000	69.0000	-0.600	-52.16
140	819.0000	69.5000	-0.600	-52.13
141	819.5000	70.0000	-0.600	-52.10
142	820.0000	70.5000	-0.600	-52.06
143	820.5000	71.0000	-0.600	-52.00
144	821.0000	71.5000	-0.600	-52.10
145	821.5000	72.0000	-0.600	-52.16
146	822.0000	72.5000	-0.600	-52.25
147	822.5000	73.0000	-0.600	-52.19
148	823.0000	73.5000	-0.600	-52.03
149	823.5000	74.0000	-0.600	-51.88
150	824.0000	74.5000	-0.600	-51.79
151	824.5000	75.0000	-0.600	-51.67
152	825.0000	75.5000	-0.600	-51.76
153	825.5000	76.0000	-0.600	-51.85
154	826.0000	76.5000	-0.600	-51.91
155	826.5000	77.0000	-0.600	-51.88
156	827.0000	77.5000	-0.600	-51.76
157	827.5000	78.0000	-0.600	-51.73
158	828.0000	78.5000	-0.600	-51.70
159	828.5000	79.0000	-0.600	-51.61
160	829.0000	79.5000	-0.600	-51.64
161	829.5000	80.0000	-0.600	-51.64
162	830.0000	80.5000	-0.600	-51.67
163	830.5000	81.0000	-0.600	-51.64
164	831.0000	81.5000	-0.600	-51.61
165	831.5000	82.0000	-0.600	-51.55
166	832.0000	82.5000	-0.600	-51.55
167	832.5000	83.0000	-0.600	-51.48
168	833.0000	83.5000	-0.600	-51.58
169	833.5000	84.0000	-0.600	-51.61
170	834.0000	84.5000	-0.600	-51.42
171	834.5000	85.0000	-0.600	-51.24
172	835.0000	85.5000	-0.600	-51.12
173	835.5000	86.0000	-0.600	-51.09
174	836.0000	86.5000	-0.600	-51.21
175	836.5000	87.0000	-0.600	-51.33
176	837.0000	87.5000	-0.600	-51.39
177	837.5000	88.0000	-0.600	-51.52
178	838.0000	88.5000	-0.600	-51.52
179	838.5000	89.0000	-0.600	-51.36
180	839.0000	89.5000	-0.600	-51.30
181	839.5000	90.0000	-0.600	-51.27
182	840.0000	90.5000	-0.600	-51.24
183	840.5000	91.0000	-0.600	-51.21
184	841.0000	91.5000	-0.600	-51.27
185	841.5000	92.0000	-0.600	-51.15
186	842.0000	92.5000	-0.600	-51.06
187	842.5000	93.0000	-0.600	-50.94
188	843.0000	93.5000	-0.600	-50.87
189	843.5000	94.0000	-0.600	-50.87
190	844.0000	94.5000	-0.600	-50.87
191	844.5000	95.0000	-0.600	-50.81
192	845.0000	95.5000	-0.600	-50.87
193	845.5000	96.0000	-0.600	-50.90
194	846.0000	96.5000	-0.600	-50.94
195	846.5000	97.0000	-0.600	-51.03
196	847.0000	97.5000	-0.600	-50.97
197	847.5000	98.0000	-0.600	-50.87
198	848.0000	98.5000	-0.600	-50.81
199	848.5000	99.0000	-0.600	-50.69
200	849.0000	99.5000	-0.600	-50.54
201	849.5000	100.0000	-0.600	-50.51
202	850.0000	100.5000	-0.600	-50.51
203	850.5000	101.0000	-0.600	-50.48
204	851.0000	101.5000	-0.600	-50.48
205	851.5000	102.0000	-0.600	-50.45
206	852.0000	102.5000	-0.600	-50.39
207	852.5000	103.0000	-0.600	-50.36
208	853.0000	103.5000	-0.600	-50.39
209	853.5000	104.0000	-0.600	-50.54
210	854.0000	104.5000	-0.600	-50.51
211	854.5000	105.0000	-0.600	-50.54
212	855.0000	105.5000	-0.600	-50.57
213	855.5000	106.0000	-0.600	-50.51
214	856.0000	106.5000	-0.600	-50.51
215	856.5000	107.0000	-0.600	-50.57
216	857.0000	107.5000	-0.600	-50.60
217	857.5000	108.0000	-0.600	-50.63
218	858.0000	108.5000	-0.600	-50.48
219	858.5000	109.0000	-0.600	-50.36
220	859.0000	109.5000	-0.600	-50.26
221	859.5000	110.0000	-0.600	-50.20
222	860.0000	110.5000	-0.600	-50.20
223	860.5000	111.0000	-0.600	-50.33
224	861.0000	111.5000	-0.600	-50.36
225	861.5000	112.0000	-0.600	-50.45
226	862.0000	112.5000	-0.600	-50.54
227	862.5000	113.0000	-0.600	-50.57
228	863.0000	113.5000	-0.600	-50.45
229	863.5000	114.0000	-0.600	-50.29
230	864.0000	114.5000	-0.600	-50.26
231	864.5000	115.0000	-0.600	-50.33
232	865.0000	115.5000	-0.600	-50.26
233	865.5000	116.0000	-0.600	-50.14
234	866.0000	116.5000	-0.600	-50.05
235	866.5000	117.0000	-0.600	-50.08
236	867.0000	117.5000	-0.600	-49.96
237	867.5000	118.0000	-0.600	-49.99
238	868.0000	118.5000	-0.600	-49.99
239	868.5000	119.0000	-0.600	-50.11
240	869.0000	119.5000	-0.600	-50.08
241	869.5000	120.0000	-0.600	-50.02
242	870.0000	120.5000	-0.600	-49.96
243	870.5000	121.0000	-0.600	-49.93
244	871.0000	121.5000	-0.600	-49.93
245	871.5000	122.0000	-0.600	-49.93
246	872.0000	122.5000	-0.600	-49.87
247	872.5000	123.0000	-0.600	-49.87
248	873.0000	123.5000	-0.600	-49.87
249	873.5000	124.0000	-0.600	-49.90
250	874.0000	124.5000	-0.600	-49.93
251	874.5000	125.0000	-0.600	-49.99
252	875.0000	125.5000	-0.600	-50.14
253	875.5000	126.0000	-0.600	-50.90
254	876.0000	126.5000	-0.600	-51.36
255	876.5000	127.0000	-0.600	-51.39
256	877.0000	127.5000	-0.600	-51.30
257	877.5000	128.0000	-0.600	-51.18
258	878.0000	128.5000	-0.600	-51.03
259	878.5000	129.0000	-0.600	-50.78
260	879.0000	129.5000	-0.600	-50.60
261	879.5000	130.0000	-0.600	-50.54
262	880.0000	130.5000	-0.600	-50.54
263	880.5000	131.0000	-0.600	-50.63
264	881.0000	131.5000	-0.600	-50.66
265	881.5000	132.0000	-0.600	-50.72
266	882.0000	132.5000	-0.600	-50.78
267	882.5000	133.0000	-0.600	-50.75
268	883.0000	133.5000	-0.600	-50.63
269	883.5000	134.0000	-0.600	-50.51
270	884.0000	134.5000	-0.600	-50.51
271	884.5000	135.0000	-0.600	-50.54
272	885.0000	135.5000	-0.600	-50.48
273	885.5000	136.0000	-0.600	-50.42
274	886.0000	136.5000	-0.600	-50.39
275	886.5000	137.0000	-0.600	-50.33
276	887.0000	137.5000	-0.600	-50.33
277	887.5000	138.0000	-0.600	-50.39
278	888.0000	138.5000	-0.600	-50.45
279	888.5000	139.0000	-0.600	-50.42
280	889.0000	139.5000	-0.600	-50.29
281	889.5000	140.0000	-0.600	-50.17
282	890.0000	140.5000	-0.600	-50.08
283	890.5000	141.0000	-0.600	-50.11
284	891.0000	141.5000	-0.600	-50.02
285	891.5000	142.0000	-0.600	-50.02
286	892.0000	142.5000	-0.600	-50.05
287	892.5000	143.0000	-0.600	-49.99
288	893.0000	143.5000	-0.600	-49.90
289	893.5000	144.0000	-0.600	-49.90
290	894.0000	144.5000	-0.600	-49.96
291	894.5000	145.0000	-0.600	-49.99
292	895.0000	145.5000	-0.600	-50.05
293	895.5000	146.0000	-0.600	-50.05
294	896.0000	146.5000	-0.600	-50.05
295	896.5000	147.0000	-0.600	-50.02
296	897.0000	147.5000	-0.600	-49.90
297	897.5000	148.0000	-0.600	-49.84
298	898.0000	148.5000	-0.600	-49.84
299	898.5000	149.0000	-0.600	-49.90
300	899.0000	149.5000	-0.600	-49.81
301	899.5000	150.0000	-0.600	-49.75
302	900.0000	150.5000	-0.600	-49.62
303	900.5000	151.0000	-0.600	-49.65
304	901.0000	151.5000	-0.600	-49.56
305	901.5000	152.0000	-0.600	-49.50
306	902.0000	152.5000	-0.600	-49.44
307	902.5000	153.0000	-0.600	-49.38
308	903.0000	153.5000	-0.600	-49.35
309	903.5000	154.0000	-0.600	-49.41
310	904.0000	154.5000	-0.600	-49.56
311	904.5000	155.0000	-0.600	-49.53
312	905.0000	155.5000	-0.600	-49.62
313	905.5000	156.0000	-0.600	-49.68
314	906.0000	156.5000	-0.600	-49.78
315	906.5000	157.0000	-0.600	-49.90
316	907.0000	157.5000	-0.600	-49.81
317	907.5000	158.0000	-0.600	-49.65
318	908.0000	158.5000	-0.600	-49.62
319	908.5000	159.0000	-0.600	-49.53
320	909.0000	159.5000	-0.600	-49.53
321	909.5000	160.0000	-0.600	-49.50
322	910.0000	160.5000	-0.600	-49.56
323	910.5000	161.0000	-0.600	-49.62
324	911.0000	161.5000	-0.600	-49.62
325	911.5000	162.0000	-0.600	-49.44
326	912.0000	162.5000	-0.600	-49.38
327	912.5000	163.0000	-0.600	-49.38
328	913.0000	163.5000	-0.600	-49.35
329	913.5000	164.0000	-0.600	-49.23
330	914.0000	164.5000	-0.600	-49.10
331	914.5000	165.0000	-0.600	-49.10
332	915.0000	165.5000	-0.600	-49.04
333	915.5000	166.0000	-0.600	-49.07
334	916.0000	166.5000	-0.600	-49.13
335	916.5000	167.0000	-0.600	-49.20
336	917.0000	167.5000	-0.600	-49.26
337	917.5000	168.0000	-0.600	-49.23
338	918.0000	168.5000	-0.600	-49.20
339	918.5000	169.0000	-0.600	-49.13
340	919.0000	169.5000	-0.600	-49.13
341	919.5000	170.0000	-0.600	-49.13
342	920.0000	170.5000	-0.600	-49.07
343	920.5000	171.0000	-0.600	-48.95
344	921.0000	171.5000	-0.600	-48.92
345	921.5000	172.0000	-0.600	-48.95
346	922.0000	172.5000	-0.600	-48.86
347	922.5000	173.0000	-0.600	-48.92
348	923.0000	173.5000	-0.700	-60.46
349	923.5000	174.0000	-0.700	-81.51
350	924.0000	174.5000	-0.700	-92.87
351	924.5000	175.0000	-0.700	-95.07
352	925.0000	175.5000	-0.700	-92.90
353	925.5000	176.0000	-0.700	-89.88
354	926.0000	176.5000	-0.700	-87.47
355	926.5000	177.0000	-0.700	-85.73
356	927.0000	177.5000	-0.700	-84.44
357	927.5000	178.0000	-0.700	-83.44
358	928.0000	178.5000	-0.700	-82.55
359	928.5000	179.0000	-0.700	-81.67
360	929.0000	179.5000	-0.700	-80.81
361	929.5000	180.0000	-0.700	-80.02
362	930.0000	180.5000	-0.700	-79.26
363	930.5000	181.0000	-0.700	-78.59
364	931.0000	181.5000	-0.700	-77.88
365	931.5000	182.0000	-0.700	-77.33
366	932.0000	182.5000	-0.700	-76.91
367	932.5000	183.0000	-0.700	-76.48
368	933.0000	183.5000	-0.700	-76.14
369	933.5000	184.0000	-0.700	-75.75
370	934.0000	184.5000	-0.700	-75.29
371	934.5000	185.0000	-0.700	-74.89
372	935.0000	185.5000	-0.700	-74.59
373	935.5000	186.0000	-0.700	-74.25
374	936.0000	186.5000	-0.700	-73.89
375	936.5000	187.0000	-0.700	-73.55
376	937.0000	187.5000	-0.700	-73.31
377	937.5000	188.0000	-0.700	-73.03
378	938.0000	188.5000	-0.700	-72.82
379	938.5000	189.0000	-0.700	-72.66
380	939.0000	189.5000	-0.700	-72.30
381	939.5000	190.0000	-0.700	-71.87
382	940.0000	190.5000	-0.700	-71.57
383	940.5000	191.0000	-0.700	-71.32
384	941.0000	191.5000	-0.700	-71.08
385	941.5000	192.0000	-0.700	-70.86
386	942.0000	192.5000	-0.700	-70.71
387	942.5000	193.0000	-0.700	-70.62
388	943.0000	193.5000	-0.700	-70.38
389	943.5000	194.0000	-0.700	-70.07
390	944.0000	194.5000	-0.700	-69.83
391	944.5000	195.0000	-0.700	-69.61
392	945.0000	195.5000	-0.700	-69.46
393	945.5000	196.0000	-0.700	-69.40
394	946.0000	196.5000	-0.700	-69.25
395	946.5000	197.0000	-0.700	-69.12
396	947.0000	197.5000	-0.700	-68.97
397	947.5000	198.0000	-0.700	-68.79
398	948.0000	198.5000	-0.700	-68.67
399	948.5000	199.0000	-0.700	-68.42
400	949.0000	199.5000	-0.700	-68.15
401	949.5000	200.0000	-0.700	-67.96
402	950.0000	200.5000	-0.700	-67.81
403	950.5000	201.0000	-0.700	-67.66
404	951.0000	201.5000	-0.700	-67.42
405	951.5000	202.0000	-0.700	-67.23
406	952.0000	202.5000	-0.700	-67.05
407	952.5000	203.0000	-0.700	-66.96
408	953.0000	203.5000	-0.700	-66.81
409	953.5000	204.0000	-0.700	-66.71
410	954.0000	204.5000	-0.700	-66.56
411	954.5000	205.0000	-0.700	-66.41
412	955.0000	205.5000	-0.700	-66.35
413	955.5000	206.0000	-0.700	-66.32
414	956.0000	206.5000	-0.700	-66.07
415	956.5000	207.0000	-0.700	-65.74
416	957.0000	207.5000	-0.700	-65.52
417	957.5000	208.0000	-0.700	-65.49
418	958.0000	208.5000	-0.700	-65.40
419	958.5000	209.0000	-0.700	-65.28
420	959.0000	209.5000	-0.700	-65.22
421	959.5000	210.0000	-0.700	-65.13
422	960.0000	210.5000	-0.700	-65.00
423	960.5000	211.0000	-0.700	-64.88
424	961.0000	211.5000	-0.700	-64.70
425	961.5000	212.0000	-0.700	-64.52
426	962.0000	212.5000	-0.700	-64.36
427	962.5000	213.0000	-0.700	-64.33
428	963.0000	213.5000	-0.700	-64.12
429	963.5000	214.0000	-0.700	-63.88
430	964.0000	214.5000	-0.700	-63.81
431	964.5000	215.0000	-0.700	-63.81
432	965.0000	215.5000	-0.700	-63.78
433	965.5000	216.0000	-0.700	-63.75
434	966.0000	216.5000	-0.700	-63.60
435	966.5000	217.0000	-0.700	-63.42
436	967.0000	217.5000	-0.700	-63.26
437	967.5000	218.0000	-0.700	-63.17
438	968.0000	218.5000	-0.700	-63.08
439	968.5000	219.0000	-0.700	-63.05
440	969.0000	219.5000	-0.700	-63.08
441	969.5000	220.0000	-0.700	-62.96
442	970.0000	220.5000	-0.700	-62.87
443	970.5000	221.0000	-0.700	-62.75
444	971.0000	221.5000	-0.700	-62.75
445	971.5000	222.0000	-0.700	-62.69
446	972.0000	222.5000	-0.700	-62.47
447	972.5000	223.0000	-0.700	-62.23
448	973.0000	223.5000	-0.700	-62.04
449	973.5000	224.0000	-0.700	-61.95
450	974.0000	224.5000	-0.700	-61.89
451	974.5000	225.0000	-0.700	-61.83
452	975.0000	225.5000	-0.700	-61.77
453	975.5000	226.0000	-0.700	-61.71
454	976.0000	226.5000	-0.700	-61.65
455	976.5000	227.0000	-0.700	-61.68
456	977.0000	227.5000	-0.700	-61.65
457	977.5000	228.0000	-0.700	-61.37
458	978.0000	228.5000	-0.700	-61.28
459	978.5000	229.0000	-0.700	-61.25
460	979.0000	229.5000	-0.700	-61.37
461	979.5000	230.0000	-0.700	-61.40
462	980.0000	230.5000	-0.700	-61.28
463	980.5000	231.0000	-0.700	-61.13
464	981.0000	231.5000	-0.700	-61.07
465	981.5000	232.0000	-0.700	-61.07
466	982.0000	232.5000	-0.700	-61.10
467	982.5000	233.0000	-0.700	-60.95
468	983.0000	233.5000	-0.700	-60.79
469	983.5000	234.0000	-0.700	-60.67
470	984.0000	234.5000	-0.700	-60.58
471	984.5000	235.0000	-0.700	-60.61
472	985.0000	235.5000	-0.700	-60.64
473	985.5000	236.0000	-0.700	-60.61
474	986.0000	236.5000	-0.700	-60.49
475	986.5000	237.0000	-0.700	-60.46
476	987.0000	237.5000	-0.700	-60.43
477	987.5000	238.0000	-0.700	-60.46
478	988.0000	238.5000	-0.700	-60.37
479	988.5000	239.0000	-0.700	-60.37
480	989.0000	239.5000	-0.700	-60.24
481	989.5000	240.0000	-0.700	-60.06
482	990.0000	240.5000	-0.700	-60.00
483	990.5000	241.0000	-0.700	-59.97
484	991.0000	241.5000	-0.700	-59.94
485	991.5000	242.0000	-0.700	-59.94
486	992.0000	242.5000	-0.700	-59.97
487	992.5000	243.0000	-0.700	-59.94
488	993.0000	243.5000	-0.700	-59.79
489	993.5000	244.0000	-0.700	-59.54
490	994.0000	244.5000	-0.700	-59.45
491	994.5000	245.0000	-0.700	-59.39
492	995.0000	245.5000	-0.700	-59.30
493	995.5000	246.0000	-0.700	-59.27
494	996.0000	246.5000	-0.700	-59.18
495	996.5000	247.0000	-0.700	-59.21
496	997.0000	247.5000	-0.700	-59.30
497	997.5000	248.0000	-0.700	-59.27
[truncated: 1,494 more rows]
