# Supplementary material for: Tissue engineering the human auricle by auricular chondrocyte-mesenchymal stem cell co-implantation
Source: PLoS One. 2018 Oct 24;13(10):e0202356. doi: 10.1371/journal.pone.0202356 (PMC6200177; doi:10.1371/journal.pone.0202356)
Supplement: S6 File — Raw data outputs for confined compression testing. (ZIP) [file pone.0202356.s010.zip › Raw Mechanical Data/HuCo7_M2.TXT]

C:\Documents and Settings\Administrator.ENDURATE-VA4UUF\Desktop\Ben Cohen\HuCo7_M2.TXT
Points	Elapsed Time	Scan Time	Disp	Load1
	Sec	Sec	mm	g
1	0.0000	0.0000	0.025	-3.81
2	0.5000	0.5000	0.025	-3.97
3	1.0000	1.0000	0.025	-4.15
4	1.5000	1.5000	0.025	-4.30
5	2.0000	2.0000	0.025	-4.36
6	2.5000	2.5000	-0.002	-6.20
7	3.0000	3.0000	0.000	-18.04
8	3.5000	3.5000	0.000	-26.22
9	4.0000	4.0000	0.000	-28.78
10	4.5000	4.5000	0.000	-28.35
11	5.0000	5.0000	0.000	-27.10
12	5.5000	5.5000	0.000	-25.97
13	6.0000	6.0000	0.000	-25.33
14	6.5000	6.5000	0.000	-24.96
15	7.0000	7.0000	0.000	-24.75
16	7.5000	7.5000	0.000	-24.45
17	8.0000	8.0000	0.000	-24.17
18	8.5000	8.5000	0.000	-23.96
19	9.0000	9.0000	0.000	-23.71
20	9.5000	9.5000	0.000	-23.53
21	10.0000	10.0000	0.000	-23.38
22	10.5000	10.5000	-0.000	-23.59
23	11.0000	11.0000	0.000	-23.80
24	11.5000	11.5000	-0.000	-23.83
25	12.0000	12.0000	-0.000	-23.68
26	12.5000	12.5000	-0.000	-23.47
27	13.0000	13.0000	-0.000	-23.26
28	13.5000	13.5000	-0.000	-23.10
29	14.0000	14.0000	0.000	-23.04
30	14.5000	14.5000	0.000	-22.95
31	15.0000	15.0000	0.000	-22.89
32	15.5000	15.5000	-0.000	-22.77
33	16.0000	16.0000	0.000	-22.64
34	16.5000	16.5000	-0.000	-22.49
35	17.0000	17.0000	0.000	-22.31
36	17.5000	17.5000	-0.000	-22.28
37	18.0000	18.0000	0.000	-22.19
38	18.5000	18.5000	0.000	-22.10
39	19.0000	19.0000	-0.000	-22.03
40	19.5000	19.5000	0.000	-22.00
41	20.0000	20.0000	0.000	-21.94
42	20.5000	20.5000	0.000	-21.88
43	21.0000	21.0000	-0.000	-21.85
44	21.5000	21.5000	0.000	-21.82
45	22.0000	22.0000	-0.000	-21.73
46	22.5000	22.5000	0.000	-21.70
47	23.0000	23.0000	-0.000	-21.67
48	23.5000	23.5000	0.000	-21.61
49	24.0000	24.0000	0.000	-21.58
50	24.5000	24.5000	0.000	-21.55
51	25.0000	25.0000	-0.000	-21.45
52	25.5000	25.5000	-0.000	-21.42
53	26.0000	26.0000	0.000	-21.36
54	26.5000	26.5000	-0.000	-21.30
55	27.0000	27.0000	-0.000	-21.24
56	27.5000	27.5000	-0.000	-21.21
57	28.0000	28.0000	0.000	-21.21
58	28.5000	28.5000	0.000	-21.18
59	29.0000	29.0000	-0.000	-21.09
60	29.5000	29.5000	-0.000	-21.06
61	30.0000	30.0000	0.000	-21.03
62	30.5000	30.5000	0.000	-21.03
63	31.0000	31.0000	-0.000	-20.94
64	31.5000	31.5000	0.000	-20.87
65	32.0000	32.0000	-0.000	-20.84
66	32.5000	32.5000	-0.000	-20.78
67	33.0000	33.0000	-0.000	-20.72
68	33.5000	33.5000	0.000	-20.72
69	34.0000	34.0000	-0.000	-20.69
70	34.5000	34.5000	-0.000	-20.66
71	35.0000	35.0000	-0.000	-20.66
72	35.5000	35.5000	0.000	-20.63
73	36.0000	36.0000	0.000	-20.48
74	36.5000	36.5000	-0.000	-20.42
75	37.0000	37.0000	-0.100	-28.26
76	37.5000	37.5000	-0.100	-39.40
77	38.0000	38.0000	-0.100	-44.07
78	38.5000	38.5000	-0.100	-44.10
79	39.0000	39.0000	-0.100	-42.57
80	39.5000	39.5000	-0.100	-40.99
81	40.0000	40.0000	-0.100	-39.92
82	40.5000	40.5000	-0.100	-39.22
83	41.0000	41.0000	-0.100	-38.70
84	41.5000	41.5000	-0.100	-38.30
85	42.0000	42.0000	-0.100	-37.90
86	42.5000	42.5000	-0.100	-37.60
87	43.0000	43.0000	-0.100	-37.32
88	43.5000	43.5000	-0.100	-37.08
89	44.0000	44.0000	-0.100	-36.96
90	44.5000	44.5000	-0.100	-36.77
91	45.0000	45.0000	-0.100	-36.65
92	45.5000	45.5000	-0.100	-36.53
93	46.0000	46.0000	-0.100	-36.35
94	46.5000	46.5000	-0.100	-36.26
95	47.0000	47.0000	-0.100	-36.13
96	47.5000	47.5000	-0.100	-35.92
97	48.0000	48.0000	-0.100	-35.74
98	48.5000	48.5000	-0.100	-35.62
99	49.0000	49.0000	-0.100	-35.52
100	49.5000	49.5000	-0.100	-35.28
101	50.0000	50.0000	-0.100	-35.07
102	50.5000	50.5000	-0.100	-34.94
103	51.0000	51.0000	-0.100	-34.88
104	51.5000	51.5000	-0.100	-34.82
105	52.0000	52.0000	-0.100	-34.70
106	52.5000	52.5000	-0.100	-34.61
107	53.0000	53.0000	-0.100	-34.52
108	53.5000	53.5000	-0.100	-34.39
109	54.0000	54.0000	-0.100	-34.33
110	54.5000	54.5000	-0.100	-34.27
111	55.0000	55.0000	-0.100	-34.15
112	55.5000	55.5000	-0.100	-34.09
113	56.0000	56.0000	-0.100	-34.09
114	56.5000	56.5000	-0.100	-34.06
115	57.0000	57.0000	-0.100	-34.00
116	57.5000	57.5000	-0.100	-33.85
117	58.0000	58.0000	-0.100	-33.69
118	58.5000	58.5000	-0.100	-33.60
119	59.0000	59.0000	-0.100	-33.63
120	59.5000	59.5000	-0.100	-33.60
121	60.0000	60.0000	-0.100	-33.51
122	60.5000	60.5000	-0.100	-33.45
123	61.0000	61.0000	-0.100	-33.39
124	61.5000	61.5000	-0.100	-33.39
125	62.0000	62.0000	-0.100	-33.45
126	62.5000	62.5000	-0.100	-33.45
127	63.0000	63.0000	-0.100	-33.36
128	63.5000	63.5000	-0.100	-33.30
129	64.0000	64.0000	-0.100	-33.14
130	64.5000	64.5000	-0.100	-32.99
131	65.0000	65.0000	-0.100	-32.84
132	65.5000	65.5000	-0.100	-32.90
133	66.0000	66.0000	-0.100	-32.96
134	66.5000	66.5000	-0.100	-32.99
135	67.0000	67.0000	-0.100	-32.99
136	67.5000	67.5000	-0.100	-32.87
137	68.0000	68.0000	-0.100	-32.78
138	68.5000	68.5000	-0.100	-32.69
139	69.0000	69.0000	-0.100	-32.59
140	69.5000	69.5000	-0.100	-32.59
141	70.0000	70.0000	-0.100	-32.56
142	70.5000	70.5000	-0.100	-32.53
143	71.0000	71.0000	-0.100	-32.50
144	71.5000	71.5000	-0.100	-32.41
145	72.0000	72.0000	-0.100	-32.41
146	72.5000	72.5000	-0.100	-32.47
147	73.0000	73.0000	-0.100	-32.44
148	73.5000	73.5000	-0.100	-32.29
149	74.0000	74.0000	-0.100	-32.20
150	74.5000	74.5000	-0.100	-32.23
151	75.0000	75.0000	-0.100	-32.23
152	75.5000	75.5000	-0.100	-32.23
153	76.0000	76.0000	-0.100	-32.14
154	76.5000	76.5000	-0.100	-32.04
155	77.0000	77.0000	-0.100	-32.01
156	77.5000	77.5000	-0.100	-32.04
157	78.0000	78.0000	-0.100	-32.04
158	78.5000	78.5000	-0.100	-32.04
159	79.0000	79.0000	-0.100	-31.95
160	79.5000	79.5000	-0.100	-31.83
161	80.0000	80.0000	-0.100	-31.80
162	80.5000	80.5000	-0.100	-31.77
163	81.0000	81.0000	-0.100	-31.65
164	81.5000	81.5000	-0.100	-31.59
165	82.0000	82.0000	-0.100	-31.53
166	82.5000	82.5000	-0.100	-31.56
167	83.0000	83.0000	-0.100	-31.62
168	83.5000	83.5000	-0.100	-31.68
169	84.0000	84.0000	-0.100	-31.65
170	84.5000	84.5000	-0.100	-31.56
171	85.0000	85.0000	-0.100	-31.50
172	85.5000	85.5000	-0.100	-31.46
173	86.0000	86.0000	-0.100	-31.50
174	86.5000	86.5000	-0.100	-31.50
175	87.0000	87.0000	-0.100	-31.46
176	87.5000	87.5000	-0.100	-31.50
177	88.0000	88.0000	-0.100	-31.50
178	88.5000	88.5000	-0.100	-31.40
179	89.0000	89.0000	-0.100	-31.34
180	89.5000	89.5000	-0.100	-31.34
181	90.0000	90.0000	-0.100	-31.40
182	90.5000	90.5000	-0.100	-31.40
183	91.0000	91.0000	-0.100	-31.28
184	91.5000	91.5000	-0.100	-31.31
185	92.0000	92.0000	-0.100	-31.37
186	92.5000	92.5000	-0.100	-31.40
187	93.0000	93.0000	-0.100	-31.37
188	93.5000	93.5000	-0.100	-31.31
189	94.0000	94.0000	-0.100	-31.31
190	94.5000	94.5000	-0.100	-31.25
191	95.0000	95.0000	-0.100	-31.25
192	95.5000	95.5000	-0.100	-31.22
193	96.0000	96.0000	-0.100	-31.28
194	96.5000	96.5000	-0.100	-31.31
195	97.0000	97.0000	-0.100	-31.34
196	97.5000	97.5000	-0.100	-31.31
197	98.0000	98.0000	-0.100	-31.25
198	98.5000	98.5000	-0.100	-31.22
199	99.0000	99.0000	-0.100	-31.19
200	99.5000	99.5000	-0.100	-31.16
201	100.0000	100.0000	-0.100	-31.16
202	100.5000	100.5000	-0.100	-31.13
203	101.0000	101.0000	-0.100	-31.07
204	101.5000	101.5000	-0.100	-30.98
205	102.0000	102.0000	-0.100	-30.92
206	102.5000	102.5000	-0.100	-30.82
207	103.0000	103.0000	-0.100	-30.73
208	103.5000	103.5000	-0.100	-30.73
209	104.0000	104.0000	-0.100	-30.82
210	104.5000	104.5000	-0.100	-30.98
211	105.0000	105.0000	-0.100	-31.01
212	105.5000	105.5000	-0.100	-30.92
213	106.0000	106.0000	-0.100	-30.82
214	106.5000	106.5000	-0.100	-30.76
215	107.0000	107.0000	-0.100	-30.70
216	107.5000	107.5000	-0.100	-30.64
217	108.0000	108.0000	-0.100	-30.61
218	108.5000	108.5000	-0.100	-30.70
219	109.0000	109.0000	-0.100	-30.73
220	109.5000	109.5000	-0.100	-30.76
221	110.0000	110.0000	-0.100	-30.70
222	110.5000	110.5000	-0.100	-30.64
223	111.0000	111.0000	-0.100	-30.64
224	111.5000	111.5000	-0.100	-30.58
225	112.0000	112.0000	-0.100	-30.58
226	112.5000	112.5000	-0.100	-30.67
227	113.0000	113.0000	-0.100	-30.76
228	113.5000	113.5000	-0.100	-30.82
229	114.0000	114.0000	-0.100	-30.76
230	114.5000	114.5000	-0.100	-30.67
231	115.0000	115.0000	-0.100	-30.64
232	115.5000	115.5000	-0.100	-30.70
233	116.0000	116.0000	-0.100	-30.73
234	116.5000	116.5000	-0.100	-30.64
235	117.0000	117.0000	-0.100	-30.64
236	117.5000	117.5000	-0.100	-30.58
237	118.0000	118.0000	-0.100	-30.52
238	118.5000	118.5000	-0.100	-30.49
239	119.0000	119.0000	-0.100	-30.52
240	119.5000	119.5000	-0.100	-30.52
241	120.0000	120.0000	-0.100	-30.49
242	120.5000	120.5000	-0.100	-30.43
243	121.0000	121.0000	-0.100	-30.37
244	121.5000	121.5000	-0.100	-30.37
245	122.0000	122.0000	-0.100	-30.52
246	122.5000	122.5000	-0.100	-30.55
247	123.0000	123.0000	-0.100	-30.52
248	123.5000	123.5000	-0.100	-30.49
249	124.0000	124.0000	-0.100	-30.52
250	124.5000	124.5000	-0.100	-30.98
251	125.0000	125.0000	-0.100	-31.37
252	125.5000	125.5000	-0.100	-31.46
253	126.0000	126.0000	-0.100	-31.37
254	126.5000	126.5000	-0.100	-31.22
255	127.0000	127.0000	-0.100	-31.13
256	127.5000	127.5000	-0.100	-31.10
257	128.0000	128.0000	-0.100	-31.07
258	128.5000	128.5000	-0.100	-31.04
259	129.0000	129.0000	-0.100	-31.01
260	129.5000	129.5000	-0.100	-30.92
261	130.0000	130.0000	-0.100	-30.79
262	130.5000	130.5000	-0.100	-30.76
263	131.0000	131.0000	-0.100	-30.76
264	131.5000	131.5000	-0.100	-30.73
265	132.0000	132.0000	-0.100	-30.73
266	132.5000	132.5000	-0.100	-30.76
267	133.0000	133.0000	-0.100	-30.73
268	133.5000	133.5000	-0.100	-30.70
269	134.0000	134.0000	-0.100	-30.67
270	134.5000	134.5000	-0.100	-30.67
271	135.0000	135.0000	-0.100	-30.73
272	135.5000	135.5000	-0.100	-30.67
273	136.0000	136.0000	-0.100	-30.61
274	136.5000	136.5000	-0.100	-30.58
275	137.0000	137.0000	-0.100	-30.58
276	137.5000	137.5000	-0.100	-30.55
277	138.0000	138.0000	-0.100	-30.55
278	138.5000	138.5000	-0.100	-30.49
279	139.0000	139.0000	-0.100	-30.37
280	139.5000	139.5000	-0.100	-30.40
281	140.0000	140.0000	-0.100	-30.49
282	140.5000	140.5000	-0.100	-30.52
283	141.0000	141.0000	-0.100	-30.49
284	141.5000	141.5000	-0.100	-30.52
285	142.0000	142.0000	-0.100	-30.55
286	142.5000	142.5000	-0.100	-30.55
287	143.0000	143.0000	-0.100	-30.49
288	143.5000	143.5000	-0.100	-30.49
289	144.0000	144.0000	-0.100	-30.49
290	144.5000	144.5000	-0.100	-30.49
291	145.0000	145.0000	-0.100	-30.49
292	145.5000	145.5000	-0.100	-30.49
293	146.0000	146.0000	-0.100	-30.49
294	146.5000	146.5000	-0.100	-30.52
295	147.0000	147.0000	-0.100	-30.55
296	147.5000	147.5000	-0.100	-30.52
297	148.0000	148.0000	-0.100	-30.43
298	148.5000	148.5000	-0.100	-30.37
299	149.0000	149.0000	-0.100	-30.34
300	149.5000	149.5000	-0.100	-30.30
301	150.0000	150.0000	-0.100	-30.34
302	150.5000	150.5000	-0.197	-31.56
303	151.0000	151.0000	-0.200	-45.41
304	151.5000	151.5000	-0.200	-54.32
305	152.0000	152.0000	-0.200	-56.31
306	152.5000	152.5000	-0.200	-54.84
307	153.0000	153.0000	-0.200	-52.80
308	153.5000	153.5000	-0.200	-51.15
309	154.0000	154.0000	-0.200	-50.23
310	154.5000	154.5000	-0.200	-49.59
311	155.0000	155.0000	-0.200	-48.98
312	155.5000	155.5000	-0.200	-48.46
313	156.0000	156.0000	-0.200	-48.16
314	156.5000	156.5000	-0.200	-47.88
315	157.0000	157.0000	-0.200	-47.55
316	157.5000	157.5000	-0.200	-47.30
317	158.0000	158.0000	-0.200	-47.03
318	158.5000	158.5000	-0.200	-46.72
319	159.0000	159.0000	-0.200	-46.48
320	159.5000	159.5000	-0.200	-46.30
321	160.0000	160.0000	-0.200	-45.99
322	160.5000	160.5000	-0.200	-45.78
323	161.0000	161.0000	-0.200	-45.63
324	161.5000	161.5000	-0.200	-45.47
325	162.0000	162.0000	-0.200	-45.35
326	162.5000	162.5000	-0.200	-45.23
327	163.0000	163.0000	-0.200	-45.17
328	163.5000	163.5000	-0.200	-45.08
329	164.0000	164.0000	-0.200	-44.95
330	164.5000	164.5000	-0.200	-44.80
331	165.0000	165.0000	-0.200	-44.62
332	165.5000	165.5000	-0.200	-44.47
333	166.0000	166.0000	-0.200	-44.31
334	166.5000	166.5000	-0.200	-44.22
335	167.0000	167.0000	-0.200	-44.13
336	167.5000	167.5000	-0.200	-44.13
337	168.0000	168.0000	-0.200	-44.13
338	168.5000	168.5000	-0.200	-44.04
339	169.0000	169.0000	-0.200	-43.92
340	169.5000	169.5000	-0.200	-43.89
341	170.0000	170.0000	-0.200	-43.79
342	170.5000	170.5000	-0.200	-43.61
343	171.0000	171.0000	-0.200	-43.46
344	171.5000	171.5000	-0.200	-43.46
345	172.0000	172.0000	-0.200	-43.37
346	172.5000	172.5000	-0.200	-43.31
347	173.0000	173.0000	-0.200	-43.21
348	173.5000	173.5000	-0.200	-43.09
349	174.0000	174.0000	-0.200	-42.97
350	174.5000	174.5000	-0.200	-42.91
351	175.0000	175.0000	-0.200	-42.97
352	175.5000	175.5000	-0.200	-43.00
353	176.0000	176.0000	-0.200	-43.03
354	176.5000	176.5000	-0.200	-43.00
355	177.0000	177.0000	-0.200	-42.91
356	177.5000	177.5000	-0.200	-42.79
357	178.0000	178.0000	-0.200	-42.66
358	178.5000	178.5000	-0.200	-42.66
359	179.0000	179.0000	-0.200	-42.63
360	179.5000	179.5000	-0.200	-42.57
361	180.0000	180.0000	-0.200	-42.51
362	180.5000	180.5000	-0.200	-42.42
363	181.0000	181.0000	-0.200	-42.33
364	181.5000	181.5000	-0.200	-42.27
365	182.0000	182.0000	-0.200	-42.24
366	182.5000	182.5000	-0.200	-42.21
367	183.0000	183.0000	-0.200	-42.09
368	183.5000	183.5000	-0.200	-42.05
369	184.0000	184.0000	-0.200	-42.02
370	184.5000	184.5000	-0.200	-41.99
371	185.0000	185.0000	-0.200	-41.84
372	185.5000	185.5000	-0.200	-41.72
373	186.0000	186.0000	-0.200	-41.72
374	186.5000	186.5000	-0.200	-41.69
375	187.0000	187.0000	-0.200	-41.60
376	187.5000	187.5000	-0.200	-41.66
377	188.0000	188.0000	-0.200	-41.72
378	188.5000	188.5000	-0.200	-41.75
379	189.0000	189.0000	-0.200	-41.66
380	189.5000	189.5000	-0.200	-41.60
381	190.0000	190.0000	-0.200	-41.57
382	190.5000	190.5000	-0.200	-41.54
383	191.0000	191.0000	-0.200	-41.51
384	191.5000	191.5000	-0.200	-41.41
385	192.0000	192.0000	-0.200	-41.38
386	192.5000	192.5000	-0.200	-41.38
387	193.0000	193.0000	-0.200	-41.38
388	193.5000	193.5000	-0.200	-41.35
389	194.0000	194.0000	-0.200	-41.44
390	194.5000	194.5000	-0.200	-41.44
391	195.0000	195.0000	-0.200	-41.47
392	195.5000	195.5000	-0.200	-41.44
393	196.0000	196.0000	-0.200	-41.51
394	196.5000	196.5000	-0.200	-41.41
395	197.0000	197.0000	-0.200	-41.26
396	197.5000	197.5000	-0.200	-41.23
397	198.0000	198.0000	-0.200	-41.17
398	198.5000	198.5000	-0.200	-41.11
399	199.0000	199.0000	-0.200	-41.14
400	199.5000	199.5000	-0.200	-41.17
401	200.0000	200.0000	-0.200	-41.14
402	200.5000	200.5000	-0.200	-41.11
403	201.0000	201.0000	-0.200	-41.08
404	201.5000	201.5000	-0.200	-41.11
405	202.0000	202.0000	-0.200	-41.05
406	202.5000	202.5000	-0.200	-40.99
407	203.0000	203.0000	-0.200	-40.96
408	203.5000	203.5000	-0.200	-40.89
409	204.0000	204.0000	-0.200	-40.89
410	204.5000	204.5000	-0.200	-40.83
411	205.0000	205.0000	-0.200	-40.77
412	205.5000	205.5000	-0.200	-40.83
413	206.0000	206.0000	-0.200	-40.89
414	206.5000	206.5000	-0.200	-40.86
415	207.0000	207.0000	-0.200	-40.77
416	207.5000	207.5000	-0.200	-40.65
417	208.0000	208.0000	-0.200	-40.62
418	208.5000	208.5000	-0.200	-40.62
419	209.0000	209.0000	-0.200	-40.68
420	209.5000	209.5000	-0.200	-40.68
421	210.0000	210.0000	-0.200	-40.68
422	210.5000	210.5000	-0.200	-40.71
423	211.0000	211.0000	-0.200	-40.68
424	211.5000	211.5000	-0.200	-40.59
425	212.0000	212.0000	-0.200	-40.59
426	212.5000	212.5000	-0.200	-40.56
427	213.0000	213.0000	-0.200	-40.56
428	213.5000	213.5000	-0.200	-40.47
429	214.0000	214.0000	-0.200	-40.41
430	214.5000	214.5000	-0.200	-40.41
431	215.0000	215.0000	-0.200	-40.50
432	215.5000	215.5000	-0.200	-40.44
433	216.0000	216.0000	-0.200	-40.38
434	216.5000	216.5000	-0.200	-40.31
435	217.0000	217.0000	-0.200	-40.28
436	217.5000	217.5000	-0.200	-40.25
437	218.0000	218.0000	-0.200	-40.22
438	218.5000	218.5000	-0.200	-40.10
439	219.0000	219.0000	-0.200	-40.07
440	219.5000	219.5000	-0.200	-40.13
441	220.0000	220.0000	-0.200	-40.16
442	220.5000	220.5000	-0.200	-40.19
443	221.0000	221.0000	-0.200	-40.25
444	221.5000	221.5000	-0.200	-40.25
445	222.0000	222.0000	-0.200	-40.31
446	222.5000	222.5000	-0.200	-40.31
447	223.0000	223.0000	-0.200	-40.28
448	223.5000	223.5000	-0.200	-40.28
449	224.0000	224.0000	-0.200	-40.22
450	224.5000	224.5000	-0.200	-40.10
451	225.0000	225.0000	-0.200	-40.01
452	225.5000	225.5000	-0.200	-39.95
453	226.0000	226.0000	-0.200	-40.04
454	226.5000	226.5000	-0.200	-40.01
455	227.0000	227.0000	-0.200	-39.98
456	227.5000	227.5000	-0.200	-39.95
457	228.0000	228.0000	-0.200	-39.92
458	228.5000	228.5000	-0.200	-40.04
459	229.0000	229.0000	-0.200	-40.01
460	229.5000	229.5000	-0.200	-39.95
461	230.0000	230.0000	-0.200	-39.86
462	230.5000	230.5000	-0.200	-39.89
463	231.0000	231.0000	-0.200	-40.04
464	231.5000	231.5000	-0.200	-40.01
465	232.0000	232.0000	-0.200	-39.95
466	232.5000	232.5000	-0.200	-39.89
467	233.0000	233.0000	-0.200	-39.92
468	233.5000	233.5000	-0.200	-39.92
469	234.0000	234.0000	-0.200	-39.92
470	234.5000	234.5000	-0.200	-37.39
471	235.0000	235.0000	-0.200	-29.91
472	235.5000	235.5000	-0.200	-24.81
473	236.0000	236.0000	-0.200	-22.92
474	236.5000	236.5000	-0.200	-22.86
475	237.0000	237.0000	-0.200	-23.38
476	237.5000	237.5000	-0.200	-23.93
477	238.0000	238.0000	-0.200	-24.51
478	238.5000	238.5000	-0.200	-25.12
479	239.0000	239.0000	-0.200	-25.33
480	239.5000	239.5000	-0.200	-25.39
481	240.0000	240.0000	-0.200	-25.45
482	240.5000	240.5000	-0.200	-25.51
483	241.0000	241.0000	-0.200	-25.54
484	241.5000	241.5000	-0.200	-25.54
485	242.0000	242.0000	-0.200	-25.51
486	242.5000	242.5000	-0.200	-25.54
487	243.0000	243.0000	-0.200	-25.57
488	243.5000	243.5000	-0.200	-25.54
489	244.0000	244.0000	-0.200	-25.51
490	244.5000	244.5000	-0.200	-25.61
491	245.0000	245.0000	-0.200	-25.61
492	245.5000	245.5000	-0.200	-25.61
493	246.0000	246.0000	-0.200	-25.64
494	246.5000	246.5000	-0.200	-25.67
495	247.0000	247.0000	-0.200	-25.73
496	247.5000	247.5000	-0.200	-25.82
497	248.0000	248.0000	-0.200	-25.88
498	248.5000	248.5000	-0.200	-25.88
499	249.0000	249.0000	-0.200	-25.91
500	249.5000	249.5000	-0.200	-25.88
501	250.0000	250.0000	-0.200	-25.85
502	250.5000	250.5000	-0.200	-25.82
503	251.0000	251.0000	-0.200	-25.79
504	251.5000	251.5000	-0.200	-25.85
505	252.0000	252.0000	-0.200	-25.94
506	252.5000	252.5000	-0.200	-25.94
507	253.0000	253.0000	-0.200	-25.91
508	253.5000	253.5000	-0.200	-25.94
509	254.0000	254.0000	-0.200	-26.00
510	254.5000	254.5000	-0.200	-26.06
511	255.0000	255.0000	-0.200	-26.06
512	255.5000	255.5000	-0.200	-26.06
513	256.0000	256.0000	-0.200	-26.06
514	256.5000	256.5000	-0.200	-26.12
515	257.0000	257.0000	-0.200	-26.15
516	257.5000	257.5000	-0.200	-26.12
517	258.0000	258.0000	-0.200	-26.03
518	258.5000	258.5000	-0.200	-26.03
519	259.0000	259.0000	-0.200	-26.06
520	259.5000	259.5000	-0.200	-26.06
521	260.0000	260.0000	-0.200	-26.03
522	260.5000	260.5000	-0.200	-26.09
523	261.0000	261.0000	-0.200	-26.15
524	261.5000	261.5000	-0.200	-26.06
525	262.0000	262.0000	-0.200	-25.97
526	262.5000	262.5000	-0.200	-25.97
527	263.0000	263.0000	-0.200	-26.03
528	263.5000	263.5000	-0.200	-26.12
529	264.0000	264.0000	-0.200	-26.09
530	264.5000	264.5000	-0.300	-37.20
531	265.0000	265.0000	-0.300	-57.89
532	265.5000	265.5000	-0.300	-67.60
533	266.0000	266.0000	-0.300	-68.58
534	266.5000	266.5000	-0.300	-66.13
535	267.0000	267.0000	-0.300	-63.45
536	267.5000	267.5000	-0.300	-61.46
537	268.0000	268.0000	-0.300	-60.18
538	268.5000	268.5000	-0.300	-59.33
539	269.0000	269.0000	-0.300	-58.72
540	269.5000	269.5000	-0.300	-58.29
541	270.0000	270.0000	-0.300	-57.77
542	270.5000	270.5000	-0.300	-57.34
543	271.0000	271.0000	-0.300	-56.89
544	271.5000	271.5000	-0.300	-56.49
545	272.0000	272.0000	-0.300	-56.18
546	272.5000	272.5000	-0.300	-55.94
547	273.0000	273.0000	-0.300	-55.64
548	273.5000	273.5000	-0.300	-55.33
549	274.0000	274.0000	-0.300	-55.12
550	274.5000	274.5000	-0.300	-54.99
551	275.0000	275.0000	-0.300	-54.93
552	275.5000	275.5000	-0.300	-54.75
553	276.0000	276.0000	-0.300	-54.51
554	276.5000	276.5000	-0.300	-54.32
555	277.0000	277.0000	-0.300	-54.11
556	277.5000	277.5000	-0.300	-53.96
557	278.0000	278.0000	-0.300	-53.71
558	278.5000	278.5000	-0.300	-53.59
559	279.0000	279.0000	-0.300	-53.47
560	279.5000	279.5000	-0.300	-53.32
561	280.0000	280.0000	-0.300	-53.13
562	280.5000	280.5000	-0.300	-52.98
563	281.0000	281.0000	-0.300	-52.89
564	281.5000	281.5000	-0.300	-52.89
565	282.0000	282.0000	-0.300	-52.83
566	282.5000	282.5000	-0.300	-52.71
567	283.0000	283.0000	-0.300	-52.49
568	283.5000	283.5000	-0.300	-52.37
569	284.0000	284.0000	-0.300	-52.37
570	284.5000	284.5000	-0.300	-52.34
571	285.0000	285.0000	-0.300	-52.28
572	285.5000	285.5000	-0.300	-52.13
573	286.0000	286.0000	-0.300	-51.97
574	286.5000	286.5000	-0.300	-51.79
575	287.0000	287.0000	-0.300	-51.67
576	287.5000	287.5000	-0.300	-51.58
577	288.0000	288.0000	-0.300	-51.52
578	288.5000	288.5000	-0.300	-51.52
579	289.0000	289.0000	-0.300	-51.61
580	289.5000	289.5000	-0.300	-51.61
581	290.0000	290.0000	-0.300	-51.58
582	290.5000	290.5000	-0.300	-51.45
583	291.0000	291.0000	-0.300	-51.30
584	291.5000	291.5000	-0.300	-51.15
585	292.0000	292.0000	-0.300	-51.03
586	292.5000	292.5000	-0.300	-50.87
587	293.0000	293.0000	-0.300	-50.81
588	293.5000	293.5000	-0.300	-50.84
589	294.0000	294.0000	-0.300	-50.84
590	294.5000	294.5000	-0.300	-50.78
591	295.0000	295.0000	-0.300	-50.66
592	295.5000	295.5000	-0.300	-50.45
593	296.0000	296.0000	-0.300	-50.26
594	296.5000	296.5000	-0.300	-50.17
595	297.0000	297.0000	-0.300	-50.02
596	297.5000	297.5000	-0.300	-49.93
597	298.0000	298.0000	-0.300	-50.02
598	298.5000	298.5000	-0.300	-50.11
599	299.0000	299.0000	-0.300	-50.11
600	299.5000	299.5000	-0.300	-49.96
601	300.0000	300.0000	-0.300	-49.87
602	300.5000	300.5000	-0.300	-49.84
603	301.0000	301.0000	-0.300	-49.75
604	301.5000	301.5000	-0.300	-49.81
605	302.0000	302.0000	-0.300	-49.84
606	302.5000	302.5000	-0.300	-49.84
607	303.0000	303.0000	-0.300	-49.75
608	303.5000	303.5000	-0.300	-49.65
609	304.0000	304.0000	-0.300	-49.50
610	304.5000	304.5000	-0.300	-49.53
611	305.0000	305.0000	-0.300	-49.62
612	305.5000	305.5000	-0.300	-49.59
613	306.0000	306.0000	-0.300	-49.50
614	306.5000	306.5000	-0.300	-49.53
615	307.0000	307.0000	-0.300	-49.50
616	307.5000	307.5000	-0.300	-49.44
617	308.0000	308.0000	-0.300	-49.32
618	308.5000	308.5000	-0.300	-49.26
619	309.0000	309.0000	-0.300	-49.26
620	309.5000	309.5000	-0.300	-49.26
621	310.0000	310.0000	-0.300	-49.29
622	310.5000	310.5000	-0.300	-49.20
623	311.0000	311.0000	-0.300	-49.13
624	311.5000	311.5000	-0.300	-49.10
625	312.0000	312.0000	-0.300	-49.10
626	312.5000	312.5000	-0.300	-48.98
627	313.0000	313.0000	-0.300	-48.98
628	313.5000	313.5000	-0.300	-49.01
629	314.0000	314.0000	-0.300	-49.07
630	314.5000	314.5000	-0.300	-49.04
631	315.0000	315.0000	-0.300	-48.92
632	315.5000	315.5000	-0.300	-48.89
633	316.0000	316.0000	-0.300	-48.89
634	316.5000	316.5000	-0.300	-48.89
635	317.0000	317.0000	-0.300	-48.83
636	317.5000	317.5000	-0.300	-48.71
637	318.0000	318.0000	-0.300	-48.77
638	318.5000	318.5000	-0.300	-48.71
639	319.0000	319.0000	-0.300	-48.77
640	319.5000	319.5000	-0.300	-48.65
641	320.0000	320.0000	-0.300	-48.52
642	320.5000	320.5000	-0.300	-48.52
643	321.0000	321.0000	-0.300	-48.52
644	321.5000	321.5000	-0.300	-48.55
645	322.0000	322.0000	-0.300	-48.62
646	322.5000	322.5000	-0.300	-48.71
647	323.0000	323.0000	-0.300	-48.62
648	323.5000	323.5000	-0.300	-48.46
649	324.0000	324.0000	-0.300	-48.34
650	324.5000	324.5000	-0.300	-48.31
651	325.0000	325.0000	-0.300	-48.34
652	325.5000	325.5000	-0.300	-48.37
653	326.0000	326.0000	-0.300	-48.43
654	326.5000	326.5000	-0.300	-48.43
655	327.0000	327.0000	-0.300	-48.43
656	327.5000	327.5000	-0.300	-48.25
657	328.0000	328.0000	-0.300	-48.19
658	328.5000	328.5000	-0.300	-48.19
659	329.0000	329.0000	-0.300	-48.28
660	329.5000	329.5000	-0.300	-48.31
661	330.0000	330.0000	-0.300	-48.25
662	330.5000	330.5000	-0.300	-48.22
663	331.0000	331.0000	-0.300	-48.07
664	331.5000	331.5000	-0.300	-48.04
665	332.0000	332.0000	-0.300	-48.04
666	332.5000	332.5000	-0.300	-48.04
667	333.0000	333.0000	-0.300	-48.04
668	333.5000	333.5000	-0.300	-47.98
669	334.0000	334.0000	-0.300	-47.98
670	334.5000	334.5000	-0.300	-47.98
671	335.0000	335.0000	-0.300	-47.98
672	335.5000	335.5000	-0.300	-48.04
673	336.0000	336.0000	-0.300	-48.07
674	336.5000	336.5000	-0.300	-48.07
675	337.0000	337.0000	-0.300	-47.98
676	337.5000	337.5000	-0.300	-47.88
677	338.0000	338.0000	-0.300	-47.82
678	338.5000	338.5000	-0.300	-47.79
679	339.0000	339.0000	-0.300	-47.88
680	339.5000	339.5000	-0.300	-48.01
681	340.0000	340.0000	-0.300	-47.98
682	340.5000	340.5000	-0.300	-47.79
683	341.0000	341.0000	-0.300	-47.85
684	341.5000	341.5000	-0.300	-47.91
685	342.0000	342.0000	-0.300	-47.88
686	342.5000	342.5000	-0.300	-47.76
687	343.0000	343.0000	-0.300	-47.73
688	343.5000	343.5000	-0.300	-47.73
689	344.0000	344.0000	-0.300	-47.67
690	344.5000	344.5000	-0.300	-47.52
691	345.0000	345.0000	-0.300	-47.46
692	345.5000	345.5000	-0.300	-47.43
693	346.0000	346.0000	-0.300	-47.43
694	346.5000	346.5000	-0.300	-47.40
695	347.0000	347.0000	-0.300	-47.46
696	347.5000	347.5000	-0.300	-47.40
697	348.0000	348.0000	-0.300	-47.30
698	348.5000	348.5000	-0.300	-47.27
699	349.0000	349.0000	-0.300	-47.33
700	349.5000	349.5000	-0.300	-47.36
701	350.0000	350.0000	-0.300	-47.30
702	350.5000	350.5000	-0.300	-47.33
703	351.0000	351.0000	-0.300	-47.36
704	351.5000	351.5000	-0.300	-47.52
705	352.0000	352.0000	-0.300	-48.10
706	352.5000	352.5000	-0.300	-48.68
707	353.0000	353.0000	-0.300	-48.89
708	353.5000	353.5000	-0.300	-48.80
709	354.0000	354.0000	-0.300	-48.62
710	354.5000	354.5000	-0.300	-48.52
711	355.0000	355.0000	-0.300	-48.46
712	355.5000	355.5000	-0.300	-48.31
713	356.0000	356.0000	-0.300	-48.16
714	356.5000	356.5000	-0.300	-48.07
715	357.0000	357.0000	-0.300	-48.19
716	357.5000	357.5000	-0.300	-48.31
717	358.0000	358.0000	-0.300	-48.40
718	358.5000	358.5000	-0.300	-48.40
719	359.0000	359.0000	-0.300	-48.31
720	359.5000	359.5000	-0.300	-48.19
721	360.0000	360.0000	-0.300	-48.07
722	360.5000	360.5000	-0.300	-47.98
723	361.0000	361.0000	-0.300	-47.94
724	361.5000	361.5000	-0.300	-47.91
725	362.0000	362.0000	-0.300	-47.82
726	362.5000	362.5000	-0.300	-47.82
727	363.0000	363.0000	-0.300	-47.82
728	363.5000	363.5000	-0.300	-47.70
729	364.0000	364.0000	-0.300	-47.67
730	364.5000	364.5000	-0.300	-47.67
731	365.0000	365.0000	-0.300	-47.70
732	365.5000	365.5000	-0.300	-47.70
733	366.0000	366.0000	-0.300	-47.67
734	366.5000	366.5000	-0.300	-47.70
735	367.0000	367.0000	-0.300	-47.73
736	367.5000	367.5000	-0.300	-47.73
737	368.0000	368.0000	-0.300	-47.67
738	368.5000	368.5000	-0.300	-47.58
739	369.0000	369.0000	-0.300	-47.46
740	369.5000	369.5000	-0.300	-47.49
741	370.0000	370.0000	-0.300	-47.55
742	370.5000	370.5000	-0.300	-47.52
743	371.0000	371.0000	-0.300	-47.55
744	371.5000	371.5000	-0.300	-47.52
745	372.0000	372.0000	-0.300	-47.43
746	372.5000	372.5000	-0.300	-47.46
747	373.0000	373.0000	-0.300	-47.49
748	373.5000	373.5000	-0.300	-47.52
749	374.0000	374.0000	-0.300	-47.43
750	374.5000	374.5000	-0.300	-47.36
751	375.0000	375.0000	-0.300	-47.36
752	375.5000	375.5000	-0.300	-47.30
753	376.0000	376.0000	-0.300	-47.30
754	376.5000	376.5000	-0.300	-47.27
755	377.0000	377.0000	-0.300	-47.24
756	377.5000	377.5000	-0.300	-47.21
757	378.0000	378.0000	-0.346	-47.76
758	378.5000	378.5000	-0.400	-67.45
759	379.0000	379.0000	-0.400	-80.57
760	379.5000	379.5000	-0.400	-83.32
761	380.0000	380.0000	-0.400	-81.03
762	380.5000	380.5000	-0.400	-77.67
763	381.0000	381.0000	-0.400	-75.05
764	381.5000	381.5000	-0.400	-73.40
765	382.0000	382.0000	-0.400	-72.30
766	382.5000	382.5000	-0.400	-71.41
767	383.0000	383.0000	-0.400	-70.68
768	383.5000	383.5000	-0.400	-70.19
769	384.0000	384.0000	-0.400	-69.73
770	384.5000	384.5000	-0.400	-69.31
771	385.0000	385.0000	-0.400	-68.73
772	385.5000	385.5000	-0.400	-68.18
773	386.0000	386.0000	-0.400	-67.75
774	386.5000	386.5000	-0.400	-67.48
775	387.0000	387.0000	-0.400	-67.26
776	387.5000	387.5000	-0.400	-66.99
777	388.0000	388.0000	-0.400	-66.71
778	388.5000	388.5000	-0.400	-66.50
779	389.0000	389.0000	-0.400	-66.23
780	389.5000	389.5000	-0.400	-65.80
781	390.0000	390.0000	-0.400	-65.46
782	390.5000	390.5000	-0.400	-65.25
783	391.0000	391.0000	-0.400	-65.10
784	391.5000	391.5000	-0.400	-64.91
785	392.0000	392.0000	-0.400	-64.82
786	392.5000	392.5000	-0.400	-64.73
787	393.0000	393.0000	-0.400	-64.70
788	393.5000	393.5000	-0.400	-64.64
789	394.0000	394.0000	-0.400	-64.49
790	394.5000	394.5000	-0.400	-64.27
791	395.0000	395.0000	-0.400	-64.06
792	395.5000	395.5000	-0.400	-63.88
793	396.0000	396.0000	-0.400	-63.72
794	396.5000	396.5000	-0.400	-63.48
795	397.0000	397.0000	-0.400	-63.36
796	397.5000	397.5000	-0.400	-63.20
797	398.0000	398.0000	-0.400	-63.11
798	398.5000	398.5000	-0.400	-63.08
799	399.0000	399.0000	-0.400	-62.96
800	399.5000	399.5000	-0.400	-62.65
801	400.0000	400.0000	-0.400	-62.35
802	400.5000	400.5000	-0.400	-62.26
803	401.0000	401.0000	-0.400	-62.26
804	401.5000	401.5000	-0.400	-62.23
805	402.0000	402.0000	-0.400	-62.23
806	402.5000	402.5000	-0.400	-62.14
807	403.0000	403.0000	-0.400	-62.01
808	403.5000	403.5000	-0.400	-61.95
809	404.0000	404.0000	-0.400	-61.89
810	404.5000	404.5000	-0.400	-61.92
811	405.0000	405.0000	-0.400	-61.98
812	405.5000	405.5000	-0.400	-61.92
813	406.0000	406.0000	-0.400	-61.62
814	406.5000	406.5000	-0.400	-61.37
815	407.0000	407.0000	-0.400	-61.10
816	407.5000	407.5000	-0.400	-60.95
817	408.0000	408.0000	-0.400	-60.98
818	408.5000	408.5000	-0.400	-61.01
819	409.0000	409.0000	-0.400	-60.98
820	409.5000	409.5000	-0.400	-60.98
821	410.0000	410.0000	-0.400	-60.88
822	410.5000	410.5000	-0.400	-60.82
823	411.0000	411.0000	-0.400	-60.73
824	411.5000	411.5000	-0.400	-60.58
825	412.0000	412.0000	-0.400	-60.43
826	412.5000	412.5000	-0.400	-60.43
827	413.0000	413.0000	-0.400	-60.30
828	413.5000	413.5000	-0.400	-60.24
829	414.0000	414.0000	-0.400	-60.24
830	414.5000	414.5000	-0.400	-60.21
831	415.0000	415.0000	-0.400	-60.12
832	415.5000	415.5000	-0.400	-60.03
833	416.0000	416.0000	-0.400	-60.03
834	416.5000	416.5000	-0.400	-60.09
835	417.0000	417.0000	-0.400	-60.03
836	417.5000	417.5000	-0.400	-59.88
837	418.0000	418.0000	-0.400	-59.66
838	418.5000	418.5000	-0.400	-59.54
839	419.0000	419.0000	-0.400	-59.51
840	419.5000	419.5000	-0.400	-59.42
841	420.0000	420.0000	-0.400	-59.42
842	420.5000	420.5000	-0.400	-59.39
843	421.0000	421.0000	-0.400	-59.33
844	421.5000	421.5000	-0.400	-59.33
845	422.0000	422.0000	-0.400	-59.45
846	422.5000	422.5000	-0.400	-59.54
847	423.0000	423.0000	-0.400	-59.51
848	423.5000	423.5000	-0.400	-59.42
849	424.0000	424.0000	-0.400	-59.30
850	424.5000	424.5000	-0.400	-59.18
851	425.0000	425.0000	-0.400	-59.14
852	425.5000	425.5000	-0.400	-59.21
853	426.0000	426.0000	-0.400	-59.18
854	426.5000	426.5000	-0.400	-59.05
855	427.0000	427.0000	-0.400	-58.99
856	427.5000	427.5000	-0.400	-58.93
857	428.0000	428.0000	-0.400	-58.75
858	428.5000	428.5000	-0.400	-58.57
859	429.0000	429.0000	-0.400	-58.41
860	429.5000	429.5000	-0.400	-58.29
861	430.0000	430.0000	-0.400	-58.29
862	430.5000	430.5000	-0.400	-58.35
863	431.0000	431.0000	-0.400	-58.35
864	431.5000	431.5000	-0.400	-58.41
865	432.0000	432.0000	-0.400	-58.44
866	432.5000	432.5000	-0.400	-58.44
867	433.0000	433.0000	-0.400	-58.23
868	433.5000	433.5000	-0.400	-58.02
869	434.0000	434.0000	-0.400	-57.95
870	434.5000	434.5000	-0.400	-57.99
871	435.0000	435.0000	-0.400	-58.02
872	435.5000	435.5000	-0.400	-57.99
873	436.0000	436.0000	-0.400	-57.99
874	436.5000	436.5000	-0.400	-58.08
875	437.0000	437.0000	-0.400	-57.95
876	437.5000	437.5000	-0.400	-57.99
877	438.0000	438.0000	-0.400	-58.02
878	438.5000	438.5000	-0.400	-57.95
879	439.0000	439.0000	-0.400	-57.83
880	439.5000	439.5000	-0.400	-57.65
881	440.0000	440.0000	-0.400	-57.62
882	440.5000	440.5000	-0.400	-57.68
883	441.0000	441.0000	-0.400	-57.68
884	441.5000	441.5000	-0.400	-57.65
885	442.0000	442.0000	-0.400	-57.62
886	442.5000	442.5000	-0.400	-57.62
887	443.0000	443.0000	-0.400	-57.68
888	443.5000	443.5000	-0.400	-57.65
889	444.0000	444.0000	-0.400	-57.62
890	444.5000	444.5000	-0.400	-57.59
891	445.0000	445.0000	-0.400	-57.44
892	445.5000	445.5000	-0.400	-57.47
893	446.0000	446.0000	-0.400	-57.44
894	446.5000	446.5000	-0.400	-57.31
895	447.0000	447.0000	-0.400	-57.13
896	447.5000	447.5000	-0.400	-57.07
897	448.0000	448.0000	-0.400	-57.07
898	448.5000	448.5000	-0.400	-57.01
899	449.0000	449.0000	-0.400	-56.98
900	449.5000	449.5000	-0.400	-56.95
901	450.0000	450.0000	-0.400	-56.98
902	450.5000	450.5000	-0.400	-57.01
903	451.0000	451.0000	-0.400	-56.98
904	451.5000	451.5000	-0.400	-56.79
905	452.0000	452.0000	-0.400	-56.67
906	452.5000	452.5000	-0.400	-56.61
907	453.0000	453.0000	-0.400	-56.61
908	453.5000	453.5000	-0.400	-56.55
909	454.0000	454.0000	-0.400	-56.52
910	454.5000	454.5000	-0.400	-56.58
911	455.0000	455.0000	-0.400	-56.70
912	455.5000	455.5000	-0.400	-56.86
913	456.0000	456.0000	-0.400	-56.86
914	456.5000	456.5000	-0.400	-56.76
915	457.0000	457.0000	-0.400	-56.70
916	457.5000	457.5000	-0.400	-56.64
917	458.0000	458.0000	-0.400	-56.61
918	458.5000	458.5000	-0.400	-56.55
919	459.0000	459.0000	-0.400	-56.55
920	459.5000	459.5000	-0.400	-56.64
921	460.0000	460.0000	-0.400	-56.73
922	460.5000	460.5000	-0.400	-56.70
923	461.0000	461.0000	-0.400	-56.55
924	461.5000	461.5000	-0.400	-56.55
925	462.0000	462.0000	-0.400	-56.58
926	462.5000	462.5000	-0.400	-56.55
927	463.0000	463.0000	-0.400	-56.49
928	463.5000	463.5000	-0.400	-56.52
929	464.0000	464.0000	-0.400	-56.52
930	464.5000	464.5000	-0.400	-56.52
931	465.0000	465.0000	-0.400	-56.49
932	465.5000	465.5000	-0.400	-57.01
933	466.0000	466.0000	-0.400	-58.32
934	466.5000	466.5000	-0.400	-59.05
935	467.0000	467.0000	-0.400	-59.21
936	467.5000	467.5000	-0.400	-59.05
937	468.0000	468.0000	-0.400	-58.81
938	468.5000	468.5000	-0.400	-58.66
939	469.0000	469.0000	-0.400	-58.50
940	469.5000	469.5000	-0.400	-58.26
941	470.0000	470.0000	-0.400	-58.14
942	470.5000	470.5000	-0.400	-58.20
943	471.0000	471.0000	-0.400	-58.26
944	471.5000	471.5000	-0.400	-58.17
945	472.0000	472.0000	-0.400	-58.05
946	472.5000	472.5000	-0.400	-57.95
947	473.0000	473.0000	-0.400	-57.80
948	473.5000	473.5000	-0.400	-57.74
949	474.0000	474.0000	-0.400	-57.65
950	474.5000	474.5000	-0.400	-57.47
951	475.0000	475.0000	-0.400	-57.37
952	475.5000	475.5000	-0.400	-57.41
953	476.0000	476.0000	-0.400	-57.47
954	476.5000	476.5000	-0.400	-57.59
955	477.0000	477.0000	-0.400	-57.62
956	477.5000	477.5000	-0.400	-57.56
957	478.0000	478.0000	-0.400	-57.34
958	478.5000	478.5000	-0.400	-57.31
959	479.0000	479.0000	-0.400	-57.25
960	479.5000	479.5000	-0.400	-57.13
961	480.0000	480.0000	-0.400	-57.13
962	480.5000	480.5000	-0.400	-57.16
963	481.0000	481.0000	-0.400	-57.04
964	481.5000	481.5000	-0.400	-56.92
965	482.0000	482.0000	-0.400	-56.92
966	482.5000	482.5000	-0.400	-57.01
967	483.0000	483.0000	-0.400	-57.01
968	483.5000	483.5000	-0.400	-56.86
969	484.0000	484.0000	-0.400	-56.79
970	484.5000	484.5000	-0.400	-56.89
971	485.0000	485.0000	-0.400	-56.92
972	485.5000	485.5000	-0.400	-56.86
973	486.0000	486.0000	-0.400	-56.76
974	486.5000	486.5000	-0.400	-56.67
975	487.0000	487.0000	-0.400	-56.58
976	487.5000	487.5000	-0.400	-56.55
977	488.0000	488.0000	-0.400	-56.61
978	488.5000	488.5000	-0.400	-56.61
979	489.0000	489.0000	-0.400	-56.52
980	489.5000	489.5000	-0.400	-56.52
981	490.0000	490.0000	-0.400	-56.58
982	490.5000	490.5000	-0.400	-56.58
983	491.0000	491.0000	-0.400	-56.58
984	491.5000	491.5000	-0.400	-56.49
985	492.0000	492.0000	-0.400	-56.37
986	492.5000	492.5000	-0.400	-56.43
987	493.0000	493.0000	-0.400	-56.52
988	493.5000	493.5000	-0.400	-56.49
989	494.0000	494.0000	-0.400	-56.43
990	494.5000	494.5000	-0.400	-56.40
991	495.0000	495.0000	-0.400	-56.46
992	495.5000	495.5000	-0.400	-56.37
993	496.0000	496.0000	-0.400	-56.37
994	496.5000	496.5000	-0.400	-56.28
995	497.0000	497.0000	-0.400	-56.18
996	497.5000	497.5000	-0.400	-56.28
997	498.0000	498.0000	-0.400	-56.34
998	498.5000	498.5000	-0.400	-56.28
999	499.0000	499.0000	-0.400	-56.25
1000	499.5000	499.5000	-0.400	-56.31
1001	500.0000	500.0000	-0.400	-56.37
1002	500.5000	500.5000	-0.400	-56.43
1003	501.0000	501.0000	-0.400	-56.46
1004	501.5000	501.5000	-0.400	-56.37
1005	502.0000	502.0000	-0.400	-56.18
1006	502.5000	502.5000	-0.400	-56.06
1007	503.0000	503.0000	-0.400	-55.97
1008	503.5000	503.5000	-0.400	-55.88
1009	504.0000	504.0000	-0.400	-55.79
1010	504.5000	504.5000	-0.400	-55.76
1011	505.0000	505.0000	-0.400	-55.70
1012	505.5000	505.5000	-0.400	-55.67
1013	506.0000	506.0000	-0.400	-55.70
1014	506.5000	506.5000	-0.400	-55.67
1015	507.0000	507.0000	-0.400	-55.73
1016	507.5000	507.5000	-0.400	-55.79
1017	508.0000	508.0000	-0.400	-55.82
1018	508.5000	508.5000	-0.400	-55.82
1019	509.0000	509.0000	-0.400	-55.88
1020	509.5000	509.5000	-0.400	-55.82
1021	510.0000	510.0000	-0.400	-55.79
1022	510.5000	510.5000	-0.400	-55.85
1023	511.0000	511.0000	-0.400	-55.88
1024	511.5000	511.5000	-0.400	-55.91
1025	512.0000	512.0000	-0.400	-55.97
1026	512.5000	512.5000	-0.400	-55.91
1027	513.0000	513.0000	-0.400	-55.76
1028	513.5000	513.5000	-0.500	-75.50
1029	514.0000	514.0000	-0.500	-95.07
1030	514.5000	514.5000	-0.500	-100.80
1031	515.0000	515.0000	-0.500	-98.67
1032	515.5000	515.5000	-0.500	-94.58
1033	516.0000	516.0000	-0.500	-91.07
1034	516.5000	516.5000	-0.500	-88.69
1035	517.0000	517.0000	-0.500	-87.28
1036	517.5000	517.5000	-0.500	-86.34
1037	518.0000	518.0000	-0.500	-85.54
1038	518.5000	518.5000	-0.500	-84.81
1039	519.0000	519.0000	-0.500	-84.02
1040	519.5000	519.5000	-0.500	-83.41
1041	520.0000	520.0000	-0.500	-82.98
1042	520.5000	520.5000	-0.500	-82.52
1043	521.0000	521.0000	-0.500	-82.09
1044	521.5000	521.5000	-0.500	-81.67
1045	522.0000	522.0000	-0.500	-81.24
1046	522.5000	522.5000	-0.500	-80.87
1047	523.0000	523.0000	-0.500	-80.63
1048	523.5000	523.5000	-0.500	-80.32
1049	524.0000	524.0000	-0.500	-79.99
1050	524.5000	524.5000	-0.500	-79.71
1051	525.0000	525.0000	-0.500	-79.47
1052	525.5000	525.5000	-0.500	-79.23
1053	526.0000	526.0000	-0.500	-78.98
1054	526.5000	526.5000	-0.500	-78.77
1055	527.0000	527.0000	-0.500	-78.52
1056	527.5000	527.5000	-0.500	-78.25
1057	528.0000	528.0000	-0.500	-78.04
1058	528.5000	528.5000	-0.500	-77.76
1059	529.0000	529.0000	-0.500	-77.49
1060	529.5000	529.5000	-0.500	-77.33
1061	530.0000	530.0000	-0.500	-77.09
1062	530.5000	530.5000	-0.500	-76.94
1063	531.0000	531.0000	-0.500	-76.85
1064	531.5000	531.5000	-0.500	-76.85
1065	532.0000	532.0000	-0.500	-76.82
1066	532.5000	532.5000	-0.500	-76.57
1067	533.0000	533.0000	-0.500	-76.30
1068	533.5000	533.5000	-0.500	-75.96
1069	534.0000	534.0000	-0.500	-75.62
1070	534.5000	534.5000	-0.500	-75.47
1071	535.0000	535.0000	-0.500	-75.29
1072	535.5000	535.5000	-0.500	-75.11
1073	536.0000	536.0000	-0.500	-75.05
1074	536.5000	536.5000	-0.500	-75.01
1075	537.0000	537.0000	-0.500	-74.86
1076	537.5000	537.5000	-0.500	-74.71
1077	538.0000	538.0000	-0.500	-74.71
1078	538.5000	538.5000	-0.500	-74.80
1079	539.0000	539.0000	-0.500	-74.77
1080	539.5000	539.5000	-0.500	-74.65
1081	540.0000	540.0000	-0.500	-74.34
1082	540.5000	540.5000	-0.500	-74.10
1083	541.0000	541.0000	-0.500	-74.04
1084	541.5000	541.5000	-0.500	-73.98
1085	542.0000	542.0000	-0.500	-73.89
1086	542.5000	542.5000	-0.500	-73.67
1087	543.0000	543.0000	-0.500	-73.43
1088	543.5000	543.5000	-0.500	-73.21
1089	544.0000	544.0000	-0.500	-73.15
1090	544.5000	544.5000	-0.500	-73.15
1091	545.0000	545.0000	-0.500	-73.15
1092	545.5000	545.5000	-0.500	-73.12
1093	546.0000	546.0000	-0.500	-73.03
1094	546.5000	546.5000	-0.500	-72.88
1095	547.0000	547.0000	-0.500	-72.94
1096	547.5000	547.5000	-0.500	-73.00
1097	548.0000	548.0000	-0.500	-73.00
1098	548.5000	548.5000	-0.500	-72.88
1099	549.0000	549.0000	-0.500	-72.82
1100	549.5000	549.5000	-0.500	-72.82
1101	550.0000	550.0000	-0.500	-72.79
1102	550.5000	550.5000	-0.500	-72.66
1103	551.0000	551.0000	-0.500	-72.48
1104	551.5000	551.5000	-0.500	-72.33
1105	552.0000	552.0000	-0.500	-72.18
1106	552.5000	552.5000	-0.500	-72.15
1107	553.0000	553.0000	-0.500	-72.15
1108	553.5000	553.5000	-0.500	-71.99
1109	554.0000	554.0000	-0.500	-71.87
1110	554.5000	554.5000	-0.500	-71.84
1111	555.0000	555.0000	-0.500	-71.90
1112	555.5000	555.5000	-0.500	-71.90
1113	556.0000	556.0000	-0.500	-71.78
1114	556.5000	556.5000	-0.500	-71.69
1115	557.0000	557.0000	-0.500	-71.57
1116	557.5000	557.5000	-0.500	-71.57
1117	558.0000	558.0000	-0.500	-71.63
1118	558.5000	558.5000	-0.500	-71.60
1119	559.0000	559.0000	-0.500	-71.50
1120	559.5000	559.5000	-0.500	-71.35
1121	560.0000	560.0000	-0.500	-71.35
1122	560.5000	560.5000	-0.500	-71.41
1123	561.0000	561.0000	-0.500	-71.47
1124	561.5000	561.5000	-0.500	-71.47
1125	562.0000	562.0000	-0.500	-71.47
1126	562.5000	562.5000	-0.500	-71.41
1127	563.0000	563.0000	-0.500	-71.32
1128	563.5000	563.5000	-0.500	-71.17
1129	564.0000	564.0000	-0.500	-71.05
1130	564.5000	564.5000	-0.500	-70.83
1131	565.0000	565.0000	-0.500	-70.62
1132	565.5000	565.5000	-0.500	-70.71
1133	566.0000	566.0000	-0.500	-70.74
1134	566.5000	566.5000	-0.500	-70.65
1135	567.0000	567.0000	-0.500	-70.56
1136	567.5000	567.5000	-0.500	-70.41
1137	568.0000	568.0000	-0.500	-70.35
1138	568.5000	568.5000	-0.500	-70.31
1139	569.0000	569.0000	-0.500	-70.31
1140	569.5000	569.5000	-0.500	-70.25
1141	570.0000	570.0000	-0.500	-70.19
1142	570.5000	570.5000	-0.500	-70.19
1143	571.0000	571.0000	-0.500	-70.22
1144	571.5000	571.5000	-0.500	-70.19
1145	572.0000	572.0000	-0.500	-70.16
1146	572.5000	572.5000	-0.500	-70.01
1147	573.0000	573.0000	-0.500	-69.86
1148	573.5000	573.5000	-0.500	-69.77
1149	574.0000	574.0000	-0.500	-69.73
1150	574.5000	574.5000	-0.500	-69.67
1151	575.0000	575.0000	-0.500	-69.52
1152	575.5000	575.5000	-0.500	-69.40
1153	576.0000	576.0000	-0.500	-69.40
1154	576.5000	576.5000	-0.500	-69.37
1155	577.0000	577.0000	-0.500	-69.46
1156	577.5000	577.5000	-0.500	-69.40
1157	578.0000	578.0000	-0.500	-69.34
1158	578.5000	578.5000	-0.500	-69.31
1159	579.0000	579.0000	-0.500	-69.22
1160	579.5000	579.5000	-0.500	-69.00
1161	580.0000	580.0000	-0.500	-68.85
1162	580.5000	580.5000	-0.500	-68.73
1163	581.0000	581.0000	-0.500	-68.79
1164	581.5000	581.5000	-0.500	-68.85
1165	582.0000	582.0000	-0.500	-68.91
1166	582.5000	582.5000	-0.500	-68.85
1167	583.0000	583.0000	-0.500	-68.82
1168	583.5000	583.5000	-0.500	-68.82
1169	584.0000	584.0000	-0.500	-68.94
1170	584.5000	584.5000	-0.500	-68.94
1171	585.0000	585.0000	-0.500	-68.88
1172	585.5000	585.5000	-0.500	-68.85
1173	586.0000	586.0000	-0.500	-68.82
1174	586.5000	586.5000	-0.500	-68.76
1175	587.0000	587.0000	-0.500	-68.76
1176	587.5000	587.5000	-0.500	-68.79
1177	588.0000	588.0000	-0.500	-68.82
1178	588.5000	588.5000	-0.500	-68.88
1179	589.0000	589.0000	-0.500	-68.79
1180	589.5000	589.5000	-0.500	-68.61
1181	590.0000	590.0000	-0.500	-68.48
1182	590.5000	590.5000	-0.500	-68.36
1183	591.0000	591.0000	-0.500	-68.36
1184	591.5000	591.5000	-0.500	-68.42
1185	592.0000	592.0000	-0.500	-68.54
1186	592.5000	592.5000	-0.500	-68.51
1187	593.0000	593.0000	-0.500	-68.36
1188	593.5000	593.5000	-0.500	-68.27
1189	594.0000	594.0000	-0.500	-68.27
1190	594.5000	594.5000	-0.500	-68.12
1191	595.0000	595.0000	-0.500	-68.09
1192	595.5000	595.5000	-0.500	-68.12
1193	596.0000	596.0000	-0.500	-68.09
1194	596.5000	596.5000	-0.500	-68.15
1195	597.0000	597.0000	-0.500	-68.09
1196	597.5000	597.5000	-0.500	-67.93
1197	598.0000	598.0000	-0.500	-67.81
1198	598.5000	598.5000	-0.500	-67.81
1199	599.0000	599.0000	-0.500	-67.84
1200	599.5000	599.5000	-0.500	-67.78
1201	600.0000	600.0000	-0.500	-67.69
1202	600.5000	600.5000	-0.500	-67.57
1203	601.0000	601.0000	-0.500	-67.57
1204	601.5000	601.5000	-0.500	-67.54
1205	602.0000	602.0000	-0.500	-67.54
1206	602.5000	602.5000	-0.500	-67.54
1207	603.0000	603.0000	-0.500	-67.54
1208	603.5000	603.5000	-0.500	-67.48
1209	604.0000	604.0000	-0.500	-67.32
1210	604.5000	604.5000	-0.500	-67.29
1211	605.0000	605.0000	-0.500	-67.26
1212	605.5000	605.5000	-0.500	-67.35
1213	606.0000	606.0000	-0.500	-67.42
1214	606.5000	606.5000	-0.500	-67.38
1215	607.0000	607.0000	-0.500	-67.17
1216	607.5000	607.5000	-0.500	-67.05
1217	608.0000	608.0000	-0.500	-67.11
1218	608.5000	608.5000	-0.500	-67.17
1219	609.0000	609.0000	-0.500	-67.14
1220	609.5000	609.5000	-0.500	-67.05
1221	610.0000	610.0000	-0.500	-66.93
1222	610.5000	610.5000	-0.500	-66.93
1223	611.0000	611.0000	-0.500	-66.90
1224	611.5000	611.5000	-0.500	-66.93
1225	612.0000	612.0000	-0.500	-66.96
1226	612.5000	612.5000	-0.500	-66.84
1227	613.0000	613.0000	-0.500	-66.77
1228	613.5000	613.5000	-0.500	-66.81
1229	614.0000	614.0000	-0.500	-66.99
1230	614.5000	614.5000	-0.500	-67.02
1231	615.0000	615.0000	-0.500	-66.93
1232	615.5000	615.5000	-0.500	-66.81
1233	616.0000	616.0000	-0.500	-66.74
1234	616.5000	616.5000	-0.500	-66.74
1235	617.0000	617.0000	-0.500	-66.87
1236	617.5000	617.5000	-0.500	-66.96
1237	618.0000	618.0000	-0.500	-66.99
1238	618.5000	618.5000	-0.500	-66.90
1239	619.0000	619.0000	-0.500	-66.68
1240	619.5000	619.5000	-0.500	-66.62
1241	620.0000	620.0000	-0.500	-66.62
1242	620.5000	620.5000	-0.500	-66.62
1243	621.0000	621.0000	-0.500	-66.65
1244	621.5000	621.5000	-0.500	-66.71
1245	622.0000	622.0000	-0.500	-66.59
1246	622.5000	622.5000	-0.500	-66.53
1247	623.0000	623.0000	-0.500	-66.41
1248	623.5000	623.5000	-0.500	-66.41
1249	624.0000	624.0000	-0.500	-66.50
1250	624.5000	624.5000	-0.500	-66.44
1251	625.0000	625.0000	-0.500	-66.38
1252	625.5000	625.5000	-0.500	-66.47
1253	626.0000	626.0000	-0.500	-66.41
1254	626.5000	626.5000	-0.500	-66.32
1255	627.0000	627.0000	-0.500	-66.26
1256	627.5000	627.5000	-0.500	-66.16
1257	628.0000	628.0000	-0.500	-66.16
1258	628.5000	628.5000	-0.500	-66.13
1259	629.0000	629.0000	-0.500	-66.10
1260	629.5000	629.5000	-0.500	-65.98
1261	630.0000	630.0000	-0.500	-66.01
1262	630.5000	630.5000	-0.500	-66.10
1263	631.0000	631.0000	-0.500	-66.07
1264	631.5000	631.5000	-0.500	-66.04
1265	632.0000	632.0000	-0.500	-66.07
1266	632.5000	632.5000	-0.500	-66.04
1267	633.0000	633.0000	-0.500	-65.92
1268	633.5000	633.5000	-0.500	-65.86
1269	634.0000	634.0000	-0.500	-65.95
1270	634.5000	634.5000	-0.500	-65.95
1271	635.0000	635.0000	-0.500	-65.83
1272	635.5000	635.5000	-0.500	-65.74
1273	636.0000	636.0000	-0.500	-65.68
1274	636.5000	636.5000	-0.500	-65.61
1275	637.0000	637.0000	-0.500	-65.71
1276	637.5000	637.5000	-0.500	-65.80
1277	638.0000	638.0000	-0.500	-65.71
1278	638.5000	638.5000	-0.500	-65.61
1279	639.0000	639.0000	-0.500	-65.65
1280	639.5000	639.5000	-0.500	-65.71
1281	640.0000	640.0000	-0.500	-65.80
1282	640.5000	640.5000	-0.500	-65.89
1283	641.0000	641.0000	-0.500	-65.89
1284	641.5000	641.5000	-0.500	-65.89
1285	642.0000	642.0000	-0.500	-65.83
1286	642.5000	642.5000	-0.500	-65.77
1287	643.0000	643.0000	-0.500	-65.65
1288	643.5000	643.5000	-0.500	-65.46
1289	644.0000	644.0000	-0.500	-65.43
1290	644.5000	644.5000	-0.500	-65.46
1291	645.0000	645.0000	-0.500	-65.43
1292	645.5000	645.5000	-0.500	-65.49
1293	646.0000	646.0000	-0.500	-65.58
1294	646.5000	646.5000	-0.500	-65.65
1295	647.0000	647.0000	-0.500	-65.74
1296	647.5000	647.5000	-0.500	-65.68
1297	648.0000	648.0000	-0.500	-65.65
1298	648.5000	648.5000	-0.500	-65.58
1299	649.0000	649.0000	-0.500	-65.46
1300	649.5000	649.5000	-0.500	-65.46
1301	650.0000	650.0000	-0.500	-65.52
1302	650.5000	650.5000	-0.500	-65.52
1303	651.0000	651.0000	-0.500	-65.46
1304	651.5000	651.5000	-0.500	-65.46
1305	652.0000	652.0000	-0.500	-65.55
1306	652.5000	652.5000	-0.500	-65.61
1307	653.0000	653.0000	-0.500	-65.68
1308	653.5000	653.5000	-0.500	-65.61
1309	654.0000	654.0000	-0.500	-65.52
1310	654.5000	654.5000	-0.500	-65.40
1311	655.0000	655.0000	-0.500	-65.25
1312	655.5000	655.5000	-0.500	-65.16
1313	656.0000	656.0000	-0.500	-64.94
1314	656.5000	656.5000	-0.500	-64.94
1315	657.0000	657.0000	-0.500	-65.07
1316	657.5000	657.5000	-0.500	-65.19
1317	658.0000	658.0000	-0.500	-65.25
1318	658.5000	658.5000	-0.500	-65.19
1319	659.0000	659.0000	-0.500	-65.19
1320	659.5000	659.5000	-0.500	-65.28
1321	660.0000	660.0000	-0.500	-65.25
1322	660.5000	660.5000	-0.500	-65.16
1323	661.0000	661.0000	-0.500	-65.07
1324	661.5000	661.5000	-0.500	-64.91
1325	662.0000	662.0000	-0.500	-64.82
1326	662.5000	662.5000	-0.500	-64.97
1327	663.0000	663.0000	-0.500	-65.13
1328	663.5000	663.5000	-0.500	-65.19
1329	664.0000	664.0000	-0.500	-65.16
1330	664.5000	664.5000	-0.500	-65.13
1331	665.0000	665.0000	-0.500	-65.16
1332	665.5000	665.5000	-0.500	-65.03
1333	666.0000	666.0000	-0.500	-64.97
1334	666.5000	666.5000	-0.500	-64.94
1335	667.0000	667.0000	-0.500	-64.85
1336	667.5000	667.5000	-0.500	-64.82
1337	668.0000	668.0000	-0.500	-64.79
1338	668.5000	668.5000	-0.500	-64.73
1339	669.0000	669.0000	-0.500	-64.73
1340	669.5000	669.5000	-0.500	-64.79
1341	670.0000	670.0000	-0.500	-64.79
1342	670.5000	670.5000	-0.500	-65.49
1343	671.0000	671.0000	-0.500	-66.19
1344	671.5000	671.5000	-0.500	-66.50
1345	672.0000	672.0000	-0.500	-66.50
1346	672.5000	672.5000	-0.500	-66.41
1347	673.0000	673.0000	-0.500	-66.29
1348	673.5000	673.5000	-0.500	-66.19
1349	674.0000	674.0000	-0.500	-66.07
1350	674.5000	674.5000	-0.500	-66.01
1351	675.0000	675.0000	-0.500	-65.86
1352	675.5000	675.5000	-0.500	-65.71
1353	676.0000	676.0000	-0.500	-65.65
1354	676.5000	676.5000	-0.500	-65.61
1355	677.0000	677.0000	-0.500	-65.55
1356	677.5000	677.5000	-0.500	-65.61
1357	678.0000	678.0000	-0.500	-65.65
1358	678.5000	678.5000	-0.500	-65.65
1359	679.0000	679.0000	-0.500	-65.52
1360	679.5000	679.5000	-0.500	-65.46
1361	680.0000	680.0000	-0.500	-65.49
1362	680.5000	680.5000	-0.500	-65.65
1363	681.0000	681.0000	-0.500	-65.65
1364	681.5000	681.5000	-0.500	-65.55
1365	682.0000	682.0000	-0.500	-65.49
1366	682.5000	682.5000	-0.500	-65.46
1367	683.0000	683.0000	-0.500	-65.43
1368	683.5000	683.5000	-0.500	-65.46
1369	684.0000	684.0000	-0.500	-65.46
1370	684.5000	684.5000	-0.500	-65.49
1371	685.0000	685.0000	-0.500	-65.43
1372	685.5000	685.5000	-0.500	-65.40
1373	686.0000	686.0000	-0.500	-65.31
1374	686.5000	686.5000	-0.500	-65.28
1375	687.0000	687.0000	-0.500	-65.19
1376	687.5000	687.5000	-0.500	-65.16
1377	688.0000	688.0000	-0.500	-65.19
1378	688.5000	688.5000	-0.500	-65.25
1379	689.0000	689.0000	-0.500	-65.28
1380	689.5000	689.5000	-0.500	-65.28
1381	690.0000	690.0000	-0.500	-65.25
1382	690.5000	690.5000	-0.500	-65.31
1383	691.0000	691.0000	-0.500	-65.37
1384	691.5000	691.5000	-0.500	-65.37
1385	692.0000	692.0000	-0.500	-65.25
1386	692.5000	692.5000	-0.500	-65.10
1387	693.0000	693.0000	-0.500	-64.94
1388	693.5000	693.5000	-0.500	-64.85
1389	694.0000	694.0000	-0.500	-64.79
1390	694.5000	694.5000	-0.500	-64.82
1391	695.0000	695.0000	-0.500	-64.85
1392	695.5000	695.5000	-0.500	-64.88
1393	696.0000	696.0000	-0.500	-64.85
1394	696.5000	696.5000	-0.500	-64.79
1395	697.0000	697.0000	-0.500	-64.82
1396	697.5000	697.5000	-0.500	-64.76
1397	698.0000	698.0000	-0.500	-64.79
1398	698.5000	698.5000	-0.500	-64.76
1399	699.0000	699.0000	-0.500	-64.67
1400	699.5000	699.5000	-0.500	-64.67
1401	700.0000	700.0000	-0.500	-64.70
1402	700.5000	700.5000	-0.500	-64.76
1403	701.0000	701.0000	-0.500	-64.76
1404	701.5000	701.5000	-0.500	-64.70
1405	702.0000	702.0000	-0.500	-64.67
1406	702.5000	702.5000	-0.500	-64.73
1407	703.0000	703.0000	-0.500	-64.67
1408	703.5000	703.5000	-0.500	-64.67
1409	704.0000	704.0000	-0.500	-64.61
1410	704.5000	704.5000	-0.500	-64.52
1411	705.0000	705.0000	-0.500	-64.55
1412	705.5000	705.5000	-0.500	-64.67
1413	706.0000	706.0000	-0.500	-64.73
1414	706.5000	706.5000	-0.500	-64.73
1415	707.0000	707.0000	-0.500	-64.73
1416	707.5000	707.5000	-0.500	-64.70
1417	708.0000	708.0000	-0.500	-64.70
1418	708.5000	708.5000	-0.500	-64.70
1419	709.0000	709.0000	-0.500	-64.70
1420	709.5000	709.5000	-0.500	-64.58
1421	710.0000	710.0000	-0.500	-64.39
1422	710.5000	710.5000	-0.500	-64.33
1423	711.0000	711.0000	-0.500	-64.30
1424	711.5000	711.5000	-0.500	-64.33
1425	712.0000	712.0000	-0.500	-64.52
1426	712.5000	712.5000	-0.500	-64.64
1427	713.0000	713.0000	-0.500	-64.46
1428	713.5000	713.5000	-0.500	-64.24
1429	714.0000	714.0000	-0.500	-64.09
1430	714.5000	714.5000	-0.500	-64.12
1431	715.0000	715.0000	-0.500	-64.12
1432	715.5000	715.5000	-0.500	-64.09
1433	716.0000	716.0000	-0.500	-64.21
1434	716.5000	716.5000	-0.500	-64.36
1435	717.0000	717.0000	-0.500	-64.42
1436	717.5000	717.5000	-0.500	-64.46
1437	718.0000	718.0000	-0.603	-68.58
1438	718.5000	718.5000	-0.600	-103.89
1439	719.0000	719.0000	-0.600	-126.53
1440	719.5000	719.5000	-0.600	-131.84
1441	720.0000	720.0000	-0.600	-128.39
1442	720.5000	720.5000	-0.600	-123.05
1443	721.0000	721.0000	-0.600	-118.78
1444	721.5000	721.5000	-0.600	-115.97
1445	722.0000	722.0000	-0.600	-114.11
1446	722.5000	722.5000	-0.600	-112.89
1447	723.0000	723.0000	-0.600	-111.97
1448	723.5000	723.5000	-0.600	-110.87
1449	724.0000	724.0000	-0.600	-109.96
1450	724.5000	724.5000	-0.600	-109.13
1451	725.0000	725.0000	-0.600	-108.34
1452	725.5000	725.5000	-0.600	-107.70
1453	726.0000	726.0000	-0.600	-107.03
1454	726.5000	726.5000	-0.600	-106.30
1455	727.0000	727.0000	-0.600	-105.78
1456	727.5000	727.5000	-0.600	-105.32
1457	728.0000	728.0000	-0.600	-104.71
1458	728.5000	728.5000	-0.600	-104.19
1459	729.0000	729.0000	-0.600	-103.61
1460	729.5000	729.5000	-0.600	-103.15
1461	730.0000	730.0000	-0.600	-102.88
1462	730.5000	730.5000	-0.600	-102.73
1463	731.0000	731.0000	-0.600	-102.42
1464	731.5000	731.5000	-0.600	-101.99
1465	732.0000	732.0000	-0.600	-101.63
1466	732.5000	732.5000	-0.600	-101.35
1467	733.0000	733.0000	-0.600	-101.14
1468	733.5000	733.5000	-0.600	-100.92
1469	734.0000	734.0000	-0.600	-100.62
1470	734.5000	734.5000	-0.600	-100.22
1471	735.0000	735.0000	-0.600	-99.89
1472	735.5000	735.5000	-0.600	-99.61
1473	736.0000	736.0000	-0.600	-99.49
1474	736.5000	736.5000	-0.600	-99.22
1475	737.0000	737.0000	-0.600	-98.97
1476	737.5000	737.5000	-0.600	-98.76
1477	738.0000	738.0000	-0.600	-98.64
1478	738.5000	738.5000	-0.600	-98.57
1479	739.0000	739.0000	-0.600	-98.54
1480	739.5000	739.5000	-0.600	-98.36
1481	740.0000	740.0000	-0.600	-98.06
1482	740.5000	740.5000	-0.600	-97.81
1483	741.0000	741.0000	-0.600	-97.66
1484	741.5000	741.5000	-0.600	-97.54
1485	742.0000	742.0000	-0.600	-97.35
1486	742.5000	742.5000	-0.600	-97.23
1487	743.0000	743.0000	-0.600	-97.14
1488	743.5000	743.5000	-0.600	-96.96
1489	744.0000	744.0000	-0.600	-96.77
1490	744.5000	744.5000	-0.600	-96.74
1491	745.0000	745.0000	-0.600	-96.65
1492	745.5000	745.5000	-0.600	-96.41
1493	746.0000	746.0000	-0.600	-96.16
1494	746.5000	746.5000	-0.600	-95.95
1495	747.0000	747.0000	-0.600	-95.80
1496	747.5000	747.5000	-0.600	-95.71
1497	748.0000	748.0000	-0.600	-95.74
1498	748.5000	748.5000	-0.600	-95.61
1499	749.0000	749.0000	-0.600	-95.58
1500	749.5000	749.5000	-0.600	-95.46
1	749.5000	0.0000	-0.600	-95.46
2	750.0000	0.5000	-0.600	-95.31
3	750.5000	1.0000	-0.600	-95.19
4	751.0000	1.5000	-0.600	-95.16
5	751.5000	2.0000	-0.600	-95.07
6	752.0000	2.5000	-0.600	-94.91
7	752.5000	3.0000	-0.600	-94.85
8	753.0000	3.5000	-0.600	-94.67
9	753.5000	4.0000	-0.600	-94.52
10	754.0000	4.5000	-0.600	-94.61
11	754.5000	5.0000	-0.600	-94.61
12	755.0000	5.5000	-0.600	-94.67
13	755.5000	6.0000	-0.600	-94.52
14	756.0000	6.5000	-0.600	-94.42
15	756.5000	7.0000	-0.600	-94.36
16	757.0000	7.5000	-0.600	-94.24
17	757.5000	8.0000	-0.600	-94.15
18	758.0000	8.5000	-0.600	-94.06
19	758.5000	9.0000	-0.600	-93.91
20	759.0000	9.5000	-0.600	-93.87
21	759.5000	10.0000	-0.600	-93.78
22	760.0000	10.5000	-0.600	-93.72
23	760.5000	11.0000	-0.600	-93.69
24	761.0000	11.5000	-0.600	-93.63
25	761.5000	12.0000	-0.600	-93.60
26	762.0000	12.5000	-0.600	-93.45
27	762.5000	13.0000	-0.600	-93.39
28	763.0000	13.5000	-0.600	-93.33
29	763.5000	14.0000	-0.600	-93.11
30	764.0000	14.5000	-0.600	-92.96
31	764.5000	15.0000	-0.600	-92.90
32	765.0000	15.5000	-0.600	-92.84
33	765.5000	16.0000	-0.600	-92.84
34	766.0000	16.5000	-0.600	-92.93
35	766.5000	17.0000	-0.600	-92.93
36	767.0000	17.5000	-0.600	-92.84
37	767.5000	18.0000	-0.600	-92.65
38	768.0000	18.5000	-0.600	-92.47
39	768.5000	19.0000	-0.600	-92.41
40	769.0000	19.5000	-0.600	-92.44
41	769.5000	20.0000	-0.600	-92.44
42	770.0000	20.5000	-0.600	-92.29
43	770.5000	21.0000	-0.600	-92.20
44	771.0000	21.5000	-0.600	-92.07
45	771.5000	22.0000	-0.600	-92.04
46	772.0000	22.5000	-0.600	-91.98
47	772.5000	23.0000	-0.600	-91.89
48	773.0000	23.5000	-0.600	-91.83
49	773.5000	24.0000	-0.600	-91.77
50	774.0000	24.5000	-0.600	-91.62
51	774.5000	25.0000	-0.600	-91.53
52	775.0000	25.5000	-0.600	-91.46
53	775.5000	26.0000	-0.600	-91.46
54	776.0000	26.5000	-0.600	-91.53
55	776.5000	27.0000	-0.600	-91.43
56	777.0000	27.5000	-0.600	-91.37
57	777.5000	28.0000	-0.600	-91.40
58	778.0000	28.5000	-0.600	-91.28
59	778.5000	29.0000	-0.600	-91.10
60	779.0000	29.5000	-0.600	-90.91
61	779.5000	30.0000	-0.600	-90.95
62	780.0000	30.5000	-0.600	-90.95
63	780.5000	31.0000	-0.600	-90.88
64	781.0000	31.5000	-0.600	-90.79
65	781.5000	32.0000	-0.600	-90.82
66	782.0000	32.5000	-0.600	-90.88
67	782.5000	33.0000	-0.600	-90.73
68	783.0000	33.5000	-0.600	-90.64
69	783.5000	34.0000	-0.600	-90.64
70	784.0000	34.5000	-0.600	-90.70
71	784.5000	35.0000	-0.600	-90.58
72	785.0000	35.5000	-0.600	-90.46
73	785.5000	36.0000	-0.600	-90.49
74	786.0000	36.5000	-0.600	-90.49
75	786.5000	37.0000	-0.600	-90.55
76	787.0000	37.5000	-0.600	-90.49
77	787.5000	38.0000	-0.600	-90.37
78	788.0000	38.5000	-0.600	-90.21
79	788.5000	39.0000	-0.600	-90.12
80	789.0000	39.5000	-0.600	-90.15
81	789.5000	40.0000	-0.600	-90.06
82	790.0000	40.5000	-0.600	-90.06
83	790.5000	41.0000	-0.600	-90.15
84	791.0000	41.5000	-0.600	-90.12
85	791.5000	42.0000	-0.600	-89.94
86	792.0000	42.5000	-0.600	-89.72
87	792.5000	43.0000	-0.600	-89.72
88	793.0000	43.5000	-0.600	-89.75
89	793.5000	44.0000	-0.600	-89.72
90	794.0000	44.5000	-0.600	-89.72
91	794.5000	45.0000	-0.600	-89.75
92	795.0000	45.5000	-0.600	-89.79
93	795.5000	46.0000	-0.600	-89.72
94	796.0000	46.5000	-0.600	-89.60
95	796.5000	47.0000	-0.600	-89.48
96	797.0000	47.5000	-0.600	-89.48
97	797.5000	48.0000	-0.600	-89.45
98	798.0000	48.5000	-0.600	-89.39
99	798.5000	49.0000	-0.600	-89.30
100	799.0000	49.5000	-0.600	-89.30
101	799.5000	50.0000	-0.600	-89.39
102	800.0000	50.5000	-0.600	-89.42
103	800.5000	51.0000	-0.600	-89.33
104	801.0000	51.5000	-0.600	-89.21
105	801.5000	52.0000	-0.600	-89.14
106	802.0000	52.5000	-0.600	-89.14
107	802.5000	53.0000	-0.600	-89.11
108	803.0000	53.5000	-0.600	-89.05
109	803.5000	54.0000	-0.600	-88.96
110	804.0000	54.5000	-0.600	-88.99
111	804.5000	55.0000	-0.600	-88.99
112	805.0000	55.5000	-0.600	-89.02
113	805.5000	56.0000	-0.600	-89.05
114	806.0000	56.5000	-0.600	-88.99
115	806.5000	57.0000	-0.600	-88.87
116	807.0000	57.5000	-0.600	-88.84
117	807.5000	58.0000	-0.600	-88.75
118	808.0000	58.5000	-0.600	-88.69
119	808.5000	59.0000	-0.600	-88.50
120	809.0000	59.5000	-0.600	-88.41
121	809.5000	60.0000	-0.600	-88.47
122	810.0000	60.5000	-0.600	-88.50
123	810.5000	61.0000	-0.600	-88.47
124	811.0000	61.5000	-0.600	-88.38
125	811.5000	62.0000	-0.600	-88.32
126	812.0000	62.5000	-0.600	-88.29
127	812.5000	63.0000	-0.600	-88.29
128	813.0000	63.5000	-0.600	-88.32
129	813.5000	64.0000	-0.600	-88.29
130	814.0000	64.5000	-0.600	-88.26
131	814.5000	65.0000	-0.600	-88.29
132	815.0000	65.5000	-0.600	-88.23
133	815.5000	66.0000	-0.600	-88.08
134	816.0000	66.5000	-0.600	-88.08
135	816.5000	67.0000	-0.600	-88.26
136	817.0000	67.5000	-0.600	-88.35
137	817.5000	68.0000	-0.600	-88.11
138	818.0000	68.5000	-0.600	-87.86
139	818.5000	69.0000	-0.600	-87.83
140	819.0000	69.5000	-0.600	-87.92
141	819.5000	70.0000	-0.600	-87.92
142	820.0000	70.5000	-0.600	-87.95
143	820.5000	71.0000	-0.600	-87.86
144	821.0000	71.5000	-0.600	-87.80
145	821.5000	72.0000	-0.600	-87.80
146	822.0000	72.5000	-0.600	-87.83
147	822.5000	73.0000	-0.600	-87.83
148	823.0000	73.5000	-0.600	-87.74
149	823.5000	74.0000	-0.600	-87.65
150	824.0000	74.5000	-0.600	-87.53
151	824.5000	75.0000	-0.600	-87.47
152	825.0000	75.5000	-0.600	-87.41
153	825.5000	76.0000	-0.600	-87.25
154	826.0000	76.5000	-0.600	-87.22
155	826.5000	77.0000	-0.600	-87.28
156	827.0000	77.5000	-0.600	-87.37
157	827.5000	78.0000	-0.600	-87.37
158	828.0000	78.5000	-0.600	-87.34
159	828.5000	79.0000	-0.600	-87.34
160	829.0000	79.5000	-0.600	-87.31
161	829.5000	80.0000	-0.600	-87.16
162	830.0000	80.5000	-0.600	-87.19
163	830.5000	81.0000	-0.600	-87.28
164	831.0000	81.5000	-0.600	-87.22
165	831.5000	82.0000	-0.600	-87.22
166	832.0000	82.5000	-0.600	-87.22
167	832.5000	83.0000	-0.600	-87.19
168	833.0000	83.5000	-0.600	-87.10
169	833.5000	84.0000	-0.600	-87.07
170	834.0000	84.5000	-0.600	-87.07
171	834.5000	85.0000	-0.600	-87.07
172	835.0000	85.5000	-0.600	-87.13
173	835.5000	86.0000	-0.600	-87.10
174	836.0000	86.5000	-0.600	-87.10
175	836.5000	87.0000	-0.600	-87.04
176	837.0000	87.5000	-0.600	-86.92
177	837.5000	88.0000	-0.600	-86.76
178	838.0000	88.5000	-0.600	-86.64
179	838.5000	89.0000	-0.600	-86.61
180	839.0000	89.5000	-0.600	-86.70
181	839.5000	90.0000	-0.600	-86.67
182	840.0000	90.5000	-0.600	-86.61
183	840.5000	91.0000	-0.600	-86.49
184	841.0000	91.5000	-0.600	-86.40
185	841.5000	92.0000	-0.600	-86.34
186	842.0000	92.5000	-0.600	-86.40
187	842.5000	93.0000	-0.600	-86.43
188	843.0000	93.5000	-0.600	-86.46
189	843.5000	94.0000	-0.600	-86.40
190	844.0000	94.5000	-0.600	-86.34
191	844.5000	95.0000	-0.600	-86.28
192	845.0000	95.5000	-0.600	-86.40
193	845.5000	96.0000	-0.600	-86.52
194	846.0000	96.5000	-0.600	-86.52
195	846.5000	97.0000	-0.600	-86.52
196	847.0000	97.5000	-0.600	-86.49
197	847.5000	98.0000	-0.600	-86.46
198	848.0000	98.5000	-0.600	-86.31
199	848.5000	99.0000	-0.600	-86.31
200	849.0000	99.5000	-0.600	-86.31
201	849.5000	100.0000	-0.600	-86.34
202	850.0000	100.5000	-0.600	-86.58
203	850.5000	101.0000	-0.600	-86.61
204	851.0000	101.5000	-0.600	-86.52
205	851.5000	102.0000	-0.600	-86.25
206	852.0000	102.5000	-0.600	-85.97
207	852.5000	103.0000	-0.600	-86.00
208	853.0000	103.5000	-0.600	-86.03
209	853.5000	104.0000	-0.600	-86.21
210	854.0000	104.5000	-0.600	-86.37
211	854.5000	105.0000	-0.600	-86.40
212	855.0000	105.5000	-0.600	-86.31
213	855.5000	106.0000	-0.600	-86.12
214	856.0000	106.5000	-0.600	-86.09
215	856.5000	107.0000	-0.600	-86.09
216	857.0000	107.5000	-0.600	-86.03
217	857.5000	108.0000	-0.600	-86.03
218	858.0000	108.5000	-0.600	-85.94
219	858.5000	109.0000	-0.600	-85.85
220	859.0000	109.5000	-0.600	-85.82
221	859.5000	110.0000	-0.600	-85.82
222	860.0000	110.5000	-0.600	-85.94
223	860.5000	111.0000	-0.600	-85.88
224	861.0000	111.5000	-0.600	-85.82
225	861.5000	112.0000	-0.600	-85.73
226	862.0000	112.5000	-0.600	-85.51
227	862.5000	113.0000	-0.600	-85.39
228	863.0000	113.5000	-0.600	-85.36
229	863.5000	114.0000	-0.600	-85.36
230	864.0000	114.5000	-0.600	-85.54
231	864.5000	115.0000	-0.600	-85.57
232	865.0000	115.5000	-0.600	-85.57
233	865.5000	116.0000	-0.600	-85.51
234	866.0000	116.5000	-0.600	-85.42
235	866.5000	117.0000	-0.600	-85.39
236	867.0000	117.5000	-0.600	-85.48
237	867.5000	118.0000	-0.600	-85.67
238	868.0000	118.5000	-0.600	-85.63
239	868.5000	119.0000	-0.600	-85.36
240	869.0000	119.5000	-0.600	-85.24
241	869.5000	120.0000	-0.600	-85.21
242	870.0000	120.5000	-0.600	-85.15
243	870.5000	121.0000	-0.600	-84.90
244	871.0000	121.5000	-0.600	-84.81
245	871.5000	122.0000	-0.600	-85.02
246	872.0000	122.5000	-0.600	-85.18
247	872.5000	123.0000	-0.600	-85.30
248	873.0000	123.5000	-0.600	-85.27
249	873.5000	124.0000	-0.600	-85.27
250	874.0000	124.5000	-0.600	-85.27
251	874.5000	125.0000	-0.600	-85.12
252	875.0000	125.5000	-0.600	-85.30
253	875.5000	126.0000	-0.600	-86.06
254	876.0000	126.5000	-0.600	-86.76
255	876.5000	127.0000	-0.600	-87.04
256	877.0000	127.5000	-0.600	-87.01
257	877.5000	128.0000	-0.600	-86.89
258	878.0000	128.5000	-0.600	-86.67
259	878.5000	129.0000	-0.600	-86.55
260	879.0000	129.5000	-0.600	-86.46
261	879.5000	130.0000	-0.600	-86.18
262	880.0000	130.5000	-0.600	-86.03
263	880.5000	131.0000	-0.600	-85.91
264	881.0000	131.5000	-0.600	-85.97
265	881.5000	132.0000	-0.600	-86.03
266	882.0000	132.5000	-0.600	-85.88
267	882.5000	133.0000	-0.600	-85.70
268	883.0000	133.5000	-0.600	-85.67
269	883.5000	134.0000	-0.600	-85.70
270	884.0000	134.5000	-0.600	-85.63
271	884.5000	135.0000	-0.600	-85.60
272	885.0000	135.5000	-0.600	-85.48
273	885.5000	136.0000	-0.600	-85.36
274	886.0000	136.5000	-0.600	-85.27
275	886.5000	137.0000	-0.600	-85.21
276	887.0000	137.5000	-0.600	-85.24
277	887.5000	138.0000	-0.600	-85.24
278	888.0000	138.5000	-0.600	-85.15
279	888.5000	139.0000	-0.600	-85.06
280	889.0000	139.5000	-0.600	-85.09
281	889.5000	140.0000	-0.600	-85.15
282	890.0000	140.5000	-0.600	-85.18
283	890.5000	141.0000	-0.600	-85.15
284	891.0000	141.5000	-0.600	-85.06
285	891.5000	142.0000	-0.600	-84.96
286	892.0000	142.5000	-0.600	-84.96
287	892.5000	143.0000	-0.600	-84.96
288	893.0000	143.5000	-0.600	-84.99
289	893.5000	144.0000	-0.600	-84.99
290	894.0000	144.5000	-0.600	-84.75
291	894.5000	145.0000	-0.600	-84.69
292	895.0000	145.5000	-0.600	-84.75
293	895.5000	146.0000	-0.600	-84.75
294	896.0000	146.5000	-0.600	-84.69
295	896.5000	147.0000	-0.600	-84.75
296	897.0000	147.5000	-0.600	-84.75
297	897.5000	148.0000	-0.600	-84.63
298	898.0000	148.5000	-0.600	-84.51
299	898.5000	149.0000	-0.600	-84.48
300	899.0000	149.5000	-0.600	-84.44
301	899.5000	150.0000	-0.600	-84.41
302	900.0000	150.5000	-0.600	-84.35
303	900.5000	151.0000	-0.600	-84.32
304	901.0000	151.5000	-0.600	-84.35
305	901.5000	152.0000	-0.600	-84.48
306	902.0000	152.5000	-0.600	-84.51
307	902.5000	153.0000	-0.600	-84.41
308	903.0000	153.5000	-0.600	-84.29
309	903.5000	154.0000	-0.600	-84.14
310	904.0000	154.5000	-0.600	-84.05
311	904.5000	155.0000	-0.600	-84.05
312	905.0000	155.5000	-0.600	-84.11
313	905.5000	156.0000	-0.600	-84.29
314	906.0000	156.5000	-0.600	-84.41
315	906.5000	157.0000	-0.600	-84.41
316	907.0000	157.5000	-0.600	-84.35
317	907.5000	158.0000	-0.600	-84.38
318	908.0000	158.5000	-0.600	-84.35
319	908.5000	159.0000	-0.600	-84.26
320	909.0000	159.5000	-0.600	-84.11
321	909.5000	160.0000	-0.600	-84.02
322	910.0000	160.5000	-0.600	-84.08
323	910.5000	161.0000	-0.600	-84.14
324	911.0000	161.5000	-0.600	-84.14
325	911.5000	162.0000	-0.600	-84.17
326	912.0000	162.5000	-0.600	-84.08
327	912.5000	163.0000	-0.600	-83.99
328	913.0000	163.5000	-0.600	-83.90
329	913.5000	164.0000	-0.600	-83.99
330	914.0000	164.5000	-0.600	-84.08
331	914.5000	165.0000	-0.600	-84.11
332	915.0000	165.5000	-0.600	-84.11
333	915.5000	166.0000	-0.600	-83.96
334	916.0000	166.5000	-0.600	-83.77
335	916.5000	167.0000	-0.600	-83.74
336	917.0000	167.5000	-0.600	-83.80
337	917.5000	168.0000	-0.600	-83.80
338	918.0000	168.5000	-0.600	-83.96
339	918.5000	169.0000	-0.600	-84.02
340	919.0000	169.5000	-0.600	-83.93
341	919.5000	170.0000	-0.600	-83.71
342	920.0000	170.5000	-0.600	-83.56
343	920.5000	171.0000	-0.600	-83.53
344	921.0000	171.5000	-0.600	-83.65
345	921.5000	172.0000	-0.600	-83.74
346	922.0000	172.5000	-0.600	-83.74
347	922.5000	173.0000	-0.600	-83.83
348	923.0000	173.5000	-0.701	-108.74
349	923.5000	174.0000	-0.700	-154.30
350	924.0000	174.5000	-0.700	-173.16
351	924.5000	175.0000	-0.700	-172.49
352	925.0000	175.5000	-0.700	-164.59
353	925.5000	176.0000	-0.700	-156.74
354	926.0000	176.5000	-0.700	-151.19
355	926.5000	177.0000	-0.700	-147.62
356	927.0000	177.5000	-0.700	-145.08
357	927.5000	178.0000	-0.700	-143.22
358	928.0000	178.5000	-0.700	-141.64
359	928.5000	179.0000	-0.700	-140.11
360	929.0000	179.5000	-0.700	-138.71
361	929.5000	180.0000	-0.700	-137.30
362	930.0000	180.5000	-0.700	-135.99
363	930.5000	181.0000	-0.700	-134.89
364	931.0000	181.5000	-0.700	-134.01
365	931.5000	182.0000	-0.700	-133.12
366	932.0000	182.5000	-0.700	-132.24
367	932.5000	183.0000	-0.700	-131.41
368	933.0000	183.5000	-0.700	-130.50
369	933.5000	184.0000	-0.700	-129.80
370	934.0000	184.5000	-0.700	-129.28
371	934.5000	185.0000	-0.700	-128.70
372	935.0000	185.5000	-0.700	-128.12
373	935.5000	186.0000	-0.700	-127.48
374	936.0000	186.5000	-0.700	-126.90
375	936.5000	187.0000	-0.700	-126.53
376	937.0000	187.5000	-0.700	-126.16
377	937.5000	188.0000	-0.700	-125.64
378	938.0000	188.5000	-0.700	-125.10
379	938.5000	189.0000	-0.700	-124.52
380	939.0000	189.5000	-0.700	-123.97
381	939.5000	190.0000	-0.700	-123.45
382	940.0000	190.5000	-0.700	-122.93
383	940.5000	191.0000	-0.700	-122.50
384	941.0000	191.5000	-0.700	-122.07
385	941.5000	192.0000	-0.700	-121.77
386	942.0000	192.5000	-0.700	-121.59
387	942.5000	193.0000	-0.700	-121.43
388	943.0000	193.5000	-0.700	-121.22
389	943.5000	194.0000	-0.700	-120.88
390	944.0000	194.5000	-0.700	-120.43
391	944.5000	195.0000	-0.700	-120.06
392	945.0000	195.5000	-0.700	-119.79
393	945.5000	196.0000	-0.700	-119.45
394	946.0000	196.5000	-0.700	-119.14
395	946.5000	197.0000	-0.700	-118.90
396	947.0000	197.5000	-0.700	-118.84
397	947.5000	198.0000	-0.700	-118.75
398	948.0000	198.5000	-0.700	-118.59
399	948.5000	199.0000	-0.700	-118.26
400	949.0000	199.5000	-0.700	-117.86
401	949.5000	200.0000	-0.700	-117.40
402	950.0000	200.5000	-0.700	-117.22
403	950.5000	201.0000	-0.700	-117.16
404	951.0000	201.5000	-0.700	-117.13
405	951.5000	202.0000	-0.700	-116.82
406	952.0000	202.5000	-0.700	-116.55
407	952.5000	203.0000	-0.700	-116.46
408	953.0000	203.5000	-0.700	-116.28
409	953.5000	204.0000	-0.700	-115.97
410	954.0000	204.5000	-0.700	-115.73
411	954.5000	205.0000	-0.700	-115.45
412	955.0000	205.5000	-0.700	-115.24
413	955.5000	206.0000	-0.700	-115.05
414	956.0000	206.5000	-0.700	-114.87
415	956.5000	207.0000	-0.700	-114.75
416	957.0000	207.5000	-0.700	-114.60
417	957.5000	208.0000	-0.700	-114.60
418	958.0000	208.5000	-0.700	-114.51
419	958.5000	209.0000	-0.700	-114.26
420	959.0000	209.5000	-0.700	-113.96
421	959.5000	210.0000	-0.700	-113.80
422	960.0000	210.5000	-0.700	-113.80
423	960.5000	211.0000	-0.700	-113.71
424	961.0000	211.5000	-0.700	-113.59
425	961.5000	212.0000	-0.700	-113.35
426	962.0000	212.5000	-0.700	-113.32
427	962.5000	213.0000	-0.700	-113.19
428	963.0000	213.5000	-0.700	-112.95
429	963.5000	214.0000	-0.700	-112.77
430	964.0000	214.5000	-0.700	-112.49
431	964.5000	215.0000	-0.700	-112.40
432	965.0000	215.5000	-0.700	-112.37
433	965.5000	216.0000	-0.700	-112.37
434	966.0000	216.5000	-0.700	-112.43
435	966.5000	217.0000	-0.700	-112.46
436	967.0000	217.5000	-0.700	-112.31
437	967.5000	218.0000	-0.700	-112.03
438	968.0000	218.5000	-0.700	-111.88
439	968.5000	219.0000	-0.700	-111.76
440	969.0000	219.5000	-0.700	-111.73
441	969.5000	220.0000	-0.700	-111.67
442	970.0000	220.5000	-0.700	-111.58
443	970.5000	221.0000	-0.700	-111.39
444	971.0000	221.5000	-0.700	-111.09
445	971.5000	222.0000	-0.700	-110.81
446	972.0000	222.5000	-0.700	-110.72
447	972.5000	223.0000	-0.700	-110.81
448	973.0000	223.5000	-0.700	-110.60
449	973.5000	224.0000	-0.700	-110.45
450	974.0000	224.5000	-0.700	-110.32
451	974.5000	225.0000	-0.700	-110.29
452	975.0000	225.5000	-0.700	-110.14
453	975.5000	226.0000	-0.700	-110.05
454	976.0000	226.5000	-0.700	-109.99
455	976.5000	227.0000	-0.700	-109.87
456	977.0000	227.5000	-0.700	-109.71
457	977.5000	228.0000	-0.700	-109.59
458	978.0000	228.5000	-0.700	-109.59
459	978.5000	229.0000	-0.700	-109.47
460	979.0000	229.5000	-0.700	-109.29
461	979.5000	230.0000	-0.700	-109.01
462	980.0000	230.5000	-0.700	-108.98
463	980.5000	231.0000	-0.700	-109.01
464	981.0000	231.5000	-0.700	-108.95
465	981.5000	232.0000	-0.700	-108.83
466	982.0000	232.5000	-0.700	-108.80
467	982.5000	233.0000	-0.700	-108.68
468	983.0000	233.5000	-0.700	-108.65
469	983.5000	234.0000	-0.700	-108.62
470	984.0000	234.5000	-0.700	-108.55
471	984.5000	235.0000	-0.700	-108.25
472	985.0000	235.5000	-0.700	-107.94
473	985.5000	236.0000	-0.700	-107.94
474	986.0000	236.5000	-0.700	-107.91
475	986.5000	237.0000	-0.700	-107.82
476	987.0000	237.5000	-0.700	-107.73
477	987.5000	238.0000	-0.700	-107.61
478	988.0000	238.5000	-0.700	-107.64
479	988.5000	239.0000	-0.700	-107.70
480	989.0000	239.5000	-0.700	-107.67
481	989.5000	240.0000	-0.700	-107.58
482	990.0000	240.5000	-0.700	-107.55
483	990.5000	241.0000	-0.700	-107.52
484	991.0000	241.5000	-0.700	-107.39
485	991.5000	242.0000	-0.700	-107.12
486	992.0000	242.5000	-0.700	-106.94
487	992.5000	243.0000	-0.700	-106.91
488	993.0000	243.5000	-0.700	-107.00
489	993.5000	244.0000	-0.700	-106.94
490	994.0000	244.5000	-0.700	-106.91
491	994.5000	245.0000	-0.700	-106.94
492	995.0000	245.5000	-0.700	-106.85
493	995.5000	246.0000	-0.700	-106.78
494	996.0000	246.5000	-0.700	-106.69
495	996.5000	247.0000	-0.700	-106.66
496	997.0000	247.5000	-0.700	-106.48
497	997.5000	248.0000	-0.700	-106.33
[truncated: 1,084 more rows]
