# Supplementary material for: Tissue engineering the human auricle by auricular chondrocyte-mesenchymal stem cell co-implantation
Source: PLoS One. 2018 Oct 24;13(10):e0202356. doi: 10.1371/journal.pone.0202356 (PMC6200177; doi:10.1371/journal.pone.0202356)
Supplement: S6 File — Raw data outputs for confined compression testing. (ZIP) [file pone.0202356.s010.zip › Raw Mechanical Data/HuCo7_M3.TXT]

C:\Documents and Settings\Administrator.ENDURATE-VA4UUF\Desktop\Ben Cohen\HuCo7_M3.TXT
Points	Elapsed Time	Scan Time	Disp	Load1
	Sec	Sec	mm	g
1	0.0000	0.0000	0.025	-1.89
2	0.5000	0.5000	0.025	-1.89
3	1.0000	1.0000	0.025	-1.92
4	1.5000	1.5000	0.025	-1.95
5	2.0000	2.0000	0.025	-1.95
6	2.5000	2.5000	-0.002	-2.35
7	3.0000	3.0000	0.000	-5.04
8	3.5000	3.5000	0.000	-7.02
9	4.0000	4.0000	0.000	-7.69
10	4.5000	4.5000	0.000	-7.60
11	5.0000	5.0000	0.000	-7.32
12	5.5000	5.5000	0.000	-7.02
13	6.0000	6.0000	0.000	-6.81
14	6.5000	6.5000	0.000	-6.68
15	7.0000	7.0000	0.000	-6.59
16	7.5000	7.5000	0.000	-6.53
17	8.0000	8.0000	0.000	-6.47
18	8.5000	8.5000	0.000	-6.38
19	9.0000	9.0000	0.000	-6.32
20	9.5000	9.5000	0.000	-6.26
21	10.0000	10.0000	0.000	-6.23
22	10.5000	10.5000	0.000	-6.26
23	11.0000	11.0000	-0.000	-6.32
24	11.5000	11.5000	-0.000	-6.29
25	12.0000	12.0000	-0.000	-6.26
26	12.5000	12.5000	0.000	-6.16
27	13.0000	13.0000	-0.000	-6.13
28	13.5000	13.5000	0.000	-6.10
29	14.0000	14.0000	0.000	-6.07
30	14.5000	14.5000	0.000	-6.04
31	15.0000	15.0000	-0.000	-6.01
32	15.5000	15.5000	0.000	-5.98
33	16.0000	16.0000	-0.000	-5.92
34	16.5000	16.5000	0.000	-5.89
35	17.0000	17.0000	-0.000	-5.86
36	17.5000	17.5000	0.000	-5.86
37	18.0000	18.0000	-0.000	-5.83
38	18.5000	18.5000	-0.000	-5.80
39	19.0000	19.0000	-0.000	-5.77
40	19.5000	19.5000	0.000	-5.77
41	20.0000	20.0000	-0.000	-5.77
42	20.5000	20.5000	-0.000	-5.71
43	21.0000	21.0000	0.000	-5.68
44	21.5000	21.5000	0.000	-5.68
45	22.0000	22.0000	0.000	-5.65
46	22.5000	22.5000	-0.000	-5.62
47	23.0000	23.0000	-0.000	-5.62
48	23.5000	23.5000	-0.000	-5.62
49	24.0000	24.0000	0.000	-5.58
50	24.5000	24.5000	0.000	-5.55
51	25.0000	25.0000	-0.000	-5.52
52	25.5000	25.5000	-0.000	-5.52
53	26.0000	26.0000	0.000	-5.49
54	26.5000	26.5000	-0.000	-5.49
55	27.0000	27.0000	-0.000	-5.49
56	27.5000	27.5000	-0.000	-5.46
57	28.0000	28.0000	0.000	-5.46
58	28.5000	28.5000	-0.000	-5.43
59	29.0000	29.0000	-0.000	-5.40
60	29.5000	29.5000	0.000	-5.37
61	30.0000	30.0000	0.000	-5.40
62	30.5000	30.5000	0.000	-5.37
63	31.0000	31.0000	0.000	-5.34
64	31.5000	31.5000	-0.000	-5.34
65	32.0000	32.0000	0.000	-5.34
66	32.5000	32.5000	-0.000	-5.34
67	33.0000	33.0000	-0.000	-5.31
68	33.5000	33.5000	-0.000	-5.28
69	34.0000	34.0000	0.000	-5.28
70	34.5000	34.5000	-0.000	-5.28
71	35.0000	35.0000	0.000	-5.25
72	35.5000	35.5000	0.000	-5.25
73	36.0000	36.0000	-0.000	-5.25
74	36.5000	36.5000	-0.000	-5.22
75	37.0000	37.0000	-0.100	-9.89
76	37.5000	37.5000	-0.100	-17.98
77	38.0000	38.0000	-0.100	-22.19
78	38.5000	38.5000	-0.100	-22.95
79	39.0000	39.0000	-0.100	-22.16
80	39.5000	39.5000	-0.100	-21.12
81	40.0000	40.0000	-0.100	-20.36
82	40.5000	40.5000	-0.100	-19.87
83	41.0000	41.0000	-0.100	-19.53
84	41.5000	41.5000	-0.100	-19.26
85	42.0000	42.0000	-0.100	-18.98
86	42.5000	42.5000	-0.100	-18.80
87	43.0000	43.0000	-0.100	-18.62
88	43.5000	43.5000	-0.100	-18.40
89	44.0000	44.0000	-0.100	-18.22
90	44.5000	44.5000	-0.100	-18.07
91	45.0000	45.0000	-0.100	-17.94
92	45.5000	45.5000	-0.100	-17.82
93	46.0000	46.0000	-0.100	-17.70
94	46.5000	46.5000	-0.100	-17.61
95	47.0000	47.0000	-0.100	-17.49
96	47.5000	47.5000	-0.100	-17.37
97	48.0000	48.0000	-0.100	-17.30
98	48.5000	48.5000	-0.100	-17.18
99	49.0000	49.0000	-0.100	-17.09
100	49.5000	49.5000	-0.100	-17.00
101	50.0000	50.0000	-0.100	-16.94
102	50.5000	50.5000	-0.100	-16.88
103	51.0000	51.0000	-0.100	-16.82
104	51.5000	51.5000	-0.100	-16.66
105	52.0000	52.0000	-0.100	-16.57
106	52.5000	52.5000	-0.100	-16.48
107	53.0000	53.0000	-0.100	-16.42
108	53.5000	53.5000	-0.100	-16.39
109	54.0000	54.0000	-0.100	-16.30
110	54.5000	54.5000	-0.100	-16.24
111	55.0000	55.0000	-0.100	-16.14
112	55.5000	55.5000	-0.100	-16.11
113	56.0000	56.0000	-0.100	-16.08
114	56.5000	56.5000	-0.100	-16.02
115	57.0000	57.0000	-0.100	-15.93
116	57.5000	57.5000	-0.100	-15.90
117	58.0000	58.0000	-0.100	-15.87
118	58.5000	58.5000	-0.100	-15.87
119	59.0000	59.0000	-0.100	-15.81
120	59.5000	59.5000	-0.100	-15.72
121	60.0000	60.0000	-0.100	-15.72
122	60.5000	60.5000	-0.100	-15.69
123	61.0000	61.0000	-0.100	-15.63
124	61.5000	61.5000	-0.100	-15.56
125	62.0000	62.0000	-0.100	-15.50
126	62.5000	62.5000	-0.100	-15.50
127	63.0000	63.0000	-0.100	-15.47
128	63.5000	63.5000	-0.100	-15.44
129	64.0000	64.0000	-0.100	-15.41
130	64.5000	64.5000	-0.100	-15.35
131	65.0000	65.0000	-0.100	-15.35
132	65.5000	65.5000	-0.100	-15.35
133	66.0000	66.0000	-0.100	-15.32
134	66.5000	66.5000	-0.100	-15.23
135	67.0000	67.0000	-0.100	-15.14
136	67.5000	67.5000	-0.100	-15.08
137	68.0000	68.0000	-0.100	-15.05
138	68.5000	68.5000	-0.100	-15.02
139	69.0000	69.0000	-0.100	-15.02
140	69.5000	69.5000	-0.100	-15.05
141	70.0000	70.0000	-0.100	-15.02
142	70.5000	70.5000	-0.100	-14.95
143	71.0000	71.0000	-0.100	-14.89
144	71.5000	71.5000	-0.100	-14.83
145	72.0000	72.0000	-0.100	-14.77
146	72.5000	72.5000	-0.100	-14.71
147	73.0000	73.0000	-0.100	-14.71
148	73.5000	73.5000	-0.100	-14.71
149	74.0000	74.0000	-0.100	-14.71
150	74.5000	74.5000	-0.100	-14.68
151	75.0000	75.0000	-0.100	-14.68
152	75.5000	75.5000	-0.100	-14.65
153	76.0000	76.0000	-0.100	-14.65
154	76.5000	76.5000	-0.100	-14.62
155	77.0000	77.0000	-0.100	-14.56
156	77.5000	77.5000	-0.100	-14.53
157	78.0000	78.0000	-0.100	-14.53
158	78.5000	78.5000	-0.100	-14.50
159	79.0000	79.0000	-0.100	-14.50
160	79.5000	79.5000	-0.100	-14.47
161	80.0000	80.0000	-0.100	-14.37
162	80.5000	80.5000	-0.100	-14.34
163	81.0000	81.0000	-0.100	-14.34
164	81.5000	81.5000	-0.100	-14.31
165	82.0000	82.0000	-0.100	-14.28
166	82.5000	82.5000	-0.100	-14.25
167	83.0000	83.0000	-0.100	-14.19
168	83.5000	83.5000	-0.100	-14.16
169	84.0000	84.0000	-0.100	-14.13
170	84.5000	84.5000	-0.100	-14.16
171	85.0000	85.0000	-0.100	-14.19
172	85.5000	85.5000	-0.100	-14.19
173	86.0000	86.0000	-0.100	-14.19
174	86.5000	86.5000	-0.100	-14.16
175	87.0000	87.0000	-0.100	-14.16
176	87.5000	87.5000	-0.100	-14.16
177	88.0000	88.0000	-0.100	-14.13
178	88.5000	88.5000	-0.100	-14.04
179	89.0000	89.0000	-0.100	-14.01
180	89.5000	89.5000	-0.100	-13.95
181	90.0000	90.0000	-0.100	-13.92
182	90.5000	90.5000	-0.100	-13.92
183	91.0000	91.0000	-0.100	-13.95
184	91.5000	91.5000	-0.100	-13.92
185	92.0000	92.0000	-0.100	-13.92
186	92.5000	92.5000	-0.100	-13.92
187	93.0000	93.0000	-0.100	-13.89
188	93.5000	93.5000	-0.100	-13.89
189	94.0000	94.0000	-0.100	-13.86
190	94.5000	94.5000	-0.100	-13.82
191	95.0000	95.0000	-0.100	-13.82
192	95.5000	95.5000	-0.100	-13.79
193	96.0000	96.0000	-0.100	-13.76
194	96.5000	96.5000	-0.100	-13.73
195	97.0000	97.0000	-0.100	-13.73
196	97.5000	97.5000	-0.100	-13.76
197	98.0000	98.0000	-0.100	-13.73
198	98.5000	98.5000	-0.100	-13.67
199	99.0000	99.0000	-0.100	-13.58
200	99.5000	99.5000	-0.100	-13.52
201	100.0000	100.0000	-0.100	-13.55
202	100.5000	100.5000	-0.100	-13.52
203	101.0000	101.0000	-0.100	-13.52
204	101.5000	101.5000	-0.100	-13.52
205	102.0000	102.0000	-0.100	-13.52
206	102.5000	102.5000	-0.100	-13.52
207	103.0000	103.0000	-0.100	-13.49
208	103.5000	103.5000	-0.100	-13.46
209	104.0000	104.0000	-0.100	-13.43
210	104.5000	104.5000	-0.100	-13.46
211	105.0000	105.0000	-0.100	-13.46
212	105.5000	105.5000	-0.100	-13.52
213	106.0000	106.0000	-0.100	-13.52
214	106.5000	106.5000	-0.100	-13.46
215	107.0000	107.0000	-0.100	-13.40
216	107.5000	107.5000	-0.100	-13.40
217	108.0000	108.0000	-0.100	-13.43
218	108.5000	108.5000	-0.100	-13.37
219	109.0000	109.0000	-0.100	-13.37
220	109.5000	109.5000	-0.100	-13.34
221	110.0000	110.0000	-0.100	-13.34
222	110.5000	110.5000	-0.100	-13.25
223	111.0000	111.0000	-0.100	-13.25
224	111.5000	111.5000	-0.100	-13.21
225	112.0000	112.0000	-0.100	-13.25
226	112.5000	112.5000	-0.100	-13.21
227	113.0000	113.0000	-0.100	-13.18
228	113.5000	113.5000	-0.100	-13.18
229	114.0000	114.0000	-0.100	-13.21
230	114.5000	114.5000	-0.100	-13.25
231	115.0000	115.0000	-0.100	-13.25
232	115.5000	115.5000	-0.100	-13.21
233	116.0000	116.0000	-0.100	-13.18
234	116.5000	116.5000	-0.100	-13.15
235	117.0000	117.0000	-0.100	-13.15
236	117.5000	117.5000	-0.100	-13.18
237	118.0000	118.0000	-0.100	-13.18
238	118.5000	118.5000	-0.100	-13.15
239	119.0000	119.0000	-0.100	-13.12
240	119.5000	119.5000	-0.100	-13.09
241	120.0000	120.0000	-0.100	-13.03
242	120.5000	120.5000	-0.100	-12.97
243	121.0000	121.0000	-0.100	-13.00
244	121.5000	121.5000	-0.100	-13.00
245	122.0000	122.0000	-0.100	-13.03
246	122.5000	122.5000	-0.100	-13.03
247	123.0000	123.0000	-0.100	-13.03
248	123.5000	123.5000	-0.100	-13.03
249	124.0000	124.0000	-0.100	-13.12
250	124.5000	124.5000	-0.100	-13.40
251	125.0000	125.0000	-0.100	-13.55
252	125.5000	125.5000	-0.100	-13.55
253	126.0000	126.0000	-0.100	-13.46
254	126.5000	126.5000	-0.100	-13.43
255	127.0000	127.0000	-0.100	-13.43
256	127.5000	127.5000	-0.100	-13.43
257	128.0000	128.0000	-0.100	-13.40
258	128.5000	128.5000	-0.100	-13.40
259	129.0000	129.0000	-0.100	-13.40
260	129.5000	129.5000	-0.100	-13.40
261	130.0000	130.0000	-0.100	-13.37
262	130.5000	130.5000	-0.100	-13.31
263	131.0000	131.0000	-0.100	-13.28
264	131.5000	131.5000	-0.100	-13.25
265	132.0000	132.0000	-0.100	-13.21
266	132.5000	132.5000	-0.100	-13.18
267	133.0000	133.0000	-0.100	-13.18
268	133.5000	133.5000	-0.100	-13.18
269	134.0000	134.0000	-0.100	-13.21
270	134.5000	134.5000	-0.100	-13.21
271	135.0000	135.0000	-0.100	-13.15
272	135.5000	135.5000	-0.100	-13.09
273	136.0000	136.0000	-0.100	-13.09
274	136.5000	136.5000	-0.100	-13.06
275	137.0000	137.0000	-0.100	-13.09
276	137.5000	137.5000	-0.100	-13.09
277	138.0000	138.0000	-0.100	-13.06
278	138.5000	138.5000	-0.100	-13.06
279	139.0000	139.0000	-0.100	-13.03
280	139.5000	139.5000	-0.100	-12.97
281	140.0000	140.0000	-0.100	-12.97
282	140.5000	140.5000	-0.100	-13.00
283	141.0000	141.0000	-0.100	-13.00
284	141.5000	141.5000	-0.100	-12.94
285	142.0000	142.0000	-0.100	-12.97
286	142.5000	142.5000	-0.100	-13.03
287	143.0000	143.0000	-0.100	-13.03
288	143.5000	143.5000	-0.100	-13.00
289	144.0000	144.0000	-0.100	-12.97
290	144.5000	144.5000	-0.100	-12.91
291	145.0000	145.0000	-0.100	-12.94
292	145.5000	145.5000	-0.100	-12.94
293	146.0000	146.0000	-0.100	-12.97
294	146.5000	146.5000	-0.100	-12.97
295	147.0000	147.0000	-0.100	-12.94
296	147.5000	147.5000	-0.100	-12.91
297	148.0000	148.0000	-0.100	-12.91
298	148.5000	148.5000	-0.100	-12.88
299	149.0000	149.0000	-0.100	-12.88
300	149.5000	149.5000	-0.100	-12.91
301	150.0000	150.0000	-0.100	-12.91
302	150.5000	150.5000	-0.196	-13.86
303	151.0000	151.0000	-0.200	-27.38
304	151.5000	151.5000	-0.200	-37.93
305	152.0000	152.0000	-0.200	-41.26
306	152.5000	152.5000	-0.200	-40.25
307	153.0000	153.0000	-0.200	-38.06
308	153.5000	153.5000	-0.200	-36.10
309	154.0000	154.0000	-0.200	-34.73
310	154.5000	154.5000	-0.200	-33.81
311	155.0000	155.0000	-0.200	-33.17
312	155.5000	155.5000	-0.200	-32.65
313	156.0000	156.0000	-0.200	-32.23
314	156.5000	156.5000	-0.200	-31.80
315	157.0000	157.0000	-0.200	-31.40
316	157.5000	157.5000	-0.200	-30.98
317	158.0000	158.0000	-0.200	-30.58
318	158.5000	158.5000	-0.200	-30.21
319	159.0000	159.0000	-0.200	-30.00
320	159.5000	159.5000	-0.200	-29.82
321	160.0000	160.0000	-0.200	-29.57
322	160.5000	160.5000	-0.200	-29.33
323	161.0000	161.0000	-0.200	-29.08
324	161.5000	161.5000	-0.200	-28.90
325	162.0000	162.0000	-0.200	-28.69
326	162.5000	162.5000	-0.200	-28.50
327	163.0000	163.0000	-0.200	-28.38
328	163.5000	163.5000	-0.200	-28.20
329	164.0000	164.0000	-0.200	-27.99
330	164.5000	164.5000	-0.200	-27.80
331	165.0000	165.0000	-0.200	-27.65
332	165.5000	165.5000	-0.200	-27.47
333	166.0000	166.0000	-0.200	-27.31
334	166.5000	166.5000	-0.200	-27.19
335	167.0000	167.0000	-0.200	-27.13
336	167.5000	167.5000	-0.200	-27.04
337	168.0000	168.0000	-0.200	-26.95
338	168.5000	168.5000	-0.200	-26.86
339	169.0000	169.0000	-0.200	-26.76
340	169.5000	169.5000	-0.200	-26.61
341	170.0000	170.0000	-0.200	-26.49
342	170.5000	170.5000	-0.200	-26.43
343	171.0000	171.0000	-0.200	-26.34
344	171.5000	171.5000	-0.200	-26.22
345	172.0000	172.0000	-0.200	-26.09
346	172.5000	172.5000	-0.200	-26.03
347	173.0000	173.0000	-0.200	-25.97
348	173.5000	173.5000	-0.200	-25.94
349	174.0000	174.0000	-0.200	-25.88
350	174.5000	174.5000	-0.200	-25.73
351	175.0000	175.0000	-0.200	-25.64
352	175.5000	175.5000	-0.200	-25.57
353	176.0000	176.0000	-0.200	-25.54
354	176.5000	176.5000	-0.200	-25.45
355	177.0000	177.0000	-0.200	-25.36
356	177.5000	177.5000	-0.200	-25.24
357	178.0000	178.0000	-0.200	-25.15
358	178.5000	178.5000	-0.200	-25.12
359	179.0000	179.0000	-0.200	-25.06
360	179.5000	179.5000	-0.200	-24.96
361	180.0000	180.0000	-0.200	-24.93
362	180.5000	180.5000	-0.200	-24.93
363	181.0000	181.0000	-0.200	-24.90
364	181.5000	181.5000	-0.200	-24.81
365	182.0000	182.0000	-0.200	-24.72
366	182.5000	182.5000	-0.200	-24.69
367	183.0000	183.0000	-0.200	-24.63
368	183.5000	183.5000	-0.200	-24.54
369	184.0000	184.0000	-0.200	-24.48
370	184.5000	184.5000	-0.200	-24.48
371	185.0000	185.0000	-0.200	-24.48
372	185.5000	185.5000	-0.200	-24.45
373	186.0000	186.0000	-0.200	-24.38
374	186.5000	186.5000	-0.200	-24.32
375	187.0000	187.0000	-0.200	-24.23
376	187.5000	187.5000	-0.200	-24.20
377	188.0000	188.0000	-0.200	-24.17
378	188.5000	188.5000	-0.200	-24.14
379	189.0000	189.0000	-0.200	-24.14
380	189.5000	189.5000	-0.200	-24.11
381	190.0000	190.0000	-0.200	-24.02
382	190.5000	190.5000	-0.200	-23.96
383	191.0000	191.0000	-0.200	-23.93
384	191.5000	191.5000	-0.200	-23.93
385	192.0000	192.0000	-0.200	-23.93
386	192.5000	192.5000	-0.200	-23.83
387	193.0000	193.0000	-0.200	-23.80
388	193.5000	193.5000	-0.200	-23.71
389	194.0000	194.0000	-0.200	-23.59
390	194.5000	194.5000	-0.200	-23.53
391	195.0000	195.0000	-0.200	-23.53
392	195.5000	195.5000	-0.200	-23.59
393	196.0000	196.0000	-0.200	-23.62
394	196.5000	196.5000	-0.200	-23.50
395	197.0000	197.0000	-0.200	-23.44
396	197.5000	197.5000	-0.200	-23.41
397	198.0000	198.0000	-0.200	-23.35
398	198.5000	198.5000	-0.200	-23.32
399	199.0000	199.0000	-0.200	-23.32
400	199.5000	199.5000	-0.200	-23.22
401	200.0000	200.0000	-0.200	-23.16
402	200.5000	200.5000	-0.200	-23.16
403	201.0000	201.0000	-0.200	-23.16
404	201.5000	201.5000	-0.200	-23.13
405	202.0000	202.0000	-0.200	-23.07
406	202.5000	202.5000	-0.200	-23.01
407	203.0000	203.0000	-0.200	-23.04
408	203.5000	203.5000	-0.200	-23.04
409	204.0000	204.0000	-0.200	-23.01
410	204.5000	204.5000	-0.200	-22.98
411	205.0000	205.0000	-0.200	-22.89
412	205.5000	205.5000	-0.200	-22.86
413	206.0000	206.0000	-0.200	-22.86
414	206.5000	206.5000	-0.200	-22.80
415	207.0000	207.0000	-0.200	-22.77
416	207.5000	207.5000	-0.200	-22.77
417	208.0000	208.0000	-0.200	-22.77
418	208.5000	208.5000	-0.200	-22.68
419	209.0000	209.0000	-0.200	-22.58
420	209.5000	209.5000	-0.200	-22.49
421	210.0000	210.0000	-0.200	-22.46
422	210.5000	210.5000	-0.200	-22.46
423	211.0000	211.0000	-0.200	-22.43
424	211.5000	211.5000	-0.200	-22.46
425	212.0000	212.0000	-0.200	-22.52
426	212.5000	212.5000	-0.200	-22.52
427	213.0000	213.0000	-0.200	-22.46
428	213.5000	213.5000	-0.200	-22.40
429	214.0000	214.0000	-0.200	-22.37
430	214.5000	214.5000	-0.200	-22.34
431	215.0000	215.0000	-0.200	-22.34
432	215.5000	215.5000	-0.200	-22.34
433	216.0000	216.0000	-0.200	-22.31
434	216.5000	216.5000	-0.200	-22.34
435	217.0000	217.0000	-0.200	-22.28
436	217.5000	217.5000	-0.200	-22.22
437	218.0000	218.0000	-0.200	-22.22
438	218.5000	218.5000	-0.200	-22.19
439	219.0000	219.0000	-0.200	-22.13
440	219.5000	219.5000	-0.200	-22.13
441	220.0000	220.0000	-0.200	-22.10
442	220.5000	220.5000	-0.200	-22.16
443	221.0000	221.0000	-0.200	-22.16
444	221.5000	221.5000	-0.200	-22.13
445	222.0000	222.0000	-0.200	-22.13
446	222.5000	222.5000	-0.200	-22.13
447	223.0000	223.0000	-0.200	-22.10
448	223.5000	223.5000	-0.200	-22.03
449	224.0000	224.0000	-0.200	-21.97
450	224.5000	224.5000	-0.200	-21.91
451	225.0000	225.0000	-0.200	-21.94
452	225.5000	225.5000	-0.200	-21.91
453	226.0000	226.0000	-0.200	-21.91
454	226.5000	226.5000	-0.200	-21.91
455	227.0000	227.0000	-0.200	-21.91
456	227.5000	227.5000	-0.200	-21.85
457	228.0000	228.0000	-0.200	-21.76
458	228.5000	228.5000	-0.200	-21.76
459	229.0000	229.0000	-0.200	-21.76
460	229.5000	229.5000	-0.200	-21.76
461	230.0000	230.0000	-0.200	-21.73
462	230.5000	230.5000	-0.200	-21.70
463	231.0000	231.0000	-0.200	-21.67
464	231.5000	231.5000	-0.200	-21.70
465	232.0000	232.0000	-0.200	-21.64
466	232.5000	232.5000	-0.200	-21.58
467	233.0000	233.0000	-0.200	-21.58
468	233.5000	233.5000	-0.200	-21.55
469	234.0000	234.0000	-0.200	-21.52
470	234.5000	234.5000	-0.200	-21.52
471	235.0000	235.0000	-0.200	-21.55
472	235.5000	235.5000	-0.200	-21.52
473	236.0000	236.0000	-0.200	-21.52
474	236.5000	236.5000	-0.200	-21.49
475	237.0000	237.0000	-0.200	-21.45
476	237.5000	237.5000	-0.200	-21.42
477	238.0000	238.0000	-0.200	-21.70
478	238.5000	238.5000	-0.200	-22.06
479	239.0000	239.0000	-0.200	-22.25
480	239.5000	239.5000	-0.200	-22.25
481	240.0000	240.0000	-0.200	-22.19
482	240.5000	240.5000	-0.200	-22.13
483	241.0000	241.0000	-0.200	-22.10
484	241.5000	241.5000	-0.200	-22.10
485	242.0000	242.0000	-0.200	-22.06
486	242.5000	242.5000	-0.200	-22.10
487	243.0000	243.0000	-0.200	-22.03
488	243.5000	243.5000	-0.200	-21.91
489	244.0000	244.0000	-0.200	-21.79
490	244.5000	244.5000	-0.200	-21.73
491	245.0000	245.0000	-0.200	-21.73
492	245.5000	245.5000	-0.200	-21.73
493	246.0000	246.0000	-0.200	-21.73
494	246.5000	246.5000	-0.200	-21.67
495	247.0000	247.0000	-0.200	-21.64
496	247.5000	247.5000	-0.200	-21.67
497	248.0000	248.0000	-0.200	-21.70
498	248.5000	248.5000	-0.200	-21.67
499	249.0000	249.0000	-0.200	-21.67
500	249.5000	249.5000	-0.200	-21.67
501	250.0000	250.0000	-0.200	-21.61
502	250.5000	250.5000	-0.200	-21.49
503	251.0000	251.0000	-0.200	-21.45
504	251.5000	251.5000	-0.200	-21.45
505	252.0000	252.0000	-0.200	-21.45
506	252.5000	252.5000	-0.200	-21.42
507	253.0000	253.0000	-0.200	-21.42
508	253.5000	253.5000	-0.200	-21.39
509	254.0000	254.0000	-0.200	-21.33
510	254.5000	254.5000	-0.200	-21.30
511	255.0000	255.0000	-0.200	-21.27
512	255.5000	255.5000	-0.200	-21.24
513	256.0000	256.0000	-0.200	-21.21
514	256.5000	256.5000	-0.200	-21.24
515	257.0000	257.0000	-0.200	-21.21
516	257.5000	257.5000	-0.200	-21.15
517	258.0000	258.0000	-0.200	-21.12
518	258.5000	258.5000	-0.200	-21.12
519	259.0000	259.0000	-0.200	-21.18
520	259.5000	259.5000	-0.200	-21.21
521	260.0000	260.0000	-0.200	-21.24
522	260.5000	260.5000	-0.200	-21.21
523	261.0000	261.0000	-0.200	-21.21
524	261.5000	261.5000	-0.200	-21.12
525	262.0000	262.0000	-0.200	-21.06
526	262.5000	262.5000	-0.200	-21.03
527	263.0000	263.0000	-0.200	-21.06
528	263.5000	263.5000	-0.200	-21.06
529	264.0000	264.0000	-0.200	-21.03
530	264.5000	264.5000	-0.300	-33.23
531	265.0000	265.0000	-0.300	-60.91
532	265.5000	265.5000	-0.300	-75.69
533	266.0000	266.0000	-0.300	-77.85
534	266.5000	266.5000	-0.300	-74.31
535	267.0000	267.0000	-0.300	-69.98
536	267.5000	267.5000	-0.300	-66.62
537	268.0000	268.0000	-0.300	-64.46
538	268.5000	268.5000	-0.300	-62.93
539	269.0000	269.0000	-0.300	-61.74
540	269.5000	269.5000	-0.300	-60.64
541	270.0000	270.0000	-0.300	-59.72
542	270.5000	270.5000	-0.300	-58.75
543	271.0000	271.0000	-0.300	-57.86
544	271.5000	271.5000	-0.300	-57.13
545	272.0000	272.0000	-0.300	-56.43
546	272.5000	272.5000	-0.300	-55.73
547	273.0000	273.0000	-0.300	-55.06
548	273.5000	273.5000	-0.300	-54.51
549	274.0000	274.0000	-0.300	-54.02
550	274.5000	274.5000	-0.300	-53.47
551	275.0000	275.0000	-0.300	-52.95
552	275.5000	275.5000	-0.300	-52.49
553	276.0000	276.0000	-0.300	-52.06
554	276.5000	276.5000	-0.300	-51.70
555	277.0000	277.0000	-0.300	-51.24
556	277.5000	277.5000	-0.300	-50.90
557	278.0000	278.0000	-0.300	-50.60
558	278.5000	278.5000	-0.300	-50.23
559	279.0000	279.0000	-0.300	-49.84
560	279.5000	279.5000	-0.300	-49.53
561	280.0000	280.0000	-0.300	-49.20
562	280.5000	280.5000	-0.300	-48.92
563	281.0000	281.0000	-0.300	-48.68
564	281.5000	281.5000	-0.300	-48.43
565	282.0000	282.0000	-0.300	-48.22
566	282.5000	282.5000	-0.300	-48.01
567	283.0000	283.0000	-0.300	-47.73
568	283.5000	283.5000	-0.300	-47.46
569	284.0000	284.0000	-0.300	-47.27
570	284.5000	284.5000	-0.300	-47.03
571	285.0000	285.0000	-0.300	-46.78
572	285.5000	285.5000	-0.300	-46.51
573	286.0000	286.0000	-0.300	-46.24
574	286.5000	286.5000	-0.300	-46.08
575	287.0000	287.0000	-0.300	-45.90
576	287.5000	287.5000	-0.300	-45.78
577	288.0000	288.0000	-0.300	-45.66
578	288.5000	288.5000	-0.300	-45.50
579	289.0000	289.0000	-0.300	-45.29
580	289.5000	289.5000	-0.300	-45.08
581	290.0000	290.0000	-0.300	-44.89
582	290.5000	290.5000	-0.300	-44.74
583	291.0000	291.0000	-0.300	-44.59
584	291.5000	291.5000	-0.300	-44.37
585	292.0000	292.0000	-0.300	-44.22
586	292.5000	292.5000	-0.300	-44.13
587	293.0000	293.0000	-0.300	-43.95
588	293.5000	293.5000	-0.300	-43.73
589	294.0000	294.0000	-0.300	-43.61
590	294.5000	294.5000	-0.300	-43.49
591	295.0000	295.0000	-0.300	-43.46
592	295.5000	295.5000	-0.300	-43.43
593	296.0000	296.0000	-0.300	-43.24
594	296.5000	296.5000	-0.300	-43.06
595	297.0000	297.0000	-0.300	-42.85
596	297.5000	297.5000	-0.300	-42.70
597	298.0000	298.0000	-0.300	-42.60
598	298.5000	298.5000	-0.300	-42.57
599	299.0000	299.0000	-0.300	-42.51
600	299.5000	299.5000	-0.300	-42.39
601	300.0000	300.0000	-0.300	-42.30
602	300.5000	300.5000	-0.300	-42.21
603	301.0000	301.0000	-0.300	-42.09
604	301.5000	301.5000	-0.300	-41.99
605	302.0000	302.0000	-0.300	-41.81
606	302.5000	302.5000	-0.300	-41.66
607	303.0000	303.0000	-0.300	-41.54
608	303.5000	303.5000	-0.300	-41.47
609	304.0000	304.0000	-0.300	-41.41
610	304.5000	304.5000	-0.300	-41.29
611	305.0000	305.0000	-0.300	-41.26
612	305.5000	305.5000	-0.300	-41.20
613	306.0000	306.0000	-0.300	-41.14
614	306.5000	306.5000	-0.300	-41.08
615	307.0000	307.0000	-0.300	-41.05
616	307.5000	307.5000	-0.300	-40.89
617	308.0000	308.0000	-0.300	-40.71
618	308.5000	308.5000	-0.300	-40.59
619	309.0000	309.0000	-0.300	-40.47
620	309.5000	309.5000	-0.300	-40.41
621	310.0000	310.0000	-0.300	-40.35
622	310.5000	310.5000	-0.300	-40.38
623	311.0000	311.0000	-0.300	-40.38
624	311.5000	311.5000	-0.300	-40.35
625	312.0000	312.0000	-0.300	-40.31
626	312.5000	312.5000	-0.300	-40.10
627	313.0000	313.0000	-0.300	-38.79
628	313.5000	313.5000	-0.300	-37.63
629	314.0000	314.0000	-0.300	-37.05
630	314.5000	314.5000	-0.300	-36.96
631	315.0000	315.0000	-0.300	-36.99
632	315.5000	315.5000	-0.300	-37.02
633	316.0000	316.0000	-0.300	-36.93
634	316.5000	316.5000	-0.300	-36.90
635	317.0000	317.0000	-0.300	-36.87
636	317.5000	317.5000	-0.300	-36.90
637	318.0000	318.0000	-0.300	-36.96
638	318.5000	318.5000	-0.300	-36.96
639	319.0000	319.0000	-0.300	-36.93
640	319.5000	319.5000	-0.300	-36.84
641	320.0000	320.0000	-0.300	-36.32
642	320.5000	320.5000	-0.300	-35.22
643	321.0000	321.0000	-0.300	-33.85
644	321.5000	321.5000	-0.300	-33.14
645	322.0000	322.0000	-0.300	-32.96
646	322.5000	322.5000	-0.300	-32.99
647	323.0000	323.0000	-0.300	-33.11
648	323.5000	323.5000	-0.300	-33.17
649	324.0000	324.0000	-0.300	-33.27
650	324.5000	324.5000	-0.300	-33.30
651	325.0000	325.0000	-0.300	-33.27
652	325.5000	325.5000	-0.300	-33.23
653	326.0000	326.0000	-0.300	-33.23
654	326.5000	326.5000	-0.300	-33.20
655	327.0000	327.0000	-0.300	-33.23
656	327.5000	327.5000	-0.300	-33.33
657	328.0000	328.0000	-0.300	-33.36
658	328.5000	328.5000	-0.300	-33.33
659	329.0000	329.0000	-0.300	-33.30
660	329.5000	329.5000	-0.300	-33.30
661	330.0000	330.0000	-0.300	-33.33
662	330.5000	330.5000	-0.300	-33.36
663	331.0000	331.0000	-0.300	-33.42
664	331.5000	331.5000	-0.300	-33.48
665	332.0000	332.0000	-0.300	-33.42
666	332.5000	332.5000	-0.300	-33.39
667	333.0000	333.0000	-0.300	-33.36
668	333.5000	333.5000	-0.300	-33.36
669	334.0000	334.0000	-0.300	-33.20
670	334.5000	334.5000	-0.300	-33.05
671	335.0000	335.0000	-0.300	-32.99
672	335.5000	335.5000	-0.300	-32.99
673	336.0000	336.0000	-0.300	-33.05
674	336.5000	336.5000	-0.300	-33.08
675	337.0000	337.0000	-0.300	-33.11
676	337.5000	337.5000	-0.300	-33.17
677	338.0000	338.0000	-0.300	-33.14
678	338.5000	338.5000	-0.300	-33.17
679	339.0000	339.0000	-0.300	-33.14
680	339.5000	339.5000	-0.300	-33.11
681	340.0000	340.0000	-0.300	-33.17
682	340.5000	340.5000	-0.300	-33.30
683	341.0000	341.0000	-0.300	-33.23
684	341.5000	341.5000	-0.300	-33.17
685	342.0000	342.0000	-0.300	-33.14
686	342.5000	342.5000	-0.300	-33.08
687	343.0000	343.0000	-0.300	-33.08
688	343.5000	343.5000	-0.300	-33.08
689	344.0000	344.0000	-0.300	-33.05
690	344.5000	344.5000	-0.300	-32.96
691	345.0000	345.0000	-0.300	-32.93
692	345.5000	345.5000	-0.300	-32.87
693	346.0000	346.0000	-0.300	-32.87
694	346.5000	346.5000	-0.300	-32.96
695	347.0000	347.0000	-0.300	-32.96
696	347.5000	347.5000	-0.300	-32.90
697	348.0000	348.0000	-0.300	-32.90
698	348.5000	348.5000	-0.300	-32.96
699	349.0000	349.0000	-0.300	-32.96
700	349.5000	349.5000	-0.300	-32.93
701	350.0000	350.0000	-0.300	-32.90
702	350.5000	350.5000	-0.300	-32.81
703	351.0000	351.0000	-0.300	-32.72
704	351.5000	351.5000	-0.300	-32.72
705	352.0000	352.0000	-0.300	-33.08
706	352.5000	352.5000	-0.300	-33.36
707	353.0000	353.0000	-0.300	-33.54
708	353.5000	353.5000	-0.300	-33.57
709	354.0000	354.0000	-0.300	-33.48
710	354.5000	354.5000	-0.300	-33.36
711	355.0000	355.0000	-0.300	-33.30
712	355.5000	355.5000	-0.300	-33.23
713	356.0000	356.0000	-0.300	-33.17
714	356.5000	356.5000	-0.300	-33.08
715	357.0000	357.0000	-0.300	-33.02
716	357.5000	357.5000	-0.300	-33.05
717	358.0000	358.0000	-0.300	-33.05
718	358.5000	358.5000	-0.300	-33.02
719	359.0000	359.0000	-0.300	-33.02
720	359.5000	359.5000	-0.300	-33.02
721	360.0000	360.0000	-0.300	-33.02
722	360.5000	360.5000	-0.300	-33.02
723	361.0000	361.0000	-0.300	-33.02
724	361.5000	361.5000	-0.300	-33.08
725	362.0000	362.0000	-0.300	-33.11
726	362.5000	362.5000	-0.300	-33.11
727	363.0000	363.0000	-0.300	-33.11
728	363.5000	363.5000	-0.300	-33.08
729	364.0000	364.0000	-0.300	-33.08
730	364.5000	364.5000	-0.300	-33.05
731	365.0000	365.0000	-0.300	-32.99
732	365.5000	365.5000	-0.300	-32.93
733	366.0000	366.0000	-0.300	-32.87
734	366.5000	366.5000	-0.300	-32.87
735	367.0000	367.0000	-0.300	-32.90
736	367.5000	367.5000	-0.300	-32.87
737	368.0000	368.0000	-0.300	-32.84
738	368.5000	368.5000	-0.300	-32.75
739	369.0000	369.0000	-0.300	-32.62
740	369.5000	369.5000	-0.300	-32.53
741	370.0000	370.0000	-0.300	-32.53
742	370.5000	370.5000	-0.300	-32.53
743	371.0000	371.0000	-0.300	-32.59
744	371.5000	371.5000	-0.300	-32.59
745	372.0000	372.0000	-0.300	-32.69
746	372.5000	372.5000	-0.300	-32.69
747	373.0000	373.0000	-0.300	-32.72
748	373.5000	373.5000	-0.300	-32.75
749	374.0000	374.0000	-0.300	-32.65
750	374.5000	374.5000	-0.300	-32.56
751	375.0000	375.0000	-0.300	-32.50
752	375.5000	375.5000	-0.300	-32.47
753	376.0000	376.0000	-0.300	-32.44
754	376.5000	376.5000	-0.300	-32.35
755	377.0000	377.0000	-0.300	-32.35
756	377.5000	377.5000	-0.300	-32.41
757	378.0000	378.0000	-0.344	-33.14
758	378.5000	378.5000	-0.400	-72.94
759	379.0000	379.0000	-0.400	-107.76
760	379.5000	379.5000	-0.400	-118.72
761	380.0000	380.0000	-0.400	-114.93
762	380.5000	380.5000	-0.400	-106.85
763	381.0000	381.0000	-0.400	-99.73
764	381.5000	381.5000	-0.400	-94.70
765	382.0000	382.0000	-0.400	-91.40
766	382.5000	382.5000	-0.400	-88.99
767	383.0000	383.0000	-0.400	-87.16
768	383.5000	383.5000	-0.400	-85.45
769	384.0000	384.0000	-0.400	-83.93
770	384.5000	384.5000	-0.400	-82.46
771	385.0000	385.0000	-0.400	-81.06
772	385.5000	385.5000	-0.400	-79.78
773	386.0000	386.0000	-0.400	-78.55
774	386.5000	386.5000	-0.400	-77.43
775	387.0000	387.0000	-0.400	-76.33
776	387.5000	387.5000	-0.400	-75.26
777	388.0000	388.0000	-0.400	-74.22
778	388.5000	388.5000	-0.400	-73.34
779	389.0000	389.0000	-0.400	-72.54
780	389.5000	389.5000	-0.400	-71.72
781	390.0000	390.0000	-0.400	-70.93
782	390.5000	390.5000	-0.400	-70.16
783	391.0000	391.0000	-0.400	-69.52
784	391.5000	391.5000	-0.400	-68.91
785	392.0000	392.0000	-0.400	-68.30
786	392.5000	392.5000	-0.400	-67.69
787	393.0000	393.0000	-0.400	-67.08
788	393.5000	393.5000	-0.400	-66.59
789	394.0000	394.0000	-0.400	-66.07
790	394.5000	394.5000	-0.400	-65.65
791	395.0000	395.0000	-0.400	-65.19
792	395.5000	395.5000	-0.400	-64.76
793	396.0000	396.0000	-0.400	-64.39
794	396.5000	396.5000	-0.400	-63.97
795	397.0000	397.0000	-0.400	-63.60
796	397.5000	397.5000	-0.400	-63.26
797	398.0000	398.0000	-0.400	-62.99
798	398.5000	398.5000	-0.400	-62.65
799	399.0000	399.0000	-0.400	-62.26
800	399.5000	399.5000	-0.400	-61.86
801	400.0000	400.0000	-0.400	-61.59
802	400.5000	400.5000	-0.400	-61.31
803	401.0000	401.0000	-0.400	-60.95
804	401.5000	401.5000	-0.400	-60.73
805	402.0000	402.0000	-0.400	-60.55
806	402.5000	402.5000	-0.400	-60.30
807	403.0000	403.0000	-0.400	-59.94
808	403.5000	403.5000	-0.400	-59.63
809	404.0000	404.0000	-0.400	-59.39
810	404.5000	404.5000	-0.400	-59.18
811	405.0000	405.0000	-0.400	-58.90
812	405.5000	405.5000	-0.400	-58.53
813	406.0000	406.0000	-0.400	-58.20
814	406.5000	406.5000	-0.400	-57.92
815	407.0000	407.0000	-0.400	-57.68
816	407.5000	407.5000	-0.400	-57.47
817	408.0000	408.0000	-0.400	-57.28
818	408.5000	408.5000	-0.400	-57.10
819	409.0000	409.0000	-0.400	-56.86
820	409.5000	409.5000	-0.400	-56.61
821	410.0000	410.0000	-0.400	-56.34
822	410.5000	410.5000	-0.400	-56.12
823	411.0000	411.0000	-0.400	-55.91
824	411.5000	411.5000	-0.400	-55.67
825	412.0000	412.0000	-0.400	-55.42
826	412.5000	412.5000	-0.400	-55.27
827	413.0000	413.0000	-0.400	-55.12
828	413.5000	413.5000	-0.400	-54.96
829	414.0000	414.0000	-0.400	-54.72
830	414.5000	414.5000	-0.400	-54.48
831	415.0000	415.0000	-0.400	-54.29
832	415.5000	415.5000	-0.400	-54.11
833	416.0000	416.0000	-0.400	-53.87
834	416.5000	416.5000	-0.400	-53.62
835	417.0000	417.0000	-0.400	-53.41
836	417.5000	417.5000	-0.400	-53.25
837	418.0000	418.0000	-0.400	-53.10
838	418.5000	418.5000	-0.400	-53.04
839	419.0000	419.0000	-0.400	-52.95
840	419.5000	419.5000	-0.400	-52.74
841	420.0000	420.0000	-0.400	-52.52
842	420.5000	420.5000	-0.400	-52.37
843	421.0000	421.0000	-0.400	-52.22
844	421.5000	421.5000	-0.400	-52.03
845	422.0000	422.0000	-0.400	-51.91
846	422.5000	422.5000	-0.400	-51.79
847	423.0000	423.0000	-0.400	-51.61
848	423.5000	423.5000	-0.400	-51.45
849	424.0000	424.0000	-0.400	-51.27
850	424.5000	424.5000	-0.400	-51.09
851	425.0000	425.0000	-0.400	-51.00
852	425.5000	425.5000	-0.400	-50.94
853	426.0000	426.0000	-0.400	-50.84
854	426.5000	426.5000	-0.400	-50.72
855	427.0000	427.0000	-0.400	-50.60
856	427.5000	427.5000	-0.400	-50.48
857	428.0000	428.0000	-0.400	-50.36
858	428.5000	428.5000	-0.400	-50.26
859	429.0000	429.0000	-0.400	-50.20
860	429.5000	429.5000	-0.400	-50.02
861	430.0000	430.0000	-0.400	-49.93
862	430.5000	430.5000	-0.400	-49.93
863	431.0000	431.0000	-0.400	-49.84
864	431.5000	431.5000	-0.400	-49.65
865	432.0000	432.0000	-0.400	-49.50
866	432.5000	432.5000	-0.400	-49.41
867	433.0000	433.0000	-0.400	-49.38
868	433.5000	433.5000	-0.400	-49.32
869	434.0000	434.0000	-0.400	-49.23
870	434.5000	434.5000	-0.400	-49.10
871	435.0000	435.0000	-0.400	-48.98
872	435.5000	435.5000	-0.400	-48.86
873	436.0000	436.0000	-0.400	-48.80
874	436.5000	436.5000	-0.400	-48.77
875	437.0000	437.0000	-0.400	-48.68
876	437.5000	437.5000	-0.400	-48.59
877	438.0000	438.0000	-0.400	-48.46
878	438.5000	438.5000	-0.400	-48.34
879	439.0000	439.0000	-0.400	-48.22
880	439.5000	439.5000	-0.400	-48.16
881	440.0000	440.0000	-0.400	-48.10
882	440.5000	440.5000	-0.400	-48.04
883	441.0000	441.0000	-0.400	-47.91
884	441.5000	441.5000	-0.400	-47.85
885	442.0000	442.0000	-0.400	-47.76
886	442.5000	442.5000	-0.400	-47.61
887	443.0000	443.0000	-0.400	-47.52
888	443.5000	443.5000	-0.400	-47.49
889	444.0000	444.0000	-0.400	-47.40
890	444.5000	444.5000	-0.400	-47.33
891	445.0000	445.0000	-0.400	-47.15
892	445.5000	445.5000	-0.400	-47.09
893	446.0000	446.0000	-0.400	-47.03
894	446.5000	446.5000	-0.400	-47.03
895	447.0000	447.0000	-0.400	-47.03
896	447.5000	447.5000	-0.400	-46.88
897	448.0000	448.0000	-0.400	-46.75
898	448.5000	448.5000	-0.400	-46.75
899	449.0000	449.0000	-0.400	-46.75
900	449.5000	449.5000	-0.400	-46.60
901	450.0000	450.0000	-0.400	-46.60
902	450.5000	450.5000	-0.400	-46.63
903	451.0000	451.0000	-0.400	-46.57
904	451.5000	451.5000	-0.400	-46.39
905	452.0000	452.0000	-0.400	-46.24
906	452.5000	452.5000	-0.400	-46.17
907	453.0000	453.0000	-0.400	-46.02
908	453.5000	453.5000	-0.400	-45.90
909	454.0000	454.0000	-0.400	-45.81
910	454.5000	454.5000	-0.400	-45.78
911	455.0000	455.0000	-0.400	-45.66
912	455.5000	455.5000	-0.400	-45.63
913	456.0000	456.0000	-0.400	-45.63
914	456.5000	456.5000	-0.400	-45.59
915	457.0000	457.0000	-0.400	-45.59
916	457.5000	457.5000	-0.400	-45.56
917	458.0000	458.0000	-0.400	-45.56
918	458.5000	458.5000	-0.400	-45.47
919	459.0000	459.0000	-0.400	-45.38
920	459.5000	459.5000	-0.400	-45.32
921	460.0000	460.0000	-0.400	-45.32
922	460.5000	460.5000	-0.400	-45.29
923	461.0000	461.0000	-0.400	-45.29
924	461.5000	461.5000	-0.400	-45.29
925	462.0000	462.0000	-0.400	-45.11
926	462.5000	462.5000	-0.400	-44.98
927	463.0000	463.0000	-0.400	-44.98
928	463.5000	463.5000	-0.400	-45.01
929	464.0000	464.0000	-0.400	-45.01
930	464.5000	464.5000	-0.400	-44.92
931	465.0000	465.0000	-0.400	-44.89
932	465.5000	465.5000	-0.400	-45.32
933	466.0000	466.0000	-0.400	-46.14
934	466.5000	466.5000	-0.400	-46.45
935	467.0000	467.0000	-0.400	-46.27
936	467.5000	467.5000	-0.400	-46.02
937	468.0000	468.0000	-0.400	-45.84
938	468.5000	468.5000	-0.400	-45.53
939	469.0000	469.0000	-0.400	-45.26
940	469.5000	469.5000	-0.400	-45.14
941	470.0000	470.0000	-0.400	-45.05
942	470.5000	470.5000	-0.400	-45.01
943	471.0000	471.0000	-0.400	-44.92
944	471.5000	471.5000	-0.400	-44.80
945	472.0000	472.0000	-0.400	-44.68
946	472.5000	472.5000	-0.400	-44.62
947	473.0000	473.0000	-0.400	-44.56
948	473.5000	473.5000	-0.400	-44.65
949	474.0000	474.0000	-0.400	-44.62
950	474.5000	474.5000	-0.400	-44.50
951	475.0000	475.0000	-0.400	-44.22
952	475.5000	475.5000	-0.400	-44.01
953	476.0000	476.0000	-0.400	-43.98
954	476.5000	476.5000	-0.400	-43.98
955	477.0000	477.0000	-0.400	-44.04
956	477.5000	477.5000	-0.400	-44.04
957	478.0000	478.0000	-0.400	-43.98
958	478.5000	478.5000	-0.400	-43.92
959	479.0000	479.0000	-0.400	-43.89
960	479.5000	479.5000	-0.400	-43.79
961	480.0000	480.0000	-0.400	-43.70
962	480.5000	480.5000	-0.400	-43.58
963	481.0000	481.0000	-0.400	-43.46
964	481.5000	481.5000	-0.400	-43.37
965	482.0000	482.0000	-0.400	-43.43
966	482.5000	482.5000	-0.400	-43.49
967	483.0000	483.0000	-0.400	-43.37
968	483.5000	483.5000	-0.400	-43.31
969	484.0000	484.0000	-0.400	-43.28
970	484.5000	484.5000	-0.400	-43.31
971	485.0000	485.0000	-0.400	-43.43
972	485.5000	485.5000	-0.400	-43.40
973	486.0000	486.0000	-0.400	-43.15
974	486.5000	486.5000	-0.400	-42.94
975	487.0000	487.0000	-0.400	-42.85
976	487.5000	487.5000	-0.400	-42.85
977	488.0000	488.0000	-0.400	-42.85
978	488.5000	488.5000	-0.400	-42.88
979	489.0000	489.0000	-0.400	-42.85
980	489.5000	489.5000	-0.400	-42.82
981	490.0000	490.0000	-0.400	-42.79
982	490.5000	490.5000	-0.400	-42.82
983	491.0000	491.0000	-0.400	-42.82
984	491.5000	491.5000	-0.400	-42.70
985	492.0000	492.0000	-0.400	-42.60
986	492.5000	492.5000	-0.400	-42.54
987	493.0000	493.0000	-0.400	-42.51
988	493.5000	493.5000	-0.400	-42.51
989	494.0000	494.0000	-0.400	-42.42
990	494.5000	494.5000	-0.400	-42.36
991	495.0000	495.0000	-0.400	-42.36
992	495.5000	495.5000	-0.400	-42.30
993	496.0000	496.0000	-0.400	-42.21
994	496.5000	496.5000	-0.400	-42.12
995	497.0000	497.0000	-0.400	-42.18
996	497.5000	497.5000	-0.400	-42.24
997	498.0000	498.0000	-0.400	-42.30
998	498.5000	498.5000	-0.400	-42.33
999	499.0000	499.0000	-0.400	-42.30
1000	499.5000	499.5000	-0.400	-42.24
1001	500.0000	500.0000	-0.400	-42.15
1002	500.5000	500.5000	-0.400	-42.05
1003	501.0000	501.0000	-0.400	-42.05
1004	501.5000	501.5000	-0.400	-41.99
1005	502.0000	502.0000	-0.400	-41.99
1006	502.5000	502.5000	-0.400	-41.93
1007	503.0000	503.0000	-0.400	-41.87
1008	503.5000	503.5000	-0.400	-41.84
1009	504.0000	504.0000	-0.400	-41.84
1010	504.5000	504.5000	-0.400	-41.78
1011	505.0000	505.0000	-0.400	-41.66
1012	505.5000	505.5000	-0.400	-41.60
1013	506.0000	506.0000	-0.400	-41.57
1014	506.5000	506.5000	-0.400	-41.51
1015	507.0000	507.0000	-0.400	-41.54
1016	507.5000	507.5000	-0.400	-41.60
1017	508.0000	508.0000	-0.400	-41.63
1018	508.5000	508.5000	-0.400	-41.57
1019	509.0000	509.0000	-0.400	-41.47
1020	509.5000	509.5000	-0.400	-41.35
1021	510.0000	510.0000	-0.400	-41.41
1022	510.5000	510.5000	-0.400	-41.47
1023	511.0000	511.0000	-0.400	-41.47
1024	511.5000	511.5000	-0.400	-41.47
1025	512.0000	512.0000	-0.400	-41.51
1026	512.5000	512.5000	-0.400	-41.44
1027	513.0000	513.0000	-0.400	-41.32
1028	513.5000	513.5000	-0.501	-86.28
1029	514.0000	514.0000	-0.500	-145.79
1030	514.5000	514.5000	-0.500	-167.79
1031	515.0000	515.0000	-0.500	-163.58
1032	515.5000	515.5000	-0.500	-150.67
1033	516.0000	516.0000	-0.500	-138.55
1034	516.5000	516.5000	-0.500	-129.92
1035	517.0000	517.0000	-0.500	-123.97
1036	517.5000	517.5000	-0.500	-119.66
1037	518.0000	518.0000	-0.500	-116.18
1038	518.5000	518.5000	-0.500	-112.98
1039	519.0000	519.0000	-0.500	-110.08
1040	519.5000	519.5000	-0.500	-107.43
1041	520.0000	520.0000	-0.500	-104.98
1042	520.5000	520.5000	-0.500	-102.76
1043	521.0000	521.0000	-0.500	-100.74
1044	521.5000	521.5000	-0.500	-99.00
1045	522.0000	522.0000	-0.500	-97.42
1046	522.5000	522.5000	-0.500	-95.92
1047	523.0000	523.0000	-0.500	-94.36
1048	523.5000	523.5000	-0.500	-92.99
1049	524.0000	524.0000	-0.500	-91.89
1050	524.5000	524.5000	-0.500	-90.85
1051	525.0000	525.0000	-0.500	-89.82
1052	525.5000	525.5000	-0.500	-88.93
1053	526.0000	526.0000	-0.500	-88.11
1054	526.5000	526.5000	-0.500	-87.34
1055	527.0000	527.0000	-0.500	-86.61
1056	527.5000	527.5000	-0.500	-85.85
1057	528.0000	528.0000	-0.500	-85.18
1058	528.5000	528.5000	-0.500	-84.51
1059	529.0000	529.0000	-0.500	-84.05
1060	529.5000	529.5000	-0.500	-83.62
1061	530.0000	530.0000	-0.500	-83.13
1062	530.5000	530.5000	-0.500	-82.55
1063	531.0000	531.0000	-0.500	-82.06
1064	531.5000	531.5000	-0.500	-81.61
1065	532.0000	532.0000	-0.500	-81.12
1066	532.5000	532.5000	-0.500	-80.69
1067	533.0000	533.0000	-0.500	-80.29
1068	533.5000	533.5000	-0.500	-79.93
1069	534.0000	534.0000	-0.500	-79.47
1070	534.5000	534.5000	-0.500	-78.92
1071	535.0000	535.0000	-0.500	-78.37
1072	535.5000	535.5000	-0.500	-77.91
1073	536.0000	536.0000	-0.500	-77.49
1074	536.5000	536.5000	-0.500	-76.97
1075	537.0000	537.0000	-0.500	-76.51
1076	537.5000	537.5000	-0.500	-76.17
1077	538.0000	538.0000	-0.500	-75.75
1078	538.5000	538.5000	-0.500	-75.29
1079	539.0000	539.0000	-0.500	-74.80
1080	539.5000	539.5000	-0.500	-74.40
1081	540.0000	540.0000	-0.500	-73.92
1082	540.5000	540.5000	-0.500	-73.46
1083	541.0000	541.0000	-0.500	-73.03
1084	541.5000	541.5000	-0.500	-72.57
1085	542.0000	542.0000	-0.500	-72.24
1086	542.5000	542.5000	-0.500	-71.93
1087	543.0000	543.0000	-0.500	-71.69
1088	543.5000	543.5000	-0.500	-71.44
1089	544.0000	544.0000	-0.500	-71.14
1090	544.5000	544.5000	-0.500	-70.77
1091	545.0000	545.0000	-0.500	-70.41
1092	545.5000	545.5000	-0.500	-70.01
1093	546.0000	546.0000	-0.500	-69.67
1094	546.5000	546.5000	-0.500	-69.37
1095	547.0000	547.0000	-0.500	-69.00
1096	547.5000	547.5000	-0.500	-68.76
1097	548.0000	548.0000	-0.500	-68.48
1098	548.5000	548.5000	-0.500	-68.21
1099	549.0000	549.0000	-0.500	-68.00
1100	549.5000	549.5000	-0.500	-67.69
1101	550.0000	550.0000	-0.500	-67.38
1102	550.5000	550.5000	-0.500	-67.08
1103	551.0000	551.0000	-0.500	-66.81
1104	551.5000	551.5000	-0.500	-66.53
1105	552.0000	552.0000	-0.500	-66.29
1106	552.5000	552.5000	-0.500	-66.07
1107	553.0000	553.0000	-0.500	-65.86
1108	553.5000	553.5000	-0.500	-65.52
1109	554.0000	554.0000	-0.500	-65.19
1110	554.5000	554.5000	-0.500	-64.91
1111	555.0000	555.0000	-0.500	-64.67
1112	555.5000	555.5000	-0.500	-64.52
1113	556.0000	556.0000	-0.500	-64.42
1114	556.5000	556.5000	-0.500	-64.33
1115	557.0000	557.0000	-0.500	-64.21
1116	557.5000	557.5000	-0.500	-64.00
1117	558.0000	558.0000	-0.500	-63.72
1118	558.5000	558.5000	-0.500	-63.48
1119	559.0000	559.0000	-0.500	-63.26
1120	559.5000	559.5000	-0.500	-63.02
1121	560.0000	560.0000	-0.500	-62.84
1122	560.5000	560.5000	-0.500	-62.75
1123	561.0000	561.0000	-0.500	-62.65
1124	561.5000	561.5000	-0.500	-62.59
1125	562.0000	562.0000	-0.500	-62.50
1126	562.5000	562.5000	-0.500	-62.26
1127	563.0000	563.0000	-0.500	-62.17
1128	563.5000	563.5000	-0.500	-62.04
1129	564.0000	564.0000	-0.500	-61.95
1130	564.5000	564.5000	-0.500	-61.86
1131	565.0000	565.0000	-0.500	-61.71
1132	565.5000	565.5000	-0.500	-61.56
1133	566.0000	566.0000	-0.500	-61.34
1134	566.5000	566.5000	-0.500	-61.19
1135	567.0000	567.0000	-0.500	-61.10
1136	567.5000	567.5000	-0.500	-61.07
1137	568.0000	568.0000	-0.500	-60.91
1138	568.5000	568.5000	-0.500	-60.76
1139	569.0000	569.0000	-0.500	-60.55
1140	569.5000	569.5000	-0.500	-60.34
1141	570.0000	570.0000	-0.500	-60.24
1142	570.5000	570.5000	-0.500	-60.21
1143	571.0000	571.0000	-0.500	-60.15
1144	571.5000	571.5000	-0.500	-60.06
1145	572.0000	572.0000	-0.500	-59.94
1146	572.5000	572.5000	-0.500	-59.76
1147	573.0000	573.0000	-0.500	-59.51
1148	573.5000	573.5000	-0.500	-59.45
1149	574.0000	574.0000	-0.500	-59.33
1150	574.5000	574.5000	-0.500	-59.24
1151	575.0000	575.0000	-0.500	-59.08
1152	575.5000	575.5000	-0.500	-58.99
1153	576.0000	576.0000	-0.500	-58.99
1154	576.5000	576.5000	-0.500	-59.02
1155	577.0000	577.0000	-0.500	-58.90
1156	577.5000	577.5000	-0.500	-58.75
1157	578.0000	578.0000	-0.500	-58.53
1158	578.5000	578.5000	-0.500	-58.38
1159	579.0000	579.0000	-0.500	-58.20
1160	579.5000	579.5000	-0.500	-58.17
1161	580.0000	580.0000	-0.500	-58.17
1162	580.5000	580.5000	-0.500	-58.02
1163	581.0000	581.0000	-0.500	-57.80
1164	581.5000	581.5000	-0.500	-57.68
1165	582.0000	582.0000	-0.500	-57.53
1166	582.5000	582.5000	-0.500	-57.47
1167	583.0000	583.0000	-0.500	-57.37
1168	583.5000	583.5000	-0.500	-57.22
1169	584.0000	584.0000	-0.500	-57.16
1170	584.5000	584.5000	-0.500	-57.01
1171	585.0000	585.0000	-0.500	-56.95
1172	585.5000	585.5000	-0.500	-57.01
1173	586.0000	586.0000	-0.500	-56.89
1174	586.5000	586.5000	-0.500	-56.67
1175	587.0000	587.0000	-0.500	-56.55
1176	587.5000	587.5000	-0.500	-56.49
1177	588.0000	588.0000	-0.500	-56.46
1178	588.5000	588.5000	-0.500	-56.37
1179	589.0000	589.0000	-0.500	-56.22
1180	589.5000	589.5000	-0.500	-56.12
1181	590.0000	590.0000	-0.500	-56.00
1182	590.5000	590.5000	-0.500	-55.94
1183	591.0000	591.0000	-0.500	-55.85
1184	591.5000	591.5000	-0.500	-55.85
1185	592.0000	592.0000	-0.500	-55.82
1186	592.5000	592.5000	-0.500	-55.64
1187	593.0000	593.0000	-0.500	-55.51
1188	593.5000	593.5000	-0.500	-55.45
1189	594.0000	594.0000	-0.500	-55.30
1190	594.5000	594.5000	-0.500	-55.18
1191	595.0000	595.0000	-0.500	-55.15
1192	595.5000	595.5000	-0.500	-55.02
1193	596.0000	596.0000	-0.500	-54.96
1194	596.5000	596.5000	-0.500	-54.96
1195	597.0000	597.0000	-0.500	-54.93
1196	597.5000	597.5000	-0.500	-54.84
1197	598.0000	598.0000	-0.500	-54.66
1198	598.5000	598.5000	-0.500	-54.60
1199	599.0000	599.0000	-0.500	-54.54
1200	599.5000	599.5000	-0.500	-54.48
1201	600.0000	600.0000	-0.500	-54.41
1202	600.5000	600.5000	-0.500	-54.38
1203	601.0000	601.0000	-0.500	-54.32
1204	601.5000	601.5000	-0.500	-54.29
1205	602.0000	602.0000	-0.500	-54.20
1206	602.5000	602.5000	-0.500	-53.99
1207	603.0000	603.0000	-0.500	-53.77
1208	603.5000	603.5000	-0.500	-53.77
1209	604.0000	604.0000	-0.500	-53.77
1210	604.5000	604.5000	-0.500	-53.71
1211	605.0000	605.0000	-0.500	-53.62
1212	605.5000	605.5000	-0.500	-53.53
1213	606.0000	606.0000	-0.500	-53.41
1214	606.5000	606.5000	-0.500	-53.38
1215	607.0000	607.0000	-0.500	-53.35
1216	607.5000	607.5000	-0.500	-53.32
1217	608.0000	608.0000	-0.500	-53.22
1218	608.5000	608.5000	-0.500	-53.25
1219	609.0000	609.0000	-0.500	-53.22
1220	609.5000	609.5000	-0.500	-53.07
1221	610.0000	610.0000	-0.500	-52.89
1222	610.5000	610.5000	-0.500	-52.83
1223	611.0000	611.0000	-0.500	-52.74
1224	611.5000	611.5000	-0.500	-52.67
1225	612.0000	612.0000	-0.500	-52.71
1226	612.5000	612.5000	-0.500	-52.71
1227	613.0000	613.0000	-0.500	-52.58
1228	613.5000	613.5000	-0.500	-52.58
1229	614.0000	614.0000	-0.500	-52.61
1230	614.5000	614.5000	-0.500	-52.58
1231	615.0000	615.0000	-0.500	-52.52
1232	615.5000	615.5000	-0.500	-52.43
1233	616.0000	616.0000	-0.500	-52.40
1234	616.5000	616.5000	-0.500	-52.37
1235	617.0000	617.0000	-0.500	-52.25
1236	617.5000	617.5000	-0.500	-52.19
1237	618.0000	618.0000	-0.500	-52.16
1238	618.5000	618.5000	-0.500	-52.03
1239	619.0000	619.0000	-0.500	-51.94
1240	619.5000	619.5000	-0.500	-51.91
1241	620.0000	620.0000	-0.500	-51.91
1242	620.5000	620.5000	-0.500	-51.94
1243	621.0000	621.0000	-0.500	-51.91
1244	621.5000	621.5000	-0.500	-51.88
1245	622.0000	622.0000	-0.500	-51.85
1246	622.5000	622.5000	-0.500	-51.82
1247	623.0000	623.0000	-0.500	-51.76
1248	623.5000	623.5000	-0.500	-51.61
1249	624.0000	624.0000	-0.500	-51.39
1250	624.5000	624.5000	-0.500	-51.12
1251	625.0000	625.0000	-0.500	-51.00
1252	625.5000	625.5000	-0.500	-51.00
1253	626.0000	626.0000	-0.500	-51.06
1254	626.5000	626.5000	-0.500	-51.12
1255	627.0000	627.0000	-0.500	-51.18
1256	627.5000	627.5000	-0.500	-51.21
1257	628.0000	628.0000	-0.500	-51.21
1258	628.5000	628.5000	-0.500	-51.12
1259	629.0000	629.0000	-0.500	-51.03
1260	629.5000	629.5000	-0.500	-50.97
1261	630.0000	630.0000	-0.500	-50.94
1262	630.5000	630.5000	-0.500	-50.84
1263	631.0000	631.0000	-0.500	-50.75
1264	631.5000	631.5000	-0.500	-50.66
1265	632.0000	632.0000	-0.500	-50.57
1266	632.5000	632.5000	-0.500	-50.51
1267	633.0000	633.0000	-0.500	-50.39
1268	633.5000	633.5000	-0.500	-50.33
1269	634.0000	634.0000	-0.500	-50.23
1270	634.5000	634.5000	-0.500	-50.29
1271	635.0000	635.0000	-0.500	-50.45
1272	635.5000	635.5000	-0.500	-50.36
1273	636.0000	636.0000	-0.500	-50.23
1274	636.5000	636.5000	-0.500	-50.17
1275	637.0000	637.0000	-0.500	-50.20
1276	637.5000	637.5000	-0.500	-50.17
1277	638.0000	638.0000	-0.500	-50.14
1278	638.5000	638.5000	-0.500	-50.08
1279	639.0000	639.0000	-0.500	-49.96
1280	639.5000	639.5000	-0.500	-49.87
1281	640.0000	640.0000	-0.500	-49.93
1282	640.5000	640.5000	-0.500	-49.99
1283	641.0000	641.0000	-0.500	-50.02
1284	641.5000	641.5000	-0.500	-49.93
1285	642.0000	642.0000	-0.500	-49.81
1286	642.5000	642.5000	-0.500	-49.68
1287	643.0000	643.0000	-0.500	-49.68
1288	643.5000	643.5000	-0.500	-49.62
1289	644.0000	644.0000	-0.500	-49.56
1290	644.5000	644.5000	-0.500	-49.62
1291	645.0000	645.0000	-0.500	-49.71
1292	645.5000	645.5000	-0.500	-49.65
1293	646.0000	646.0000	-0.500	-49.50
1294	646.5000	646.5000	-0.500	-49.38
1295	647.0000	647.0000	-0.500	-49.38
1296	647.5000	647.5000	-0.500	-49.44
1297	648.0000	648.0000	-0.500	-49.53
1298	648.5000	648.5000	-0.500	-49.47
1299	649.0000	649.0000	-0.500	-49.44
1300	649.5000	649.5000	-0.500	-49.29
1301	650.0000	650.0000	-0.500	-49.20
1302	650.5000	650.5000	-0.500	-49.10
1303	651.0000	651.0000	-0.500	-49.10
1304	651.5000	651.5000	-0.500	-49.17
1305	652.0000	652.0000	-0.500	-49.10
1306	652.5000	652.5000	-0.500	-48.98
1307	653.0000	653.0000	-0.500	-48.86
1308	653.5000	653.5000	-0.500	-48.77
1309	654.0000	654.0000	-0.500	-48.68
1310	654.5000	654.5000	-0.500	-48.71
1311	655.0000	655.0000	-0.500	-48.80
1312	655.5000	655.5000	-0.500	-48.92
1313	656.0000	656.0000	-0.500	-48.98
1314	656.5000	656.5000	-0.500	-48.95
1315	657.0000	657.0000	-0.500	-48.83
1316	657.5000	657.5000	-0.500	-48.71
1317	658.0000	658.0000	-0.500	-48.62
1318	658.5000	658.5000	-0.500	-48.68
1319	659.0000	659.0000	-0.500	-48.68
1320	659.5000	659.5000	-0.500	-48.68
1321	660.0000	660.0000	-0.500	-48.65
1322	660.5000	660.5000	-0.500	-48.62
1323	661.0000	661.0000	-0.500	-48.55
1324	661.5000	661.5000	-0.500	-48.52
1325	662.0000	662.0000	-0.500	-48.40
1326	662.5000	662.5000	-0.500	-48.31
1327	663.0000	663.0000	-0.500	-48.25
1328	663.5000	663.5000	-0.500	-48.16
1329	664.0000	664.0000	-0.500	-48.10
1330	664.5000	664.5000	-0.500	-48.10
1331	665.0000	665.0000	-0.500	-48.07
1332	665.5000	665.5000	-0.500	-48.07
1333	666.0000	666.0000	-0.500	-48.10
1334	666.5000	666.5000	-0.500	-48.07
1335	667.0000	667.0000	-0.500	-48.01
1336	667.5000	667.5000	-0.500	-47.94
1337	668.0000	668.0000	-0.500	-47.82
1338	668.5000	668.5000	-0.500	-47.76
1339	669.0000	669.0000	-0.500	-47.82
1340	669.5000	669.5000	-0.500	-47.88
1341	670.0000	670.0000	-0.500	-47.85
1342	670.5000	670.5000	-0.500	-48.31
1343	671.0000	671.0000	-0.500	-48.74
1344	671.5000	671.5000	-0.500	-48.89
1345	672.0000	672.0000	-0.500	-48.77
1346	672.5000	672.5000	-0.500	-48.62
1347	673.0000	673.0000	-0.500	-48.52
1348	673.5000	673.5000	-0.500	-48.49
1349	674.0000	674.0000	-0.500	-48.43
1350	674.5000	674.5000	-0.500	-48.43
1351	675.0000	675.0000	-0.500	-48.37
1352	675.5000	675.5000	-0.500	-48.31
1353	676.0000	676.0000	-0.500	-48.16
1354	676.5000	676.5000	-0.500	-47.98
1355	677.0000	677.0000	-0.500	-47.94
1356	677.5000	677.5000	-0.500	-47.88
1357	678.0000	678.0000	-0.500	-47.85
1358	678.5000	678.5000	-0.500	-47.88
1359	679.0000	679.0000	-0.500	-47.88
1360	679.5000	679.5000	-0.500	-47.82
1361	680.0000	680.0000	-0.500	-47.76
1362	680.5000	680.5000	-0.500	-47.73
1363	681.0000	681.0000	-0.500	-47.76
1364	681.5000	681.5000	-0.500	-47.67
1365	682.0000	682.0000	-0.500	-47.52
1366	682.5000	682.5000	-0.500	-47.49
1367	683.0000	683.0000	-0.500	-47.52
1368	683.5000	683.5000	-0.500	-47.43
1369	684.0000	684.0000	-0.500	-47.46
1370	684.5000	684.5000	-0.500	-47.52
1371	685.0000	685.0000	-0.500	-47.49
1372	685.5000	685.5000	-0.500	-47.33
1373	686.0000	686.0000	-0.500	-47.18
1374	686.5000	686.5000	-0.500	-47.18
1375	687.0000	687.0000	-0.500	-47.24
1376	687.5000	687.5000	-0.500	-47.21
1377	688.0000	688.0000	-0.500	-47.18
1378	688.5000	688.5000	-0.500	-47.21
1379	689.0000	689.0000	-0.500	-47.12
1380	689.5000	689.5000	-0.500	-47.00
1381	690.0000	690.0000	-0.500	-46.91
1382	690.5000	690.5000	-0.500	-46.91
1383	691.0000	691.0000	-0.500	-46.82
1384	691.5000	691.5000	-0.500	-46.66
1385	692.0000	692.0000	-0.500	-46.66
1386	692.5000	692.5000	-0.500	-46.72
1387	693.0000	693.0000	-0.500	-46.78
1388	693.5000	693.5000	-0.500	-46.88
1389	694.0000	694.0000	-0.500	-46.85
1390	694.5000	694.5000	-0.500	-46.78
1391	695.0000	695.0000	-0.500	-46.69
1392	695.5000	695.5000	-0.500	-46.66
1393	696.0000	696.0000	-0.500	-46.69
1394	696.5000	696.5000	-0.500	-46.63
1395	697.0000	697.0000	-0.500	-46.54
1396	697.5000	697.5000	-0.500	-46.48
1397	698.0000	698.0000	-0.500	-46.48
1398	698.5000	698.5000	-0.500	-46.48
1399	699.0000	699.0000	-0.500	-46.48
1400	699.5000	699.5000	-0.500	-46.54
1401	700.0000	700.0000	-0.500	-46.57
1402	700.5000	700.5000	-0.500	-46.45
1403	701.0000	701.0000	-0.500	-46.48
1404	701.5000	701.5000	-0.500	-46.54
1405	702.0000	702.0000	-0.500	-46.54
1406	702.5000	702.5000	-0.500	-46.48
1407	703.0000	703.0000	-0.500	-46.48
1408	703.5000	703.5000	-0.500	-46.42
1409	704.0000	704.0000	-0.500	-46.45
1410	704.5000	704.5000	-0.500	-46.39
1411	705.0000	705.0000	-0.500	-46.17
1412	705.5000	705.5000	-0.500	-46.11
1413	706.0000	706.0000	-0.500	-46.11
1414	706.5000	706.5000	-0.500	-46.14
1415	707.0000	707.0000	-0.500	-46.17
1416	707.5000	707.5000	-0.500	-46.14
1417	708.0000	708.0000	-0.500	-46.05
1418	708.5000	708.5000	-0.500	-46.08
1419	709.0000	709.0000	-0.500	-46.11
1420	709.5000	709.5000	-0.500	-46.08
1421	710.0000	710.0000	-0.500	-46.05
1422	710.5000	710.5000	-0.500	-46.02
1423	711.0000	711.0000	-0.500	-45.99
1424	711.5000	711.5000	-0.500	-45.90
1425	712.0000	712.0000	-0.500	-45.93
1426	712.5000	712.5000	-0.500	-45.93
1427	713.0000	713.0000	-0.500	-45.87
1428	713.5000	713.5000	-0.500	-45.84
1429	714.0000	714.0000	-0.500	-45.81
1430	714.5000	714.5000	-0.500	-45.72
1431	715.0000	715.0000	-0.500	-45.75
1432	715.5000	715.5000	-0.500	-45.78
1433	716.0000	716.0000	-0.500	-45.78
1434	716.5000	716.5000	-0.500	-45.75
1435	717.0000	717.0000	-0.500	-45.72
1436	717.5000	717.5000	-0.500	-45.72
1437	718.0000	718.0000	-0.596	-54.78
1438	718.5000	718.5000	-0.601	-159.03
1439	719.0000	719.0000	-0.600	-230.93
1440	719.5000	719.5000	-0.600	-245.43
1441	720.0000	720.0000	-0.600	-230.41
1442	720.5000	720.5000	-0.600	-209.42
1443	721.0000	721.0000	-0.600	-192.24
1444	721.5000	721.5000	-0.600	-180.52
1445	722.0000	722.0000	-0.600	-172.55
1446	722.5000	722.5000	-0.600	-166.45
1447	723.0000	723.0000	-0.600	-161.35
1448	723.5000	723.5000	-0.600	-156.74
1449	724.0000	724.0000	-0.600	-152.47
1450	724.5000	724.5000	-0.600	-148.50
1451	725.0000	725.0000	-0.600	-144.99
1452	725.5000	725.5000	-0.600	-141.88
1453	726.0000	726.0000	-0.600	-138.92
1454	726.5000	726.5000	-0.600	-136.23
1455	727.0000	727.0000	-0.600	-133.73
1456	727.5000	727.5000	-0.600	-131.38
1457	728.0000	728.0000	-0.600	-129.12
1458	728.5000	728.5000	-0.600	-127.08
1459	729.0000	729.0000	-0.600	-124.94
1460	729.5000	729.5000	-0.600	-123.11
1461	730.0000	730.0000	-0.600	-121.46
1462	730.5000	730.5000	-0.600	-119.94
1463	731.0000	731.0000	-0.600	-118.32
1464	731.5000	731.5000	-0.600	-116.76
1465	732.0000	732.0000	-0.600	-115.27
1466	732.5000	732.5000	-0.600	-113.99
1467	733.0000	733.0000	-0.600	-112.89
1468	733.5000	733.5000	-0.600	-111.76
1469	734.0000	734.0000	-0.600	-110.57
1470	734.5000	734.5000	-0.600	-109.41
1471	735.0000	735.0000	-0.600	-108.31
1472	735.5000	735.5000	-0.600	-107.30
1473	736.0000	736.0000	-0.600	-106.36
1474	736.5000	736.5000	-0.600	-105.53
1475	737.0000	737.0000	-0.600	-104.65
1476	737.5000	737.5000	-0.600	-103.76
1477	738.0000	738.0000	-0.600	-103.00
1478	738.5000	738.5000	-0.600	-102.33
1479	739.0000	739.0000	-0.600	-101.63
1480	739.5000	739.5000	-0.600	-100.92
1481	740.0000	740.0000	-0.600	-100.13
1482	740.5000	740.5000	-0.600	-99.49
1483	741.0000	741.0000	-0.600	-98.82
1484	741.5000	741.5000	-0.600	-98.15
1485	742.0000	742.0000	-0.600	-97.54
1486	742.5000	742.5000	-0.600	-96.93
1487	743.0000	743.0000	-0.600	-96.44
1488	743.5000	743.5000	-0.600	-95.83
1489	744.0000	744.0000	-0.600	-95.13
1490	744.5000	744.5000	-0.600	-94.61
1491	745.0000	745.0000	-0.600	-94.03
1492	745.5000	745.5000	-0.600	-93.60
1493	746.0000	746.0000	-0.600	-93.20
1494	746.5000	746.5000	-0.600	-92.78
1495	747.0000	747.0000	-0.600	-92.35
1496	747.5000	747.5000	-0.600	-91.86
1497	748.0000	748.0000	-0.600	-91.43
1498	748.5000	748.5000	-0.600	-90.98
1499	749.0000	749.0000	-0.600	-90.55
1500	749.5000	749.5000	-0.600	-90.21
1	749.5000	0.0000	-0.600	-90.21
2	750.0000	0.5000	-0.600	-90.00
3	750.5000	1.0000	-0.600	-89.69
4	751.0000	1.5000	-0.600	-89.33
5	751.5000	2.0000	-0.600	-88.96
6	752.0000	2.5000	-0.600	-88.69
7	752.5000	3.0000	-0.600	-88.44
8	753.0000	3.5000	-0.600	-88.17
9	753.5000	4.0000	-0.600	-87.89
10	754.0000	4.5000	-0.600	-87.62
11	754.5000	5.0000	-0.600	-87.28
12	755.0000	5.5000	-0.600	-86.98
13	755.5000	6.0000	-0.600	-86.61
14	756.0000	6.5000	-0.600	-86.31
15	756.5000	7.0000	-0.600	-86.03
16	757.0000	7.5000	-0.600	-85.88
17	757.5000	8.0000	-0.600	-85.67
18	758.0000	8.5000	-0.600	-85.45
19	758.5000	9.0000	-0.600	-85.24
20	759.0000	9.5000	-0.600	-85.02
21	759.5000	10.0000	-0.600	-84.75
22	760.0000	10.5000	-0.600	-84.51
23	760.5000	11.0000	-0.600	-84.29
24	761.0000	11.5000	-0.600	-84.17
25	761.5000	12.0000	-0.600	-83.96
26	762.0000	12.5000	-0.600	-83.59
27	762.5000	13.0000	-0.600	-83.44
28	763.0000	13.5000	-0.600	-83.29
29	763.5000	14.0000	-0.600	-83.25
30	764.0000	14.5000	-0.600	-83.16
31	764.5000	15.0000	-0.600	-83.01
32	765.0000	15.5000	-0.600	-82.80
33	765.5000	16.0000	-0.600	-82.61
34	766.0000	16.5000	-0.600	-82.46
35	766.5000	17.0000	-0.600	-82.34
36	767.0000	17.5000	-0.600	-82.28
37	767.5000	18.0000	-0.600	-82.16
38	768.0000	18.5000	-0.600	-81.97
39	768.5000	19.0000	-0.600	-81.76
40	769.0000	19.5000	-0.600	-81.64
41	769.5000	20.0000	-0.600	-81.58
42	770.0000	20.5000	-0.600	-81.58
43	770.5000	21.0000	-0.600	-81.55
44	771.0000	21.5000	-0.600	-81.39
45	771.5000	22.0000	-0.600	-81.21
46	772.0000	22.5000	-0.600	-81.06
47	772.5000	23.0000	-0.600	-81.03
48	773.0000	23.5000	-0.600	-80.90
49	773.5000	24.0000	-0.600	-80.75
50	774.0000	24.5000	-0.600	-80.54
51	774.5000	25.0000	-0.600	-80.48
52	775.0000	25.5000	-0.600	-80.39
53	775.5000	26.0000	-0.600	-80.32
54	776.0000	26.5000	-0.600	-80.11
55	776.5000	27.0000	-0.600	-79.90
56	777.0000	27.5000	-0.600	-79.68
57	777.5000	28.0000	-0.600	-79.59
58	778.0000	28.5000	-0.600	-79.53
59	778.5000	29.0000	-0.600	-79.38
60	779.0000	29.5000	-0.600	-79.17
61	779.5000	30.0000	-0.600	-79.07
62	780.0000	30.5000	-0.600	-78.95
63	780.5000	31.0000	-0.600	-78.71
64	781.0000	31.5000	-0.600	-78.62
65	781.5000	32.0000	-0.600	-78.55
66	782.0000	32.5000	-0.600	-78.40
67	782.5000	33.0000	-0.600	-78.28
68	783.0000	33.5000	-0.600	-78.22
69	783.5000	34.0000	-0.600	-78.13
70	784.0000	34.5000	-0.600	-77.88
71	784.5000	35.0000	-0.600	-77.73
72	785.0000	35.5000	-0.600	-77.46
73	785.5000	36.0000	-0.600	-77.39
74	786.0000	36.5000	-0.600	-77.24
75	786.5000	37.0000	-0.600	-77.06
76	787.0000	37.5000	-0.600	-76.85
77	787.5000	38.0000	-0.600	-76.57
78	788.0000	38.5000	-0.600	-76.45
79	788.5000	39.0000	-0.600	-76.42
80	789.0000	39.5000	-0.600	-76.39
81	789.5000	40.0000	-0.600	-76.24
82	790.0000	40.5000	-0.600	-76.08
83	790.5000	41.0000	-0.600	-75.96
84	791.0000	41.5000	-0.600	-75.75
85	791.5000	42.0000	-0.600	-75.50
86	792.0000	42.5000	-0.600	-75.47
87	792.5000	43.0000	-0.600	-75.41
88	793.0000	43.5000	-0.600	-75.26
89	793.5000	44.0000	-0.600	-75.08
90	794.0000	44.5000	-0.600	-74.92
91	794.5000	45.0000	-0.600	-74.83
92	795.0000	45.5000	-0.600	-74.74
93	795.5000	46.0000	-0.600	-74.65
94	796.0000	46.5000	-0.600	-74.40
95	796.5000	47.0000	-0.600	-74.34
96	797.0000	47.5000	-0.600	-74.34
97	797.5000	48.0000	-0.600	-74.13
98	798.0000	48.5000	-0.600	-74.04
99	798.5000	49.0000	-0.600	-73.98
100	799.0000	49.5000	-0.600	-73.79
101	799.5000	50.0000	-0.600	-73.61
102	800.0000	50.5000	-0.600	-73.52
103	800.5000	51.0000	-0.600	-73.37
104	801.0000	51.5000	-0.600	-73.21
105	801.5000	52.0000	-0.600	-73.09
106	802.0000	52.5000	-0.600	-73.00
107	802.5000	53.0000	-0.600	-72.91
108	803.0000	53.5000	-0.600	-72.79
109	803.5000	54.0000	-0.600	-72.76
110	804.0000	54.5000	-0.600	-72.70
111	804.5000	55.0000	-0.600	-72.63
112	805.0000	55.5000	-0.600	-72.48
113	805.5000	56.0000	-0.600	-72.27
114	806.0000	56.5000	-0.600	-72.08
115	806.5000	57.0000	-0.600	-72.05
116	807.0000	57.5000	-0.600	-71.99
117	807.5000	58.0000	-0.600	-71.81
118	808.0000	58.5000	-0.600	-71.72
119	808.5000	59.0000	-0.600	-71.63
120	809.0000	59.5000	-0.600	-71.54
121	809.5000	60.0000	-0.600	-71.44
122	810.0000	60.5000	-0.600	-71.47
123	810.5000	61.0000	-0.600	-71.38
124	811.0000	61.5000	-0.600	-71.20
125	811.5000	62.0000	-0.600	-71.02
126	812.0000	62.5000	-0.600	-70.86
127	812.5000	63.0000	-0.600	-70.77
128	813.0000	63.5000	-0.600	-70.62
129	813.5000	64.0000	-0.600	-70.53
130	814.0000	64.5000	-0.600	-70.53
131	814.5000	65.0000	-0.600	-70.56
132	815.0000	65.5000	-0.600	-70.56
133	815.5000	66.0000	-0.600	-70.50
134	816.0000	66.5000	-0.600	-70.22
135	816.5000	67.0000	-0.600	-70.10
136	817.0000	67.5000	-0.600	-70.04
137	817.5000	68.0000	-0.600	-69.86
138	818.0000	68.5000	-0.600	-69.77
139	818.5000	69.0000	-0.600	-69.70
140	819.0000	69.5000	-0.600	-69.61
141	819.5000	70.0000	-0.600	-69.52
142	820.0000	70.5000	-0.600	-69.49
143	820.5000	71.0000	-0.600	-69.31
144	821.0000	71.5000	-0.600	-69.12
145	821.5000	72.0000	-0.600	-68.97
146	822.0000	72.5000	-0.600	-68.85
147	822.5000	73.0000	-0.600	-68.82
148	823.0000	73.5000	-0.600	-68.85
149	823.5000	74.0000	-0.600	-68.79
150	824.0000	74.5000	-0.600	-68.54
151	824.5000	75.0000	-0.600	-68.51
152	825.0000	75.5000	-0.600	-68.45
153	825.5000	76.0000	-0.600	-68.45
154	826.0000	76.5000	-0.600	-68.42
155	826.5000	77.0000	-0.600	-68.27
156	827.0000	77.5000	-0.600	-68.09
157	827.5000	78.0000	-0.600	-67.90
158	828.0000	78.5000	-0.600	-67.81
159	828.5000	79.0000	-0.600	-67.72
160	829.0000	79.5000	-0.600	-67.57
161	829.5000	80.0000	-0.600	-67.51
162	830.0000	80.5000	-0.600	-67.54
163	830.5000	81.0000	-0.600	-67.57
164	831.0000	81.5000	-0.600	-67.48
165	831.5000	82.0000	-0.600	-67.42
166	832.0000	82.5000	-0.600	-67.26
167	832.5000	83.0000	-0.600	-67.23
168	833.0000	83.5000	-0.600	-67.14
169	833.5000	84.0000	-0.600	-67.02
170	834.0000	84.5000	-0.600	-66.84
171	834.5000	85.0000	-0.600	-66.71
172	835.0000	85.5000	-0.600	-66.71
173	835.5000	86.0000	-0.600	-66.65
174	836.0000	86.5000	-0.600	-66.62
175	836.5000	87.0000	-0.600	-66.74
176	837.0000	87.5000	-0.600	-66.65
177	837.5000	88.0000	-0.600	-66.53
178	838.0000	88.5000	-0.600	-66.47
179	838.5000	89.0000	-0.600	-66.35
180	839.0000	89.5000	-0.600	-66.23
181	839.5000	90.0000	-0.600	-66.16
182	840.0000	90.5000	-0.600	-66.04
183	840.5000	91.0000	-0.600	-66.04
184	841.0000	91.5000	-0.600	-66.16
185	841.5000	92.0000	-0.600	-66.16
186	842.0000	92.5000	-0.600	-66.10
187	842.5000	93.0000	-0.600	-65.95
188	843.0000	93.5000	-0.600	-65.74
189	843.5000	94.0000	-0.600	-65.61
190	844.0000	94.5000	-0.600	-65.49
191	844.5000	95.0000	-0.600	-65.37
192	845.0000	95.5000	-0.600	-65.31
193	845.5000	96.0000	-0.600	-65.34
194	846.0000	96.5000	-0.600	-65.31
195	846.5000	97.0000	-0.600	-65.16
196	847.0000	97.5000	-0.600	-65.03
197	847.5000	98.0000	-0.600	-65.07
198	848.0000	98.5000	-0.600	-65.13
199	848.5000	99.0000	-0.600	-65.13
200	849.0000	99.5000	-0.600	-65.00
201	849.5000	100.0000	-0.600	-64.94
202	850.0000	100.5000	-0.600	-64.82
203	850.5000	101.0000	-0.600	-64.73
204	851.0000	101.5000	-0.600	-64.70
205	851.5000	102.0000	-0.600	-64.49
206	852.0000	102.5000	-0.600	-64.42
207	852.5000	103.0000	-0.600	-64.46
208	853.0000	103.5000	-0.600	-64.42
209	853.5000	104.0000	-0.600	-64.36
210	854.0000	104.5000	-0.600	-64.27
211	854.5000	105.0000	-0.600	-64.15
212	855.0000	105.5000	-0.600	-64.03
213	855.5000	106.0000	-0.600	-63.97
214	856.0000	106.5000	-0.600	-64.00
215	856.5000	107.0000	-0.600	-64.09
216	857.0000	107.5000	-0.600	-64.09
217	857.5000	108.0000	-0.600	-63.91
218	858.0000	108.5000	-0.600	-63.75
219	858.5000	109.0000	-0.600	-63.72
220	859.0000	109.5000	-0.600	-63.66
221	859.5000	110.0000	-0.600	-63.57
222	860.0000	110.5000	-0.600	-63.51
223	860.5000	111.0000	-0.600	-63.45
224	861.0000	111.5000	-0.600	-63.17
225	861.5000	112.0000	-0.600	-63.02
226	862.0000	112.5000	-0.600	-63.02
227	862.5000	113.0000	-0.600	-63.23
228	863.0000	113.5000	-0.600	-63.33
229	863.5000	114.0000	-0.600	-63.23
230	864.0000	114.5000	-0.600	-63.08
231	864.5000	115.0000	-0.600	-62.96
232	865.0000	115.5000	-0.600	-62.93
233	865.5000	116.0000	-0.600	-62.87
234	866.0000	116.5000	-0.600	-62.78
235	866.5000	117.0000	-0.600	-62.69
236	867.0000	117.5000	-0.600	-62.78
237	867.5000	118.0000	-0.600	-62.81
238	868.0000	118.5000	-0.600	-62.78
239	868.5000	119.0000	-0.600	-62.59
240	869.0000	119.5000	-0.600	-62.53
241	869.5000	120.0000	-0.600	-62.59
242	870.0000	120.5000	-0.600	-62.62
243	870.5000	121.0000	-0.600	-62.59
244	871.0000	121.5000	-0.600	-62.53
245	871.5000	122.0000	-0.600	-62.44
246	872.0000	122.5000	-0.600	-62.26
247	872.5000	123.0000	-0.600	-62.26
248	873.0000	123.5000	-0.600	-62.26
249	873.5000	124.0000	-0.600	-62.17
250	874.0000	124.5000	-0.600	-62.14
251	874.5000	125.0000	-0.600	-62.17
252	875.0000	125.5000	-0.600	-62.38
253	875.5000	126.0000	-0.600	-63.02
254	876.0000	126.5000	-0.600	-63.33
255	876.5000	127.0000	-0.600	-63.20
256	877.0000	127.5000	-0.600	-62.99
257	877.5000	128.0000	-0.600	-62.78
258	878.0000	128.5000	-0.600	-62.65
259	878.5000	129.0000	-0.600	-62.53
260	879.0000	129.5000	-0.600	-62.47
261	879.5000	130.0000	-0.600	-62.32
262	880.0000	130.5000	-0.600	-62.17
263	880.5000	131.0000	-0.600	-62.07
264	881.0000	131.5000	-0.600	-62.04
265	881.5000	132.0000	-0.600	-61.95
266	882.0000	132.5000	-0.600	-61.92
267	882.5000	133.0000	-0.600	-61.89
268	883.0000	133.5000	-0.600	-61.89
269	883.5000	134.0000	-0.600	-61.92
270	884.0000	134.5000	-0.600	-61.86
271	884.5000	135.0000	-0.600	-61.68
272	885.0000	135.5000	-0.600	-61.56
273	885.5000	136.0000	-0.600	-61.56
274	886.0000	136.5000	-0.600	-61.59
275	886.5000	137.0000	-0.600	-61.53
276	887.0000	137.5000	-0.600	-61.43
277	887.5000	138.0000	-0.600	-61.34
278	888.0000	138.5000	-0.600	-61.31
279	888.5000	139.0000	-0.600	-61.37
280	889.0000	139.5000	-0.600	-61.34
281	889.5000	140.0000	-0.600	-61.19
282	890.0000	140.5000	-0.600	-60.95
283	890.5000	141.0000	-0.600	-60.88
284	891.0000	141.5000	-0.600	-60.88
285	891.5000	142.0000	-0.600	-60.95
286	892.0000	142.5000	-0.600	-60.98
287	892.5000	143.0000	-0.600	-61.04
288	893.0000	143.5000	-0.600	-60.98
289	893.5000	144.0000	-0.600	-61.04
290	894.0000	144.5000	-0.600	-61.04
291	894.5000	145.0000	-0.600	-60.95
292	895.0000	145.5000	-0.600	-60.88
293	895.5000	146.0000	-0.600	-60.85
294	896.0000	146.5000	-0.600	-60.82
295	896.5000	147.0000	-0.600	-60.79
296	897.0000	147.5000	-0.600	-60.79
297	897.5000	148.0000	-0.600	-60.73
298	898.0000	148.5000	-0.600	-60.73
299	898.5000	149.0000	-0.600	-60.76
300	899.0000	149.5000	-0.600	-60.76
301	899.5000	150.0000	-0.600	-60.70
302	900.0000	150.5000	-0.600	-60.61
303	900.5000	151.0000	-0.600	-60.43
304	901.0000	151.5000	-0.600	-60.27
305	901.5000	152.0000	-0.600	-60.34
306	902.0000	152.5000	-0.600	-60.40
307	902.5000	153.0000	-0.600	-60.46
308	903.0000	153.5000	-0.600	-60.40
309	903.5000	154.0000	-0.600	-60.27
310	904.0000	154.5000	-0.600	-60.27
311	904.5000	155.0000	-0.600	-60.37
312	905.0000	155.5000	-0.600	-60.37
313	905.5000	156.0000	-0.600	-60.27
314	906.0000	156.5000	-0.600	-60.24
315	906.5000	157.0000	-0.600	-60.21
316	907.0000	157.5000	-0.600	-60.12
317	907.5000	158.0000	-0.600	-60.00
318	908.0000	158.5000	-0.600	-60.03
319	908.5000	159.0000	-0.600	-60.06
320	909.0000	159.5000	-0.600	-60.03
321	909.5000	160.0000	-0.600	-59.91
322	910.0000	160.5000	-0.600	-59.79
323	910.5000	161.0000	-0.600	-59.79
324	911.0000	161.5000	-0.600	-59.82
325	911.5000	162.0000	-0.600	-59.85
326	912.0000	162.5000	-0.600	-59.82
327	912.5000	163.0000	-0.600	-59.69
328	913.0000	163.5000	-0.600	-59.63
329	913.5000	164.0000	-0.600	-59.54
330	914.0000	164.5000	-0.600	-59.42
331	914.5000	165.0000	-0.600	-59.42
332	915.0000	165.5000	-0.600	-59.54
333	915.5000	166.0000	-0.600	-59.63
334	916.0000	166.5000	-0.600	-59.63
335	916.5000	167.0000	-0.600	-59.51
336	917.0000	167.5000	-0.600	-59.48
337	917.5000	168.0000	-0.600	-59.45
338	918.0000	168.5000	-0.600	-59.42
339	918.5000	169.0000	-0.600	-59.42
340	919.0000	169.5000	-0.600	-59.42
341	919.5000	170.0000	-0.600	-59.39
342	920.0000	170.5000	-0.600	-59.30
343	920.5000	171.0000	-0.600	-59.36
344	921.0000	171.5000	-0.600	-59.42
345	921.5000	172.0000	-0.600	-59.39
346	922.0000	172.5000	-0.600	-59.24
347	922.5000	173.0000	-0.600	-58.99
348	923.0000	173.5000	-0.703	-123.11
349	923.5000	174.0000	-0.701	-278.21
350	924.0000	174.5000	-0.700	-347.85
351	924.5000	175.0000	-0.700	-344.22
352	925.0000	175.5000	-0.700	-312.91
353	925.5000	176.0000	-0.700	-281.29
354	926.0000	176.5000	-0.700	-258.46
355	926.5000	177.0000	-0.700	-243.32
356	927.0000	177.5000	-0.700	-232.83
357	927.5000	178.0000	-0.700	-224.52
358	928.0000	178.5000	-0.700	-217.11
359	928.5000	179.0000	-0.700	-210.33
360	929.0000	179.5000	-0.700	-204.14
361	929.5000	180.0000	-0.700	-198.52
362	930.0000	180.5000	-0.700	-193.37
363	930.5000	181.0000	-0.700	-188.70
364	931.0000	181.5000	-0.700	-184.42
365	931.5000	182.0000	-0.700	-180.46
366	932.0000	182.5000	-0.700	-176.73
367	932.5000	183.0000	-0.700	-173.44
368	933.0000	183.5000	-0.700	-170.26
369	933.5000	184.0000	-0.700	-167.18
370	934.0000	184.5000	-0.700	-164.34
371	934.5000	185.0000	-0.700	-161.72
372	935.0000	185.5000	-0.700	-159.22
373	935.5000	186.0000	-0.700	-156.80
374	936.0000	186.5000	-0.700	-154.39
375	936.5000	187.0000	-0.700	-152.32
376	937.0000	187.5000	-0.700	-150.36
377	937.5000	188.0000	-0.700	-148.32
378	938.0000	188.5000	-0.700	-146.31
379	938.5000	189.0000	-0.700	-144.51
380	939.0000	189.5000	-0.700	-142.95
381	939.5000	190.0000	-0.700	-141.45
382	940.0000	190.5000	-0.700	-139.90
383	940.5000	191.0000	-0.700	-138.43
384	941.0000	191.5000	-0.700	-137.00
385	941.5000	192.0000	-0.700	-135.50
386	942.0000	192.5000	-0.700	-134.19
387	942.5000	193.0000	-0.700	-132.94
388	943.0000	193.5000	-0.700	-131.78
389	943.5000	194.0000	-0.700	-130.47
390	944.0000	194.5000	-0.700	-129.15
391	944.5000	195.0000	-0.700	-128.06
392	945.0000	195.5000	-0.700	-127.02
393	945.5000	196.0000	-0.700	-126.16
394	946.0000	196.5000	-0.700	-125.19
395	946.5000	197.0000	-0.700	-124.18
396	947.0000	197.5000	-0.700	-123.20
397	947.5000	198.0000	-0.700	-122.32
398	948.0000	198.5000	-0.700	-121.40
399	948.5000	199.0000	-0.700	-120.64
400	949.0000	199.5000	-0.700	-119.75
401	949.5000	200.0000	-0.700	-118.96
402	950.0000	200.5000	-0.700	-118.11
403	950.5000	201.0000	-0.700	-117.13
404	951.0000	201.5000	-0.700	-116.43
405	951.5000	202.0000	-0.700	-115.76
406	952.0000	202.5000	-0.700	-114.99
407	952.5000	203.0000	-0.700	-114.26
408	953.0000	203.5000	-0.700	-113.71
409	953.5000	204.0000	-0.700	-113.10
410	954.0000	204.5000	-0.700	-112.49
411	954.5000	205.0000	-0.700	-111.82
412	955.0000	205.5000	-0.700	-111.24
413	955.5000	206.0000	-0.700	-110.66
414	956.0000	206.5000	-0.700	-110.08
415	956.5000	207.0000	-0.700	-109.44
416	957.0000	207.5000	-0.700	-108.92
417	957.5000	208.0000	-0.700	-108.37
418	958.0000	208.5000	-0.700	-107.88
419	958.5000	209.0000	-0.700	-107.24
420	959.0000	209.5000	-0.700	-106.66
421	959.5000	210.0000	-0.700	-106.20
422	960.0000	210.5000	-0.700	-105.75
423	960.5000	211.0000	-0.700	-105.32
424	961.0000	211.5000	-0.700	-104.80
425	961.5000	212.0000	-0.700	-104.22
426	962.0000	212.5000	-0.700	-103.79
427	962.5000	213.0000	-0.700	-103.40
428	963.0000	213.5000	-0.700	-103.12
429	963.5000	214.0000	-0.700	-102.73
430	964.0000	214.5000	-0.700	-102.18
431	964.5000	215.0000	-0.700	-101.81
432	965.0000	215.5000	-0.700	-101.44
433	965.5000	216.0000	-0.700	-101.08
434	966.0000	216.5000	-0.700	-100.71
435	966.5000	217.0000	-0.700	-100.34
436	967.0000	217.5000	-0.700	-100.01
437	967.5000	218.0000	-0.700	-99.52
438	968.0000	218.5000	-0.700	-99.12
439	968.5000	219.0000	-0.700	-98.67
440	969.0000	219.5000	-0.700	-98.36
441	969.5000	220.0000	-0.700	-98.27
442	970.0000	220.5000	-0.700	-98.06
443	970.5000	221.0000	-0.700	-97.72
444	971.0000	221.5000	-0.700	-97.38
445	971.5000	222.0000	-0.700	-97.17
446	972.0000	222.5000	-0.700	-96.80
447	972.5000	223.0000	-0.700	-96.35
448	973.0000	223.5000	-0.700	-96.07
449	973.5000	224.0000	-0.700	-95.83
450	974.0000	224.5000	-0.700	-95.55
451	974.5000	225.0000	-0.700	-95.22
452	975.0000	225.5000	-0.700	-94.82
453	975.5000	226.0000	-0.700	-94.55
454	976.0000	226.5000	-0.700	-94.36
455	976.5000	227.0000	-0.700	-94.15
456	977.0000	227.5000	-0.700	-93.91
457	977.5000	228.0000	-0.700	-93.72
458	978.0000	228.5000	-0.700	-93.45
459	978.5000	229.0000	-0.700	-93.20
460	979.0000	229.5000	-0.700	-92.96
461	979.5000	230.0000	-0.700	-92.78
462	980.0000	230.5000	-0.700	-92.59
463	980.5000	231.0000	-0.700	-92.44
464	981.0000	231.5000	-0.700	-92.10
465	981.5000	232.0000	-0.700	-91.68
466	982.0000	232.5000	-0.700	-91.43
467	982.5000	233.0000	-0.700	-91.25
468	983.0000	233.5000	-0.700	-91.07
469	983.5000	234.0000	-0.700	-90.95
470	984.0000	234.5000	-0.700	-90.73
471	984.5000	235.0000	-0.700	-90.46
472	985.0000	235.5000	-0.700	-90.18
473	985.5000	236.0000	-0.700	-89.94
474	986.0000	236.5000	-0.700	-89.72
475	986.5000	237.0000	-0.700	-89.57
476	987.0000	237.5000	-0.700	-89.45
477	987.5000	238.0000	-0.700	-89.33
478	988.0000	238.5000	-0.700	-89.21
479	988.5000	239.0000	-0.700	-89.08
480	989.0000	239.5000	-0.700	-88.84
481	989.5000	240.0000	-0.700	-88.60
482	990.0000	240.5000	-0.700	-88.29
483	990.5000	241.0000	-0.700	-88.14
484	991.0000	241.5000	-0.700	-87.92
485	991.5000	242.0000	-0.700	-87.80
486	992.0000	242.5000	-0.700	-87.83
487	992.5000	243.0000	-0.700	-87.74
488	993.0000	243.5000	-0.700	-87.44
489	993.5000	244.0000	-0.700	-87.13
490	994.0000	244.5000	-0.700	-86.89
491	994.5000	245.0000	-0.700	-86.70
492	995.0000	245.5000	-0.700	-86.76
493	995.5000	246.0000	-0.700	-86.64
494	996.0000	246.5000	-0.700	-86.43
495	996.5000	247.0000	-0.700	-86.21
496	997.0000	247.5000	-0.700	-86.03
497	997.5000	248.0000	-0.700	-86.00
[truncated: 264 more rows]
