# Supplementary material for: Tissue engineering the human auricle by auricular chondrocyte-mesenchymal stem cell co-implantation
Source: PLoS One. 2018 Oct 24;13(10):e0202356. doi: 10.1371/journal.pone.0202356 (PMC6200177; doi:10.1371/journal.pone.0202356)
Supplement: S6 File — Raw data outputs for confined compression testing. (ZIP) [file pone.0202356.s010.zip › Raw Mechanical Data/HuCo8_M1.TXT]

C:\Documents and Settings\Administrator.ENDURATE-VA4UUF\Desktop\Ben Cohen\HuCo8_M1.TXT
Points	Elapsed Time	Scan Time	Disp	Load1
	Sec	Sec	mm	g
1	0.0000	0.0000	0.025	-1.68
2	0.5000	0.5000	0.024	-1.77
3	1.0000	1.0000	0.024	-1.86
4	1.5000	1.5000	0.024	-1.89
5	2.0000	2.0000	0.024	-1.89
6	2.5000	2.5000	-0.001	-2.29
7	3.0000	3.0000	0.000	-4.64
8	3.5000	3.5000	0.000	-6.35
9	4.0000	4.0000	0.000	-6.90
10	4.5000	4.5000	0.000	-6.81
11	5.0000	5.0000	0.000	-6.53
12	5.5000	5.5000	0.000	-6.26
13	6.0000	6.0000	0.000	-6.10
14	6.5000	6.5000	0.000	-6.01
15	7.0000	7.0000	0.000	-5.95
16	7.5000	7.5000	0.000	-5.92
17	8.0000	8.0000	0.000	-5.86
18	8.5000	8.5000	0.000	-5.83
19	9.0000	9.0000	0.000	-5.74
20	9.5000	9.5000	0.000	-5.68
21	10.0000	10.0000	0.000	-5.62
22	10.5000	10.5000	-0.000	-5.83
23	11.0000	11.0000	-0.000	-6.07
24	11.5000	11.5000	-0.000	-6.20
25	12.0000	12.0000	-0.000	-6.16
26	12.5000	12.5000	-0.000	-6.07
27	13.0000	13.0000	-0.000	-6.04
28	13.5000	13.5000	-0.000	-5.95
29	14.0000	14.0000	-0.000	-5.86
30	14.5000	14.5000	-0.000	-5.80
31	15.0000	15.0000	-0.000	-5.77
32	15.5000	15.5000	-0.000	-5.77
33	16.0000	16.0000	-0.000	-5.74
34	16.5000	16.5000	-0.000	-5.77
35	17.0000	17.0000	-0.000	-5.74
36	17.5000	17.5000	-0.000	-5.71
37	18.0000	18.0000	-0.000	-5.65
38	18.5000	18.5000	-0.000	-5.62
39	19.0000	19.0000	-0.000	-5.58
40	19.5000	19.5000	-0.000	-5.55
41	20.0000	20.0000	-0.000	-5.55
42	20.5000	20.5000	-0.000	-5.58
43	21.0000	21.0000	-0.000	-5.55
44	21.5000	21.5000	-0.000	-5.49
45	22.0000	22.0000	-0.000	-5.46
46	22.5000	22.5000	-0.000	-5.40
47	23.0000	23.0000	-0.000	-5.37
48	23.5000	23.5000	-0.000	-5.34
49	24.0000	24.0000	-0.000	-5.31
50	24.5000	24.5000	-0.000	-5.31
51	25.0000	25.0000	-0.000	-5.31
52	25.5000	25.5000	-0.000	-5.31
53	26.0000	26.0000	-0.000	-5.28
54	26.5000	26.5000	-0.000	-5.25
55	27.0000	27.0000	-0.000	-5.25
56	27.5000	27.5000	-0.000	-5.25
57	28.0000	28.0000	-0.000	-5.22
58	28.5000	28.5000	-0.000	-5.22
59	29.0000	29.0000	-0.000	-5.19
60	29.5000	29.5000	-0.000	-5.19
61	30.0000	30.0000	-0.000	-5.16
62	30.5000	30.5000	-0.000	-5.16
63	31.0000	31.0000	-0.000	-5.16
64	31.5000	31.5000	-0.000	-5.16
65	32.0000	32.0000	-0.000	-5.13
66	32.5000	32.5000	-0.000	-5.13
67	33.0000	33.0000	-0.000	-5.13
68	33.5000	33.5000	-0.000	-5.10
69	34.0000	34.0000	-0.000	-5.04
70	34.5000	34.5000	-0.000	-5.01
71	35.0000	35.0000	-0.000	-5.01
72	35.5000	35.5000	-0.000	-5.01
73	36.0000	36.0000	-0.000	-5.01
74	36.5000	36.5000	-0.000	-5.04
75	37.0000	37.0000	-0.080	-7.54
76	37.5000	37.5000	-0.080	-11.35
77	38.0000	38.0000	-0.080	-13.09
78	38.5000	38.5000	-0.080	-13.21
79	39.0000	39.0000	-0.080	-12.63
80	39.5000	39.5000	-0.080	-12.05
81	40.0000	40.0000	-0.080	-11.63
82	40.5000	40.5000	-0.080	-11.41
83	41.0000	41.0000	-0.080	-11.26
84	41.5000	41.5000	-0.080	-11.17
85	42.0000	42.0000	-0.080	-11.02
86	42.5000	42.5000	-0.080	-10.86
87	43.0000	43.0000	-0.080	-10.74
88	43.5000	43.5000	-0.080	-10.68
89	44.0000	44.0000	-0.080	-10.59
90	44.5000	44.5000	-0.080	-10.53
91	45.0000	45.0000	-0.080	-10.41
92	45.5000	45.5000	-0.080	-10.28
93	46.0000	46.0000	-0.080	-10.19
94	46.5000	46.5000	-0.080	-10.16
95	47.0000	47.0000	-0.080	-10.19
96	47.5000	47.5000	-0.080	-10.19
97	48.0000	48.0000	-0.080	-10.19
98	48.5000	48.5000	-0.080	-10.16
99	49.0000	49.0000	-0.080	-10.04
100	49.5000	49.5000	-0.080	-9.98
101	50.0000	50.0000	-0.080	-9.95
102	50.5000	50.5000	-0.080	-9.92
103	51.0000	51.0000	-0.080	-9.95
104	51.5000	51.5000	-0.080	-9.89
105	52.0000	52.0000	-0.080	-9.86
106	52.5000	52.5000	-0.080	-9.80
107	53.0000	53.0000	-0.080	-9.80
108	53.5000	53.5000	-0.080	-9.77
109	54.0000	54.0000	-0.080	-9.74
110	54.5000	54.5000	-0.080	-9.67
111	55.0000	55.0000	-0.080	-9.61
112	55.5000	55.5000	-0.080	-9.55
113	56.0000	56.0000	-0.080	-9.49
114	56.5000	56.5000	-0.080	-9.46
115	57.0000	57.0000	-0.080	-9.46
116	57.5000	57.5000	-0.080	-9.46
117	58.0000	58.0000	-0.080	-9.46
118	58.5000	58.5000	-0.080	-9.46
119	59.0000	59.0000	-0.080	-9.43
120	59.5000	59.5000	-0.080	-9.43
121	60.0000	60.0000	-0.080	-9.40
122	60.5000	60.5000	-0.080	-9.40
123	61.0000	61.0000	-0.080	-9.34
124	61.5000	61.5000	-0.080	-9.34
125	62.0000	62.0000	-0.080	-9.34
126	62.5000	62.5000	-0.080	-9.37
127	63.0000	63.0000	-0.080	-9.34
128	63.5000	63.5000	-0.080	-9.28
129	64.0000	64.0000	-0.080	-9.19
130	64.5000	64.5000	-0.080	-9.16
131	65.0000	65.0000	-0.080	-9.16
132	65.5000	65.5000	-0.080	-9.19
133	66.0000	66.0000	-0.080	-9.16
134	66.5000	66.5000	-0.080	-9.16
135	67.0000	67.0000	-0.080	-9.16
136	67.5000	67.5000	-0.080	-9.13
137	68.0000	68.0000	-0.080	-9.06
138	68.5000	68.5000	-0.080	-9.00
139	69.0000	69.0000	-0.080	-8.97
140	69.5000	69.5000	-0.080	-9.03
141	70.0000	70.0000	-0.080	-9.09
142	70.5000	70.5000	-0.080	-9.13
143	71.0000	71.0000	-0.080	-9.09
144	71.5000	71.5000	-0.080	-9.09
145	72.0000	72.0000	-0.080	-9.03
146	72.5000	72.5000	-0.080	-9.03
147	73.0000	73.0000	-0.080	-8.97
148	73.5000	73.5000	-0.080	-8.97
149	74.0000	74.0000	-0.080	-8.97
150	74.5000	74.5000	-0.080	-8.94
151	75.0000	75.0000	-0.080	-8.91
152	75.5000	75.5000	-0.080	-8.94
153	76.0000	76.0000	-0.080	-8.94
154	76.5000	76.5000	-0.080	-8.91
155	77.0000	77.0000	-0.080	-8.94
156	77.5000	77.5000	-0.080	-8.97
157	78.0000	78.0000	-0.080	-8.94
158	78.5000	78.5000	-0.080	-8.91
159	79.0000	79.0000	-0.080	-8.91
160	79.5000	79.5000	-0.080	-8.85
161	80.0000	80.0000	-0.080	-8.82
162	80.5000	80.5000	-0.080	-8.82
163	81.0000	81.0000	-0.080	-8.85
164	81.5000	81.5000	-0.080	-8.88
165	82.0000	82.0000	-0.080	-8.91
166	82.5000	82.5000	-0.080	-8.91
167	83.0000	83.0000	-0.080	-8.91
168	83.5000	83.5000	-0.080	-8.91
169	84.0000	84.0000	-0.080	-8.91
170	84.5000	84.5000	-0.080	-8.94
171	85.0000	85.0000	-0.080	-9.00
172	85.5000	85.5000	-0.080	-8.97
173	86.0000	86.0000	-0.080	-8.91
174	86.5000	86.5000	-0.080	-8.88
175	87.0000	87.0000	-0.080	-8.88
176	87.5000	87.5000	-0.080	-8.88
177	88.0000	88.0000	-0.080	-8.88
178	88.5000	88.5000	-0.080	-8.85
179	89.0000	89.0000	-0.080	-8.82
180	89.5000	89.5000	-0.080	-8.82
181	90.0000	90.0000	-0.080	-8.82
182	90.5000	90.5000	-0.080	-8.79
183	91.0000	91.0000	-0.080	-8.79
184	91.5000	91.5000	-0.080	-8.79
185	92.0000	92.0000	-0.080	-8.79
186	92.5000	92.5000	-0.080	-8.82
187	93.0000	93.0000	-0.080	-8.79
188	93.5000	93.5000	-0.080	-8.73
189	94.0000	94.0000	-0.080	-8.76
190	94.5000	94.5000	-0.080	-8.76
191	95.0000	95.0000	-0.080	-8.73
192	95.5000	95.5000	-0.080	-8.73
193	96.0000	96.0000	-0.080	-8.73
194	96.5000	96.5000	-0.080	-8.73
195	97.0000	97.0000	-0.080	-8.76
196	97.5000	97.5000	-0.080	-8.76
197	98.0000	98.0000	-0.080	-8.79
198	98.5000	98.5000	-0.080	-8.79
199	99.0000	99.0000	-0.080	-8.79
200	99.5000	99.5000	-0.080	-8.79
201	100.0000	100.0000	-0.080	-8.79
202	100.5000	100.5000	-0.080	-8.79
203	101.0000	101.0000	-0.080	-8.79
204	101.5000	101.5000	-0.080	-8.79
205	102.0000	102.0000	-0.080	-8.76
206	102.5000	102.5000	-0.080	-8.76
207	103.0000	103.0000	-0.080	-8.73
208	103.5000	103.5000	-0.080	-8.70
209	104.0000	104.0000	-0.080	-8.70
210	104.5000	104.5000	-0.080	-8.67
211	105.0000	105.0000	-0.080	-8.67
212	105.5000	105.5000	-0.080	-8.67
213	106.0000	106.0000	-0.080	-8.73
214	106.5000	106.5000	-0.080	-8.73
215	107.0000	107.0000	-0.080	-8.70
216	107.5000	107.5000	-0.080	-8.67
217	108.0000	108.0000	-0.080	-8.64
218	108.5000	108.5000	-0.080	-8.64
219	109.0000	109.0000	-0.080	-8.61
220	109.5000	109.5000	-0.080	-8.64
221	110.0000	110.0000	-0.080	-8.64
222	110.5000	110.5000	-0.080	-8.61
223	111.0000	111.0000	-0.080	-8.55
224	111.5000	111.5000	-0.080	-8.58
225	112.0000	112.0000	-0.080	-8.64
226	112.5000	112.5000	-0.080	-8.61
227	113.0000	113.0000	-0.080	-8.61
228	113.5000	113.5000	-0.080	-8.61
229	114.0000	114.0000	-0.080	-8.64
230	114.5000	114.5000	-0.080	-8.61
231	115.0000	115.0000	-0.080	-8.58
232	115.5000	115.5000	-0.080	-8.55
233	116.0000	116.0000	-0.080	-8.58
234	116.5000	116.5000	-0.080	-8.61
235	117.0000	117.0000	-0.080	-8.67
236	117.5000	117.5000	-0.080	-8.67
237	118.0000	118.0000	-0.080	-8.67
238	118.5000	118.5000	-0.080	-8.64
239	119.0000	119.0000	-0.080	-8.61
240	119.5000	119.5000	-0.080	-8.58
241	120.0000	120.0000	-0.080	-8.58
242	120.5000	120.5000	-0.080	-8.58
243	121.0000	121.0000	-0.080	-8.55
244	121.5000	121.5000	-0.080	-8.58
245	122.0000	122.0000	-0.080	-8.61
246	122.5000	122.5000	-0.080	-8.58
247	123.0000	123.0000	-0.080	-8.58
248	123.5000	123.5000	-0.080	-8.55
249	124.0000	124.0000	-0.080	-8.64
250	124.5000	124.5000	-0.080	-8.94
251	125.0000	125.0000	-0.080	-9.22
252	125.5000	125.5000	-0.080	-9.31
253	126.0000	126.0000	-0.080	-9.25
254	126.5000	126.5000	-0.080	-9.19
255	127.0000	127.0000	-0.080	-9.16
256	127.5000	127.5000	-0.080	-9.06
257	128.0000	128.0000	-0.080	-9.00
258	128.5000	128.5000	-0.080	-8.97
259	129.0000	129.0000	-0.080	-9.00
260	129.5000	129.5000	-0.080	-8.97
261	130.0000	130.0000	-0.080	-8.94
262	130.5000	130.5000	-0.080	-8.91
263	131.0000	131.0000	-0.080	-8.94
264	131.5000	131.5000	-0.080	-8.97
265	132.0000	132.0000	-0.080	-9.00
266	132.5000	132.5000	-0.080	-9.00
267	133.0000	133.0000	-0.080	-9.03
268	133.5000	133.5000	-0.080	-9.03
269	134.0000	134.0000	-0.080	-9.00
270	134.5000	134.5000	-0.080	-8.97
271	135.0000	135.0000	-0.080	-8.97
272	135.5000	135.5000	-0.080	-8.97
273	136.0000	136.0000	-0.080	-8.97
274	136.5000	136.5000	-0.080	-8.94
275	137.0000	137.0000	-0.080	-8.91
276	137.5000	137.5000	-0.080	-8.88
277	138.0000	138.0000	-0.080	-8.91
278	138.5000	138.5000	-0.080	-8.91
279	139.0000	139.0000	-0.080	-8.91
280	139.5000	139.5000	-0.080	-8.94
281	140.0000	140.0000	-0.080	-8.91
282	140.5000	140.5000	-0.080	-8.85
283	141.0000	141.0000	-0.080	-8.85
284	141.5000	141.5000	-0.080	-8.88
285	142.0000	142.0000	-0.080	-8.91
286	142.5000	142.5000	-0.080	-8.94
287	143.0000	143.0000	-0.080	-8.97
288	143.5000	143.5000	-0.080	-8.94
289	144.0000	144.0000	-0.080	-8.91
290	144.5000	144.5000	-0.080	-8.88
291	145.0000	145.0000	-0.080	-8.82
292	145.5000	145.5000	-0.080	-8.76
293	146.0000	146.0000	-0.080	-8.76
294	146.5000	146.5000	-0.080	-8.73
295	147.0000	147.0000	-0.080	-8.73
296	147.5000	147.5000	-0.080	-8.70
297	148.0000	148.0000	-0.080	-8.70
298	148.5000	148.5000	-0.080	-8.70
299	149.0000	149.0000	-0.080	-8.76
300	149.5000	149.5000	-0.080	-8.85
301	150.0000	150.0000	-0.080	-8.91
302	150.5000	150.5000	-0.158	-9.52
303	151.0000	151.0000	-0.160	-17.24
304	151.5000	151.5000	-0.160	-22.92
305	152.0000	152.0000	-0.160	-24.60
306	152.5000	152.5000	-0.160	-24.08
307	153.0000	153.0000	-0.160	-22.98
308	153.5000	153.5000	-0.160	-22.03
309	154.0000	154.0000	-0.160	-21.36
310	154.5000	154.5000	-0.160	-20.87
311	155.0000	155.0000	-0.160	-20.51
312	155.5000	155.5000	-0.160	-20.20
313	156.0000	156.0000	-0.160	-19.93
314	156.5000	156.5000	-0.160	-19.75
315	157.0000	157.0000	-0.160	-19.59
316	157.5000	157.5000	-0.160	-19.41
317	158.0000	158.0000	-0.160	-19.23
318	158.5000	158.5000	-0.160	-19.10
319	159.0000	159.0000	-0.160	-18.95
320	159.5000	159.5000	-0.160	-18.83
321	160.0000	160.0000	-0.160	-18.77
322	160.5000	160.5000	-0.160	-18.68
323	161.0000	161.0000	-0.160	-18.56
324	161.5000	161.5000	-0.160	-18.46
325	162.0000	162.0000	-0.160	-18.31
326	162.5000	162.5000	-0.160	-18.19
327	163.0000	163.0000	-0.160	-18.13
328	163.5000	163.5000	-0.160	-18.04
329	164.0000	164.0000	-0.160	-17.98
330	164.5000	164.5000	-0.160	-17.94
331	165.0000	165.0000	-0.160	-17.91
332	165.5000	165.5000	-0.160	-17.82
333	166.0000	166.0000	-0.160	-17.70
334	166.5000	166.5000	-0.160	-17.67
335	167.0000	167.0000	-0.160	-17.67
336	167.5000	167.5000	-0.160	-17.61
337	168.0000	168.0000	-0.160	-17.55
338	168.5000	168.5000	-0.160	-17.49
339	169.0000	169.0000	-0.160	-17.49
340	169.5000	169.5000	-0.160	-17.46
341	170.0000	170.0000	-0.160	-17.46
342	170.5000	170.5000	-0.160	-17.43
343	171.0000	171.0000	-0.160	-17.30
344	171.5000	171.5000	-0.160	-17.27
345	172.0000	172.0000	-0.160	-17.24
346	172.5000	172.5000	-0.160	-17.18
347	173.0000	173.0000	-0.160	-17.15
348	173.5000	173.5000	-0.160	-17.12
349	174.0000	174.0000	-0.160	-17.09
350	174.5000	174.5000	-0.160	-17.00
351	175.0000	175.0000	-0.160	-16.91
352	175.5000	175.5000	-0.160	-16.94
353	176.0000	176.0000	-0.160	-16.94
354	176.5000	176.5000	-0.160	-16.88
355	177.0000	177.0000	-0.160	-16.85
356	177.5000	177.5000	-0.160	-16.88
357	178.0000	178.0000	-0.160	-16.85
358	178.5000	178.5000	-0.160	-16.75
359	179.0000	179.0000	-0.160	-16.75
360	179.5000	179.5000	-0.160	-16.69
361	180.0000	180.0000	-0.160	-16.66
362	180.5000	180.5000	-0.160	-16.66
363	181.0000	181.0000	-0.160	-16.72
364	181.5000	181.5000	-0.160	-16.75
365	182.0000	182.0000	-0.160	-16.72
366	182.5000	182.5000	-0.160	-16.66
367	183.0000	183.0000	-0.160	-16.54
368	183.5000	183.5000	-0.160	-16.48
369	184.0000	184.0000	-0.160	-16.42
370	184.5000	184.5000	-0.160	-16.39
371	185.0000	185.0000	-0.160	-16.33
372	185.5000	185.5000	-0.160	-16.30
373	186.0000	186.0000	-0.160	-16.30
374	186.5000	186.5000	-0.160	-16.27
375	187.0000	187.0000	-0.160	-16.33
376	187.5000	187.5000	-0.160	-16.39
377	188.0000	188.0000	-0.160	-16.45
378	188.5000	188.5000	-0.160	-16.45
379	189.0000	189.0000	-0.160	-16.42
380	189.5000	189.5000	-0.160	-16.42
381	190.0000	190.0000	-0.160	-16.39
382	190.5000	190.5000	-0.160	-16.33
383	191.0000	191.0000	-0.160	-16.24
384	191.5000	191.5000	-0.160	-16.24
385	192.0000	192.0000	-0.160	-16.21
386	192.5000	192.5000	-0.160	-16.21
387	193.0000	193.0000	-0.160	-16.17
388	193.5000	193.5000	-0.160	-16.17
389	194.0000	194.0000	-0.160	-16.14
390	194.5000	194.5000	-0.160	-16.11
391	195.0000	195.0000	-0.160	-16.02
392	195.5000	195.5000	-0.160	-15.96
393	196.0000	196.0000	-0.160	-15.96
394	196.5000	196.5000	-0.160	-15.96
395	197.0000	197.0000	-0.160	-15.96
396	197.5000	197.5000	-0.160	-15.99
397	198.0000	198.0000	-0.160	-15.99
398	198.5000	198.5000	-0.160	-15.96
399	199.0000	199.0000	-0.160	-15.99
400	199.5000	199.5000	-0.160	-15.99
401	200.0000	200.0000	-0.160	-15.96
402	200.5000	200.5000	-0.160	-15.93
403	201.0000	201.0000	-0.160	-15.90
404	201.5000	201.5000	-0.160	-15.90
405	202.0000	202.0000	-0.160	-15.93
406	202.5000	202.5000	-0.160	-15.93
407	203.0000	203.0000	-0.160	-15.93
408	203.5000	203.5000	-0.160	-15.90
409	204.0000	204.0000	-0.160	-15.90
410	204.5000	204.5000	-0.160	-15.90
411	205.0000	205.0000	-0.160	-15.90
412	205.5000	205.5000	-0.160	-15.81
413	206.0000	206.0000	-0.160	-15.78
414	206.5000	206.5000	-0.160	-15.75
415	207.0000	207.0000	-0.160	-15.75
416	207.5000	207.5000	-0.160	-15.75
417	208.0000	208.0000	-0.160	-15.72
418	208.5000	208.5000	-0.160	-15.69
419	209.0000	209.0000	-0.160	-15.69
420	209.5000	209.5000	-0.160	-15.72
421	210.0000	210.0000	-0.160	-15.81
422	210.5000	210.5000	-0.160	-15.87
423	211.0000	211.0000	-0.160	-15.84
424	211.5000	211.5000	-0.160	-15.78
425	212.0000	212.0000	-0.160	-15.78
426	212.5000	212.5000	-0.160	-15.75
427	213.0000	213.0000	-0.160	-15.75
428	213.5000	213.5000	-0.160	-15.75
429	214.0000	214.0000	-0.160	-15.72
430	214.5000	214.5000	-0.160	-15.69
431	215.0000	215.0000	-0.160	-15.69
432	215.5000	215.5000	-0.160	-15.75
433	216.0000	216.0000	-0.160	-15.75
434	216.5000	216.5000	-0.160	-15.72
435	217.0000	217.0000	-0.160	-15.72
436	217.5000	217.5000	-0.160	-15.75
437	218.0000	218.0000	-0.160	-15.69
438	218.5000	218.5000	-0.160	-15.66
439	219.0000	219.0000	-0.160	-15.59
440	219.5000	219.5000	-0.160	-15.59
441	220.0000	220.0000	-0.160	-15.63
442	220.5000	220.5000	-0.160	-15.66
443	221.0000	221.0000	-0.160	-15.69
444	221.5000	221.5000	-0.160	-15.69
445	222.0000	222.0000	-0.160	-15.69
446	222.5000	222.5000	-0.160	-15.66
447	223.0000	223.0000	-0.160	-15.66
448	223.5000	223.5000	-0.160	-15.69
449	224.0000	224.0000	-0.160	-15.69
450	224.5000	224.5000	-0.160	-15.69
451	225.0000	225.0000	-0.160	-15.69
452	225.5000	225.5000	-0.160	-15.63
453	226.0000	226.0000	-0.160	-15.59
454	226.5000	226.5000	-0.160	-15.56
455	227.0000	227.0000	-0.160	-15.56
456	227.5000	227.5000	-0.160	-15.53
457	228.0000	228.0000	-0.160	-15.56
458	228.5000	228.5000	-0.160	-15.59
459	229.0000	229.0000	-0.160	-15.66
460	229.5000	229.5000	-0.160	-15.66
461	230.0000	230.0000	-0.160	-15.66
462	230.5000	230.5000	-0.160	-15.63
463	231.0000	231.0000	-0.160	-15.59
464	231.5000	231.5000	-0.160	-15.53
465	232.0000	232.0000	-0.160	-15.53
466	232.5000	232.5000	-0.160	-15.50
467	233.0000	233.0000	-0.160	-15.50
468	233.5000	233.5000	-0.160	-15.50
469	234.0000	234.0000	-0.160	-15.53
470	234.5000	234.5000	-0.160	-15.53
471	235.0000	235.0000	-0.160	-15.53
472	235.5000	235.5000	-0.160	-15.53
473	236.0000	236.0000	-0.160	-15.56
474	236.5000	236.5000	-0.160	-15.56
475	237.0000	237.0000	-0.160	-15.53
476	237.5000	237.5000	-0.160	-15.53
477	238.0000	238.0000	-0.160	-16.02
478	238.5000	238.5000	-0.160	-16.69
479	239.0000	239.0000	-0.160	-17.03
480	239.5000	239.5000	-0.160	-17.06
481	240.0000	240.0000	-0.160	-16.94
482	240.5000	240.5000	-0.160	-16.88
483	241.0000	241.0000	-0.160	-16.82
484	241.5000	241.5000	-0.160	-16.75
485	242.0000	242.0000	-0.160	-16.72
486	242.5000	242.5000	-0.160	-16.69
487	243.0000	243.0000	-0.160	-16.72
488	243.5000	243.5000	-0.160	-16.72
489	244.0000	244.0000	-0.160	-16.69
490	244.5000	244.5000	-0.160	-16.66
491	245.0000	245.0000	-0.160	-16.63
492	245.5000	245.5000	-0.160	-16.60
493	246.0000	246.0000	-0.160	-16.63
494	246.5000	246.5000	-0.160	-16.60
495	247.0000	247.0000	-0.160	-16.60
496	247.5000	247.5000	-0.160	-16.57
497	248.0000	248.0000	-0.160	-16.63
498	248.5000	248.5000	-0.160	-16.66
499	249.0000	249.0000	-0.160	-16.60
500	249.5000	249.5000	-0.160	-16.60
501	250.0000	250.0000	-0.160	-16.60
502	250.5000	250.5000	-0.160	-16.60
503	251.0000	251.0000	-0.160	-16.60
504	251.5000	251.5000	-0.160	-16.51
505	252.0000	252.0000	-0.160	-16.42
506	252.5000	252.5000	-0.160	-16.36
507	253.0000	253.0000	-0.160	-16.33
508	253.5000	253.5000	-0.160	-16.36
509	254.0000	254.0000	-0.160	-16.39
510	254.5000	254.5000	-0.160	-16.39
511	255.0000	255.0000	-0.160	-16.39
512	255.5000	255.5000	-0.160	-16.39
513	256.0000	256.0000	-0.160	-16.33
514	256.5000	256.5000	-0.160	-16.24
515	257.0000	257.0000	-0.160	-16.21
516	257.5000	257.5000	-0.160	-16.21
517	258.0000	258.0000	-0.160	-16.21
518	258.5000	258.5000	-0.160	-16.21
519	259.0000	259.0000	-0.160	-16.21
520	259.5000	259.5000	-0.160	-16.24
521	260.0000	260.0000	-0.160	-16.27
522	260.5000	260.5000	-0.160	-16.33
523	261.0000	261.0000	-0.160	-16.36
524	261.5000	261.5000	-0.160	-16.30
525	262.0000	262.0000	-0.160	-16.24
526	262.5000	262.5000	-0.160	-16.24
527	263.0000	263.0000	-0.160	-16.21
528	263.5000	263.5000	-0.160	-16.14
529	264.0000	264.0000	-0.160	-16.08
530	264.5000	264.5000	-0.240	-20.45
531	265.0000	265.0000	-0.240	-28.93
532	265.5000	265.5000	-0.240	-32.59
533	266.0000	266.0000	-0.240	-32.29
534	266.5000	266.5000	-0.240	-30.52
535	267.0000	267.0000	-0.240	-28.81
536	267.5000	267.5000	-0.240	-27.56
537	268.0000	268.0000	-0.240	-26.64
538	268.5000	268.5000	-0.240	-26.03
539	269.0000	269.0000	-0.240	-25.51
540	269.5000	269.5000	-0.240	-25.06
541	270.0000	270.0000	-0.240	-24.69
542	270.5000	270.5000	-0.240	-24.32
543	271.0000	271.0000	-0.240	-24.05
544	271.5000	271.5000	-0.240	-23.80
545	272.0000	272.0000	-0.240	-23.62
546	272.5000	272.5000	-0.240	-23.41
547	273.0000	273.0000	-0.240	-23.19
548	273.5000	273.5000	-0.240	-23.01
549	274.0000	274.0000	-0.240	-22.80
550	274.5000	274.5000	-0.240	-22.61
551	275.0000	275.0000	-0.240	-22.49
552	275.5000	275.5000	-0.240	-22.31
553	276.0000	276.0000	-0.240	-22.22
554	276.5000	276.5000	-0.240	-22.10
555	277.0000	277.0000	-0.240	-21.97
556	277.5000	277.5000	-0.240	-21.88
557	278.0000	278.0000	-0.240	-21.70
558	278.5000	278.5000	-0.240	-21.64
559	279.0000	279.0000	-0.240	-21.52
560	279.5000	279.5000	-0.240	-21.52
561	280.0000	280.0000	-0.240	-21.45
562	280.5000	280.5000	-0.240	-21.33
563	281.0000	281.0000	-0.240	-21.24
564	281.5000	281.5000	-0.240	-21.15
565	282.0000	282.0000	-0.240	-21.06
566	282.5000	282.5000	-0.240	-21.03
567	283.0000	283.0000	-0.240	-20.94
568	283.5000	283.5000	-0.240	-20.81
569	284.0000	284.0000	-0.240	-20.75
570	284.5000	284.5000	-0.240	-20.72
571	285.0000	285.0000	-0.240	-20.75
572	285.5000	285.5000	-0.240	-20.69
573	286.0000	286.0000	-0.240	-20.63
574	286.5000	286.5000	-0.240	-20.54
575	287.0000	287.0000	-0.240	-20.45
576	287.5000	287.5000	-0.240	-20.42
577	288.0000	288.0000	-0.240	-20.39
578	288.5000	288.5000	-0.240	-20.33
579	289.0000	289.0000	-0.240	-20.29
580	289.5000	289.5000	-0.240	-20.23
581	290.0000	290.0000	-0.240	-20.17
582	290.5000	290.5000	-0.240	-20.11
583	291.0000	291.0000	-0.240	-20.11
584	291.5000	291.5000	-0.240	-20.08
585	292.0000	292.0000	-0.240	-20.05
586	292.5000	292.5000	-0.240	-20.02
587	293.0000	293.0000	-0.240	-19.96
588	293.5000	293.5000	-0.240	-19.90
589	294.0000	294.0000	-0.240	-19.84
590	294.5000	294.5000	-0.240	-19.78
591	295.0000	295.0000	-0.240	-19.71
592	295.5000	295.5000	-0.240	-19.71
593	296.0000	296.0000	-0.240	-19.75
594	296.5000	296.5000	-0.240	-19.71
595	297.0000	297.0000	-0.240	-19.65
596	297.5000	297.5000	-0.240	-19.62
597	298.0000	298.0000	-0.240	-19.56
598	298.5000	298.5000	-0.240	-19.53
599	299.0000	299.0000	-0.240	-19.50
600	299.5000	299.5000	-0.240	-19.50
601	300.0000	300.0000	-0.240	-19.47
602	300.5000	300.5000	-0.240	-19.47
603	301.0000	301.0000	-0.240	-19.50
604	301.5000	301.5000	-0.240	-19.50
605	302.0000	302.0000	-0.240	-19.50
606	302.5000	302.5000	-0.240	-19.47
607	303.0000	303.0000	-0.240	-19.38
608	303.5000	303.5000	-0.240	-19.29
609	304.0000	304.0000	-0.240	-19.23
610	304.5000	304.5000	-0.240	-19.23
611	305.0000	305.0000	-0.240	-19.23
612	305.5000	305.5000	-0.240	-19.20
613	306.0000	306.0000	-0.240	-19.20
614	306.5000	306.5000	-0.240	-19.29
615	307.0000	307.0000	-0.240	-19.32
616	307.5000	307.5000	-0.240	-19.32
617	308.0000	308.0000	-0.240	-19.32
618	308.5000	308.5000	-0.240	-19.26
619	309.0000	309.0000	-0.240	-19.17
620	309.5000	309.5000	-0.240	-19.07
621	310.0000	310.0000	-0.240	-18.98
622	310.5000	310.5000	-0.240	-18.95
623	311.0000	311.0000	-0.240	-18.98
624	311.5000	311.5000	-0.240	-18.92
625	312.0000	312.0000	-0.240	-18.95
626	312.5000	312.5000	-0.240	-19.01
627	313.0000	313.0000	-0.240	-19.01
628	313.5000	313.5000	-0.240	-18.98
629	314.0000	314.0000	-0.240	-18.95
630	314.5000	314.5000	-0.240	-18.89
631	315.0000	315.0000	-0.240	-18.89
632	315.5000	315.5000	-0.240	-18.92
633	316.0000	316.0000	-0.240	-18.92
634	316.5000	316.5000	-0.240	-18.86
635	317.0000	317.0000	-0.240	-18.86
636	317.5000	317.5000	-0.240	-18.86
637	318.0000	318.0000	-0.240	-18.83
638	318.5000	318.5000	-0.240	-18.83
639	319.0000	319.0000	-0.240	-18.83
640	319.5000	319.5000	-0.240	-18.83
641	320.0000	320.0000	-0.240	-18.89
642	320.5000	320.5000	-0.240	-18.89
643	321.0000	321.0000	-0.240	-18.89
644	321.5000	321.5000	-0.240	-18.83
645	322.0000	322.0000	-0.240	-18.77
646	322.5000	322.5000	-0.240	-18.77
647	323.0000	323.0000	-0.240	-18.77
648	323.5000	323.5000	-0.240	-18.80
649	324.0000	324.0000	-0.240	-18.80
650	324.5000	324.5000	-0.240	-18.74
651	325.0000	325.0000	-0.240	-18.65
652	325.5000	325.5000	-0.240	-18.65
653	326.0000	326.0000	-0.240	-18.62
654	326.5000	326.5000	-0.240	-18.59
655	327.0000	327.0000	-0.240	-18.62
656	327.5000	327.5000	-0.240	-18.62
657	328.0000	328.0000	-0.240	-18.65
658	328.5000	328.5000	-0.240	-18.68
659	329.0000	329.0000	-0.240	-18.68
660	329.5000	329.5000	-0.240	-18.71
661	330.0000	330.0000	-0.240	-18.71
662	330.5000	330.5000	-0.240	-18.65
663	331.0000	331.0000	-0.240	-18.62
664	331.5000	331.5000	-0.240	-18.59
665	332.0000	332.0000	-0.240	-18.56
666	332.5000	332.5000	-0.240	-18.59
667	333.0000	333.0000	-0.240	-18.62
668	333.5000	333.5000	-0.240	-18.62
669	334.0000	334.0000	-0.240	-18.62
670	334.5000	334.5000	-0.240	-18.59
671	335.0000	335.0000	-0.240	-18.59
672	335.5000	335.5000	-0.240	-18.59
673	336.0000	336.0000	-0.240	-18.56
674	336.5000	336.5000	-0.240	-18.52
675	337.0000	337.0000	-0.240	-18.49
676	337.5000	337.5000	-0.240	-18.46
677	338.0000	338.0000	-0.240	-18.43
678	338.5000	338.5000	-0.240	-18.49
679	339.0000	339.0000	-0.240	-18.52
680	339.5000	339.5000	-0.240	-18.59
681	340.0000	340.0000	-0.240	-18.56
682	340.5000	340.5000	-0.240	-18.52
683	341.0000	341.0000	-0.240	-18.46
684	341.5000	341.5000	-0.240	-18.40
685	342.0000	342.0000	-0.240	-18.43
686	342.5000	342.5000	-0.240	-18.46
687	343.0000	343.0000	-0.240	-18.46
688	343.5000	343.5000	-0.240	-18.40
689	344.0000	344.0000	-0.240	-18.40
690	344.5000	344.5000	-0.240	-18.43
691	345.0000	345.0000	-0.240	-18.43
692	345.5000	345.5000	-0.240	-18.37
693	346.0000	346.0000	-0.240	-18.31
694	346.5000	346.5000	-0.240	-18.25
695	347.0000	347.0000	-0.240	-18.22
696	347.5000	347.5000	-0.240	-18.22
697	348.0000	348.0000	-0.240	-18.25
698	348.5000	348.5000	-0.240	-18.31
699	349.0000	349.0000	-0.240	-18.31
700	349.5000	349.5000	-0.240	-18.31
701	350.0000	350.0000	-0.240	-18.34
702	350.5000	350.5000	-0.240	-18.34
703	351.0000	351.0000	-0.240	-18.31
704	351.5000	351.5000	-0.240	-18.43
705	352.0000	352.0000	-0.240	-19.20
706	352.5000	352.5000	-0.240	-19.68
707	353.0000	353.0000	-0.240	-19.71
708	353.5000	353.5000	-0.240	-19.59
709	354.0000	354.0000	-0.240	-19.47
710	354.5000	354.5000	-0.240	-19.35
711	355.0000	355.0000	-0.240	-19.29
712	355.5000	355.5000	-0.240	-19.26
713	356.0000	356.0000	-0.240	-19.26
714	356.5000	356.5000	-0.240	-19.17
715	357.0000	357.0000	-0.240	-19.10
716	357.5000	357.5000	-0.240	-19.10
717	358.0000	358.0000	-0.240	-19.07
718	358.5000	358.5000	-0.240	-19.01
719	359.0000	359.0000	-0.240	-18.98
720	359.5000	359.5000	-0.240	-18.98
721	360.0000	360.0000	-0.240	-18.98
722	360.5000	360.5000	-0.240	-18.89
723	361.0000	361.0000	-0.240	-18.83
724	361.5000	361.5000	-0.240	-18.80
725	362.0000	362.0000	-0.240	-18.77
726	362.5000	362.5000	-0.240	-18.80
727	363.0000	363.0000	-0.240	-18.77
728	363.5000	363.5000	-0.240	-18.68
729	364.0000	364.0000	-0.240	-18.62
730	364.5000	364.5000	-0.240	-18.59
731	365.0000	365.0000	-0.240	-18.52
732	365.5000	365.5000	-0.240	-18.49
733	366.0000	366.0000	-0.240	-18.43
734	366.5000	366.5000	-0.240	-18.37
735	367.0000	367.0000	-0.240	-18.43
736	367.5000	367.5000	-0.240	-18.49
737	368.0000	368.0000	-0.240	-18.52
738	368.5000	368.5000	-0.240	-18.52
739	369.0000	369.0000	-0.240	-18.52
740	369.5000	369.5000	-0.240	-18.52
741	370.0000	370.0000	-0.240	-18.59
742	370.5000	370.5000	-0.240	-18.59
743	371.0000	371.0000	-0.240	-18.62
744	371.5000	371.5000	-0.240	-18.49
745	372.0000	372.0000	-0.240	-18.37
746	372.5000	372.5000	-0.240	-18.31
747	373.0000	373.0000	-0.240	-18.28
748	373.5000	373.5000	-0.240	-18.22
749	374.0000	374.0000	-0.240	-18.28
750	374.5000	374.5000	-0.240	-18.34
751	375.0000	375.0000	-0.240	-18.34
752	375.5000	375.5000	-0.240	-18.28
753	376.0000	376.0000	-0.240	-18.22
754	376.5000	376.5000	-0.240	-18.22
755	377.0000	377.0000	-0.240	-18.25
756	377.5000	377.5000	-0.240	-18.31
757	378.0000	378.0000	-0.279	-18.49
758	378.5000	378.5000	-0.320	-33.48
759	379.0000	379.0000	-0.320	-45.56
760	379.5000	379.5000	-0.320	-48.34
761	380.0000	380.0000	-0.320	-45.84
762	380.5000	380.5000	-0.320	-42.15
763	381.0000	381.0000	-0.320	-39.03
764	381.5000	381.5000	-0.320	-36.93
765	382.0000	382.0000	-0.320	-35.49
766	382.5000	382.5000	-0.320	-34.52
767	383.0000	383.0000	-0.320	-33.75
768	383.5000	383.5000	-0.320	-32.96
769	384.0000	384.0000	-0.320	-32.20
770	384.5000	384.5000	-0.320	-31.59
771	385.0000	385.0000	-0.320	-31.16
772	385.5000	385.5000	-0.320	-30.73
773	386.0000	386.0000	-0.320	-30.27
774	386.5000	386.5000	-0.320	-29.82
775	387.0000	387.0000	-0.320	-29.39
776	387.5000	387.5000	-0.320	-29.11
777	388.0000	388.0000	-0.320	-28.84
778	388.5000	388.5000	-0.320	-28.50
779	389.0000	389.0000	-0.320	-28.17
780	389.5000	389.5000	-0.320	-27.89
781	390.0000	390.0000	-0.320	-27.68
782	390.5000	390.5000	-0.320	-27.53
783	391.0000	391.0000	-0.320	-27.34
784	391.5000	391.5000	-0.320	-27.10
785	392.0000	392.0000	-0.320	-26.86
786	392.5000	392.5000	-0.320	-26.58
787	393.0000	393.0000	-0.320	-26.37
788	393.5000	393.5000	-0.320	-26.22
789	394.0000	394.0000	-0.320	-26.15
790	394.5000	394.5000	-0.320	-26.12
791	395.0000	395.0000	-0.320	-26.06
792	395.5000	395.5000	-0.320	-25.91
793	396.0000	396.0000	-0.320	-25.79
794	396.5000	396.5000	-0.320	-25.54
795	397.0000	397.0000	-0.320	-25.39
796	397.5000	397.5000	-0.320	-25.30
797	398.0000	398.0000	-0.320	-25.18
798	398.5000	398.5000	-0.320	-25.12
799	399.0000	399.0000	-0.320	-25.09
800	399.5000	399.5000	-0.320	-25.06
801	400.0000	400.0000	-0.320	-24.99
802	400.5000	400.5000	-0.320	-24.90
803	401.0000	401.0000	-0.320	-24.75
804	401.5000	401.5000	-0.320	-24.69
805	402.0000	402.0000	-0.320	-24.63
806	402.5000	402.5000	-0.320	-24.45
807	403.0000	403.0000	-0.320	-24.38
808	403.5000	403.5000	-0.320	-24.32
809	404.0000	404.0000	-0.320	-24.23
810	404.5000	404.5000	-0.320	-24.14
811	405.0000	405.0000	-0.320	-24.11
812	405.5000	405.5000	-0.320	-23.99
813	406.0000	406.0000	-0.320	-24.02
814	406.5000	406.5000	-0.320	-23.96
815	407.0000	407.0000	-0.320	-23.90
816	407.5000	407.5000	-0.320	-23.90
817	408.0000	408.0000	-0.320	-23.87
818	408.5000	408.5000	-0.320	-23.77
819	409.0000	409.0000	-0.320	-23.68
820	409.5000	409.5000	-0.320	-23.65
821	410.0000	410.0000	-0.320	-23.59
822	410.5000	410.5000	-0.320	-23.50
823	411.0000	411.0000	-0.320	-23.41
824	411.5000	411.5000	-0.320	-23.29
825	412.0000	412.0000	-0.320	-23.22
826	412.5000	412.5000	-0.320	-23.16
827	413.0000	413.0000	-0.320	-23.16
828	413.5000	413.5000	-0.320	-23.10
829	414.0000	414.0000	-0.320	-23.10
830	414.5000	414.5000	-0.320	-23.04
831	415.0000	415.0000	-0.320	-23.04
832	415.5000	415.5000	-0.320	-23.01
833	416.0000	416.0000	-0.320	-22.95
834	416.5000	416.5000	-0.320	-22.86
835	417.0000	417.0000	-0.320	-22.89
836	417.5000	417.5000	-0.320	-22.92
837	418.0000	418.0000	-0.320	-22.95
838	418.5000	418.5000	-0.320	-22.89
839	419.0000	419.0000	-0.320	-22.86
840	419.5000	419.5000	-0.320	-22.80
841	420.0000	420.0000	-0.320	-22.74
842	420.5000	420.5000	-0.320	-22.74
843	421.0000	421.0000	-0.320	-22.77
844	421.5000	421.5000	-0.320	-22.71
845	422.0000	422.0000	-0.320	-22.61
846	422.5000	422.5000	-0.320	-22.55
847	423.0000	423.0000	-0.320	-22.49
848	423.5000	423.5000	-0.320	-22.46
849	424.0000	424.0000	-0.320	-22.40
850	424.5000	424.5000	-0.320	-22.37
851	425.0000	425.0000	-0.320	-22.40
852	425.5000	425.5000	-0.320	-22.37
853	426.0000	426.0000	-0.320	-22.34
854	426.5000	426.5000	-0.320	-22.31
855	427.0000	427.0000	-0.320	-22.25
856	427.5000	427.5000	-0.320	-22.28
857	428.0000	428.0000	-0.320	-22.34
858	428.5000	428.5000	-0.320	-22.31
859	429.0000	429.0000	-0.320	-22.28
860	429.5000	429.5000	-0.320	-22.22
861	430.0000	430.0000	-0.320	-22.22
862	430.5000	430.5000	-0.320	-22.25
863	431.0000	431.0000	-0.320	-22.25
864	431.5000	431.5000	-0.320	-22.22
865	432.0000	432.0000	-0.320	-22.19
866	432.5000	432.5000	-0.320	-22.10
867	433.0000	433.0000	-0.320	-22.06
868	433.5000	433.5000	-0.320	-22.03
869	434.0000	434.0000	-0.320	-22.03
870	434.5000	434.5000	-0.320	-22.06
871	435.0000	435.0000	-0.320	-22.10
872	435.5000	435.5000	-0.320	-22.10
873	436.0000	436.0000	-0.320	-22.06
874	436.5000	436.5000	-0.320	-22.06
875	437.0000	437.0000	-0.320	-22.03
876	437.5000	437.5000	-0.320	-22.03
877	438.0000	438.0000	-0.320	-22.00
878	438.5000	438.5000	-0.320	-21.94
879	439.0000	439.0000	-0.320	-21.97
880	439.5000	439.5000	-0.320	-22.00
881	440.0000	440.0000	-0.320	-22.00
882	440.5000	440.5000	-0.320	-21.97
883	441.0000	441.0000	-0.320	-21.88
884	441.5000	441.5000	-0.320	-21.79
885	442.0000	442.0000	-0.320	-21.76
886	442.5000	442.5000	-0.320	-21.76
887	443.0000	443.0000	-0.320	-21.76
888	443.5000	443.5000	-0.320	-21.79
889	444.0000	444.0000	-0.320	-21.85
890	444.5000	444.5000	-0.320	-21.85
891	445.0000	445.0000	-0.320	-21.79
892	445.5000	445.5000	-0.320	-21.70
893	446.0000	446.0000	-0.320	-21.70
894	446.5000	446.5000	-0.320	-21.70
895	447.0000	447.0000	-0.320	-21.73
896	447.5000	447.5000	-0.320	-21.76
897	448.0000	448.0000	-0.320	-21.76
898	448.5000	448.5000	-0.320	-21.70
899	449.0000	449.0000	-0.320	-21.58
900	449.5000	449.5000	-0.320	-21.52
901	450.0000	450.0000	-0.320	-21.52
902	450.5000	450.5000	-0.320	-21.58
903	451.0000	451.0000	-0.320	-21.61
904	451.5000	451.5000	-0.320	-21.64
905	452.0000	452.0000	-0.320	-21.58
906	452.5000	452.5000	-0.320	-21.55
907	453.0000	453.0000	-0.320	-21.55
908	453.5000	453.5000	-0.320	-21.55
909	454.0000	454.0000	-0.320	-21.55
910	454.5000	454.5000	-0.320	-21.52
911	455.0000	455.0000	-0.320	-21.52
912	455.5000	455.5000	-0.320	-21.52
913	456.0000	456.0000	-0.320	-21.49
914	456.5000	456.5000	-0.320	-21.49
915	457.0000	457.0000	-0.320	-21.42
916	457.5000	457.5000	-0.320	-21.39
917	458.0000	458.0000	-0.320	-21.42
918	458.5000	458.5000	-0.320	-21.45
919	459.0000	459.0000	-0.320	-21.55
920	459.5000	459.5000	-0.320	-21.52
921	460.0000	460.0000	-0.320	-21.58
922	460.5000	460.5000	-0.320	-21.64
923	461.0000	461.0000	-0.320	-21.61
924	461.5000	461.5000	-0.320	-21.52
925	462.0000	462.0000	-0.320	-21.52
926	462.5000	462.5000	-0.320	-21.49
927	463.0000	463.0000	-0.320	-21.39
928	463.5000	463.5000	-0.320	-21.30
929	464.0000	464.0000	-0.320	-21.27
930	464.5000	464.5000	-0.320	-21.24
931	465.0000	465.0000	-0.320	-21.15
932	465.5000	465.5000	-0.320	-21.58
933	466.0000	466.0000	-0.320	-22.37
934	466.5000	466.5000	-0.320	-22.74
935	467.0000	467.0000	-0.320	-22.80
936	467.5000	467.5000	-0.320	-22.64
937	468.0000	468.0000	-0.320	-22.40
938	468.5000	468.5000	-0.320	-22.25
939	469.0000	469.0000	-0.320	-22.19
940	469.5000	469.5000	-0.320	-22.16
941	470.0000	470.0000	-0.320	-22.13
942	470.5000	470.5000	-0.320	-22.03
943	471.0000	471.0000	-0.320	-21.94
944	471.5000	471.5000	-0.320	-21.91
945	472.0000	472.0000	-0.320	-21.82
946	472.5000	472.5000	-0.320	-21.79
947	473.0000	473.0000	-0.320	-21.79
948	473.5000	473.5000	-0.320	-21.67
949	474.0000	474.0000	-0.320	-21.61
950	474.5000	474.5000	-0.320	-21.58
951	475.0000	475.0000	-0.320	-21.49
952	475.5000	475.5000	-0.320	-21.39
953	476.0000	476.0000	-0.320	-21.42
954	476.5000	476.5000	-0.320	-21.42
955	477.0000	477.0000	-0.320	-21.45
956	477.5000	477.5000	-0.320	-21.49
957	478.0000	478.0000	-0.320	-21.52
958	478.5000	478.5000	-0.320	-21.58
959	479.0000	479.0000	-0.320	-21.55
960	479.5000	479.5000	-0.320	-21.49
961	480.0000	480.0000	-0.320	-21.39
962	480.5000	480.5000	-0.320	-21.30
963	481.0000	481.0000	-0.320	-21.24
964	481.5000	481.5000	-0.320	-21.24
965	482.0000	482.0000	-0.320	-21.30
966	482.5000	482.5000	-0.320	-21.30
967	483.0000	483.0000	-0.320	-21.24
968	483.5000	483.5000	-0.320	-21.18
969	484.0000	484.0000	-0.320	-21.21
970	484.5000	484.5000	-0.320	-21.24
971	485.0000	485.0000	-0.320	-21.24
972	485.5000	485.5000	-0.320	-21.27
973	486.0000	486.0000	-0.320	-21.36
974	486.5000	486.5000	-0.320	-21.42
975	487.0000	487.0000	-0.320	-21.39
976	487.5000	487.5000	-0.320	-21.39
977	488.0000	488.0000	-0.320	-21.33
978	488.5000	488.5000	-0.320	-21.24
979	489.0000	489.0000	-0.320	-21.24
980	489.5000	489.5000	-0.320	-21.27
981	490.0000	490.0000	-0.320	-21.30
982	490.5000	490.5000	-0.320	-21.33
983	491.0000	491.0000	-0.320	-21.24
984	491.5000	491.5000	-0.320	-21.18
985	492.0000	492.0000	-0.320	-21.15
986	492.5000	492.5000	-0.320	-21.18
987	493.0000	493.0000	-0.320	-21.09
988	493.5000	493.5000	-0.320	-21.00
989	494.0000	494.0000	-0.320	-20.97
990	494.5000	494.5000	-0.320	-21.00
991	495.0000	495.0000	-0.320	-21.06
992	495.5000	495.5000	-0.320	-21.09
993	496.0000	496.0000	-0.320	-21.12
994	496.5000	496.5000	-0.320	-21.18
995	497.0000	497.0000	-0.320	-21.18
996	497.5000	497.5000	-0.320	-21.15
997	498.0000	498.0000	-0.320	-21.12
998	498.5000	498.5000	-0.320	-21.12
999	499.0000	499.0000	-0.320	-21.12
1000	499.5000	499.5000	-0.320	-21.09
1001	500.0000	500.0000	-0.320	-21.09
1002	500.5000	500.5000	-0.320	-21.06
1003	501.0000	501.0000	-0.320	-21.03
1004	501.5000	501.5000	-0.320	-21.00
1005	502.0000	502.0000	-0.320	-21.03
1006	502.5000	502.5000	-0.320	-21.03
1007	503.0000	503.0000	-0.320	-21.00
1008	503.5000	503.5000	-0.320	-20.94
1009	504.0000	504.0000	-0.320	-20.94
1010	504.5000	504.5000	-0.320	-20.91
1011	505.0000	505.0000	-0.320	-20.94
1012	505.5000	505.5000	-0.320	-20.97
1013	506.0000	506.0000	-0.320	-20.97
1014	506.5000	506.5000	-0.320	-20.91
1015	507.0000	507.0000	-0.320	-20.91
1016	507.5000	507.5000	-0.320	-20.87
1017	508.0000	508.0000	-0.320	-20.84
1018	508.5000	508.5000	-0.320	-20.78
1019	509.0000	509.0000	-0.320	-20.87
1020	509.5000	509.5000	-0.320	-20.91
1021	510.0000	510.0000	-0.320	-20.91
1022	510.5000	510.5000	-0.320	-20.97
1023	511.0000	511.0000	-0.320	-20.94
1024	511.5000	511.5000	-0.320	-20.91
1025	512.0000	512.0000	-0.320	-20.84
1026	512.5000	512.5000	-0.320	-20.78
1027	513.0000	513.0000	-0.320	-20.69
1028	513.5000	513.5000	-0.400	-42.45
1029	514.0000	514.0000	-0.400	-69.64
1030	514.5000	514.5000	-0.400	-80.11
1031	515.0000	515.0000	-0.400	-78.62
1032	515.5000	515.5000	-0.400	-72.85
1033	516.0000	516.0000	-0.400	-67.08
1034	516.5000	516.5000	-0.400	-62.72
1035	517.0000	517.0000	-0.400	-59.60
1036	517.5000	517.5000	-0.400	-57.31
1037	518.0000	518.0000	-0.400	-55.54
1038	518.5000	518.5000	-0.400	-54.05
1039	519.0000	519.0000	-0.400	-52.71
1040	519.5000	519.5000	-0.400	-51.42
1041	520.0000	520.0000	-0.400	-50.20
1042	520.5000	520.5000	-0.400	-49.20
1043	521.0000	521.0000	-0.400	-48.28
1044	521.5000	521.5000	-0.400	-47.46
1045	522.0000	522.0000	-0.400	-46.75
1046	522.5000	522.5000	-0.400	-45.99
1047	523.0000	523.0000	-0.400	-45.32
1048	523.5000	523.5000	-0.400	-44.74
1049	524.0000	524.0000	-0.400	-44.13
1050	524.5000	524.5000	-0.400	-43.58
1051	525.0000	525.0000	-0.400	-43.09
1052	525.5000	525.5000	-0.400	-42.73
1053	526.0000	526.0000	-0.400	-42.33
1054	526.5000	526.5000	-0.400	-41.93
1055	527.0000	527.0000	-0.400	-41.51
1056	527.5000	527.5000	-0.400	-41.08
1057	528.0000	528.0000	-0.400	-40.68
1058	528.5000	528.5000	-0.400	-40.41
1059	529.0000	529.0000	-0.400	-40.13
1060	529.5000	529.5000	-0.400	-39.80
1061	530.0000	530.0000	-0.400	-39.43
1062	530.5000	530.5000	-0.400	-39.19
1063	531.0000	531.0000	-0.400	-38.94
1064	531.5000	531.5000	-0.400	-38.61
1065	532.0000	532.0000	-0.400	-38.36
1066	532.5000	532.5000	-0.400	-38.21
1067	533.0000	533.0000	-0.400	-38.06
1068	533.5000	533.5000	-0.400	-37.90
1069	534.0000	534.0000	-0.400	-37.75
1070	534.5000	534.5000	-0.400	-37.54
1071	535.0000	535.0000	-0.400	-37.26
1072	535.5000	535.5000	-0.400	-37.05
1073	536.0000	536.0000	-0.400	-36.87
1074	536.5000	536.5000	-0.400	-36.81
1075	537.0000	537.0000	-0.400	-36.74
1076	537.5000	537.5000	-0.400	-36.59
1077	538.0000	538.0000	-0.400	-36.38
1078	538.5000	538.5000	-0.400	-36.16
1079	539.0000	539.0000	-0.400	-36.04
1080	539.5000	539.5000	-0.400	-35.92
1081	540.0000	540.0000	-0.400	-35.80
1082	540.5000	540.5000	-0.400	-35.58
1083	541.0000	541.0000	-0.400	-35.40
1084	541.5000	541.5000	-0.400	-35.31
1085	542.0000	542.0000	-0.400	-35.19
1086	542.5000	542.5000	-0.400	-35.07
1087	543.0000	543.0000	-0.400	-34.91
1088	543.5000	543.5000	-0.400	-34.82
1089	544.0000	544.0000	-0.400	-34.76
1090	544.5000	544.5000	-0.400	-34.73
1091	545.0000	545.0000	-0.400	-34.67
1092	545.5000	545.5000	-0.400	-34.58
1093	546.0000	546.0000	-0.400	-34.49
1094	546.5000	546.5000	-0.400	-34.36
1095	547.0000	547.0000	-0.400	-34.24
1096	547.5000	547.5000	-0.400	-34.09
1097	548.0000	548.0000	-0.400	-33.94
1098	548.5000	548.5000	-0.400	-33.78
1099	549.0000	549.0000	-0.400	-33.72
1100	549.5000	549.5000	-0.400	-33.75
1101	550.0000	550.0000	-0.400	-33.69
1102	550.5000	550.5000	-0.400	-33.60
1103	551.0000	551.0000	-0.400	-33.51
1104	551.5000	551.5000	-0.400	-33.42
1105	552.0000	552.0000	-0.400	-33.30
1106	552.5000	552.5000	-0.400	-33.23
1107	553.0000	553.0000	-0.400	-33.23
1108	553.5000	553.5000	-0.400	-33.14
1109	554.0000	554.0000	-0.400	-33.08
1110	554.5000	554.5000	-0.400	-32.99
1111	555.0000	555.0000	-0.400	-32.81
1112	555.5000	555.5000	-0.400	-32.75
1113	556.0000	556.0000	-0.400	-32.72
1114	556.5000	556.5000	-0.400	-32.69
1115	557.0000	557.0000	-0.400	-32.69
1116	557.5000	557.5000	-0.400	-32.65
1117	558.0000	558.0000	-0.400	-32.62
1118	558.5000	558.5000	-0.400	-32.62
1119	559.0000	559.0000	-0.400	-32.59
1120	559.5000	559.5000	-0.400	-32.50
1121	560.0000	560.0000	-0.400	-32.35
1122	560.5000	560.5000	-0.400	-32.29
1123	561.0000	561.0000	-0.400	-32.26
1124	561.5000	561.5000	-0.400	-32.26
1125	562.0000	562.0000	-0.400	-32.23
1126	562.5000	562.5000	-0.400	-32.23
1127	563.0000	563.0000	-0.400	-32.14
1128	563.5000	563.5000	-0.400	-32.01
1129	564.0000	564.0000	-0.400	-31.89
1130	564.5000	564.5000	-0.400	-31.80
1131	565.0000	565.0000	-0.400	-31.77
1132	565.5000	565.5000	-0.400	-31.80
1133	566.0000	566.0000	-0.400	-31.83
1134	566.5000	566.5000	-0.400	-31.77
1135	567.0000	567.0000	-0.400	-31.62
1136	567.5000	567.5000	-0.400	-31.62
1137	568.0000	568.0000	-0.400	-31.56
1138	568.5000	568.5000	-0.400	-31.56
1139	569.0000	569.0000	-0.400	-31.59
1140	569.5000	569.5000	-0.400	-31.53
1141	570.0000	570.0000	-0.400	-31.40
1142	570.5000	570.5000	-0.400	-31.37
1143	571.0000	571.0000	-0.400	-31.31
1144	571.5000	571.5000	-0.400	-31.31
1145	572.0000	572.0000	-0.400	-31.31
1146	572.5000	572.5000	-0.400	-31.22
1147	573.0000	573.0000	-0.400	-31.19
1148	573.5000	573.5000	-0.400	-31.19
1149	574.0000	574.0000	-0.400	-31.25
1150	574.5000	574.5000	-0.400	-31.28
1151	575.0000	575.0000	-0.400	-31.28
1152	575.5000	575.5000	-0.400	-31.28
1153	576.0000	576.0000	-0.400	-31.22
1154	576.5000	576.5000	-0.400	-31.04
1155	577.0000	577.0000	-0.400	-30.92
1156	577.5000	577.5000	-0.400	-30.88
1157	578.0000	578.0000	-0.400	-30.85
1158	578.5000	578.5000	-0.400	-30.85
1159	579.0000	579.0000	-0.400	-30.88
1160	579.5000	579.5000	-0.400	-30.92
1161	580.0000	580.0000	-0.400	-31.01
1162	580.5000	580.5000	-0.400	-30.95
1163	581.0000	581.0000	-0.400	-30.92
1164	581.5000	581.5000	-0.400	-30.92
1165	582.0000	582.0000	-0.400	-30.85
1166	582.5000	582.5000	-0.400	-30.73
1167	583.0000	583.0000	-0.400	-30.64
1168	583.5000	583.5000	-0.400	-30.64
1169	584.0000	584.0000	-0.400	-30.64
1170	584.5000	584.5000	-0.400	-30.55
1171	585.0000	585.0000	-0.400	-30.52
1172	585.5000	585.5000	-0.400	-30.52
1173	586.0000	586.0000	-0.400	-30.55
1174	586.5000	586.5000	-0.400	-30.46
1175	587.0000	587.0000	-0.400	-30.34
1176	587.5000	587.5000	-0.400	-30.27
1177	588.0000	588.0000	-0.400	-30.27
1178	588.5000	588.5000	-0.400	-30.24
1179	589.0000	589.0000	-0.400	-30.21
1180	589.5000	589.5000	-0.400	-30.21
1181	590.0000	590.0000	-0.400	-30.27
1182	590.5000	590.5000	-0.400	-30.24
1183	591.0000	591.0000	-0.400	-30.21
1184	591.5000	591.5000	-0.400	-30.09
1185	592.0000	592.0000	-0.400	-30.06
1186	592.5000	592.5000	-0.400	-30.15
1187	593.0000	593.0000	-0.400	-30.24
1188	593.5000	593.5000	-0.400	-30.30
1189	594.0000	594.0000	-0.400	-30.21
1190	594.5000	594.5000	-0.400	-30.09
1191	595.0000	595.0000	-0.400	-30.00
1192	595.5000	595.5000	-0.400	-29.91
1193	596.0000	596.0000	-0.400	-29.88
1194	596.5000	596.5000	-0.400	-29.85
1195	597.0000	597.0000	-0.400	-29.76
1196	597.5000	597.5000	-0.400	-29.69
1197	598.0000	598.0000	-0.400	-29.63
1198	598.5000	598.5000	-0.400	-29.60
1199	599.0000	599.0000	-0.400	-29.63
1200	599.5000	599.5000	-0.400	-29.73
1201	600.0000	600.0000	-0.400	-29.73
1202	600.5000	600.5000	-0.400	-29.69
1203	601.0000	601.0000	-0.400	-29.82
1204	601.5000	601.5000	-0.400	-29.88
1205	602.0000	602.0000	-0.400	-29.91
1206	602.5000	602.5000	-0.400	-29.85
1207	603.0000	603.0000	-0.400	-29.73
1208	603.5000	603.5000	-0.400	-29.63
1209	604.0000	604.0000	-0.400	-29.60
1210	604.5000	604.5000	-0.400	-29.57
1211	605.0000	605.0000	-0.400	-29.60
1212	605.5000	605.5000	-0.400	-29.66
1213	606.0000	606.0000	-0.400	-29.79
1214	606.5000	606.5000	-0.400	-29.69
1215	607.0000	607.0000	-0.400	-29.60
1216	607.5000	607.5000	-0.400	-29.57
1217	608.0000	608.0000	-0.400	-29.54
1218	608.5000	608.5000	-0.400	-29.48
1219	609.0000	609.0000	-0.400	-29.42
1220	609.5000	609.5000	-0.400	-29.27
1221	610.0000	610.0000	-0.400	-29.21
1222	610.5000	610.5000	-0.400	-29.24
1223	611.0000	611.0000	-0.400	-29.27
1224	611.5000	611.5000	-0.400	-29.33
1225	612.0000	612.0000	-0.400	-29.39
1226	612.5000	612.5000	-0.400	-29.33
1227	613.0000	613.0000	-0.400	-29.27
1228	613.5000	613.5000	-0.400	-29.27
1229	614.0000	614.0000	-0.400	-29.30
1230	614.5000	614.5000	-0.400	-29.42
1231	615.0000	615.0000	-0.400	-29.48
1232	615.5000	615.5000	-0.400	-29.45
1233	616.0000	616.0000	-0.400	-29.39
1234	616.5000	616.5000	-0.400	-29.24
1235	617.0000	617.0000	-0.400	-29.18
1236	617.5000	617.5000	-0.400	-29.18
1237	618.0000	618.0000	-0.400	-29.21
1238	618.5000	618.5000	-0.400	-29.18
1239	619.0000	619.0000	-0.400	-29.11
1240	619.5000	619.5000	-0.400	-29.05
1241	620.0000	620.0000	-0.400	-28.93
1242	620.5000	620.5000	-0.400	-28.96
1243	621.0000	621.0000	-0.400	-29.02
1244	621.5000	621.5000	-0.400	-29.05
1245	622.0000	622.0000	-0.400	-29.02
1246	622.5000	622.5000	-0.400	-28.99
1247	623.0000	623.0000	-0.400	-29.02
1248	623.5000	623.5000	-0.400	-28.99
1249	624.0000	624.0000	-0.400	-28.96
1250	624.5000	624.5000	-0.400	-28.96
1251	625.0000	625.0000	-0.400	-29.02
1252	625.5000	625.5000	-0.400	-29.02
1253	626.0000	626.0000	-0.400	-28.99
1254	626.5000	626.5000	-0.400	-29.11
1255	627.0000	627.0000	-0.400	-29.18
1256	627.5000	627.5000	-0.400	-29.11
1257	628.0000	628.0000	-0.400	-29.02
1258	628.5000	628.5000	-0.400	-28.96
1259	629.0000	629.0000	-0.400	-28.90
1260	629.5000	629.5000	-0.400	-29.05
1261	630.0000	630.0000	-0.400	-29.05
1262	630.5000	630.5000	-0.400	-28.99
1263	631.0000	631.0000	-0.400	-29.08
1264	631.5000	631.5000	-0.400	-28.99
1265	632.0000	632.0000	-0.400	-28.90
1266	632.5000	632.5000	-0.400	-28.84
1267	633.0000	633.0000	-0.400	-28.75
1268	633.5000	633.5000	-0.400	-28.69
1269	634.0000	634.0000	-0.400	-28.75
1270	634.5000	634.5000	-0.400	-28.84
1271	635.0000	635.0000	-0.400	-28.81
1272	635.5000	635.5000	-0.400	-28.75
1273	636.0000	636.0000	-0.400	-28.78
1274	636.5000	636.5000	-0.400	-28.78
1275	637.0000	637.0000	-0.400	-28.78
1276	637.5000	637.5000	-0.400	-28.75
1277	638.0000	638.0000	-0.400	-28.69
1278	638.5000	638.5000	-0.400	-28.72
1279	639.0000	639.0000	-0.400	-28.78
1280	639.5000	639.5000	-0.400	-28.78
1281	640.0000	640.0000	-0.400	-28.81
1282	640.5000	640.5000	-0.400	-28.81
1283	641.0000	641.0000	-0.400	-28.75
1284	641.5000	641.5000	-0.400	-28.69
1285	642.0000	642.0000	-0.400	-28.63
1286	642.5000	642.5000	-0.400	-28.60
1287	643.0000	643.0000	-0.400	-28.63
1288	643.5000	643.5000	-0.400	-28.66
1289	644.0000	644.0000	-0.400	-28.60
1290	644.5000	644.5000	-0.400	-28.57
1291	645.0000	645.0000	-0.400	-28.53
1292	645.5000	645.5000	-0.400	-28.47
1293	646.0000	646.0000	-0.400	-28.38
1294	646.5000	646.5000	-0.400	-28.41
1295	647.0000	647.0000	-0.400	-28.44
1296	647.5000	647.5000	-0.400	-28.41
1297	648.0000	648.0000	-0.400	-28.50
1298	648.5000	648.5000	-0.400	-28.50
1299	649.0000	649.0000	-0.400	-28.47
1300	649.5000	649.5000	-0.400	-28.41
1301	650.0000	650.0000	-0.400	-28.32
1302	650.5000	650.5000	-0.400	-28.23
1303	651.0000	651.0000	-0.400	-28.20
1304	651.5000	651.5000	-0.400	-28.26
1305	652.0000	652.0000	-0.400	-28.32
1306	652.5000	652.5000	-0.400	-28.38
1307	653.0000	653.0000	-0.400	-28.41
1308	653.5000	653.5000	-0.400	-28.44
1309	654.0000	654.0000	-0.400	-28.44
1310	654.5000	654.5000	-0.400	-28.35
1311	655.0000	655.0000	-0.400	-28.32
1312	655.5000	655.5000	-0.400	-28.32
1313	656.0000	656.0000	-0.400	-28.35
1314	656.5000	656.5000	-0.400	-28.35
1315	657.0000	657.0000	-0.400	-28.29
1316	657.5000	657.5000	-0.400	-28.26
1317	658.0000	658.0000	-0.400	-28.26
1318	658.5000	658.5000	-0.400	-28.26
1319	659.0000	659.0000	-0.400	-28.26
1320	659.5000	659.5000	-0.400	-28.29
1321	660.0000	660.0000	-0.400	-28.23
1322	660.5000	660.5000	-0.400	-28.20
1323	661.0000	661.0000	-0.400	-28.20
1324	661.5000	661.5000	-0.400	-28.17
1325	662.0000	662.0000	-0.400	-28.26
1326	662.5000	662.5000	-0.400	-28.26
1327	663.0000	663.0000	-0.400	-28.23
1328	663.5000	663.5000	-0.400	-28.14
1329	664.0000	664.0000	-0.400	-28.11
1330	664.5000	664.5000	-0.400	-28.11
1331	665.0000	665.0000	-0.400	-28.11
1332	665.5000	665.5000	-0.400	-28.17
1333	666.0000	666.0000	-0.400	-28.23
1334	666.5000	666.5000	-0.400	-28.26
1335	667.0000	667.0000	-0.400	-28.17
1336	667.5000	667.5000	-0.400	-28.11
1337	668.0000	668.0000	-0.400	-28.08
1338	668.5000	668.5000	-0.400	-28.11
1339	669.0000	669.0000	-0.400	-28.08
1340	669.5000	669.5000	-0.400	-28.08
1341	670.0000	670.0000	-0.400	-28.14
1342	670.5000	670.5000	-0.400	-28.66
1343	671.0000	671.0000	-0.400	-29.08
1344	671.5000	671.5000	-0.400	-29.21
1345	672.0000	672.0000	-0.400	-29.11
1346	672.5000	672.5000	-0.400	-28.90
1347	673.0000	673.0000	-0.400	-28.72
1348	673.5000	673.5000	-0.400	-28.63
1349	674.0000	674.0000	-0.400	-28.63
1350	674.5000	674.5000	-0.400	-28.63
1351	675.0000	675.0000	-0.400	-28.60
1352	675.5000	675.5000	-0.400	-28.47
1353	676.0000	676.0000	-0.400	-28.41
1354	676.5000	676.5000	-0.400	-28.35
1355	677.0000	677.0000	-0.400	-28.38
1356	677.5000	677.5000	-0.400	-28.41
1357	678.0000	678.0000	-0.400	-28.47
1358	678.5000	678.5000	-0.400	-28.41
1359	679.0000	679.0000	-0.400	-28.32
1360	679.5000	679.5000	-0.400	-28.26
1361	680.0000	680.0000	-0.400	-28.14
1362	680.5000	680.5000	-0.400	-28.08
1363	681.0000	681.0000	-0.400	-28.11
1364	681.5000	681.5000	-0.400	-28.08
1365	682.0000	682.0000	-0.400	-28.05
1366	682.5000	682.5000	-0.400	-28.05
1367	683.0000	683.0000	-0.400	-28.02
1368	683.5000	683.5000	-0.400	-28.02
1369	684.0000	684.0000	-0.400	-28.02
1370	684.5000	684.5000	-0.400	-27.99
1371	685.0000	685.0000	-0.400	-28.05
1372	685.5000	685.5000	-0.400	-28.02
1373	686.0000	686.0000	-0.400	-27.92
1374	686.5000	686.5000	-0.400	-27.92
1375	687.0000	687.0000	-0.400	-27.92
1376	687.5000	687.5000	-0.400	-27.89
1377	688.0000	688.0000	-0.400	-27.80
1378	688.5000	688.5000	-0.400	-27.71
1379	689.0000	689.0000	-0.400	-27.74
1380	689.5000	689.5000	-0.400	-27.86
1381	690.0000	690.0000	-0.400	-27.89
1382	690.5000	690.5000	-0.400	-27.86
1383	691.0000	691.0000	-0.400	-27.80
1384	691.5000	691.5000	-0.400	-27.83
1385	692.0000	692.0000	-0.400	-27.92
1386	692.5000	692.5000	-0.400	-27.92
1387	693.0000	693.0000	-0.400	-27.86
1388	693.5000	693.5000	-0.400	-27.83
1389	694.0000	694.0000	-0.400	-27.80
1390	694.5000	694.5000	-0.400	-27.68
1391	695.0000	695.0000	-0.400	-27.65
1392	695.5000	695.5000	-0.400	-27.71
1393	696.0000	696.0000	-0.400	-27.77
1394	696.5000	696.5000	-0.400	-27.77
1395	697.0000	697.0000	-0.400	-27.68
1396	697.5000	697.5000	-0.400	-27.59
1397	698.0000	698.0000	-0.400	-27.47
1398	698.5000	698.5000	-0.400	-27.41
1399	699.0000	699.0000	-0.400	-27.31
1400	699.5000	699.5000	-0.400	-27.28
1401	700.0000	700.0000	-0.400	-27.34
1402	700.5000	700.5000	-0.400	-27.38
1403	701.0000	701.0000	-0.400	-27.41
1404	701.5000	701.5000	-0.400	-27.47
1405	702.0000	702.0000	-0.400	-27.41
1406	702.5000	702.5000	-0.400	-27.44
1407	703.0000	703.0000	-0.400	-27.47
1408	703.5000	703.5000	-0.400	-27.50
1409	704.0000	704.0000	-0.400	-27.56
1410	704.5000	704.5000	-0.400	-27.65
1411	705.0000	705.0000	-0.400	-27.71
1412	705.5000	705.5000	-0.400	-27.62
1413	706.0000	706.0000	-0.400	-27.56
1414	706.5000	706.5000	-0.400	-27.53
1415	707.0000	707.0000	-0.400	-27.50
1416	707.5000	707.5000	-0.400	-27.41
1417	708.0000	708.0000	-0.400	-27.41
1418	708.5000	708.5000	-0.400	-27.34
1419	709.0000	709.0000	-0.400	-27.28
1420	709.5000	709.5000	-0.400	-27.31
1421	710.0000	710.0000	-0.400	-27.34
1422	710.5000	710.5000	-0.400	-27.31
1423	711.0000	711.0000	-0.400	-27.28
1424	711.5000	711.5000	-0.400	-27.38
1425	712.0000	712.0000	-0.400	-27.38
1426	712.5000	712.5000	-0.400	-27.38
1427	713.0000	713.0000	-0.400	-27.44
1428	713.5000	713.5000	-0.400	-27.34
1429	714.0000	714.0000	-0.400	-27.22
1430	714.5000	714.5000	-0.400	-27.16
1431	715.0000	715.0000	-0.400	-27.19
1432	715.5000	715.5000	-0.400	-27.28
1433	716.0000	716.0000	-0.400	-27.34
1434	716.5000	716.5000	-0.400	-27.38
1435	717.0000	717.0000	-0.400	-27.38
1436	717.5000	717.5000	-0.400	-27.34
1437	718.0000	718.0000	-0.479	-32.44
1438	718.5000	718.5000	-0.480	-85.54
1439	719.0000	719.0000	-0.480	-117.83
1440	719.5000	719.5000	-0.480	-120.33
1441	720.0000	720.0000	-0.480	-109.47
1442	720.5000	720.5000	-0.480	-97.45
1443	721.0000	721.0000	-0.480	-88.72
1444	721.5000	721.5000	-0.480	-83.35
1445	722.0000	722.0000	-0.480	-80.11
1446	722.5000	722.5000	-0.480	-78.04
1447	723.0000	723.0000	-0.480	-76.42
1448	723.5000	723.5000	-0.480	-75.14
1449	724.0000	724.0000	-0.480	-73.98
1450	724.5000	724.5000	-0.480	-73.03
1451	725.0000	725.0000	-0.480	-72.12
1452	725.5000	725.5000	-0.480	-71.20
1453	726.0000	726.0000	-0.480	-70.35
1454	726.5000	726.5000	-0.480	-69.58
1455	727.0000	727.0000	-0.480	-68.85
1456	727.5000	727.5000	-0.480	-68.15
1457	728.0000	728.0000	-0.480	-67.48
1458	728.5000	728.5000	-0.480	-66.99
1459	729.0000	729.0000	-0.480	-66.41
1460	729.5000	729.5000	-0.480	-65.83
1461	730.0000	730.0000	-0.480	-65.31
1462	730.5000	730.5000	-0.480	-64.70
1463	731.0000	731.0000	-0.480	-64.09
1464	731.5000	731.5000	-0.480	-63.51
1465	732.0000	732.0000	-0.480	-62.96
1466	732.5000	732.5000	-0.480	-62.38
1467	733.0000	733.0000	-0.480	-61.86
1468	733.5000	733.5000	-0.480	-61.34
1469	734.0000	734.0000	-0.480	-60.85
1470	734.5000	734.5000	-0.480	-60.46
1471	735.0000	735.0000	-0.480	-59.97
1472	735.5000	735.5000	-0.480	-59.45
1473	736.0000	736.0000	-0.480	-58.96
1474	736.5000	736.5000	-0.480	-58.50
1475	737.0000	737.0000	-0.480	-58.11
1476	737.5000	737.5000	-0.480	-57.62
1477	738.0000	738.0000	-0.480	-57.19
1478	738.5000	738.5000	-0.480	-56.83
1479	739.0000	739.0000	-0.480	-56.43
1480	739.5000	739.5000	-0.480	-55.97
1481	740.0000	740.0000	-0.480	-55.54
1482	740.5000	740.5000	-0.480	-55.30
1483	741.0000	741.0000	-0.480	-55.06
1484	741.5000	741.5000	-0.480	-54.78
1485	742.0000	742.0000	-0.480	-54.51
1486	742.5000	742.5000	-0.480	-54.14
1487	743.0000	743.0000	-0.480	-53.87
1488	743.5000	743.5000	-0.480	-53.59
1489	744.0000	744.0000	-0.480	-53.35
1490	744.5000	744.5000	-0.480	-53.13
1491	745.0000	745.0000	-0.480	-52.89
1492	745.5000	745.5000	-0.480	-52.58
1493	746.0000	746.0000	-0.480	-52.25
1494	746.5000	746.5000	-0.480	-51.94
1495	747.0000	747.0000	-0.480	-51.67
1496	747.5000	747.5000	-0.480	-51.48
1497	748.0000	748.0000	-0.480	-51.33
1498	748.5000	748.5000	-0.480	-51.12
1499	749.0000	749.0000	-0.480	-50.90
1500	749.5000	749.5000	-0.480	-50.63
1	749.5000	0.0000	-0.480	-50.63
2	750.0000	0.5000	-0.480	-50.36
3	750.5000	1.0000	-0.480	-50.20
4	751.0000	1.5000	-0.480	-50.08
5	751.5000	2.0000	-0.480	-49.99
6	752.0000	2.5000	-0.480	-49.75
7	752.5000	3.0000	-0.480	-49.47
8	753.0000	3.5000	-0.480	-49.35
9	753.5000	4.0000	-0.480	-49.23
10	754.0000	4.5000	-0.480	-49.13
11	754.5000	5.0000	-0.480	-48.95
12	755.0000	5.5000	-0.480	-48.77
13	755.5000	6.0000	-0.480	-48.62
14	756.0000	6.5000	-0.480	-48.52
15	756.5000	7.0000	-0.480	-48.37
16	757.0000	7.5000	-0.480	-48.22
17	757.5000	8.0000	-0.480	-48.04
18	758.0000	8.5000	-0.480	-47.85
19	758.5000	9.0000	-0.480	-47.70
20	759.0000	9.5000	-0.480	-47.49
21	759.5000	10.0000	-0.480	-47.30
22	760.0000	10.5000	-0.480	-47.09
23	760.5000	11.0000	-0.480	-46.97
24	761.0000	11.5000	-0.480	-46.85
25	761.5000	12.0000	-0.480	-46.72
26	762.0000	12.5000	-0.480	-46.63
27	762.5000	13.0000	-0.480	-46.63
28	763.0000	13.5000	-0.480	-46.54
29	763.5000	14.0000	-0.480	-46.33
30	764.0000	14.5000	-0.480	-46.14
31	764.5000	15.0000	-0.480	-46.02
32	765.0000	15.5000	-0.480	-46.02
33	765.5000	16.0000	-0.480	-45.96
34	766.0000	16.5000	-0.480	-45.81
35	766.5000	17.0000	-0.480	-45.75
36	767.0000	17.5000	-0.480	-45.56
37	767.5000	18.0000	-0.480	-45.53
38	768.0000	18.5000	-0.480	-45.44
39	768.5000	19.0000	-0.480	-45.32
40	769.0000	19.5000	-0.480	-45.20
41	769.5000	20.0000	-0.480	-45.20
42	770.0000	20.5000	-0.480	-45.17
43	770.5000	21.0000	-0.480	-44.98
44	771.0000	21.5000	-0.480	-44.74
45	771.5000	22.0000	-0.480	-44.53
46	772.0000	22.5000	-0.480	-44.47
47	772.5000	23.0000	-0.480	-44.47
48	773.0000	23.5000	-0.480	-44.40
49	773.5000	24.0000	-0.480	-44.37
50	774.0000	24.5000	-0.480	-44.31
51	774.5000	25.0000	-0.480	-44.25
52	775.0000	25.5000	-0.480	-44.19
53	775.5000	26.0000	-0.480	-44.04
54	776.0000	26.5000	-0.480	-43.89
55	776.5000	27.0000	-0.480	-43.76
56	777.0000	27.5000	-0.480	-43.67
57	777.5000	28.0000	-0.480	-43.55
58	778.0000	28.5000	-0.480	-43.55
59	778.5000	29.0000	-0.480	-43.43
60	779.0000	29.5000	-0.480	-43.31
61	779.5000	30.0000	-0.480	-43.28
62	780.0000	30.5000	-0.480	-43.28
63	780.5000	31.0000	-0.480	-43.24
64	781.0000	31.5000	-0.480	-43.21
65	781.5000	32.0000	-0.480	-43.09
66	782.0000	32.5000	-0.480	-43.03
67	782.5000	33.0000	-0.480	-42.97
68	783.0000	33.5000	-0.480	-42.94
69	783.5000	34.0000	-0.480	-42.94
70	784.0000	34.5000	-0.480	-42.85
71	784.5000	35.0000	-0.480	-42.82
72	785.0000	35.5000	-0.480	-42.76
73	785.5000	36.0000	-0.480	-42.73
74	786.0000	36.5000	-0.480	-42.63
75	786.5000	37.0000	-0.480	-42.48
76	787.0000	37.5000	-0.480	-42.36
77	787.5000	38.0000	-0.480	-42.39
78	788.0000	38.5000	-0.480	-42.36
79	788.5000	39.0000	-0.480	-42.33
80	789.0000	39.5000	-0.480	-42.27
81	789.5000	40.0000	-0.480	-42.12
82	790.0000	40.5000	-0.480	-42.02
83	790.5000	41.0000	-0.480	-42.09
84	791.0000	41.5000	-0.480	-42.15
85	791.5000	42.0000	-0.480	-42.05
86	792.0000	42.5000	-0.480	-41.90
87	792.5000	43.0000	-0.480	-41.72
88	793.0000	43.5000	-0.480	-41.66
89	793.5000	44.0000	-0.480	-41.54
90	794.0000	44.5000	-0.480	-41.51
91	794.5000	45.0000	-0.480	-41.54
92	795.0000	45.5000	-0.480	-41.57
93	795.5000	46.0000	-0.480	-41.57
94	796.0000	46.5000	-0.480	-41.51
95	796.5000	47.0000	-0.480	-41.57
96	797.0000	47.5000	-0.480	-41.60
97	797.5000	48.0000	-0.480	-41.51
98	798.0000	48.5000	-0.480	-41.38
99	798.5000	49.0000	-0.480	-41.32
100	799.0000	49.5000	-0.480	-41.20
101	799.5000	50.0000	-0.480	-41.26
102	800.0000	50.5000	-0.480	-41.32
103	800.5000	51.0000	-0.480	-41.29
104	801.0000	51.5000	-0.480	-41.14
105	801.5000	52.0000	-0.480	-41.05
106	802.0000	52.5000	-0.480	-41.05
107	802.5000	53.0000	-0.480	-41.11
108	803.0000	53.5000	-0.480	-41.02
109	803.5000	54.0000	-0.480	-40.80
110	804.0000	54.5000	-0.480	-40.71
111	804.5000	55.0000	-0.480	-40.71
112	805.0000	55.5000	-0.480	-40.68
113	805.5000	56.0000	-0.480	-40.68
114	806.0000	56.5000	-0.480	-40.68
115	806.5000	57.0000	-0.480	-40.71
116	807.0000	57.5000	-0.480	-40.65
117	807.5000	58.0000	-0.480	-40.53
118	808.0000	58.5000	-0.480	-40.41
119	808.5000	59.0000	-0.480	-40.31
120	809.0000	59.5000	-0.480	-40.28
121	809.5000	60.0000	-0.480	-40.31
122	810.0000	60.5000	-0.480	-40.25
123	810.5000	61.0000	-0.480	-40.28
124	811.0000	61.5000	-0.480	-40.41
125	811.5000	62.0000	-0.480	-40.44
126	812.0000	62.5000	-0.480	-40.38
127	812.5000	63.0000	-0.480	-40.28
128	813.0000	63.5000	-0.480	-40.19
129	813.5000	64.0000	-0.480	-40.13
130	814.0000	64.5000	-0.480	-40.16
131	814.5000	65.0000	-0.480	-40.16
132	815.0000	65.5000	-0.480	-40.13
133	815.5000	66.0000	-0.480	-40.13
134	816.0000	66.5000	-0.480	-40.07
135	816.5000	67.0000	-0.480	-40.10
136	817.0000	67.5000	-0.480	-40.01
137	817.5000	68.0000	-0.480	-39.89
138	818.0000	68.5000	-0.480	-39.70
139	818.5000	69.0000	-0.480	-39.61
140	819.0000	69.5000	-0.480	-39.67
141	819.5000	70.0000	-0.480	-39.86
142	820.0000	70.5000	-0.480	-39.95
143	820.5000	71.0000	-0.480	-39.89
144	821.0000	71.5000	-0.480	-39.83
145	821.5000	72.0000	-0.480	-39.74
146	822.0000	72.5000	-0.480	-39.64
147	822.5000	73.0000	-0.480	-39.80
148	823.0000	73.5000	-0.480	-39.83
149	823.5000	74.0000	-0.480	-39.70
150	824.0000	74.5000	-0.480	-39.61
151	824.5000	75.0000	-0.480	-39.58
152	825.0000	75.5000	-0.480	-39.67
153	825.5000	76.0000	-0.480	-39.64
154	826.0000	76.5000	-0.480	-39.55
155	826.5000	77.0000	-0.480	-39.52
156	827.0000	77.5000	-0.480	-39.46
157	827.5000	78.0000	-0.480	-39.46
158	828.0000	78.5000	-0.480	-39.37
159	828.5000	79.0000	-0.480	-39.22
160	829.0000	79.5000	-0.480	-39.16
161	829.5000	80.0000	-0.480	-39.25
162	830.0000	80.5000	-0.480	-39.22
163	830.5000	81.0000	-0.480	-39.22
164	831.0000	81.5000	-0.480	-39.19
165	831.5000	82.0000	-0.480	-39.28
166	832.0000	82.5000	-0.480	-39.28
167	832.5000	83.0000	-0.480	-39.25
168	833.0000	83.5000	-0.480	-39.25
169	833.5000	84.0000	-0.480	-39.22
170	834.0000	84.5000	-0.480	-39.19
171	834.5000	85.0000	-0.480	-39.16
172	835.0000	85.5000	-0.480	-39.19
173	835.5000	86.0000	-0.480	-39.12
174	836.0000	86.5000	-0.480	-39.03
175	836.5000	87.0000	-0.480	-39.09
176	837.0000	87.5000	-0.480	-39.09
177	837.5000	88.0000	-0.480	-39.06
178	838.0000	88.5000	-0.480	-39.09
179	838.5000	89.0000	-0.480	-39.06
180	839.0000	89.5000	-0.480	-39.03
181	839.5000	90.0000	-0.480	-39.03
182	840.0000	90.5000	-0.480	-38.97
183	840.5000	91.0000	-0.480	-38.82
184	841.0000	91.5000	-0.480	-38.79
185	841.5000	92.0000	-0.480	-38.76
186	842.0000	92.5000	-0.480	-38.76
187	842.5000	93.0000	-0.480	-38.79
188	843.0000	93.5000	-0.480	-38.79
189	843.5000	94.0000	-0.480	-38.67
190	844.0000	94.5000	-0.480	-38.58
191	844.5000	95.0000	-0.480	-38.61
192	845.0000	95.5000	-0.480	-38.54
193	845.5000	96.0000	-0.480	-38.48
194	846.0000	96.5000	-0.480	-38.39
195	846.5000	97.0000	-0.480	-38.42
196	847.0000	97.5000	-0.480	-38.45
197	847.5000	98.0000	-0.480	-38.36
198	848.0000	98.5000	-0.480	-38.27
199	848.5000	99.0000	-0.480	-38.27
200	849.0000	99.5000	-0.480	-38.36
201	849.5000	100.0000	-0.480	-38.39
202	850.0000	100.5000	-0.480	-38.39
203	850.5000	101.0000	-0.480	-38.42
204	851.0000	101.5000	-0.480	-38.45
205	851.5000	102.0000	-0.480	-38.58
206	852.0000	102.5000	-0.480	-38.67
207	852.5000	103.0000	-0.480	-38.54
208	853.0000	103.5000	-0.480	-38.51
209	853.5000	104.0000	-0.480	-38.45
210	854.0000	104.5000	-0.480	-38.42
211	854.5000	105.0000	-0.480	-38.30
212	855.0000	105.5000	-0.480	-38.24
213	855.5000	106.0000	-0.480	-38.24
214	856.0000	106.5000	-0.480	-38.18
215	856.5000	107.0000	-0.480	-38.15
216	857.0000	107.5000	-0.480	-38.21
217	857.5000	108.0000	-0.480	-38.27
218	858.0000	108.5000	-0.480	-38.27
219	858.5000	109.0000	-0.480	-38.27
220	859.0000	109.5000	-0.480	-38.33
221	859.5000	110.0000	-0.480	-38.36
222	860.0000	110.5000	-0.480	-38.33
223	860.5000	111.0000	-0.480	-38.27
224	861.0000	111.5000	-0.480	-38.21
225	861.5000	112.0000	-0.480	-38.12
226	862.0000	112.5000	-0.480	-38.12
227	862.5000	113.0000	-0.480	-38.00
228	863.0000	113.5000	-0.480	-37.87
229	863.5000	114.0000	-0.480	-37.81
230	864.0000	114.5000	-0.480	-37.81
231	864.5000	115.0000	-0.480	-37.93
232	865.0000	115.5000	-0.480	-37.90
233	865.5000	116.0000	-0.480	-37.90
234	866.0000	116.5000	-0.480	-37.84
235	866.5000	117.0000	-0.480	-37.75
236	867.0000	117.5000	-0.480	-37.75
237	867.5000	118.0000	-0.480	-37.81
238	868.0000	118.5000	-0.480	-37.90
239	868.5000	119.0000	-0.480	-37.93
240	869.0000	119.5000	-0.480	-37.97
241	869.5000	120.0000	-0.480	-37.84
242	870.0000	120.5000	-0.480	-37.66
243	870.5000	121.0000	-0.480	-37.60
244	871.0000	121.5000	-0.480	-37.51
245	871.5000	122.0000	-0.480	-37.54
246	872.0000	122.5000	-0.480	-37.57
247	872.5000	123.0000	-0.480	-37.63
248	873.0000	123.5000	-0.480	-37.66
249	873.5000	124.0000	-0.480	-37.63
250	874.0000	124.5000	-0.480	-37.57
251	874.5000	125.0000	-0.480	-37.54
252	875.0000	125.5000	-0.480	-37.97
253	875.5000	126.0000	-0.480	-39.06
254	876.0000	126.5000	-0.480	-39.61
255	876.5000	127.0000	-0.480	-39.52
256	877.0000	127.5000	-0.480	-39.31
257	877.5000	128.0000	-0.480	-39.00
258	878.0000	128.5000	-0.480	-38.79
259	878.5000	129.0000	-0.480	-38.64
260	879.0000	129.5000	-0.480	-38.42
261	879.5000	130.0000	-0.480	-38.21
262	880.0000	130.5000	-0.480	-38.03
263	880.5000	131.0000	-0.480	-38.00
264	881.0000	131.5000	-0.480	-38.09
265	881.5000	132.0000	-0.480	-38.03
266	882.0000	132.5000	-0.480	-37.90
267	882.5000	133.0000	-0.480	-37.84
268	883.0000	133.5000	-0.480	-37.84
269	883.5000	134.0000	-0.480	-37.87
270	884.0000	134.5000	-0.480	-37.75
271	884.5000	135.0000	-0.480	-37.63
272	885.0000	135.5000	-0.480	-37.51
273	885.5000	136.0000	-0.480	-37.51
274	886.0000	136.5000	-0.480	-37.54
275	886.5000	137.0000	-0.480	-37.66
276	887.0000	137.5000	-0.480	-37.69
277	887.5000	138.0000	-0.480	-37.66
278	888.0000	138.5000	-0.480	-37.63
279	888.5000	139.0000	-0.480	-37.54
280	889.0000	139.5000	-0.480	-37.42
281	889.5000	140.0000	-0.480	-37.39
282	890.0000	140.5000	-0.480	-37.35
283	890.5000	141.0000	-0.480	-37.39
284	891.0000	141.5000	-0.480	-37.39
285	891.5000	142.0000	-0.480	-37.39
286	892.0000	142.5000	-0.480	-37.35
287	892.5000	143.0000	-0.480	-37.35
288	893.0000	143.5000	-0.480	-37.35
289	893.5000	144.0000	-0.480	-37.39
290	894.0000	144.5000	-0.480	-37.42
291	894.5000	145.0000	-0.480	-37.29
292	895.0000	145.5000	-0.480	-37.26
293	895.5000	146.0000	-0.480	-37.29
294	896.0000	146.5000	-0.480	-37.29
295	896.5000	147.0000	-0.480	-37.26
296	897.0000	147.5000	-0.480	-37.23
297	897.5000	148.0000	-0.480	-37.23
298	898.0000	148.5000	-0.480	-37.20
299	898.5000	149.0000	-0.480	-37.23
300	899.0000	149.5000	-0.480	-37.29
301	899.5000	150.0000	-0.480	-37.29
302	900.0000	150.5000	-0.480	-37.20
303	900.5000	151.0000	-0.480	-37.17
304	901.0000	151.5000	-0.480	-37.11
305	901.5000	152.0000	-0.480	-37.11
306	902.0000	152.5000	-0.480	-37.08
307	902.5000	153.0000	-0.480	-37.08
308	903.0000	153.5000	-0.480	-37.11
309	903.5000	154.0000	-0.480	-37.05
310	904.0000	154.5000	-0.480	-37.05
311	904.5000	155.0000	-0.480	-37.11
312	905.0000	155.5000	-0.480	-37.02
313	905.5000	156.0000	-0.480	-37.05
314	906.0000	156.5000	-0.480	-37.05
315	906.5000	157.0000	-0.480	-37.08
316	907.0000	157.5000	-0.480	-37.14
317	907.5000	158.0000	-0.480	-37.11
318	908.0000	158.5000	-0.480	-37.08
319	908.5000	159.0000	-0.480	-37.02
320	909.0000	159.5000	-0.480	-37.02
321	909.5000	160.0000	-0.480	-37.05
322	910.0000	160.5000	-0.480	-37.05
323	910.5000	161.0000	-0.480	-37.05
324	911.0000	161.5000	-0.480	-37.11
325	911.5000	162.0000	-0.480	-37.05
326	912.0000	162.5000	-0.480	-37.11
327	912.5000	163.0000	-0.480	-37.17
328	913.0000	163.5000	-0.480	-37.23
329	913.5000	164.0000	-0.480	-37.20
330	914.0000	164.5000	-0.480	-37.17
331	914.5000	165.0000	-0.480	-37.08
332	915.0000	165.5000	-0.480	-37.08
333	915.5000	166.0000	-0.480	-37.08
334	916.0000	166.5000	-0.480	-37.02
335	916.5000	167.0000	-0.480	-37.05
336	917.0000	167.5000	-0.480	-37.11
337	917.5000	168.0000	-0.480	-37.17
338	918.0000	168.5000	-0.480	-37.14
339	918.5000	169.0000	-0.480	-37.08
340	919.0000	169.5000	-0.480	-36.96
341	919.5000	170.0000	-0.480	-36.84
342	920.0000	170.5000	-0.480	-36.84
343	920.5000	171.0000	-0.480	-36.77
344	921.0000	171.5000	-0.480	-36.81
345	921.5000	172.0000	-0.480	-36.87
346	922.0000	172.5000	-0.480	-36.96
347	922.5000	173.0000	-0.480	-36.90
348	923.0000	173.5000	-0.562	-74.47
349	923.5000	174.0000	-0.560	-160.99
350	924.0000	174.5000	-0.560	-194.89
351	924.5000	175.0000	-0.560	-187.48
352	925.0000	175.5000	-0.560	-166.39
353	925.5000	176.0000	-0.560	-147.07
354	926.0000	176.5000	-0.560	-133.58
355	926.5000	177.0000	-0.560	-124.94
356	927.0000	177.5000	-0.560	-119.05
357	927.5000	178.0000	-0.560	-114.57
358	928.0000	178.5000	-0.560	-110.66
359	928.5000	179.0000	-0.560	-107.24
360	929.0000	179.5000	-0.560	-104.07
361	929.5000	180.0000	-0.560	-101.20
362	930.0000	180.5000	-0.560	-98.61
363	930.5000	181.0000	-0.560	-96.35
364	931.0000	181.5000	-0.560	-94.27
365	931.5000	182.0000	-0.560	-92.47
366	932.0000	182.5000	-0.560	-90.73
367	932.5000	183.0000	-0.560	-89.27
368	933.0000	183.5000	-0.560	-87.92
369	933.5000	184.0000	-0.560	-86.76
370	934.0000	184.5000	-0.560	-85.67
371	934.5000	185.0000	-0.560	-84.54
372	935.0000	185.5000	-0.560	-83.47
373	935.5000	186.0000	-0.560	-82.49
374	936.0000	186.5000	-0.560	-81.61
375	936.5000	187.0000	-0.560	-80.81
376	937.0000	187.5000	-0.560	-80.08
377	937.5000	188.0000	-0.560	-79.38
378	938.0000	188.5000	-0.560	-78.65
379	938.5000	189.0000	-0.560	-78.01
380	939.0000	189.5000	-0.560	-77.39
381	939.5000	190.0000	-0.560	-76.78
382	940.0000	190.5000	-0.560	-76.20
383	940.5000	191.0000	-0.560	-75.62
384	941.0000	191.5000	-0.560	-75.14
385	941.5000	192.0000	-0.560	-74.74
386	942.0000	192.5000	-0.560	-74.34
387	942.5000	193.0000	-0.560	-73.92
388	943.0000	193.5000	-0.560	-73.49
389	943.5000	194.0000	-0.560	-72.97
390	944.0000	194.5000	-0.560	-72.48
391	944.5000	195.0000	-0.560	-72.21
392	945.0000	195.5000	-0.560	-71.90
393	945.5000	196.0000	-0.560	-71.66
394	946.0000	196.5000	-0.560	-71.35
395	946.5000	197.0000	-0.560	-71.08
396	947.0000	197.5000	-0.560	-70.86
397	947.5000	198.0000	-0.560	-70.62
398	948.0000	198.5000	-0.560	-70.41
399	948.5000	199.0000	-0.560	-70.22
400	949.0000	199.5000	-0.560	-70.01
401	949.5000	200.0000	-0.560	-69.70
402	950.0000	200.5000	-0.560	-69.37
403	950.5000	201.0000	-0.560	-69.15
404	951.0000	201.5000	-0.560	-68.97
405	951.5000	202.0000	-0.560	-68.76
406	952.0000	202.5000	-0.560	-68.51
407	952.5000	203.0000	-0.560	-68.36
408	953.0000	203.5000	-0.560	-68.12
409	953.5000	204.0000	-0.560	-67.93
410	954.0000	204.5000	-0.560	-67.75
411	954.5000	205.0000	-0.560	-67.60
412	955.0000	205.5000	-0.560	-67.42
413	955.5000	206.0000	-0.560	-67.11
414	956.0000	206.5000	-0.560	-66.99
415	956.5000	207.0000	-0.560	-66.77
416	957.0000	207.5000	-0.560	-66.53
417	957.5000	208.0000	-0.560	-66.44
418	958.0000	208.5000	-0.560	-66.26
419	958.5000	209.0000	-0.560	-66.16
420	959.0000	209.5000	-0.560	-65.98
421	959.5000	210.0000	-0.560	-65.83
422	960.0000	210.5000	-0.560	-65.77
423	960.5000	211.0000	-0.560	-65.61
424	961.0000	211.5000	-0.560	-65.55
425	961.5000	212.0000	-0.560	-65.46
426	962.0000	212.5000	-0.560	-65.31
427	962.5000	213.0000	-0.560	-65.16
428	963.0000	213.5000	-0.560	-64.94
429	963.5000	214.0000	-0.560	-64.79
430	964.0000	214.5000	-0.560	-64.64
431	964.5000	215.0000	-0.560	-64.55
432	965.0000	215.5000	-0.560	-64.46
433	965.5000	216.0000	-0.560	-64.27
434	966.0000	216.5000	-0.560	-64.06
435	966.5000	217.0000	-0.560	-64.06
436	967.0000	217.5000	-0.560	-63.88
437	967.5000	218.0000	-0.560	-63.69
438	968.0000	218.5000	-0.560	-63.57
439	968.5000	219.0000	-0.560	-63.42
440	969.0000	219.5000	-0.560	-63.17
441	969.5000	220.0000	-0.560	-62.96
442	970.0000	220.5000	-0.560	-62.78
443	970.5000	221.0000	-0.560	-62.53
444	971.0000	221.5000	-0.560	-62.41
445	971.5000	222.0000	-0.560	-62.38
446	972.0000	222.5000	-0.560	-62.23
447	972.5000	223.0000	-0.560	-62.04
448	973.0000	223.5000	-0.560	-61.92
449	973.5000	224.0000	-0.560	-61.83
450	974.0000	224.5000	-0.560	-61.74
451	974.5000	225.0000	-0.560	-61.62
452	975.0000	225.5000	-0.560	-61.40
453	975.5000	226.0000	-0.560	-61.22
454	976.0000	226.5000	-0.560	-61.22
455	976.5000	227.0000	-0.560	-61.16
456	977.0000	227.5000	-0.560	-61.07
457	977.5000	228.0000	-0.560	-60.95
458	978.0000	228.5000	-0.560	-60.85
459	978.5000	229.0000	-0.560	-60.85
460	979.0000	229.5000	-0.560	-60.82
461	979.5000	230.0000	-0.560	-60.64
462	980.0000	230.5000	-0.560	-60.52
463	980.5000	231.0000	-0.560	-60.43
464	981.0000	231.5000	-0.560	-60.34
465	981.5000	232.0000	-0.560	-60.24
466	982.0000	232.5000	-0.560	-60.09
467	982.5000	233.0000	-0.560	-60.00
468	983.0000	233.5000	-0.560	-59.94
469	983.5000	234.0000	-0.560	-59.82
470	984.0000	234.5000	-0.560	-59.66
471	984.5000	235.0000	-0.560	-59.54
472	985.0000	235.5000	-0.560	-59.39
473	985.5000	236.0000	-0.560	-59.27
474	986.0000	236.5000	-0.560	-59.18
475	986.5000	237.0000	-0.560	-59.11
476	987.0000	237.5000	-0.560	-59.05
477	987.5000	238.0000	-0.560	-58.87
478	988.0000	238.5000	-0.560	-58.87
479	988.5000	239.0000	-0.560	-58.84
480	989.0000	239.5000	-0.560	-58.72
481	989.5000	240.0000	-0.560	-58.53
482	990.0000	240.5000	-0.560	-58.35
483	990.5000	241.0000	-0.560	-58.29
484	991.0000	241.5000	-0.560	-58.29
485	991.5000	242.0000	-0.560	-58.26
486	992.0000	242.5000	-0.560	-58.20
487	992.5000	243.0000	-0.560	-58.08
488	993.0000	243.5000	-0.560	-57.92
489	993.5000	244.0000	-0.560	-57.86
490	994.0000	244.5000	-0.560	-57.77
491	994.5000	245.0000	-0.560	-57.68
492	995.0000	245.5000	-0.560	-57.65
493	995.5000	246.0000	-0.560	-57.50
494	996.0000	246.5000	-0.560	-57.37
495	996.5000	247.0000	-0.560	-57.16
496	997.0000	247.5000	-0.560	-57.10
497	997.5000	248.0000	-0.560	-57.10
[truncated: 1,084 more rows]
