# Supplementary material for: Tissue engineering the human auricle by auricular chondrocyte-mesenchymal stem cell co-implantation
Source: PLoS One. 2018 Oct 24;13(10):e0202356. doi: 10.1371/journal.pone.0202356 (PMC6200177; doi:10.1371/journal.pone.0202356)
Supplement: S6 File — Raw data outputs for confined compression testing. (ZIP) [file pone.0202356.s010.zip › Raw Mechanical Data/HuCo8_M2.TXT]

C:\Documents and Settings\Administrator.ENDURATE-VA4UUF\Desktop\Ben Cohen\HuCo8_M2.TXT
Points	Elapsed Time	Scan Time	Disp	Load1
	Sec	Sec	mm	g
1	0.0000	0.0000	0.025	-1.46
2	0.5000	0.5000	0.025	-1.50
3	1.0000	1.0000	0.025	-1.53
4	1.5000	1.5000	0.025	-1.56
5	2.0000	2.0000	0.025	-1.50
6	2.5000	2.5000	-0.001	-1.77
7	3.0000	3.0000	0.000	-3.51
8	3.5000	3.5000	0.000	-4.70
9	4.0000	4.0000	0.000	-5.04
10	4.5000	4.5000	0.000	-4.91
11	5.0000	5.0000	0.000	-4.70
12	5.5000	5.5000	0.000	-4.52
13	6.0000	6.0000	0.000	-4.43
14	6.5000	6.5000	0.000	-4.36
15	7.0000	7.0000	0.000	-4.30
16	7.5000	7.5000	0.000	-4.27
17	8.0000	8.0000	0.000	-4.21
18	8.5000	8.5000	0.000	-4.18
19	9.0000	9.0000	0.000	-4.12
20	9.5000	9.5000	0.000	-4.09
21	10.0000	10.0000	0.000	-4.06
22	10.5000	10.5000	0.000	-4.09
23	11.0000	11.0000	-0.000	-4.12
24	11.5000	11.5000	0.000	-4.12
25	12.0000	12.0000	-0.000	-4.09
26	12.5000	12.5000	0.000	-4.06
27	13.0000	13.0000	-0.000	-4.00
28	13.5000	13.5000	-0.000	-4.00
29	14.0000	14.0000	-0.000	-3.97
30	14.5000	14.5000	-0.000	-3.94
31	15.0000	15.0000	0.000	-3.94
32	15.5000	15.5000	-0.000	-3.91
33	16.0000	16.0000	0.000	-3.91
34	16.5000	16.5000	-0.000	-3.91
35	17.0000	17.0000	-0.000	-3.91
36	17.5000	17.5000	0.000	-3.88
37	18.0000	18.0000	0.000	-3.88
38	18.5000	18.5000	-0.000	-3.85
39	19.0000	19.0000	-0.000	-3.81
40	19.5000	19.5000	0.000	-3.78
41	20.0000	20.0000	-0.000	-3.72
42	20.5000	20.5000	0.000	-3.75
43	21.0000	21.0000	-0.000	-3.72
44	21.5000	21.5000	0.000	-3.69
45	22.0000	22.0000	0.000	-3.63
46	22.5000	22.5000	0.000	-3.60
47	23.0000	23.0000	0.000	-3.63
48	23.5000	23.5000	0.000	-3.63
49	24.0000	24.0000	0.000	-3.66
50	24.5000	24.5000	-0.000	-3.66
51	25.0000	25.0000	0.000	-3.63
52	25.5000	25.5000	0.000	-3.63
53	26.0000	26.0000	-0.000	-3.63
54	26.5000	26.5000	0.000	-3.63
55	27.0000	27.0000	0.000	-3.63
56	27.5000	27.5000	-0.000	-3.63
57	28.0000	28.0000	0.000	-3.63
58	28.5000	28.5000	0.000	-3.60
59	29.0000	29.0000	-0.000	-3.60
60	29.5000	29.5000	-0.000	-3.54
61	30.0000	30.0000	0.000	-3.51
62	30.5000	30.5000	-0.000	-3.54
63	31.0000	31.0000	0.000	-3.54
64	31.5000	31.5000	-0.000	-3.57
65	32.0000	32.0000	-0.000	-3.57
66	32.5000	32.5000	-0.000	-3.57
67	33.0000	33.0000	-0.000	-3.54
68	33.5000	33.5000	0.000	-3.54
69	34.0000	34.0000	0.000	-3.51
70	34.5000	34.5000	0.000	-3.48
71	35.0000	35.0000	-0.000	-3.45
72	35.5000	35.5000	-0.000	-3.45
73	36.0000	36.0000	0.000	-3.45
74	36.5000	36.5000	-0.000	-3.45
75	37.0000	37.0000	-0.090	-8.76
76	37.5000	37.5000	-0.090	-17.06
77	38.0000	38.0000	-0.090	-20.36
78	38.5000	38.5000	-0.090	-20.02
79	39.0000	39.0000	-0.090	-18.43
80	39.5000	39.5000	-0.090	-16.91
81	40.0000	40.0000	-0.090	-15.84
82	40.5000	40.5000	-0.090	-14.98
83	41.0000	41.0000	-0.090	-14.47
84	41.5000	41.5000	-0.090	-14.19
85	42.0000	42.0000	-0.090	-14.01
86	42.5000	42.5000	-0.090	-13.86
87	43.0000	43.0000	-0.090	-13.58
88	43.5000	43.5000	-0.090	-13.40
89	44.0000	44.0000	-0.090	-13.25
90	44.5000	44.5000	-0.090	-13.09
91	45.0000	45.0000	-0.090	-13.00
92	45.5000	45.5000	-0.090	-12.88
93	46.0000	46.0000	-0.090	-12.70
94	46.5000	46.5000	-0.090	-12.63
95	47.0000	47.0000	-0.090	-12.57
96	47.5000	47.5000	-0.090	-12.39
97	48.0000	48.0000	-0.090	-12.18
98	48.5000	48.5000	-0.090	-11.99
99	49.0000	49.0000	-0.090	-11.87
100	49.5000	49.5000	-0.090	-11.87
101	50.0000	50.0000	-0.090	-11.84
102	50.5000	50.5000	-0.090	-11.81
103	51.0000	51.0000	-0.090	-11.78
104	51.5000	51.5000	-0.090	-11.72
105	52.0000	52.0000	-0.090	-11.69
106	52.5000	52.5000	-0.090	-11.69
107	53.0000	53.0000	-0.090	-11.57
108	53.5000	53.5000	-0.090	-11.51
109	54.0000	54.0000	-0.090	-11.44
110	54.5000	54.5000	-0.090	-11.38
111	55.0000	55.0000	-0.090	-11.35
112	55.5000	55.5000	-0.090	-11.29
113	56.0000	56.0000	-0.090	-11.26
114	56.5000	56.5000	-0.090	-11.26
115	57.0000	57.0000	-0.090	-11.26
116	57.5000	57.5000	-0.090	-11.17
117	58.0000	58.0000	-0.090	-11.08
118	58.5000	58.5000	-0.090	-10.99
119	59.0000	59.0000	-0.090	-10.93
120	59.5000	59.5000	-0.090	-10.93
121	60.0000	60.0000	-0.090	-10.93
122	60.5000	60.5000	-0.090	-10.80
123	61.0000	61.0000	-0.090	-10.71
124	61.5000	61.5000	-0.090	-10.62
125	62.0000	62.0000	-0.090	-10.56
126	62.5000	62.5000	-0.090	-10.47
127	63.0000	63.0000	-0.090	-10.47
128	63.5000	63.5000	-0.090	-10.53
129	64.0000	64.0000	-0.090	-10.59
130	64.5000	64.5000	-0.090	-10.56
131	65.0000	65.0000	-0.090	-10.47
132	65.5000	65.5000	-0.090	-10.38
133	66.0000	66.0000	-0.090	-10.38
134	66.5000	66.5000	-0.090	-10.41
135	67.0000	67.0000	-0.090	-10.44
136	67.5000	67.5000	-0.090	-10.38
137	68.0000	68.0000	-0.090	-10.38
138	68.5000	68.5000	-0.090	-10.44
139	69.0000	69.0000	-0.090	-10.44
140	69.5000	69.5000	-0.090	-10.38
141	70.0000	70.0000	-0.090	-10.32
142	70.5000	70.5000	-0.090	-10.22
143	71.0000	71.0000	-0.090	-10.16
144	71.5000	71.5000	-0.090	-10.13
145	72.0000	72.0000	-0.090	-10.13
146	72.5000	72.5000	-0.090	-10.16
147	73.0000	73.0000	-0.090	-10.22
148	73.5000	73.5000	-0.090	-10.19
149	74.0000	74.0000	-0.090	-10.19
150	74.5000	74.5000	-0.090	-10.22
151	75.0000	75.0000	-0.090	-10.16
152	75.5000	75.5000	-0.090	-10.13
153	76.0000	76.0000	-0.090	-10.10
154	76.5000	76.5000	-0.090	-10.07
155	77.0000	77.0000	-0.090	-10.07
156	77.5000	77.5000	-0.090	-10.01
157	78.0000	78.0000	-0.090	-10.04
158	78.5000	78.5000	-0.090	-10.04
159	79.0000	79.0000	-0.090	-10.04
160	79.5000	79.5000	-0.090	-10.01
161	80.0000	80.0000	-0.090	-9.95
162	80.5000	80.5000	-0.090	-9.92
163	81.0000	81.0000	-0.090	-9.86
164	81.5000	81.5000	-0.090	-9.83
165	82.0000	82.0000	-0.090	-9.86
166	82.5000	82.5000	-0.090	-9.92
167	83.0000	83.0000	-0.090	-9.92
168	83.5000	83.5000	-0.090	-9.86
169	84.0000	84.0000	-0.090	-9.80
170	84.5000	84.5000	-0.090	-9.77
171	85.0000	85.0000	-0.090	-9.77
172	85.5000	85.5000	-0.090	-9.83
173	86.0000	86.0000	-0.090	-9.80
174	86.5000	86.5000	-0.090	-9.77
175	87.0000	87.0000	-0.090	-9.77
176	87.5000	87.5000	-0.090	-9.80
177	88.0000	88.0000	-0.090	-9.77
178	88.5000	88.5000	-0.090	-9.80
179	89.0000	89.0000	-0.090	-9.83
180	89.5000	89.5000	-0.090	-9.77
181	90.0000	90.0000	-0.090	-9.74
182	90.5000	90.5000	-0.090	-9.74
183	91.0000	91.0000	-0.090	-9.70
184	91.5000	91.5000	-0.090	-9.70
185	92.0000	92.0000	-0.090	-9.70
186	92.5000	92.5000	-0.090	-9.74
187	93.0000	93.0000	-0.090	-9.74
188	93.5000	93.5000	-0.090	-9.70
189	94.0000	94.0000	-0.090	-9.70
190	94.5000	94.5000	-0.090	-9.67
191	95.0000	95.0000	-0.090	-9.70
192	95.5000	95.5000	-0.090	-9.74
193	96.0000	96.0000	-0.090	-9.74
194	96.5000	96.5000	-0.090	-9.61
195	97.0000	97.0000	-0.090	-9.52
196	97.5000	97.5000	-0.090	-9.52
197	98.0000	98.0000	-0.090	-9.55
198	98.5000	98.5000	-0.090	-9.58
199	99.0000	99.0000	-0.090	-9.61
200	99.5000	99.5000	-0.090	-9.61
201	100.0000	100.0000	-0.090	-9.67
202	100.5000	100.5000	-0.090	-9.61
203	101.0000	101.0000	-0.090	-9.49
204	101.5000	101.5000	-0.090	-9.43
205	102.0000	102.0000	-0.090	-9.40
206	102.5000	102.5000	-0.090	-9.40
207	103.0000	103.0000	-0.090	-9.40
208	103.5000	103.5000	-0.090	-9.40
209	104.0000	104.0000	-0.090	-9.40
210	104.5000	104.5000	-0.090	-9.40
211	105.0000	105.0000	-0.090	-9.34
212	105.5000	105.5000	-0.090	-9.46
213	106.0000	106.0000	-0.090	-9.46
214	106.5000	106.5000	-0.090	-9.43
215	107.0000	107.0000	-0.090	-9.37
216	107.5000	107.5000	-0.090	-9.37
217	108.0000	108.0000	-0.090	-9.40
218	108.5000	108.5000	-0.090	-9.49
219	109.0000	109.0000	-0.090	-9.52
220	109.5000	109.5000	-0.090	-9.46
221	110.0000	110.0000	-0.090	-9.43
222	110.5000	110.5000	-0.090	-9.43
223	111.0000	111.0000	-0.090	-9.37
224	111.5000	111.5000	-0.090	-9.31
225	112.0000	112.0000	-0.090	-9.28
226	112.5000	112.5000	-0.090	-9.31
227	113.0000	113.0000	-0.090	-9.34
228	113.5000	113.5000	-0.090	-9.31
229	114.0000	114.0000	-0.090	-9.28
230	114.5000	114.5000	-0.090	-9.31
231	115.0000	115.0000	-0.090	-9.31
232	115.5000	115.5000	-0.090	-9.34
233	116.0000	116.0000	-0.090	-9.37
234	116.5000	116.5000	-0.090	-9.37
235	117.0000	117.0000	-0.090	-9.37
236	117.5000	117.5000	-0.090	-9.37
237	118.0000	118.0000	-0.090	-9.34
238	118.5000	118.5000	-0.090	-9.28
239	119.0000	119.0000	-0.090	-9.25
240	119.5000	119.5000	-0.090	-9.25
241	120.0000	120.0000	-0.090	-9.31
242	120.5000	120.5000	-0.090	-9.25
243	121.0000	121.0000	-0.090	-9.22
244	121.5000	121.5000	-0.090	-9.22
245	122.0000	122.0000	-0.090	-9.25
246	122.5000	122.5000	-0.090	-9.25
247	123.0000	123.0000	-0.090	-9.22
248	123.5000	123.5000	-0.090	-9.19
249	124.0000	124.0000	-0.090	-9.34
250	124.5000	124.5000	-0.090	-9.86
251	125.0000	125.0000	-0.090	-10.19
252	125.5000	125.5000	-0.090	-10.25
253	126.0000	126.0000	-0.090	-10.22
254	126.5000	126.5000	-0.090	-10.16
255	127.0000	127.0000	-0.090	-10.10
256	127.5000	127.5000	-0.090	-10.07
257	128.0000	128.0000	-0.090	-10.10
258	128.5000	128.5000	-0.090	-10.13
259	129.0000	129.0000	-0.090	-10.13
260	129.5000	129.5000	-0.090	-10.13
261	130.0000	130.0000	-0.090	-10.07
262	130.5000	130.5000	-0.090	-9.98
263	131.0000	131.0000	-0.090	-9.92
264	131.5000	131.5000	-0.090	-9.86
265	132.0000	132.0000	-0.090	-9.83
266	132.5000	132.5000	-0.090	-9.80
267	133.0000	133.0000	-0.090	-9.80
268	133.5000	133.5000	-0.090	-9.77
269	134.0000	134.0000	-0.090	-9.77
270	134.5000	134.5000	-0.090	-9.80
271	135.0000	135.0000	-0.090	-9.83
272	135.5000	135.5000	-0.090	-9.80
273	136.0000	136.0000	-0.090	-9.74
274	136.5000	136.5000	-0.090	-9.70
275	137.0000	137.0000	-0.090	-9.70
276	137.5000	137.5000	-0.090	-9.77
277	138.0000	138.0000	-0.090	-9.80
278	138.5000	138.5000	-0.090	-9.80
279	139.0000	139.0000	-0.090	-9.80
280	139.5000	139.5000	-0.090	-9.77
281	140.0000	140.0000	-0.090	-9.74
282	140.5000	140.5000	-0.090	-9.74
283	141.0000	141.0000	-0.090	-9.74
284	141.5000	141.5000	-0.090	-9.74
285	142.0000	142.0000	-0.090	-9.74
286	142.5000	142.5000	-0.090	-9.77
287	143.0000	143.0000	-0.090	-9.70
288	143.5000	143.5000	-0.090	-9.64
289	144.0000	144.0000	-0.090	-9.55
290	144.5000	144.5000	-0.090	-9.58
291	145.0000	145.0000	-0.090	-9.64
292	145.5000	145.5000	-0.090	-9.64
293	146.0000	146.0000	-0.090	-9.64
294	146.5000	146.5000	-0.090	-9.64
295	147.0000	147.0000	-0.090	-9.58
296	147.5000	147.5000	-0.090	-9.55
297	148.0000	148.0000	-0.090	-9.52
298	148.5000	148.5000	-0.090	-9.49
299	149.0000	149.0000	-0.090	-9.52
300	149.5000	149.5000	-0.090	-9.58
301	150.0000	150.0000	-0.090	-9.61
302	150.5000	150.5000	-0.175	-11.41
303	151.0000	151.0000	-0.180	-36.32
304	151.5000	151.5000	-0.180	-54.29
305	152.0000	152.0000	-0.180	-58.63
306	152.5000	152.5000	-0.180	-55.70
307	153.0000	153.0000	-0.180	-51.09
308	153.5000	153.5000	-0.180	-47.18
309	154.0000	154.0000	-0.180	-44.80
310	154.5000	154.5000	-0.180	-43.28
311	155.0000	155.0000	-0.180	-41.96
312	155.5000	155.5000	-0.180	-40.89
313	156.0000	156.0000	-0.180	-40.01
314	156.5000	156.5000	-0.180	-39.19
315	157.0000	157.0000	-0.180	-38.36
316	157.5000	157.5000	-0.180	-37.60
317	158.0000	158.0000	-0.180	-36.93
318	158.5000	158.5000	-0.180	-36.41
319	159.0000	159.0000	-0.180	-36.01
320	159.5000	159.5000	-0.180	-35.62
321	160.0000	160.0000	-0.180	-35.31
322	160.5000	160.5000	-0.180	-34.91
323	161.0000	161.0000	-0.180	-34.52
324	161.5000	161.5000	-0.180	-34.18
325	162.0000	162.0000	-0.180	-33.91
326	162.5000	162.5000	-0.180	-33.69
327	163.0000	163.0000	-0.180	-33.51
328	163.5000	163.5000	-0.180	-33.20
329	164.0000	164.0000	-0.180	-32.87
330	164.5000	164.5000	-0.180	-32.47
331	165.0000	165.0000	-0.180	-32.17
332	165.5000	165.5000	-0.180	-31.98
333	166.0000	166.0000	-0.180	-31.86
334	166.5000	166.5000	-0.180	-31.80
335	167.0000	167.0000	-0.180	-31.65
336	167.5000	167.5000	-0.180	-31.37
337	168.0000	168.0000	-0.180	-31.13
338	168.5000	168.5000	-0.180	-30.92
339	169.0000	169.0000	-0.180	-30.76
340	169.5000	169.5000	-0.180	-30.58
341	170.0000	170.0000	-0.180	-30.46
342	170.5000	170.5000	-0.180	-30.34
343	171.0000	171.0000	-0.180	-30.09
344	171.5000	171.5000	-0.180	-29.88
345	172.0000	172.0000	-0.180	-29.69
346	172.5000	172.5000	-0.180	-29.48
347	173.0000	173.0000	-0.180	-29.42
348	173.5000	173.5000	-0.180	-29.36
349	174.0000	174.0000	-0.180	-29.24
350	174.5000	174.5000	-0.180	-29.11
351	175.0000	175.0000	-0.180	-29.02
352	175.5000	175.5000	-0.180	-28.99
353	176.0000	176.0000	-0.180	-28.87
354	176.5000	176.5000	-0.180	-28.75
355	177.0000	177.0000	-0.180	-28.60
356	177.5000	177.5000	-0.180	-28.41
357	178.0000	178.0000	-0.180	-28.32
358	178.5000	178.5000	-0.180	-28.29
359	179.0000	179.0000	-0.180	-28.08
360	179.5000	179.5000	-0.180	-27.92
361	180.0000	180.0000	-0.180	-27.83
362	180.5000	180.5000	-0.180	-27.74
363	181.0000	181.0000	-0.180	-27.68
364	181.5000	181.5000	-0.180	-27.56
365	182.0000	182.0000	-0.180	-27.53
366	182.5000	182.5000	-0.180	-27.53
367	183.0000	183.0000	-0.180	-27.50
368	183.5000	183.5000	-0.180	-27.44
369	184.0000	184.0000	-0.180	-27.38
370	184.5000	184.5000	-0.180	-27.25
371	185.0000	185.0000	-0.180	-27.25
372	185.5000	185.5000	-0.180	-27.25
373	186.0000	186.0000	-0.180	-27.13
374	186.5000	186.5000	-0.180	-27.10
375	187.0000	187.0000	-0.180	-27.04
376	187.5000	187.5000	-0.180	-27.01
377	188.0000	188.0000	-0.180	-26.89
378	188.5000	188.5000	-0.180	-26.73
379	189.0000	189.0000	-0.180	-26.55
380	189.5000	189.5000	-0.180	-26.46
381	190.0000	190.0000	-0.180	-26.46
382	190.5000	190.5000	-0.180	-26.52
383	191.0000	191.0000	-0.180	-26.52
384	191.5000	191.5000	-0.180	-26.52
385	192.0000	192.0000	-0.180	-26.37
386	192.5000	192.5000	-0.180	-26.34
387	193.0000	193.0000	-0.180	-26.31
388	193.5000	193.5000	-0.180	-26.34
389	194.0000	194.0000	-0.180	-26.31
390	194.5000	194.5000	-0.180	-26.25
391	195.0000	195.0000	-0.180	-26.15
392	195.5000	195.5000	-0.180	-26.09
393	196.0000	196.0000	-0.180	-26.03
394	196.5000	196.5000	-0.180	-25.94
395	197.0000	197.0000	-0.180	-25.88
396	197.5000	197.5000	-0.180	-25.82
397	198.0000	198.0000	-0.180	-25.79
398	198.5000	198.5000	-0.180	-25.70
399	199.0000	199.0000	-0.180	-25.64
400	199.5000	199.5000	-0.180	-25.64
401	200.0000	200.0000	-0.180	-25.51
402	200.5000	200.5000	-0.180	-25.48
403	201.0000	201.0000	-0.180	-25.42
404	201.5000	201.5000	-0.180	-25.36
405	202.0000	202.0000	-0.180	-25.39
406	202.5000	202.5000	-0.180	-25.42
407	203.0000	203.0000	-0.180	-25.39
408	203.5000	203.5000	-0.180	-25.36
409	204.0000	204.0000	-0.180	-25.27
410	204.5000	204.5000	-0.180	-25.24
411	205.0000	205.0000	-0.180	-25.15
412	205.5000	205.5000	-0.180	-25.03
413	206.0000	206.0000	-0.180	-24.87
414	206.5000	206.5000	-0.180	-24.87
415	207.0000	207.0000	-0.180	-24.99
416	207.5000	207.5000	-0.180	-24.99
417	208.0000	208.0000	-0.180	-24.93
418	208.5000	208.5000	-0.180	-24.84
419	209.0000	209.0000	-0.180	-24.84
420	209.5000	209.5000	-0.180	-24.87
421	210.0000	210.0000	-0.180	-24.81
422	210.5000	210.5000	-0.180	-24.78
423	211.0000	211.0000	-0.180	-24.75
424	211.5000	211.5000	-0.180	-24.72
425	212.0000	212.0000	-0.180	-24.75
426	212.5000	212.5000	-0.180	-24.78
427	213.0000	213.0000	-0.180	-24.78
428	213.5000	213.5000	-0.180	-24.78
429	214.0000	214.0000	-0.180	-24.75
430	214.5000	214.5000	-0.180	-24.66
431	215.0000	215.0000	-0.180	-24.57
432	215.5000	215.5000	-0.180	-24.51
433	216.0000	216.0000	-0.180	-24.41
434	216.5000	216.5000	-0.180	-24.38
435	217.0000	217.0000	-0.180	-24.45
436	217.5000	217.5000	-0.180	-24.51
437	218.0000	218.0000	-0.180	-24.51
438	218.5000	218.5000	-0.180	-24.41
439	219.0000	219.0000	-0.180	-24.38
440	219.5000	219.5000	-0.180	-24.32
441	220.0000	220.0000	-0.180	-24.23
442	220.5000	220.5000	-0.180	-24.23
443	221.0000	221.0000	-0.180	-24.26
444	221.5000	221.5000	-0.180	-24.17
445	222.0000	222.0000	-0.180	-24.14
446	222.5000	222.5000	-0.180	-24.23
447	223.0000	223.0000	-0.180	-24.29
448	223.5000	223.5000	-0.180	-24.35
449	224.0000	224.0000	-0.180	-24.32
450	224.5000	224.5000	-0.180	-24.26
451	225.0000	225.0000	-0.180	-24.23
452	225.5000	225.5000	-0.180	-24.11
453	226.0000	226.0000	-0.180	-23.96
454	226.5000	226.5000	-0.180	-23.93
455	227.0000	227.0000	-0.180	-24.05
456	227.5000	227.5000	-0.180	-24.05
457	228.0000	228.0000	-0.180	-23.99
458	228.5000	228.5000	-0.180	-23.83
459	229.0000	229.0000	-0.180	-23.77
460	229.5000	229.5000	-0.180	-23.80
461	230.0000	230.0000	-0.180	-23.96
462	230.5000	230.5000	-0.180	-24.05
463	231.0000	231.0000	-0.180	-24.02
464	231.5000	231.5000	-0.180	-23.93
465	232.0000	232.0000	-0.180	-23.80
466	232.5000	232.5000	-0.180	-23.74
467	233.0000	233.0000	-0.180	-23.68
468	233.5000	233.5000	-0.180	-23.68
469	234.0000	234.0000	-0.180	-23.68
470	234.5000	234.5000	-0.180	-23.68
471	235.0000	235.0000	-0.180	-23.71
472	235.5000	235.5000	-0.180	-23.74
473	236.0000	236.0000	-0.180	-23.83
474	236.5000	236.5000	-0.180	-23.87
475	237.0000	237.0000	-0.180	-23.83
476	237.5000	237.5000	-0.180	-23.74
477	238.0000	238.0000	-0.180	-23.96
478	238.5000	238.5000	-0.180	-24.32
479	239.0000	239.0000	-0.180	-24.57
480	239.5000	239.5000	-0.180	-24.63
481	240.0000	240.0000	-0.180	-24.51
482	240.5000	240.5000	-0.180	-24.35
483	241.0000	241.0000	-0.180	-24.26
484	241.5000	241.5000	-0.180	-24.26
485	242.0000	242.0000	-0.180	-24.20
486	242.5000	242.5000	-0.180	-24.11
487	243.0000	243.0000	-0.180	-24.08
488	243.5000	243.5000	-0.180	-24.11
489	244.0000	244.0000	-0.180	-24.05
490	244.5000	244.5000	-0.180	-23.96
491	245.0000	245.0000	-0.180	-23.87
492	245.5000	245.5000	-0.180	-23.87
493	246.0000	246.0000	-0.180	-23.80
494	246.5000	246.5000	-0.180	-23.71
495	247.0000	247.0000	-0.180	-23.74
496	247.5000	247.5000	-0.180	-23.77
497	248.0000	248.0000	-0.180	-23.77
498	248.5000	248.5000	-0.180	-23.77
499	249.0000	249.0000	-0.180	-23.77
500	249.5000	249.5000	-0.180	-23.77
501	250.0000	250.0000	-0.180	-23.77
502	250.5000	250.5000	-0.180	-23.71
503	251.0000	251.0000	-0.180	-23.59
504	251.5000	251.5000	-0.180	-23.56
505	252.0000	252.0000	-0.180	-23.53
506	252.5000	252.5000	-0.180	-23.59
507	253.0000	253.0000	-0.180	-23.62
508	253.5000	253.5000	-0.180	-23.59
509	254.0000	254.0000	-0.180	-23.53
510	254.5000	254.5000	-0.180	-23.47
511	255.0000	255.0000	-0.180	-23.50
512	255.5000	255.5000	-0.180	-23.53
513	256.0000	256.0000	-0.180	-23.47
514	256.5000	256.5000	-0.180	-23.41
515	257.0000	257.0000	-0.180	-23.38
516	257.5000	257.5000	-0.180	-23.38
517	258.0000	258.0000	-0.180	-23.38
518	258.5000	258.5000	-0.180	-23.47
519	259.0000	259.0000	-0.180	-23.50
520	259.5000	259.5000	-0.180	-23.44
521	260.0000	260.0000	-0.180	-23.35
522	260.5000	260.5000	-0.180	-23.29
523	261.0000	261.0000	-0.180	-23.29
524	261.5000	261.5000	-0.180	-23.26
525	262.0000	262.0000	-0.180	-23.26
526	262.5000	262.5000	-0.180	-23.26
527	263.0000	263.0000	-0.180	-23.26
528	263.5000	263.5000	-0.180	-23.29
529	264.0000	264.0000	-0.180	-23.29
530	264.5000	264.5000	-0.272	-46.88
531	265.0000	265.0000	-0.270	-95.52
532	265.5000	265.5000	-0.270	-114.84
533	266.0000	266.0000	-0.270	-112.06
534	266.5000	266.5000	-0.270	-101.81
535	267.0000	267.0000	-0.270	-92.29
536	267.5000	267.5000	-0.270	-85.79
537	268.0000	268.0000	-0.270	-81.82
538	268.5000	268.5000	-0.270	-79.23
539	269.0000	269.0000	-0.270	-77.03
540	269.5000	269.5000	-0.270	-75.08
541	270.0000	270.0000	-0.270	-73.49
542	270.5000	270.5000	-0.270	-72.12
543	271.0000	271.0000	-0.270	-70.62
544	271.5000	271.5000	-0.270	-69.15
545	272.0000	272.0000	-0.270	-67.81
546	272.5000	272.5000	-0.270	-66.50
547	273.0000	273.0000	-0.270	-65.43
548	273.5000	273.5000	-0.270	-64.46
549	274.0000	274.0000	-0.270	-63.48
550	274.5000	274.5000	-0.270	-62.56
551	275.0000	275.0000	-0.270	-61.80
552	275.5000	275.5000	-0.270	-61.01
553	276.0000	276.0000	-0.270	-60.24
554	276.5000	276.5000	-0.270	-59.45
555	277.0000	277.0000	-0.270	-58.78
556	277.5000	277.5000	-0.270	-58.17
557	278.0000	278.0000	-0.270	-57.53
558	278.5000	278.5000	-0.270	-56.86
559	279.0000	279.0000	-0.270	-56.31
560	279.5000	279.5000	-0.270	-55.76
561	280.0000	280.0000	-0.270	-55.36
562	280.5000	280.5000	-0.270	-54.99
563	281.0000	281.0000	-0.270	-54.60
564	281.5000	281.5000	-0.270	-54.23
565	282.0000	282.0000	-0.270	-53.68
566	282.5000	282.5000	-0.270	-53.19
567	283.0000	283.0000	-0.270	-52.77
568	283.5000	283.5000	-0.270	-52.55
569	284.0000	284.0000	-0.270	-52.22
570	284.5000	284.5000	-0.270	-51.85
571	285.0000	285.0000	-0.270	-51.45
572	285.5000	285.5000	-0.270	-51.15
573	286.0000	286.0000	-0.270	-50.84
574	286.5000	286.5000	-0.270	-50.54
575	287.0000	287.0000	-0.270	-50.23
576	287.5000	287.5000	-0.270	-49.90
577	288.0000	288.0000	-0.270	-49.59
578	288.5000	288.5000	-0.270	-49.26
579	289.0000	289.0000	-0.270	-48.98
580	289.5000	289.5000	-0.270	-48.68
581	290.0000	290.0000	-0.270	-48.46
582	290.5000	290.5000	-0.270	-48.28
583	291.0000	291.0000	-0.270	-48.04
584	291.5000	291.5000	-0.270	-47.76
585	292.0000	292.0000	-0.270	-47.58
586	292.5000	292.5000	-0.270	-47.30
587	293.0000	293.0000	-0.270	-47.09
588	293.5000	293.5000	-0.270	-46.88
589	294.0000	294.0000	-0.270	-46.60
590	294.5000	294.5000	-0.270	-46.33
591	295.0000	295.0000	-0.270	-46.11
592	295.5000	295.5000	-0.270	-45.93
593	296.0000	296.0000	-0.270	-45.84
594	296.5000	296.5000	-0.270	-45.78
595	297.0000	297.0000	-0.270	-45.63
596	297.5000	297.5000	-0.270	-45.44
597	298.0000	298.0000	-0.270	-45.23
598	298.5000	298.5000	-0.270	-45.11
599	299.0000	299.0000	-0.270	-45.01
600	299.5000	299.5000	-0.270	-44.95
601	300.0000	300.0000	-0.270	-44.86
602	300.5000	300.5000	-0.270	-44.62
603	301.0000	301.0000	-0.270	-44.28
604	301.5000	301.5000	-0.270	-44.04
605	302.0000	302.0000	-0.270	-43.98
606	302.5000	302.5000	-0.270	-43.95
607	303.0000	303.0000	-0.270	-43.79
608	303.5000	303.5000	-0.270	-43.67
609	304.0000	304.0000	-0.270	-43.58
610	304.5000	304.5000	-0.270	-43.49
611	305.0000	305.0000	-0.270	-43.43
612	305.5000	305.5000	-0.270	-43.21
613	306.0000	306.0000	-0.270	-43.09
614	306.5000	306.5000	-0.270	-42.97
615	307.0000	307.0000	-0.270	-42.88
616	307.5000	307.5000	-0.270	-42.82
617	308.0000	308.0000	-0.270	-42.66
618	308.5000	308.5000	-0.270	-42.54
619	309.0000	309.0000	-0.270	-42.42
620	309.5000	309.5000	-0.270	-42.21
621	310.0000	310.0000	-0.270	-41.99
622	310.5000	310.5000	-0.270	-41.90
623	311.0000	311.0000	-0.270	-41.90
624	311.5000	311.5000	-0.270	-41.93
625	312.0000	312.0000	-0.270	-41.72
626	312.5000	312.5000	-0.270	-41.57
627	313.0000	313.0000	-0.270	-41.41
628	313.5000	313.5000	-0.270	-41.26
629	314.0000	314.0000	-0.270	-41.17
630	314.5000	314.5000	-0.270	-41.17
631	315.0000	315.0000	-0.270	-41.14
632	315.5000	315.5000	-0.270	-41.20
633	316.0000	316.0000	-0.270	-41.20
634	316.5000	316.5000	-0.270	-41.08
635	317.0000	317.0000	-0.270	-40.77
636	317.5000	317.5000	-0.270	-40.59
637	318.0000	318.0000	-0.270	-40.50
638	318.5000	318.5000	-0.270	-40.53
639	319.0000	319.0000	-0.270	-40.50
640	319.5000	319.5000	-0.270	-40.47
641	320.0000	320.0000	-0.270	-40.38
642	320.5000	320.5000	-0.270	-40.25
643	321.0000	321.0000	-0.270	-40.13
644	321.5000	321.5000	-0.270	-40.01
645	322.0000	322.0000	-0.270	-39.92
646	322.5000	322.5000	-0.270	-39.83
647	323.0000	323.0000	-0.270	-39.80
648	323.5000	323.5000	-0.270	-39.89
649	324.0000	324.0000	-0.270	-39.92
650	324.5000	324.5000	-0.270	-39.95
651	325.0000	325.0000	-0.270	-39.92
652	325.5000	325.5000	-0.270	-39.89
653	326.0000	326.0000	-0.270	-39.74
654	326.5000	326.5000	-0.270	-39.52
655	327.0000	327.0000	-0.270	-39.40
656	327.5000	327.5000	-0.270	-39.37
657	328.0000	328.0000	-0.270	-39.31
658	328.5000	328.5000	-0.270	-39.25
659	329.0000	329.0000	-0.270	-39.19
660	329.5000	329.5000	-0.270	-39.12
661	330.0000	330.0000	-0.270	-39.09
662	330.5000	330.5000	-0.270	-38.94
663	331.0000	331.0000	-0.270	-38.88
664	331.5000	331.5000	-0.270	-38.76
665	332.0000	332.0000	-0.270	-38.67
666	332.5000	332.5000	-0.270	-38.58
667	333.0000	333.0000	-0.270	-38.51
668	333.5000	333.5000	-0.270	-38.48
669	334.0000	334.0000	-0.270	-38.45
670	334.5000	334.5000	-0.270	-38.48
671	335.0000	335.0000	-0.270	-38.39
672	335.5000	335.5000	-0.270	-38.36
673	336.0000	336.0000	-0.270	-38.36
674	336.5000	336.5000	-0.270	-38.30
675	337.0000	337.0000	-0.270	-38.18
676	337.5000	337.5000	-0.270	-38.03
677	338.0000	338.0000	-0.270	-37.87
678	338.5000	338.5000	-0.270	-37.81
679	339.0000	339.0000	-0.270	-37.87
680	339.5000	339.5000	-0.270	-37.84
681	340.0000	340.0000	-0.270	-37.84
682	340.5000	340.5000	-0.270	-37.72
683	341.0000	341.0000	-0.270	-37.69
684	341.5000	341.5000	-0.270	-37.69
685	342.0000	342.0000	-0.270	-37.60
686	342.5000	342.5000	-0.270	-37.60
687	343.0000	343.0000	-0.270	-37.60
688	343.5000	343.5000	-0.270	-37.51
689	344.0000	344.0000	-0.270	-37.39
690	344.5000	344.5000	-0.270	-37.29
691	345.0000	345.0000	-0.270	-37.17
692	345.5000	345.5000	-0.270	-37.14
693	346.0000	346.0000	-0.270	-37.08
694	346.5000	346.5000	-0.270	-37.05
695	347.0000	347.0000	-0.270	-37.08
696	347.5000	347.5000	-0.270	-37.08
697	348.0000	348.0000	-0.270	-37.05
698	348.5000	348.5000	-0.270	-37.02
699	349.0000	349.0000	-0.270	-36.96
700	349.5000	349.5000	-0.270	-36.87
701	350.0000	350.0000	-0.270	-36.87
702	350.5000	350.5000	-0.270	-36.87
703	351.0000	351.0000	-0.270	-36.74
704	351.5000	351.5000	-0.270	-36.71
705	352.0000	352.0000	-0.270	-37.26
706	352.5000	352.5000	-0.270	-37.60
707	353.0000	353.0000	-0.270	-37.81
708	353.5000	353.5000	-0.270	-37.84
709	354.0000	354.0000	-0.270	-37.72
710	354.5000	354.5000	-0.270	-37.51
711	355.0000	355.0000	-0.270	-37.32
712	355.5000	355.5000	-0.270	-37.29
713	356.0000	356.0000	-0.270	-37.32
714	356.5000	356.5000	-0.270	-37.29
715	357.0000	357.0000	-0.270	-37.20
716	357.5000	357.5000	-0.270	-37.02
717	358.0000	358.0000	-0.270	-36.93
718	358.5000	358.5000	-0.270	-36.99
719	359.0000	359.0000	-0.270	-37.11
720	359.5000	359.5000	-0.270	-37.05
721	360.0000	360.0000	-0.270	-36.96
722	360.5000	360.5000	-0.270	-36.90
723	361.0000	361.0000	-0.270	-36.90
724	361.5000	361.5000	-0.270	-36.96
725	362.0000	362.0000	-0.270	-36.99
726	362.5000	362.5000	-0.270	-36.87
727	363.0000	363.0000	-0.270	-36.74
728	363.5000	363.5000	-0.270	-36.65
729	364.0000	364.0000	-0.270	-36.62
730	364.5000	364.5000	-0.270	-36.62
731	365.0000	365.0000	-0.270	-36.71
732	365.5000	365.5000	-0.270	-36.62
733	366.0000	366.0000	-0.270	-36.44
734	366.5000	366.5000	-0.270	-36.35
735	367.0000	367.0000	-0.270	-36.32
736	367.5000	367.5000	-0.270	-36.35
737	368.0000	368.0000	-0.270	-36.41
738	368.5000	368.5000	-0.270	-36.32
739	369.0000	369.0000	-0.270	-36.26
740	369.5000	369.5000	-0.270	-36.23
741	370.0000	370.0000	-0.270	-36.19
742	370.5000	370.5000	-0.270	-36.23
743	371.0000	371.0000	-0.270	-36.19
744	371.5000	371.5000	-0.270	-36.16
745	372.0000	372.0000	-0.270	-36.13
746	372.5000	372.5000	-0.270	-36.13
747	373.0000	373.0000	-0.270	-36.04
748	373.5000	373.5000	-0.270	-35.92
749	374.0000	374.0000	-0.270	-35.86
750	374.5000	374.5000	-0.270	-35.74
751	375.0000	375.0000	-0.270	-35.68
752	375.5000	375.5000	-0.270	-35.55
753	376.0000	376.0000	-0.270	-35.46
754	376.5000	376.5000	-0.270	-35.46
755	377.0000	377.0000	-0.270	-35.46
756	377.5000	377.5000	-0.270	-35.37
757	378.0000	378.0000	-0.303	-36.26
758	378.5000	378.5000	-0.361	-125.06
759	379.0000	379.0000	-0.360	-192.45
760	379.5000	379.5000	-0.360	-198.86
761	380.0000	380.0000	-0.360	-177.89
762	380.5000	380.5000	-0.360	-154.33
763	381.0000	381.0000	-0.360	-136.94
764	381.5000	381.5000	-0.360	-125.86
765	382.0000	382.0000	-0.360	-118.78
766	382.5000	382.5000	-0.360	-113.80
767	383.0000	383.0000	-0.360	-109.59
768	383.5000	383.5000	-0.360	-105.78
769	384.0000	384.0000	-0.360	-102.33
770	384.5000	384.5000	-0.360	-99.15
771	385.0000	385.0000	-0.360	-96.29
772	385.5000	385.5000	-0.360	-93.78
773	386.0000	386.0000	-0.360	-91.59
774	386.5000	386.5000	-0.360	-89.57
775	387.0000	387.0000	-0.360	-87.83
776	387.5000	387.5000	-0.360	-86.18
777	388.0000	388.0000	-0.360	-84.66
778	388.5000	388.5000	-0.360	-83.32
779	389.0000	389.0000	-0.360	-82.16
780	389.5000	389.5000	-0.360	-81.09
781	390.0000	390.0000	-0.360	-80.17
782	390.5000	390.5000	-0.360	-79.32
783	391.0000	391.0000	-0.360	-78.43
784	391.5000	391.5000	-0.360	-77.67
785	392.0000	392.0000	-0.360	-76.91
786	392.5000	392.5000	-0.360	-76.17
787	393.0000	393.0000	-0.360	-75.59
788	393.5000	393.5000	-0.360	-75.08
789	394.0000	394.0000	-0.360	-74.47
790	394.5000	394.5000	-0.360	-73.89
791	395.0000	395.0000	-0.360	-73.34
792	395.5000	395.5000	-0.360	-72.82
793	396.0000	396.0000	-0.360	-72.30
794	396.5000	396.5000	-0.360	-71.81
795	397.0000	397.0000	-0.360	-71.32
796	397.5000	397.5000	-0.360	-70.93
797	398.0000	398.0000	-0.360	-70.44
798	398.5000	398.5000	-0.360	-69.89
799	399.0000	399.0000	-0.360	-69.40
800	399.5000	399.5000	-0.360	-68.94
801	400.0000	400.0000	-0.360	-68.45
802	400.5000	400.5000	-0.360	-67.96
803	401.0000	401.0000	-0.360	-67.48
804	401.5000	401.5000	-0.360	-67.05
805	402.0000	402.0000	-0.360	-66.71
806	402.5000	402.5000	-0.360	-66.23
807	403.0000	403.0000	-0.360	-65.80
808	403.5000	403.5000	-0.360	-65.49
809	404.0000	404.0000	-0.360	-65.16
810	404.5000	404.5000	-0.360	-64.76
811	405.0000	405.0000	-0.360	-64.33
812	405.5000	405.5000	-0.360	-63.91
813	406.0000	406.0000	-0.360	-63.57
814	406.5000	406.5000	-0.360	-63.20
815	407.0000	407.0000	-0.360	-62.81
816	407.5000	407.5000	-0.360	-62.47
817	408.0000	408.0000	-0.360	-62.11
818	408.5000	408.5000	-0.360	-61.80
819	409.0000	409.0000	-0.360	-61.49
820	409.5000	409.5000	-0.360	-61.22
821	410.0000	410.0000	-0.360	-60.91
822	410.5000	410.5000	-0.360	-60.55
823	411.0000	411.0000	-0.360	-60.15
824	411.5000	411.5000	-0.360	-59.79
825	412.0000	412.0000	-0.360	-59.54
826	412.5000	412.5000	-0.360	-59.30
827	413.0000	413.0000	-0.360	-58.99
828	413.5000	413.5000	-0.360	-58.72
829	414.0000	414.0000	-0.360	-58.41
830	414.5000	414.5000	-0.360	-58.26
831	415.0000	415.0000	-0.360	-58.08
832	415.5000	415.5000	-0.360	-57.80
833	416.0000	416.0000	-0.360	-57.47
834	416.5000	416.5000	-0.360	-57.19
835	417.0000	417.0000	-0.360	-56.86
836	417.5000	417.5000	-0.360	-56.61
837	418.0000	418.0000	-0.360	-56.43
838	418.5000	418.5000	-0.360	-56.28
839	419.0000	419.0000	-0.360	-56.18
840	419.5000	419.5000	-0.360	-56.03
841	420.0000	420.0000	-0.360	-55.70
842	420.5000	420.5000	-0.360	-55.33
843	421.0000	421.0000	-0.360	-55.06
844	421.5000	421.5000	-0.360	-54.87
845	422.0000	422.0000	-0.360	-54.66
846	422.5000	422.5000	-0.360	-54.51
847	423.0000	423.0000	-0.360	-54.35
848	423.5000	423.5000	-0.360	-54.17
849	424.0000	424.0000	-0.360	-54.02
850	424.5000	424.5000	-0.360	-53.77
851	425.0000	425.0000	-0.360	-53.62
852	425.5000	425.5000	-0.360	-53.41
853	426.0000	426.0000	-0.360	-53.19
854	426.5000	426.5000	-0.360	-53.07
855	427.0000	427.0000	-0.360	-52.92
856	427.5000	427.5000	-0.360	-52.80
857	428.0000	428.0000	-0.360	-52.71
858	428.5000	428.5000	-0.360	-52.43
859	429.0000	429.0000	-0.360	-52.25
860	429.5000	429.5000	-0.360	-52.22
861	430.0000	430.0000	-0.360	-52.13
862	430.5000	430.5000	-0.360	-51.94
863	431.0000	431.0000	-0.360	-51.61
864	431.5000	431.5000	-0.360	-51.42
865	432.0000	432.0000	-0.360	-51.33
866	432.5000	432.5000	-0.360	-51.24
867	433.0000	433.0000	-0.360	-51.21
868	433.5000	433.5000	-0.360	-51.09
869	434.0000	434.0000	-0.360	-50.97
870	434.5000	434.5000	-0.360	-50.84
871	435.0000	435.0000	-0.360	-50.63
872	435.5000	435.5000	-0.360	-50.42
873	436.0000	436.0000	-0.360	-50.14
874	436.5000	436.5000	-0.360	-50.02
875	437.0000	437.0000	-0.360	-49.99
876	437.5000	437.5000	-0.360	-49.93
877	438.0000	438.0000	-0.360	-49.75
878	438.5000	438.5000	-0.360	-49.62
879	439.0000	439.0000	-0.360	-49.53
880	439.5000	439.5000	-0.360	-49.32
881	440.0000	440.0000	-0.360	-49.13
882	440.5000	440.5000	-0.360	-49.07
883	441.0000	441.0000	-0.360	-49.04
884	441.5000	441.5000	-0.360	-48.92
885	442.0000	442.0000	-0.360	-48.77
886	442.5000	442.5000	-0.360	-48.65
887	443.0000	443.0000	-0.360	-48.55
888	443.5000	443.5000	-0.360	-48.37
889	444.0000	444.0000	-0.360	-48.34
890	444.5000	444.5000	-0.360	-48.25
891	445.0000	445.0000	-0.360	-48.16
892	445.5000	445.5000	-0.360	-48.16
893	446.0000	446.0000	-0.360	-48.07
894	446.5000	446.5000	-0.360	-47.82
895	447.0000	447.0000	-0.360	-47.64
896	447.5000	447.5000	-0.360	-47.58
897	448.0000	448.0000	-0.360	-47.55
898	448.5000	448.5000	-0.360	-47.49
899	449.0000	449.0000	-0.360	-47.43
900	449.5000	449.5000	-0.360	-47.27
901	450.0000	450.0000	-0.360	-47.12
902	450.5000	450.5000	-0.360	-47.15
903	451.0000	451.0000	-0.360	-46.94
904	451.5000	451.5000	-0.360	-46.69
905	452.0000	452.0000	-0.360	-46.57
906	452.5000	452.5000	-0.360	-46.57
907	453.0000	453.0000	-0.360	-46.54
908	453.5000	453.5000	-0.360	-46.51
909	454.0000	454.0000	-0.360	-46.48
910	454.5000	454.5000	-0.360	-46.48
911	455.0000	455.0000	-0.360	-46.51
912	455.5000	455.5000	-0.360	-46.48
913	456.0000	456.0000	-0.360	-46.39
914	456.5000	456.5000	-0.360	-46.17
915	457.0000	457.0000	-0.360	-45.90
916	457.5000	457.5000	-0.360	-45.78
917	458.0000	458.0000	-0.360	-45.78
918	458.5000	458.5000	-0.360	-45.69
919	459.0000	459.0000	-0.360	-45.63
920	459.5000	459.5000	-0.360	-45.53
921	460.0000	460.0000	-0.360	-45.38
922	460.5000	460.5000	-0.360	-45.35
923	461.0000	461.0000	-0.360	-45.26
924	461.5000	461.5000	-0.360	-45.20
925	462.0000	462.0000	-0.360	-45.14
926	462.5000	462.5000	-0.360	-45.11
927	463.0000	463.0000	-0.360	-44.95
928	463.5000	463.5000	-0.360	-44.74
929	464.0000	464.0000	-0.360	-44.59
930	464.5000	464.5000	-0.360	-44.47
931	465.0000	465.0000	-0.360	-44.56
932	465.5000	465.5000	-0.360	-45.14
933	466.0000	466.0000	-0.360	-45.69
934	466.5000	466.5000	-0.360	-45.63
935	467.0000	467.0000	-0.360	-45.26
936	467.5000	467.5000	-0.360	-44.83
937	468.0000	468.0000	-0.360	-44.59
938	468.5000	468.5000	-0.360	-44.56
939	469.0000	469.0000	-0.360	-44.59
940	469.5000	469.5000	-0.360	-44.43
941	470.0000	470.0000	-0.360	-44.22
942	470.5000	470.5000	-0.360	-44.19
943	471.0000	471.0000	-0.360	-44.16
944	471.5000	471.5000	-0.360	-43.98
945	472.0000	472.0000	-0.360	-43.89
946	472.5000	472.5000	-0.360	-43.86
947	473.0000	473.0000	-0.360	-43.92
948	473.5000	473.5000	-0.360	-43.86
949	474.0000	474.0000	-0.360	-43.73
950	474.5000	474.5000	-0.360	-43.64
951	475.0000	475.0000	-0.360	-43.58
952	475.5000	475.5000	-0.360	-43.46
953	476.0000	476.0000	-0.360	-43.31
954	476.5000	476.5000	-0.360	-43.18
955	477.0000	477.0000	-0.360	-43.15
956	477.5000	477.5000	-0.360	-43.06
957	478.0000	478.0000	-0.360	-43.06
958	478.5000	478.5000	-0.360	-43.03
959	479.0000	479.0000	-0.360	-43.00
960	479.5000	479.5000	-0.360	-43.00
961	480.0000	480.0000	-0.360	-43.03
962	480.5000	480.5000	-0.360	-43.00
963	481.0000	481.0000	-0.360	-42.82
964	481.5000	481.5000	-0.360	-42.66
965	482.0000	482.0000	-0.360	-42.66
966	482.5000	482.5000	-0.360	-42.70
967	483.0000	483.0000	-0.360	-42.60
968	483.5000	483.5000	-0.360	-42.54
969	484.0000	484.0000	-0.360	-42.48
970	484.5000	484.5000	-0.360	-42.36
971	485.0000	485.0000	-0.360	-42.30
972	485.5000	485.5000	-0.360	-42.24
973	486.0000	486.0000	-0.360	-42.09
974	486.5000	486.5000	-0.360	-41.99
975	487.0000	487.0000	-0.360	-41.99
976	487.5000	487.5000	-0.360	-41.96
977	488.0000	488.0000	-0.360	-41.93
978	488.5000	488.5000	-0.360	-41.96
979	489.0000	489.0000	-0.360	-41.93
980	489.5000	489.5000	-0.360	-41.87
981	490.0000	490.0000	-0.360	-41.90
982	490.5000	490.5000	-0.360	-41.90
983	491.0000	491.0000	-0.360	-41.84
984	491.5000	491.5000	-0.360	-41.72
985	492.0000	492.0000	-0.360	-41.69
986	492.5000	492.5000	-0.360	-41.63
987	493.0000	493.0000	-0.360	-41.69
988	493.5000	493.5000	-0.360	-41.75
989	494.0000	494.0000	-0.360	-41.72
990	494.5000	494.5000	-0.360	-41.66
991	495.0000	495.0000	-0.360	-41.66
992	495.5000	495.5000	-0.360	-41.47
993	496.0000	496.0000	-0.360	-41.41
994	496.5000	496.5000	-0.360	-41.32
995	497.0000	497.0000	-0.360	-41.23
996	497.5000	497.5000	-0.360	-41.14
997	498.0000	498.0000	-0.360	-41.08
998	498.5000	498.5000	-0.360	-41.08
999	499.0000	499.0000	-0.360	-40.96
1000	499.5000	499.5000	-0.360	-40.83
1001	500.0000	500.0000	-0.360	-40.89
1002	500.5000	500.5000	-0.360	-40.93
1003	501.0000	501.0000	-0.360	-40.86
1004	501.5000	501.5000	-0.360	-40.83
1005	502.0000	502.0000	-0.360	-40.80
1006	502.5000	502.5000	-0.360	-40.80
1007	503.0000	503.0000	-0.360	-40.80
1008	503.5000	503.5000	-0.360	-40.80
1009	504.0000	504.0000	-0.360	-40.74
1010	504.5000	504.5000	-0.360	-40.65
1011	505.0000	505.0000	-0.360	-40.56
1012	505.5000	505.5000	-0.360	-40.59
1013	506.0000	506.0000	-0.360	-40.62
1014	506.5000	506.5000	-0.360	-40.62
1015	507.0000	507.0000	-0.360	-40.53
1016	507.5000	507.5000	-0.360	-40.47
1017	508.0000	508.0000	-0.360	-40.47
1018	508.5000	508.5000	-0.360	-40.50
1019	509.0000	509.0000	-0.360	-40.47
1020	509.5000	509.5000	-0.360	-40.28
1021	510.0000	510.0000	-0.360	-40.13
1022	510.5000	510.5000	-0.360	-40.10
1023	511.0000	511.0000	-0.360	-40.04
1024	511.5000	511.5000	-0.360	-39.98
1025	512.0000	512.0000	-0.360	-39.98
1026	512.5000	512.5000	-0.360	-40.04
1027	513.0000	513.0000	-0.360	-40.01
1028	513.5000	513.5000	-0.452	-139.59
1029	514.0000	514.0000	-0.451	-295.14
1030	514.5000	514.5000	-0.450	-344.95
1031	515.0000	515.0000	-0.450	-322.21
1032	515.5000	515.5000	-0.450	-279.03
1033	516.0000	516.0000	-0.450	-242.04
1034	516.5000	516.5000	-0.450	-216.86
1035	517.0000	517.0000	-0.450	-200.63
1036	517.5000	517.5000	-0.450	-189.31
1037	518.0000	518.0000	-0.450	-180.36
1038	518.5000	518.5000	-0.450	-172.49
1039	519.0000	519.0000	-0.450	-165.38
1040	519.5000	519.5000	-0.450	-158.79
1041	520.0000	520.0000	-0.450	-152.93
1042	520.5000	520.5000	-0.450	-147.68
1043	521.0000	521.0000	-0.450	-143.04
1044	521.5000	521.5000	-0.450	-138.89
1045	522.0000	522.0000	-0.450	-135.26
1046	522.5000	522.5000	-0.450	-131.96
1047	523.0000	523.0000	-0.450	-129.06
1048	523.5000	523.5000	-0.450	-126.41
1049	524.0000	524.0000	-0.450	-123.91
1050	524.5000	524.5000	-0.450	-121.56
1051	525.0000	525.0000	-0.450	-119.42
1052	525.5000	525.5000	-0.450	-117.47
1053	526.0000	526.0000	-0.450	-115.48
1054	526.5000	526.5000	-0.450	-113.71
1055	527.0000	527.0000	-0.450	-112.03
1056	527.5000	527.5000	-0.450	-110.39
1057	528.0000	528.0000	-0.450	-108.92
1058	528.5000	528.5000	-0.450	-107.49
1059	529.0000	529.0000	-0.450	-106.14
1060	529.5000	529.5000	-0.450	-104.86
1061	530.0000	530.0000	-0.450	-103.64
1062	530.5000	530.5000	-0.450	-102.42
1063	531.0000	531.0000	-0.450	-101.32
1064	531.5000	531.5000	-0.450	-100.19
1065	532.0000	532.0000	-0.450	-99.06
1066	532.5000	532.5000	-0.450	-97.96
1067	533.0000	533.0000	-0.450	-96.99
1068	533.5000	533.5000	-0.450	-96.01
1069	534.0000	534.0000	-0.450	-95.03
1070	534.5000	534.5000	-0.450	-94.18
1071	535.0000	535.0000	-0.450	-93.26
1072	535.5000	535.5000	-0.450	-92.38
1073	536.0000	536.0000	-0.450	-91.56
1074	536.5000	536.5000	-0.450	-90.88
1075	537.0000	537.0000	-0.450	-90.21
1076	537.5000	537.5000	-0.450	-89.60
1077	538.0000	538.0000	-0.450	-88.93
1078	538.5000	538.5000	-0.450	-88.14
1079	539.0000	539.0000	-0.450	-87.37
1080	539.5000	539.5000	-0.450	-86.67
1081	540.0000	540.0000	-0.450	-86.00
1082	540.5000	540.5000	-0.450	-85.36
1083	541.0000	541.0000	-0.450	-84.90
1084	541.5000	541.5000	-0.450	-84.41
1085	542.0000	542.0000	-0.450	-83.86
1086	542.5000	542.5000	-0.450	-83.41
1087	543.0000	543.0000	-0.450	-82.95
1088	543.5000	543.5000	-0.450	-82.55
1089	544.0000	544.0000	-0.450	-82.09
1090	544.5000	544.5000	-0.450	-81.61
1091	545.0000	545.0000	-0.450	-81.27
1092	545.5000	545.5000	-0.450	-80.94
1093	546.0000	546.0000	-0.450	-80.63
1094	546.5000	546.5000	-0.450	-80.36
1095	547.0000	547.0000	-0.450	-80.11
1096	547.5000	547.5000	-0.450	-79.74
1097	548.0000	548.0000	-0.450	-79.44
1098	548.5000	548.5000	-0.450	-79.13
1099	549.0000	549.0000	-0.450	-78.83
1100	549.5000	549.5000	-0.450	-78.49
1101	550.0000	550.0000	-0.450	-78.28
1102	550.5000	550.5000	-0.450	-78.04
1103	551.0000	551.0000	-0.450	-77.76
1104	551.5000	551.5000	-0.450	-77.43
1105	552.0000	552.0000	-0.450	-77.21
1106	552.5000	552.5000	-0.450	-76.94
1107	553.0000	553.0000	-0.450	-76.72
1108	553.5000	553.5000	-0.450	-76.54
1109	554.0000	554.0000	-0.450	-76.27
1110	554.5000	554.5000	-0.450	-75.96
1111	555.0000	555.0000	-0.450	-75.62
1112	555.5000	555.5000	-0.450	-75.41
1113	556.0000	556.0000	-0.450	-75.14
1114	556.5000	556.5000	-0.450	-75.05
1115	557.0000	557.0000	-0.450	-74.89
1116	557.5000	557.5000	-0.450	-74.68
1117	558.0000	558.0000	-0.450	-74.47
1118	558.5000	558.5000	-0.450	-74.19
1119	559.0000	559.0000	-0.450	-74.01
1120	559.5000	559.5000	-0.450	-73.79
1121	560.0000	560.0000	-0.450	-73.58
1122	560.5000	560.5000	-0.450	-73.37
1123	561.0000	561.0000	-0.450	-73.09
1124	561.5000	561.5000	-0.450	-73.03
1125	562.0000	562.0000	-0.450	-72.82
1126	562.5000	562.5000	-0.450	-72.63
1127	563.0000	563.0000	-0.450	-72.36
1128	563.5000	563.5000	-0.450	-72.24
1129	564.0000	564.0000	-0.450	-72.02
1130	564.5000	564.5000	-0.450	-71.87
1131	565.0000	565.0000	-0.450	-71.72
1132	565.5000	565.5000	-0.450	-71.50
1133	566.0000	566.0000	-0.450	-71.47
1134	566.5000	566.5000	-0.450	-71.44
1135	567.0000	567.0000	-0.450	-71.29
1136	567.5000	567.5000	-0.450	-71.11
1137	568.0000	568.0000	-0.450	-70.99
1138	568.5000	568.5000	-0.450	-70.83
1139	569.0000	569.0000	-0.450	-70.68
1140	569.5000	569.5000	-0.450	-70.59
1141	570.0000	570.0000	-0.450	-70.50
1142	570.5000	570.5000	-0.450	-70.41
1143	571.0000	571.0000	-0.450	-70.28
1144	571.5000	571.5000	-0.450	-70.16
1145	572.0000	572.0000	-0.450	-70.01
1146	572.5000	572.5000	-0.450	-69.92
1147	573.0000	573.0000	-0.450	-69.86
1148	573.5000	573.5000	-0.450	-69.77
1149	574.0000	574.0000	-0.450	-69.61
1150	574.5000	574.5000	-0.450	-69.49
1151	575.0000	575.0000	-0.450	-69.40
1152	575.5000	575.5000	-0.450	-69.31
1153	576.0000	576.0000	-0.450	-69.09
1154	576.5000	576.5000	-0.450	-69.00
1155	577.0000	577.0000	-0.450	-68.82
1156	577.5000	577.5000	-0.450	-68.67
1157	578.0000	578.0000	-0.450	-68.58
1158	578.5000	578.5000	-0.450	-68.39
1159	579.0000	579.0000	-0.450	-68.15
1160	579.5000	579.5000	-0.450	-67.93
1161	580.0000	580.0000	-0.450	-67.84
1162	580.5000	580.5000	-0.450	-67.72
1163	581.0000	581.0000	-0.450	-67.66
1164	581.5000	581.5000	-0.450	-67.54
1165	582.0000	582.0000	-0.450	-67.38
1166	582.5000	582.5000	-0.450	-67.23
1167	583.0000	583.0000	-0.450	-67.08
1168	583.5000	583.5000	-0.450	-66.96
1169	584.0000	584.0000	-0.450	-66.77
1170	584.5000	584.5000	-0.450	-66.62
1171	585.0000	585.0000	-0.450	-66.53
1172	585.5000	585.5000	-0.450	-66.44
1173	586.0000	586.0000	-0.450	-66.35
1174	586.5000	586.5000	-0.450	-66.16
1175	587.0000	587.0000	-0.450	-65.95
1176	587.5000	587.5000	-0.450	-65.89
1177	588.0000	588.0000	-0.450	-65.80
1178	588.5000	588.5000	-0.450	-65.71
1179	589.0000	589.0000	-0.450	-65.61
1180	589.5000	589.5000	-0.450	-65.40
1181	590.0000	590.0000	-0.450	-65.25
1182	590.5000	590.5000	-0.450	-65.16
1183	591.0000	591.0000	-0.450	-65.07
1184	591.5000	591.5000	-0.450	-64.85
1185	592.0000	592.0000	-0.450	-64.67
1186	592.5000	592.5000	-0.450	-64.52
1187	593.0000	593.0000	-0.450	-64.42
1188	593.5000	593.5000	-0.450	-64.30
1189	594.0000	594.0000	-0.450	-64.15
1190	594.5000	594.5000	-0.450	-64.06
1191	595.0000	595.0000	-0.450	-63.97
1192	595.5000	595.5000	-0.450	-63.91
1193	596.0000	596.0000	-0.450	-63.84
1194	596.5000	596.5000	-0.450	-63.63
1195	597.0000	597.0000	-0.450	-63.54
1196	597.5000	597.5000	-0.450	-63.45
1197	598.0000	598.0000	-0.450	-63.17
1198	598.5000	598.5000	-0.450	-63.02
1199	599.0000	599.0000	-0.450	-62.96
1200	599.5000	599.5000	-0.450	-62.90
1201	600.0000	600.0000	-0.450	-62.78
1202	600.5000	600.5000	-0.450	-62.69
1203	601.0000	601.0000	-0.450	-62.62
1204	601.5000	601.5000	-0.450	-62.50
1205	602.0000	602.0000	-0.450	-62.32
1206	602.5000	602.5000	-0.450	-62.14
1207	603.0000	603.0000	-0.450	-62.04
1208	603.5000	603.5000	-0.450	-62.01
1209	604.0000	604.0000	-0.450	-61.86
1210	604.5000	604.5000	-0.450	-61.71
1211	605.0000	605.0000	-0.450	-61.59
1212	605.5000	605.5000	-0.450	-61.56
1213	606.0000	606.0000	-0.450	-61.53
1214	606.5000	606.5000	-0.450	-61.40
1215	607.0000	607.0000	-0.450	-61.28
1216	607.5000	607.5000	-0.450	-61.13
1217	608.0000	608.0000	-0.450	-61.07
1218	608.5000	608.5000	-0.450	-61.01
1219	609.0000	609.0000	-0.450	-60.95
1220	609.5000	609.5000	-0.450	-60.88
1221	610.0000	610.0000	-0.450	-60.79
1222	610.5000	610.5000	-0.450	-60.73
1223	611.0000	611.0000	-0.450	-60.67
1224	611.5000	611.5000	-0.450	-60.46
1225	612.0000	612.0000	-0.450	-60.24
1226	612.5000	612.5000	-0.450	-60.24
1227	613.0000	613.0000	-0.450	-60.18
1228	613.5000	613.5000	-0.450	-60.00
1229	614.0000	614.0000	-0.450	-59.94
1230	614.5000	614.5000	-0.450	-59.85
1231	615.0000	615.0000	-0.450	-59.82
1232	615.5000	615.5000	-0.450	-59.72
1233	616.0000	616.0000	-0.450	-59.63
1234	616.5000	616.5000	-0.450	-59.51
1235	617.0000	617.0000	-0.450	-59.42
1236	617.5000	617.5000	-0.450	-59.36
1237	618.0000	618.0000	-0.450	-59.36
1238	618.5000	618.5000	-0.450	-59.33
1239	619.0000	619.0000	-0.450	-59.14
1240	619.5000	619.5000	-0.450	-59.02
1241	620.0000	620.0000	-0.450	-58.99
1242	620.5000	620.5000	-0.450	-58.87
1243	621.0000	621.0000	-0.450	-58.78
1244	621.5000	621.5000	-0.450	-58.75
1245	622.0000	622.0000	-0.450	-58.75
1246	622.5000	622.5000	-0.450	-58.75
1247	623.0000	623.0000	-0.450	-58.63
1248	623.5000	623.5000	-0.450	-58.38
1249	624.0000	624.0000	-0.450	-58.17
1250	624.5000	624.5000	-0.450	-58.08
1251	625.0000	625.0000	-0.450	-58.08
1252	625.5000	625.5000	-0.450	-57.99
1253	626.0000	626.0000	-0.450	-58.02
1254	626.5000	626.5000	-0.450	-58.08
1255	627.0000	627.0000	-0.450	-58.05
1256	627.5000	627.5000	-0.450	-57.95
1257	628.0000	628.0000	-0.450	-57.83
1258	628.5000	628.5000	-0.450	-57.62
1259	629.0000	629.0000	-0.450	-57.41
1260	629.5000	629.5000	-0.450	-57.37
1261	630.0000	630.0000	-0.450	-57.28
1262	630.5000	630.5000	-0.450	-57.31
1263	631.0000	631.0000	-0.450	-57.44
1264	631.5000	631.5000	-0.450	-57.37
1265	632.0000	632.0000	-0.450	-57.28
1266	632.5000	632.5000	-0.450	-57.13
1267	633.0000	633.0000	-0.450	-57.04
1268	633.5000	633.5000	-0.450	-56.98
1269	634.0000	634.0000	-0.450	-56.86
1270	634.5000	634.5000	-0.450	-56.92
1271	635.0000	635.0000	-0.450	-56.89
1272	635.5000	635.5000	-0.450	-56.86
1273	636.0000	636.0000	-0.450	-56.76
1274	636.5000	636.5000	-0.450	-56.73
1275	637.0000	637.0000	-0.450	-56.70
1276	637.5000	637.5000	-0.450	-56.64
1277	638.0000	638.0000	-0.450	-56.55
1278	638.5000	638.5000	-0.450	-56.34
1279	639.0000	639.0000	-0.450	-56.22
1280	639.5000	639.5000	-0.450	-56.28
1281	640.0000	640.0000	-0.450	-56.25
1282	640.5000	640.5000	-0.450	-56.18
1283	641.0000	641.0000	-0.450	-56.09
1284	641.5000	641.5000	-0.450	-56.03
1285	642.0000	642.0000	-0.450	-56.00
1286	642.5000	642.5000	-0.450	-55.85
1287	643.0000	643.0000	-0.450	-55.64
1288	643.5000	643.5000	-0.450	-55.57
1289	644.0000	644.0000	-0.450	-55.60
1290	644.5000	644.5000	-0.450	-55.67
1291	645.0000	645.0000	-0.450	-55.82
1292	645.5000	645.5000	-0.450	-55.82
1293	646.0000	646.0000	-0.450	-55.79
1294	646.5000	646.5000	-0.450	-55.67
1295	647.0000	647.0000	-0.450	-55.51
1296	647.5000	647.5000	-0.450	-55.27
1297	648.0000	648.0000	-0.450	-55.21
1298	648.5000	648.5000	-0.450	-55.15
1299	649.0000	649.0000	-0.450	-55.15
1300	649.5000	649.5000	-0.450	-55.06
1301	650.0000	650.0000	-0.450	-54.93
1302	650.5000	650.5000	-0.450	-54.90
1303	651.0000	651.0000	-0.450	-54.93
1304	651.5000	651.5000	-0.450	-54.87
1305	652.0000	652.0000	-0.450	-54.75
1306	652.5000	652.5000	-0.450	-54.63
1307	653.0000	653.0000	-0.450	-54.63
1308	653.5000	653.5000	-0.450	-54.57
1309	654.0000	654.0000	-0.450	-54.45
1310	654.5000	654.5000	-0.450	-54.32
1311	655.0000	655.0000	-0.450	-54.20
1312	655.5000	655.5000	-0.450	-54.11
1313	656.0000	656.0000	-0.450	-54.20
1314	656.5000	656.5000	-0.450	-54.23
1315	657.0000	657.0000	-0.450	-54.20
1316	657.5000	657.5000	-0.450	-54.17
1317	658.0000	658.0000	-0.450	-54.05
1318	658.5000	658.5000	-0.450	-53.96
1319	659.0000	659.0000	-0.450	-53.90
1320	659.5000	659.5000	-0.450	-53.80
1321	660.0000	660.0000	-0.450	-53.77
1322	660.5000	660.5000	-0.450	-53.77
1323	661.0000	661.0000	-0.450	-53.74
1324	661.5000	661.5000	-0.450	-53.65
1325	662.0000	662.0000	-0.450	-53.53
1326	662.5000	662.5000	-0.450	-53.41
1327	663.0000	663.0000	-0.450	-53.38
1328	663.5000	663.5000	-0.450	-53.38
1329	664.0000	664.0000	-0.450	-53.25
1330	664.5000	664.5000	-0.450	-53.19
1331	665.0000	665.0000	-0.450	-53.04
1332	665.5000	665.5000	-0.450	-52.95
1333	666.0000	666.0000	-0.450	-52.89
1334	666.5000	666.5000	-0.450	-52.83
1335	667.0000	667.0000	-0.450	-52.89
1336	667.5000	667.5000	-0.450	-52.89
1337	668.0000	668.0000	-0.450	-52.89
1338	668.5000	668.5000	-0.450	-52.83
1339	669.0000	669.0000	-0.450	-52.74
1340	669.5000	669.5000	-0.450	-52.61
1341	670.0000	670.0000	-0.450	-52.55
1342	670.5000	670.5000	-0.450	-53.10
1343	671.0000	671.0000	-0.450	-53.59
1344	671.5000	671.5000	-0.450	-53.65
1345	672.0000	672.0000	-0.450	-53.56
1346	672.5000	672.5000	-0.450	-53.41
1347	673.0000	673.0000	-0.450	-53.32
1348	673.5000	673.5000	-0.450	-53.19
1349	674.0000	674.0000	-0.450	-53.01
1350	674.5000	674.5000	-0.450	-52.86
1351	675.0000	675.0000	-0.450	-52.74
1352	675.5000	675.5000	-0.450	-52.61
1353	676.0000	676.0000	-0.450	-52.49
1354	676.5000	676.5000	-0.450	-52.43
1355	677.0000	677.0000	-0.450	-52.43
1356	677.5000	677.5000	-0.450	-52.43
1357	678.0000	678.0000	-0.450	-52.43
1358	678.5000	678.5000	-0.450	-52.40
1359	679.0000	679.0000	-0.450	-52.16
1360	679.5000	679.5000	-0.450	-52.13
1361	680.0000	680.0000	-0.450	-52.10
1362	680.5000	680.5000	-0.450	-51.97
1363	681.0000	681.0000	-0.450	-51.79
1364	681.5000	681.5000	-0.450	-51.73
1365	682.0000	682.0000	-0.450	-51.82
1366	682.5000	682.5000	-0.450	-51.97
1367	683.0000	683.0000	-0.450	-52.06
1368	683.5000	683.5000	-0.450	-51.97
1369	684.0000	684.0000	-0.450	-51.79
1370	684.5000	684.5000	-0.450	-51.73
1371	685.0000	685.0000	-0.450	-51.70
1372	685.5000	685.5000	-0.450	-51.73
1373	686.0000	686.0000	-0.450	-51.73
1374	686.5000	686.5000	-0.450	-51.73
1375	687.0000	687.0000	-0.450	-51.76
1376	687.5000	687.5000	-0.450	-51.76
1377	688.0000	688.0000	-0.450	-51.61
1378	688.5000	688.5000	-0.450	-51.39
1379	689.0000	689.0000	-0.450	-51.30
1380	689.5000	689.5000	-0.450	-51.33
1381	690.0000	690.0000	-0.450	-51.33
1382	690.5000	690.5000	-0.450	-51.33
1383	691.0000	691.0000	-0.450	-51.30
1384	691.5000	691.5000	-0.450	-51.15
1385	692.0000	692.0000	-0.450	-51.03
1386	692.5000	692.5000	-0.450	-50.97
1387	693.0000	693.0000	-0.450	-50.90
1388	693.5000	693.5000	-0.450	-50.94
1389	694.0000	694.0000	-0.450	-50.97
1390	694.5000	694.5000	-0.450	-51.03
1391	695.0000	695.0000	-0.450	-50.97
1392	695.5000	695.5000	-0.450	-50.81
1393	696.0000	696.0000	-0.450	-50.66
1394	696.5000	696.5000	-0.450	-50.63
1395	697.0000	697.0000	-0.450	-50.63
1396	697.5000	697.5000	-0.450	-50.57
1397	698.0000	698.0000	-0.450	-50.60
1398	698.5000	698.5000	-0.450	-50.57
1399	699.0000	699.0000	-0.450	-50.51
1400	699.5000	699.5000	-0.450	-50.45
1401	700.0000	700.0000	-0.450	-50.36
1402	700.5000	700.5000	-0.450	-50.29
1403	701.0000	701.0000	-0.450	-50.29
1404	701.5000	701.5000	-0.450	-50.33
1405	702.0000	702.0000	-0.450	-50.26
1406	702.5000	702.5000	-0.450	-50.23
1407	703.0000	703.0000	-0.450	-50.39
1408	703.5000	703.5000	-0.450	-50.42
1409	704.0000	704.0000	-0.450	-50.20
1410	704.5000	704.5000	-0.450	-49.96
1411	705.0000	705.0000	-0.450	-49.78
1412	705.5000	705.5000	-0.450	-49.75
1413	706.0000	706.0000	-0.450	-49.84
1414	706.5000	706.5000	-0.450	-49.96
1415	707.0000	707.0000	-0.450	-49.99
1416	707.5000	707.5000	-0.450	-49.96
1417	708.0000	708.0000	-0.450	-49.90
1418	708.5000	708.5000	-0.450	-49.87
1419	709.0000	709.0000	-0.450	-49.78
1420	709.5000	709.5000	-0.450	-49.78
1421	710.0000	710.0000	-0.450	-49.84
1422	710.5000	710.5000	-0.450	-49.81
1423	711.0000	711.0000	-0.450	-49.68
1424	711.5000	711.5000	-0.450	-49.59
1425	712.0000	712.0000	-0.450	-49.50
1426	712.5000	712.5000	-0.450	-49.53
1427	713.0000	713.0000	-0.450	-49.50
1428	713.5000	713.5000	-0.450	-49.41
1429	714.0000	714.0000	-0.450	-49.41
1430	714.5000	714.5000	-0.450	-49.35
1431	715.0000	715.0000	-0.450	-49.29
1432	715.5000	715.5000	-0.450	-49.29
1433	716.0000	716.0000	-0.450	-49.44
1434	716.5000	716.5000	-0.450	-49.53
1435	717.0000	717.0000	-0.450	-49.50
1436	717.5000	717.5000	-0.450	-49.35
1437	718.0000	718.0000	-0.523	-62.20
1438	718.5000	718.5000	-0.542	-274.21
1439	719.0000	719.0000	-0.541	-444.72
1440	719.5000	719.5000	-0.540	-479.23
1441	720.0000	720.0000	-0.540	-439.89
1442	720.5000	720.5000	-0.540	-385.97
1443	721.0000	721.0000	-0.540	-342.84
1444	721.5000	721.5000	-0.540	-313.88
1445	722.0000	722.0000	-0.540	-294.60
1446	722.5000	722.5000	-0.540	-280.34
1447	723.0000	723.0000	-0.540	-268.26
1448	723.5000	723.5000	-0.540	-257.58
1449	724.0000	724.0000	-0.540	-247.84
1450	724.5000	724.5000	-0.540	-238.78
1451	725.0000	725.0000	-0.540	-230.63
1452	725.5000	725.5000	-0.540	-223.24
1453	726.0000	726.0000	-0.540	-216.41
1454	726.5000	726.5000	-0.540	-210.03
1455	727.0000	727.0000	-0.540	-204.11
1456	727.5000	727.5000	-0.540	-198.74
1457	728.0000	728.0000	-0.540	-194.01
1458	728.5000	728.5000	-0.540	-189.40
1459	729.0000	729.0000	-0.540	-185.09
1460	729.5000	729.5000	-0.540	-181.16
1461	730.0000	730.0000	-0.540	-177.56
1462	730.5000	730.5000	-0.540	-174.02
1463	731.0000	731.0000	-0.540	-170.72
1464	731.5000	731.5000	-0.540	-167.52
1465	732.0000	732.0000	-0.540	-164.34
1466	732.5000	732.5000	-0.540	-161.23
1467	733.0000	733.0000	-0.540	-158.51
1468	733.5000	733.5000	-0.540	-155.95
1469	734.0000	734.0000	-0.540	-153.54
1470	734.5000	734.5000	-0.540	-151.34
1471	735.0000	735.0000	-0.540	-149.20
1472	735.5000	735.5000	-0.540	-147.13
1473	736.0000	736.0000	-0.540	-145.15
1474	736.5000	736.5000	-0.540	-143.25
1475	737.0000	737.0000	-0.540	-141.39
1476	737.5000	737.5000	-0.540	-139.56
1477	738.0000	738.0000	-0.540	-137.94
1478	738.5000	738.5000	-0.540	-136.45
1479	739.0000	739.0000	-0.540	-134.92
1480	739.5000	739.5000	-0.540	-133.43
1481	740.0000	740.0000	-0.540	-132.05
1482	740.5000	740.5000	-0.540	-130.68
1483	741.0000	741.0000	-0.540	-129.25
1484	741.5000	741.5000	-0.540	-127.99
1485	742.0000	742.0000	-0.540	-126.74
1486	742.5000	742.5000	-0.540	-125.43
1487	743.0000	743.0000	-0.540	-124.12
1488	743.5000	743.5000	-0.540	-122.99
1489	744.0000	744.0000	-0.540	-122.01
1490	744.5000	744.5000	-0.540	-121.16
1491	745.0000	745.0000	-0.540	-120.18
1492	745.5000	745.5000	-0.540	-119.05
1493	746.0000	746.0000	-0.540	-118.05
1494	746.5000	746.5000	-0.540	-117.01
1495	747.0000	747.0000	-0.540	-115.91
1496	747.5000	747.5000	-0.540	-114.87
1497	748.0000	748.0000	-0.540	-113.96
1498	748.5000	748.5000	-0.540	-113.13
1499	749.0000	749.0000	-0.540	-112.49
1500	749.5000	749.5000	-0.540	-111.67
1	749.5000	0.0000	-0.540	-111.67
2	750.0000	0.5000	-0.540	-110.93
3	750.5000	1.0000	-0.540	-110.29
4	751.0000	1.5000	-0.540	-109.50
5	751.5000	2.0000	-0.540	-108.68
6	752.0000	2.5000	-0.540	-107.79
7	752.5000	3.0000	-0.540	-107.09
8	753.0000	3.5000	-0.540	-106.42
9	753.5000	4.0000	-0.540	-105.84
10	754.0000	4.5000	-0.540	-105.35
11	754.5000	5.0000	-0.540	-104.83
12	755.0000	5.5000	-0.540	-104.13
13	755.5000	6.0000	-0.540	-103.55
14	756.0000	6.5000	-0.540	-103.09
15	756.5000	7.0000	-0.540	-102.48
16	757.0000	7.5000	-0.540	-101.96
17	757.5000	8.0000	-0.540	-101.38
18	758.0000	8.5000	-0.540	-100.83
19	758.5000	9.0000	-0.540	-100.31
20	759.0000	9.5000	-0.540	-99.70
21	759.5000	10.0000	-0.540	-99.19
22	760.0000	10.5000	-0.540	-98.70
23	760.5000	11.0000	-0.540	-98.21
24	761.0000	11.5000	-0.540	-97.60
25	761.5000	12.0000	-0.540	-97.23
26	762.0000	12.5000	-0.540	-97.05
27	762.5000	13.0000	-0.540	-96.74
28	763.0000	13.5000	-0.540	-96.26
29	763.5000	14.0000	-0.540	-95.71
30	764.0000	14.5000	-0.540	-95.31
31	764.5000	15.0000	-0.540	-94.94
32	765.0000	15.5000	-0.540	-94.55
33	765.5000	16.0000	-0.540	-94.12
34	766.0000	16.5000	-0.540	-93.54
35	766.5000	17.0000	-0.540	-93.17
36	767.0000	17.5000	-0.540	-92.96
37	767.5000	18.0000	-0.540	-92.72
38	768.0000	18.5000	-0.540	-92.44
39	768.5000	19.0000	-0.540	-92.01
40	769.0000	19.5000	-0.540	-91.65
41	769.5000	20.0000	-0.540	-91.34
42	770.0000	20.5000	-0.540	-90.98
43	770.5000	21.0000	-0.540	-90.58
44	771.0000	21.5000	-0.540	-90.30
45	771.5000	22.0000	-0.540	-90.03
46	772.0000	22.5000	-0.540	-89.63
47	772.5000	23.0000	-0.540	-89.33
48	773.0000	23.5000	-0.540	-89.05
49	773.5000	24.0000	-0.540	-88.75
50	774.0000	24.5000	-0.540	-88.35
51	774.5000	25.0000	-0.540	-88.08
52	775.0000	25.5000	-0.540	-87.80
53	775.5000	26.0000	-0.540	-87.50
54	776.0000	26.5000	-0.540	-87.22
55	776.5000	27.0000	-0.540	-87.07
56	777.0000	27.5000	-0.540	-86.98
57	777.5000	28.0000	-0.540	-86.83
58	778.0000	28.5000	-0.540	-86.52
59	778.5000	29.0000	-0.540	-86.25
60	779.0000	29.5000	-0.540	-85.97
61	779.5000	30.0000	-0.540	-85.63
62	780.0000	30.5000	-0.540	-85.54
63	780.5000	31.0000	-0.540	-85.45
64	781.0000	31.5000	-0.540	-85.33
65	781.5000	32.0000	-0.540	-85.18
66	782.0000	32.5000	-0.540	-84.99
67	782.5000	33.0000	-0.540	-84.75
68	783.0000	33.5000	-0.540	-84.51
69	783.5000	34.0000	-0.540	-84.32
70	784.0000	34.5000	-0.540	-84.23
71	784.5000	35.0000	-0.540	-84.17
72	785.0000	35.5000	-0.540	-83.99
73	785.5000	36.0000	-0.540	-83.80
74	786.0000	36.5000	-0.540	-83.50
75	786.5000	37.0000	-0.540	-83.32
76	787.0000	37.5000	-0.540	-83.22
77	787.5000	38.0000	-0.540	-83.07
78	788.0000	38.5000	-0.540	-82.83
79	788.5000	39.0000	-0.540	-82.67
80	789.0000	39.5000	-0.540	-82.46
81	789.5000	40.0000	-0.540	-82.34
82	790.0000	40.5000	-0.540	-82.13
83	790.5000	41.0000	-0.540	-81.97
84	791.0000	41.5000	-0.540	-81.79
85	791.5000	42.0000	-0.540	-81.64
86	792.0000	42.5000	-0.540	-81.55
87	792.5000	43.0000	-0.540	-81.55
88	793.0000	43.5000	-0.540	-81.33
89	793.5000	44.0000	-0.540	-81.00
90	794.0000	44.5000	-0.540	-80.87
91	794.5000	45.0000	-0.540	-80.78
92	795.0000	45.5000	-0.540	-80.60
93	795.5000	46.0000	-0.540	-80.32
94	796.0000	46.5000	-0.540	-80.23
95	796.5000	47.0000	-0.540	-80.17
96	797.0000	47.5000	-0.540	-79.96
97	797.5000	48.0000	-0.540	-79.78
98	798.0000	48.5000	-0.540	-79.68
99	798.5000	49.0000	-0.540	-79.59
100	799.0000	49.5000	-0.540	-79.41
101	799.5000	50.0000	-0.540	-79.29
102	800.0000	50.5000	-0.540	-79.23
103	800.5000	51.0000	-0.540	-79.07
104	801.0000	51.5000	-0.540	-78.95
105	801.5000	52.0000	-0.540	-78.80
106	802.0000	52.5000	-0.540	-78.65
107	802.5000	53.0000	-0.540	-78.52
108	803.0000	53.5000	-0.540	-78.40
109	803.5000	54.0000	-0.540	-78.31
110	804.0000	54.5000	-0.540	-78.13
111	804.5000	55.0000	-0.540	-77.97
112	805.0000	55.5000	-0.540	-77.85
113	805.5000	56.0000	-0.540	-77.67
114	806.0000	56.5000	-0.540	-77.52
115	806.5000	57.0000	-0.540	-77.43
116	807.0000	57.5000	-0.540	-77.36
117	807.5000	58.0000	-0.540	-77.18
118	808.0000	58.5000	-0.540	-76.97
119	808.5000	59.0000	-0.540	-76.82
120	809.0000	59.5000	-0.540	-76.72
121	809.5000	60.0000	-0.540	-76.66
122	810.0000	60.5000	-0.540	-76.69
123	810.5000	61.0000	-0.540	-76.69
124	811.0000	61.5000	-0.540	-76.57
125	811.5000	62.0000	-0.540	-76.27
126	812.0000	62.5000	-0.540	-76.05
127	812.5000	63.0000	-0.540	-75.87
128	813.0000	63.5000	-0.540	-75.84
129	813.5000	64.0000	-0.540	-75.75
130	814.0000	64.5000	-0.540	-75.75
131	814.5000	65.0000	-0.540	-75.78
132	815.0000	65.5000	-0.540	-75.72
133	815.5000	66.0000	-0.540	-75.47
134	816.0000	66.5000	-0.540	-75.29
135	816.5000	67.0000	-0.540	-75.20
136	817.0000	67.5000	-0.540	-75.14
137	817.5000	68.0000	-0.540	-75.01
138	818.0000	68.5000	-0.540	-74.92
139	818.5000	69.0000	-0.540	-74.89
140	819.0000	69.5000	-0.540	-74.83
141	819.5000	70.0000	-0.540	-74.83
142	820.0000	70.5000	-0.540	-74.71
143	820.5000	71.0000	-0.540	-74.56
144	821.0000	71.5000	-0.540	-74.34
145	821.5000	72.0000	-0.540	-74.10
146	822.0000	72.5000	-0.540	-74.07
147	822.5000	73.0000	-0.540	-74.04
148	823.0000	73.5000	-0.540	-74.04
149	823.5000	74.0000	-0.540	-74.04
150	824.0000	74.5000	-0.540	-73.98
151	824.5000	75.0000	-0.540	-73.89
152	825.0000	75.5000	-0.540	-73.76
153	825.5000	76.0000	-0.540	-73.58
154	826.0000	76.5000	-0.540	-73.43
155	826.5000	77.0000	-0.540	-73.40
156	827.0000	77.5000	-0.540	-73.43
157	827.5000	78.0000	-0.540	-73.46
158	828.0000	78.5000	-0.540	-73.27
159	828.5000	79.0000	-0.540	-73.34
160	829.0000	79.5000	-0.540	-73.34
161	829.5000	80.0000	-0.540	-73.18
162	830.0000	80.5000	-0.540	-73.03
163	830.5000	81.0000	-0.540	-72.85
164	831.0000	81.5000	-0.540	-72.73
165	831.5000	82.0000	-0.540	-72.73
166	832.0000	82.5000	-0.540	-72.76
167	832.5000	83.0000	-0.540	-72.73
168	833.0000	83.5000	-0.540	-72.60
169	833.5000	84.0000	-0.540	-72.45
170	834.0000	84.5000	-0.540	-72.36
171	834.5000	85.0000	-0.540	-72.42
172	835.0000	85.5000	-0.540	-72.42
173	835.5000	86.0000	-0.540	-72.24
174	836.0000	86.5000	-0.540	-72.12
175	836.5000	87.0000	-0.540	-72.08
176	837.0000	87.5000	-0.540	-72.08
177	837.5000	88.0000	-0.540	-72.02
178	838.0000	88.5000	-0.540	-71.87
179	838.5000	89.0000	-0.540	-71.78
180	839.0000	89.5000	-0.540	-71.78
181	839.5000	90.0000	-0.540	-71.66
182	840.0000	90.5000	-0.540	-71.57
183	840.5000	91.0000	-0.540	-71.50
184	841.0000	91.5000	-0.540	-71.44
185	841.5000	92.0000	-0.540	-71.41
186	842.0000	92.5000	-0.540	-71.38
187	842.5000	93.0000	-0.540	-71.41
188	843.0000	93.5000	-0.540	-71.35
189	843.5000	94.0000	-0.540	-71.17
190	844.0000	94.5000	-0.540	-71.05
191	844.5000	95.0000	-0.540	-71.08
192	845.0000	95.5000	-0.540	-71.08
193	845.5000	96.0000	-0.540	-70.96
194	846.0000	96.5000	-0.540	-70.80
195	846.5000	97.0000	-0.540	-70.71
196	847.0000	97.5000	-0.540	-70.74
197	847.5000	98.0000	-0.540	-70.74
198	848.0000	98.5000	-0.540	-70.56
199	848.5000	99.0000	-0.540	-70.44
200	849.0000	99.5000	-0.540	-70.47
201	849.5000	100.0000	-0.540	-70.38
202	850.0000	100.5000	-0.540	-70.35
203	850.5000	101.0000	-0.540	-70.25
204	851.0000	101.5000	-0.540	-70.22
205	851.5000	102.0000	-0.540	-70.22
206	852.0000	102.5000	-0.540	-70.13
207	852.5000	103.0000	-0.540	-70.01
208	853.0000	103.5000	-0.540	-70.04
209	853.5000	104.0000	-0.540	-70.01
210	854.0000	104.5000	-0.540	-70.01
211	854.5000	105.0000	-0.540	-69.98
212	855.0000	105.5000	-0.540	-69.83
213	855.5000	106.0000	-0.540	-69.73
214	856.0000	106.5000	-0.540	-69.70
215	856.5000	107.0000	-0.540	-69.64
216	857.0000	107.5000	-0.540	-69.64
217	857.5000	108.0000	-0.540	-69.46
218	858.0000	108.5000	-0.540	-69.31
219	858.5000	109.0000	-0.540	-69.28
220	859.0000	109.5000	-0.540	-69.31
221	859.5000	110.0000	-0.540	-69.19
222	860.0000	110.5000	-0.540	-69.19
223	860.5000	111.0000	-0.540	-69.25
224	861.0000	111.5000	-0.540	-69.25
225	861.5000	112.0000	-0.540	-69.06
226	862.0000	112.5000	-0.540	-69.00
227	862.5000	113.0000	-0.540	-68.88
228	863.0000	113.5000	-0.540	-68.82
229	863.5000	114.0000	-0.540	-68.82
230	864.0000	114.5000	-0.540	-68.85
231	864.5000	115.0000	-0.540	-68.88
232	865.0000	115.5000	-0.540	-68.79
233	865.5000	116.0000	-0.540	-68.64
234	866.0000	116.5000	-0.540	-68.54
235	866.5000	117.0000	-0.540	-68.42
236	867.0000	117.5000	-0.540	-68.30
237	867.5000	118.0000	-0.540	-68.30
238	868.0000	118.5000	-0.540	-68.27
239	868.5000	119.0000	-0.540	-68.18
240	869.0000	119.5000	-0.540	-68.18
241	869.5000	120.0000	-0.540	-68.21
242	870.0000	120.5000	-0.540	-68.09
243	870.5000	121.0000	-0.540	-67.90
244	871.0000	121.5000	-0.540	-67.87
245	871.5000	122.0000	-0.540	-67.93
246	872.0000	122.5000	-0.540	-67.96
247	872.5000	123.0000	-0.540	-67.96
248	873.0000	123.5000	-0.540	-67.87
249	873.5000	124.0000	-0.540	-67.78
250	874.0000	124.5000	-0.540	-67.84
251	874.5000	125.0000	-0.540	-67.78
252	875.0000	125.5000	-0.540	-67.84
253	875.5000	126.0000	-0.540	-68.51
254	876.0000	126.5000	-0.540	-68.67
255	876.5000	127.0000	-0.540	-68.36
256	877.0000	127.5000	-0.540	-68.00
257	877.5000	128.0000	-0.540	-67.69
258	878.0000	128.5000	-0.540	-67.60
259	878.5000	129.0000	-0.540	-67.48
260	879.0000	129.5000	-0.540	-67.35
261	879.5000	130.0000	-0.540	-67.29
262	880.0000	130.5000	-0.540	-67.23
263	880.5000	131.0000	-0.540	-67.20
264	881.0000	131.5000	-0.540	-67.08
265	881.5000	132.0000	-0.540	-67.02
266	882.0000	132.5000	-0.540	-67.02
267	882.5000	133.0000	-0.540	-67.05
268	883.0000	133.5000	-0.540	-66.99
269	883.5000	134.0000	-0.540	-66.90
270	884.0000	134.5000	-0.540	-66.74
271	884.5000	135.0000	-0.540	-66.77
272	885.0000	135.5000	-0.540	-66.65
273	885.5000	136.0000	-0.540	-66.56
274	886.0000	136.5000	-0.540	-66.56
275	886.5000	137.0000	-0.540	-66.62
276	887.0000	137.5000	-0.540	-66.68
277	887.5000	138.0000	-0.540	-66.56
278	888.0000	138.5000	-0.540	-66.47
279	888.5000	139.0000	-0.540	-66.47
280	889.0000	139.5000	-0.540	-66.50
281	889.5000	140.0000	-0.540	-66.47
282	890.0000	140.5000	-0.540	-66.41
283	890.5000	141.0000	-0.540	-66.29
284	891.0000	141.5000	-0.540	-66.10
285	891.5000	142.0000	-0.540	-65.92
286	892.0000	142.5000	-0.540	-65.95
287	892.5000	143.0000	-0.540	-66.01
288	893.0000	143.5000	-0.540	-65.95
289	893.5000	144.0000	-0.540	-65.86
290	894.0000	144.5000	-0.540	-65.83
291	894.5000	145.0000	-0.540	-65.86
292	895.0000	145.5000	-0.540	-65.89
293	895.5000	146.0000	-0.540	-65.80
294	896.0000	146.5000	-0.540	-65.65
295	896.5000	147.0000	-0.540	-65.55
296	897.0000	147.5000	-0.540	-65.46
297	897.5000	148.0000	-0.540	-65.40
298	898.0000	148.5000	-0.540	-65.46
299	898.5000	149.0000	-0.540	-65.61
300	899.0000	149.5000	-0.540	-65.61
301	899.5000	150.0000	-0.540	-65.52
302	900.0000	150.5000	-0.540	-65.40
303	900.5000	151.0000	-0.540	-65.25
304	901.0000	151.5000	-0.540	-65.28
305	901.5000	152.0000	-0.540	-65.28
306	902.0000	152.5000	-0.540	-65.25
307	902.5000	153.0000	-0.540	-65.13
308	903.0000	153.5000	-0.540	-65.07
309	903.5000	154.0000	-0.540	-64.97
310	904.0000	154.5000	-0.540	-64.91
311	904.5000	155.0000	-0.540	-64.82
312	905.0000	155.5000	-0.540	-64.67
313	905.5000	156.0000	-0.540	-64.64
314	906.0000	156.5000	-0.540	-64.76
315	906.5000	157.0000	-0.540	-64.82
316	907.0000	157.5000	-0.540	-64.70
317	907.5000	158.0000	-0.540	-64.67
318	908.0000	158.5000	-0.540	-64.61
319	908.5000	159.0000	-0.540	-64.58
320	909.0000	159.5000	-0.540	-64.64
321	909.5000	160.0000	-0.540	-64.55
322	910.0000	160.5000	-0.540	-64.39
323	910.5000	161.0000	-0.540	-64.21
324	911.0000	161.5000	-0.540	-64.09
325	911.5000	162.0000	-0.540	-64.18
326	912.0000	162.5000	-0.540	-64.21
327	912.5000	163.0000	-0.540	-64.24
328	913.0000	163.5000	-0.540	-64.24
329	913.5000	164.0000	-0.540	-64.21
330	914.0000	164.5000	-0.540	-64.21
331	914.5000	165.0000	-0.540	-64.06
332	915.0000	165.5000	-0.540	-63.97
333	915.5000	166.0000	-0.540	-63.91
334	916.0000	166.5000	-0.540	-63.84
335	916.5000	167.0000	-0.540	-63.81
336	917.0000	167.5000	-0.540	-63.84
337	917.5000	168.0000	-0.540	-63.84
338	918.0000	168.5000	-0.540	-63.81
339	918.5000	169.0000	-0.540	-63.84
340	919.0000	169.5000	-0.540	-63.84
341	919.5000	170.0000	-0.540	-63.81
342	920.0000	170.5000	-0.540	-63.78
343	920.5000	171.0000	-0.540	-63.60
344	921.0000	171.5000	-0.540	-63.54
345	921.5000	172.0000	-0.540	-63.39
346	922.0000	172.5000	-0.540	-63.42
347	922.5000	173.0000	-0.540	-63.45
348	923.0000	173.5000	-0.631	-161.87
349	923.5000	174.0000	-0.631	-453.14
350	924.0000	174.5000	0.059	-503.25
351	924.5000	175.0000	0.059	-276.04
