# Supplementary material for: Tissue engineering the human auricle by auricular chondrocyte-mesenchymal stem cell co-implantation
Source: PLoS One. 2018 Oct 24;13(10):e0202356. doi: 10.1371/journal.pone.0202356 (PMC6200177; doi:10.1371/journal.pone.0202356)
Supplement: S6 File — Raw data outputs for confined compression testing. (ZIP) [file pone.0202356.s010.zip › Raw Mechanical Data/HuCo8_M3.TXT]

C:\Documents and Settings\Administrator.ENDURATE-VA4UUF\Desktop\Ben Cohen\HuCo8_M3.TXT
Points	Elapsed Time	Scan Time	Disp	Load1
	Sec	Sec	mm	g
1	0.0000	0.0000	0.025	-1.89
2	0.5000	0.5000	0.025	-2.01
3	1.0000	1.0000	0.025	-2.14
4	1.5000	1.5000	0.025	-2.20
5	2.0000	2.0000	0.025	-2.23
6	2.5000	2.5000	-0.002	-2.84
7	3.0000	3.0000	0.000	-6.50
8	3.5000	3.5000	0.000	-9.13
9	4.0000	4.0000	0.000	-10.01
10	4.5000	4.5000	0.000	-9.92
11	5.0000	5.0000	0.000	-9.52
12	5.5000	5.5000	0.000	-9.13
13	6.0000	6.0000	0.000	-8.88
14	6.5000	6.5000	0.000	-8.76
15	7.0000	7.0000	0.000	-8.67
16	7.5000	7.5000	0.000	-8.58
17	8.0000	8.0000	0.000	-8.51
18	8.5000	8.5000	0.000	-8.48
19	9.0000	9.0000	0.000	-8.45
20	9.5000	9.5000	0.000	-8.36
21	10.0000	10.0000	0.000	-8.21
22	10.5000	10.5000	-0.000	-8.30
23	11.0000	11.0000	0.000	-8.45
24	11.5000	11.5000	-0.000	-8.51
25	12.0000	12.0000	-0.000	-8.45
26	12.5000	12.5000	-0.000	-8.36
27	13.0000	13.0000	0.000	-8.33
28	13.5000	13.5000	-0.000	-8.30
29	14.0000	14.0000	-0.000	-8.24
30	14.5000	14.5000	0.000	-8.18
31	15.0000	15.0000	-0.000	-8.09
32	15.5000	15.5000	-0.000	-8.06
33	16.0000	16.0000	0.000	-8.00
34	16.5000	16.5000	-0.000	-7.93
35	17.0000	17.0000	0.000	-7.90
36	17.5000	17.5000	0.000	-7.84
37	18.0000	18.0000	-0.000	-7.78
38	18.5000	18.5000	-0.000	-7.75
39	19.0000	19.0000	0.000	-7.75
40	19.5000	19.5000	0.000	-7.75
41	20.0000	20.0000	-0.000	-7.72
42	20.5000	20.5000	-0.000	-7.69
43	21.0000	21.0000	-0.000	-7.66
44	21.5000	21.5000	0.000	-7.63
45	22.0000	22.0000	0.000	-7.63
46	22.5000	22.5000	-0.000	-7.66
47	23.0000	23.0000	0.000	-7.66
48	23.5000	23.5000	-0.000	-7.63
49	24.0000	24.0000	-0.000	-7.54
50	24.5000	24.5000	0.000	-7.48
51	25.0000	25.0000	0.000	-7.48
52	25.5000	25.5000	-0.000	-7.51
53	26.0000	26.0000	0.000	-7.51
54	26.5000	26.5000	0.000	-7.45
55	27.0000	27.0000	0.000	-7.39
56	27.5000	27.5000	0.000	-7.42
57	28.0000	28.0000	0.000	-7.48
58	28.5000	28.5000	-0.000	-7.48
59	29.0000	29.0000	0.000	-7.45
60	29.5000	29.5000	0.000	-7.42
61	30.0000	30.0000	-0.000	-7.35
62	30.5000	30.5000	0.000	-7.32
63	31.0000	31.0000	0.000	-7.29
64	31.5000	31.5000	0.000	-7.29
65	32.0000	32.0000	0.000	-7.32
66	32.5000	32.5000	0.000	-7.32
67	33.0000	33.0000	0.000	-7.29
68	33.5000	33.5000	-0.000	-7.26
69	34.0000	34.0000	-0.000	-7.23
70	34.5000	34.5000	-0.000	-7.20
71	35.0000	35.0000	-0.000	-7.17
72	35.5000	35.5000	-0.000	-7.17
73	36.0000	36.0000	-0.000	-7.17
74	36.5000	36.5000	0.000	-7.17
75	37.0000	37.0000	-0.090	-13.89
76	37.5000	37.5000	-0.090	-24.17
77	38.0000	38.0000	-0.090	-28.29
78	38.5000	38.5000	-0.090	-27.80
79	39.0000	39.0000	-0.090	-25.79
80	39.5000	39.5000	-0.090	-23.90
81	40.0000	40.0000	-0.090	-22.55
82	40.5000	40.5000	-0.090	-21.61
83	41.0000	41.0000	-0.090	-20.91
84	41.5000	41.5000	-0.090	-20.36
85	42.0000	42.0000	-0.090	-19.84
86	42.5000	42.5000	-0.090	-19.38
87	43.0000	43.0000	-0.090	-18.95
88	43.5000	43.5000	-0.090	-18.62
89	44.0000	44.0000	-0.090	-18.34
90	44.5000	44.5000	-0.090	-18.07
91	45.0000	45.0000	-0.090	-17.82
92	45.5000	45.5000	-0.090	-17.58
93	46.0000	46.0000	-0.090	-17.37
94	46.5000	46.5000	-0.090	-17.12
95	47.0000	47.0000	-0.090	-16.88
96	47.5000	47.5000	-0.090	-16.69
97	48.0000	48.0000	-0.090	-16.51
98	48.5000	48.5000	-0.090	-16.33
99	49.0000	49.0000	-0.090	-16.14
100	49.5000	49.5000	-0.090	-16.02
101	50.0000	50.0000	-0.090	-15.90
102	50.5000	50.5000	-0.090	-15.75
103	51.0000	51.0000	-0.090	-15.63
104	51.5000	51.5000	-0.090	-15.50
105	52.0000	52.0000	-0.090	-15.32
106	52.5000	52.5000	-0.090	-15.14
107	53.0000	53.0000	-0.090	-14.95
108	53.5000	53.5000	-0.090	-14.83
109	54.0000	54.0000	-0.090	-14.77
110	54.5000	54.5000	-0.090	-14.71
111	55.0000	55.0000	-0.090	-14.65
112	55.5000	55.5000	-0.090	-14.56
113	56.0000	56.0000	-0.090	-14.47
114	56.5000	56.5000	-0.090	-14.31
115	57.0000	57.0000	-0.090	-14.19
116	57.5000	57.5000	-0.090	-14.07
117	58.0000	58.0000	-0.090	-14.01
118	58.5000	58.5000	-0.090	-13.98
119	59.0000	59.0000	-0.090	-13.98
120	59.5000	59.5000	-0.090	-13.95
121	60.0000	60.0000	-0.090	-13.89
122	60.5000	60.5000	-0.090	-13.73
123	61.0000	61.0000	-0.090	-13.64
124	61.5000	61.5000	-0.090	-13.61
125	62.0000	62.0000	-0.090	-13.58
126	62.5000	62.5000	-0.090	-13.52
127	63.0000	63.0000	-0.090	-13.49
128	63.5000	63.5000	-0.090	-13.52
129	64.0000	64.0000	-0.090	-13.46
130	64.5000	64.5000	-0.090	-13.37
131	65.0000	65.0000	-0.090	-13.28
132	65.5000	65.5000	-0.090	-13.21
133	66.0000	66.0000	-0.090	-13.18
134	66.5000	66.5000	-0.090	-13.15
135	67.0000	67.0000	-0.090	-13.06
136	67.5000	67.5000	-0.090	-12.94
137	68.0000	68.0000	-0.090	-12.91
138	68.5000	68.5000	-0.090	-12.88
139	69.0000	69.0000	-0.090	-12.88
140	69.5000	69.5000	-0.090	-12.82
141	70.0000	70.0000	-0.090	-12.79
142	70.5000	70.5000	-0.090	-12.73
143	71.0000	71.0000	-0.090	-12.67
144	71.5000	71.5000	-0.090	-12.60
145	72.0000	72.0000	-0.090	-12.57
146	72.5000	72.5000	-0.090	-12.57
147	73.0000	73.0000	-0.090	-12.51
148	73.5000	73.5000	-0.090	-12.45
149	74.0000	74.0000	-0.090	-12.42
150	74.5000	74.5000	-0.090	-12.36
151	75.0000	75.0000	-0.090	-12.36
152	75.5000	75.5000	-0.090	-12.33
153	76.0000	76.0000	-0.090	-12.30
154	76.5000	76.5000	-0.090	-12.27
155	77.0000	77.0000	-0.090	-12.24
156	77.5000	77.5000	-0.090	-12.18
157	78.0000	78.0000	-0.090	-12.15
158	78.5000	78.5000	-0.090	-12.15
159	79.0000	79.0000	-0.090	-12.12
160	79.5000	79.5000	-0.090	-12.12
161	80.0000	80.0000	-0.090	-12.12
162	80.5000	80.5000	-0.090	-12.09
163	81.0000	81.0000	-0.090	-12.09
164	81.5000	81.5000	-0.090	-12.05
165	82.0000	82.0000	-0.090	-12.02
166	82.5000	82.5000	-0.090	-11.99
167	83.0000	83.0000	-0.090	-11.96
168	83.5000	83.5000	-0.090	-11.90
169	84.0000	84.0000	-0.090	-11.87
170	84.5000	84.5000	-0.090	-11.84
171	85.0000	85.0000	-0.090	-11.84
172	85.5000	85.5000	-0.090	-11.84
173	86.0000	86.0000	-0.090	-11.78
174	86.5000	86.5000	-0.090	-11.72
175	87.0000	87.0000	-0.090	-11.72
176	87.5000	87.5000	-0.090	-11.69
177	88.0000	88.0000	-0.090	-11.63
178	88.5000	88.5000	-0.090	-11.60
179	89.0000	89.0000	-0.090	-11.54
180	89.5000	89.5000	-0.090	-11.51
181	90.0000	90.0000	-0.090	-11.47
182	90.5000	90.5000	-0.090	-11.41
183	91.0000	91.0000	-0.090	-11.38
184	91.5000	91.5000	-0.090	-11.38
185	92.0000	92.0000	-0.090	-11.41
186	92.5000	92.5000	-0.090	-11.44
187	93.0000	93.0000	-0.090	-11.41
188	93.5000	93.5000	-0.090	-11.47
189	94.0000	94.0000	-0.090	-11.47
190	94.5000	94.5000	-0.090	-11.44
191	95.0000	95.0000	-0.090	-11.38
192	95.5000	95.5000	-0.090	-11.35
193	96.0000	96.0000	-0.090	-11.32
194	96.5000	96.5000	-0.090	-11.23
195	97.0000	97.0000	-0.090	-11.20
196	97.5000	97.5000	-0.090	-11.14
197	98.0000	98.0000	-0.090	-11.14
198	98.5000	98.5000	-0.090	-11.11
199	99.0000	99.0000	-0.090	-11.11
200	99.5000	99.5000	-0.090	-11.11
201	100.0000	100.0000	-0.090	-11.11
202	100.5000	100.5000	-0.090	-11.08
203	101.0000	101.0000	-0.090	-11.02
204	101.5000	101.5000	-0.090	-10.99
205	102.0000	102.0000	-0.090	-10.96
206	102.5000	102.5000	-0.090	-10.93
207	103.0000	103.0000	-0.090	-10.90
208	103.5000	103.5000	-0.090	-10.90
209	104.0000	104.0000	-0.090	-10.90
210	104.5000	104.5000	-0.090	-10.86
211	105.0000	105.0000	-0.090	-10.83
212	105.5000	105.5000	-0.090	-10.86
213	106.0000	106.0000	-0.090	-10.86
214	106.5000	106.5000	-0.090	-10.86
215	107.0000	107.0000	-0.090	-10.77
216	107.5000	107.5000	-0.090	-10.74
217	108.0000	108.0000	-0.090	-10.74
218	108.5000	108.5000	-0.090	-10.77
219	109.0000	109.0000	-0.090	-10.80
220	109.5000	109.5000	-0.090	-10.77
221	110.0000	110.0000	-0.090	-10.80
222	110.5000	110.5000	-0.090	-10.80
223	111.0000	111.0000	-0.090	-10.77
224	111.5000	111.5000	-0.090	-10.77
225	112.0000	112.0000	-0.090	-10.74
226	112.5000	112.5000	-0.090	-10.74
227	113.0000	113.0000	-0.090	-10.71
228	113.5000	113.5000	-0.090	-10.71
229	114.0000	114.0000	-0.090	-10.68
230	114.5000	114.5000	-0.090	-10.65
231	115.0000	115.0000	-0.090	-10.62
232	115.5000	115.5000	-0.090	-10.59
233	116.0000	116.0000	-0.090	-10.56
234	116.5000	116.5000	-0.090	-10.53
235	117.0000	117.0000	-0.090	-10.56
236	117.5000	117.5000	-0.090	-10.53
237	118.0000	118.0000	-0.090	-10.53
238	118.5000	118.5000	-0.090	-10.56
239	119.0000	119.0000	-0.090	-10.56
240	119.5000	119.5000	-0.090	-10.53
241	120.0000	120.0000	-0.090	-10.53
242	120.5000	120.5000	-0.090	-10.50
243	121.0000	121.0000	-0.090	-10.47
244	121.5000	121.5000	-0.090	-10.38
245	122.0000	122.0000	-0.090	-10.35
246	122.5000	122.5000	-0.090	-10.32
247	123.0000	123.0000	-0.090	-10.32
248	123.5000	123.5000	-0.090	-10.35
249	124.0000	124.0000	-0.090	-10.47
250	124.5000	124.5000	-0.090	-10.90
251	125.0000	125.0000	-0.090	-11.11
252	125.5000	125.5000	-0.090	-11.11
253	126.0000	126.0000	-0.090	-11.05
254	126.5000	126.5000	-0.090	-10.96
255	127.0000	127.0000	-0.090	-10.86
256	127.5000	127.5000	-0.090	-10.86
257	128.0000	128.0000	-0.090	-10.90
258	128.5000	128.5000	-0.090	-10.80
259	129.0000	129.0000	-0.090	-10.74
260	129.5000	129.5000	-0.090	-10.71
261	130.0000	130.0000	-0.090	-10.71
262	130.5000	130.5000	-0.090	-10.65
263	131.0000	131.0000	-0.090	-10.62
264	131.5000	131.5000	-0.090	-10.62
265	132.0000	132.0000	-0.090	-10.59
266	132.5000	132.5000	-0.090	-10.53
267	133.0000	133.0000	-0.090	-10.50
268	133.5000	133.5000	-0.090	-10.44
269	134.0000	134.0000	-0.090	-10.44
270	134.5000	134.5000	-0.090	-10.50
271	135.0000	135.0000	-0.090	-10.50
272	135.5000	135.5000	-0.090	-10.44
273	136.0000	136.0000	-0.090	-10.44
274	136.5000	136.5000	-0.090	-10.44
275	137.0000	137.0000	-0.090	-10.41
276	137.5000	137.5000	-0.090	-10.41
277	138.0000	138.0000	-0.090	-10.38
278	138.5000	138.5000	-0.090	-10.35
279	139.0000	139.0000	-0.090	-10.32
280	139.5000	139.5000	-0.090	-10.28
281	140.0000	140.0000	-0.090	-10.25
282	140.5000	140.5000	-0.090	-10.25
283	141.0000	141.0000	-0.090	-10.25
284	141.5000	141.5000	-0.090	-10.19
285	142.0000	142.0000	-0.090	-10.19
286	142.5000	142.5000	-0.090	-10.16
287	143.0000	143.0000	-0.090	-10.16
288	143.5000	143.5000	-0.090	-10.13
289	144.0000	144.0000	-0.090	-10.16
290	144.5000	144.5000	-0.090	-10.16
291	145.0000	145.0000	-0.090	-10.16
292	145.5000	145.5000	-0.090	-10.16
293	146.0000	146.0000	-0.090	-10.13
294	146.5000	146.5000	-0.090	-10.10
295	147.0000	147.0000	-0.090	-10.10
296	147.5000	147.5000	-0.090	-10.10
297	148.0000	148.0000	-0.090	-10.10
298	148.5000	148.5000	-0.090	-10.07
299	149.0000	149.0000	-0.090	-10.07
300	149.5000	149.5000	-0.090	-10.07
301	150.0000	150.0000	-0.090	-10.04
302	150.5000	150.5000	-0.175	-11.63
303	151.0000	151.0000	-0.180	-35.86
304	151.5000	151.5000	-0.180	-54.17
305	152.0000	152.0000	-0.180	-59.21
306	152.5000	152.5000	-0.180	-56.67
307	153.0000	153.0000	-0.180	-52.19
308	153.5000	153.5000	-0.180	-48.43
309	154.0000	154.0000	-0.180	-45.87
310	154.5000	154.5000	-0.180	-44.13
311	155.0000	155.0000	-0.180	-42.85
312	155.5000	155.5000	-0.180	-41.78
313	156.0000	156.0000	-0.180	-40.86
314	156.5000	156.5000	-0.180	-39.95
315	157.0000	157.0000	-0.180	-39.19
316	157.5000	157.5000	-0.180	-38.45
317	158.0000	158.0000	-0.180	-37.78
318	158.5000	158.5000	-0.180	-37.20
319	159.0000	159.0000	-0.180	-36.65
320	159.5000	159.5000	-0.180	-36.10
321	160.0000	160.0000	-0.180	-35.62
322	160.5000	160.5000	-0.180	-35.10
323	161.0000	161.0000	-0.180	-34.67
324	161.5000	161.5000	-0.180	-34.27
325	162.0000	162.0000	-0.180	-33.81
326	162.5000	162.5000	-0.180	-33.45
327	163.0000	163.0000	-0.180	-33.17
328	163.5000	163.5000	-0.180	-32.90
329	164.0000	164.0000	-0.180	-32.59
330	164.5000	164.5000	-0.180	-32.23
331	165.0000	165.0000	-0.180	-31.98
332	165.5000	165.5000	-0.180	-31.77
333	166.0000	166.0000	-0.180	-31.62
334	166.5000	166.5000	-0.180	-31.43
335	167.0000	167.0000	-0.180	-31.22
336	167.5000	167.5000	-0.180	-31.04
337	168.0000	168.0000	-0.180	-30.79
338	168.5000	168.5000	-0.180	-30.52
339	169.0000	169.0000	-0.180	-30.27
340	169.5000	169.5000	-0.180	-30.09
341	170.0000	170.0000	-0.180	-29.91
342	170.5000	170.5000	-0.180	-29.73
343	171.0000	171.0000	-0.180	-29.57
344	171.5000	171.5000	-0.180	-29.42
345	172.0000	172.0000	-0.180	-29.27
346	172.5000	172.5000	-0.180	-29.08
347	173.0000	173.0000	-0.180	-28.87
348	173.5000	173.5000	-0.180	-28.72
349	174.0000	174.0000	-0.180	-28.63
350	174.5000	174.5000	-0.180	-28.53
351	175.0000	175.0000	-0.180	-28.38
352	175.5000	175.5000	-0.180	-28.23
353	176.0000	176.0000	-0.180	-28.14
354	176.5000	176.5000	-0.180	-28.02
355	177.0000	177.0000	-0.180	-27.86
356	177.5000	177.5000	-0.180	-27.71
357	178.0000	178.0000	-0.180	-27.62
358	178.5000	178.5000	-0.180	-27.53
359	179.0000	179.0000	-0.180	-27.41
360	179.5000	179.5000	-0.180	-27.34
361	180.0000	180.0000	-0.180	-27.22
362	180.5000	180.5000	-0.180	-27.07
363	181.0000	181.0000	-0.180	-27.01
364	181.5000	181.5000	-0.180	-26.95
365	182.0000	182.0000	-0.180	-26.89
366	182.5000	182.5000	-0.180	-26.80
367	183.0000	183.0000	-0.180	-26.73
368	183.5000	183.5000	-0.180	-26.58
369	184.0000	184.0000	-0.180	-26.46
370	184.5000	184.5000	-0.180	-26.31
371	185.0000	185.0000	-0.180	-26.28
372	185.5000	185.5000	-0.180	-26.25
373	186.0000	186.0000	-0.180	-26.18
374	186.5000	186.5000	-0.180	-26.06
375	187.0000	187.0000	-0.180	-25.97
376	187.5000	187.5000	-0.180	-25.91
377	188.0000	188.0000	-0.180	-25.82
378	188.5000	188.5000	-0.180	-25.76
379	189.0000	189.0000	-0.180	-25.67
380	189.5000	189.5000	-0.180	-25.64
381	190.0000	190.0000	-0.180	-25.57
382	190.5000	190.5000	-0.180	-25.45
383	191.0000	191.0000	-0.180	-25.36
384	191.5000	191.5000	-0.180	-25.33
385	192.0000	192.0000	-0.180	-25.30
386	192.5000	192.5000	-0.180	-25.24
387	193.0000	193.0000	-0.180	-25.12
388	193.5000	193.5000	-0.180	-25.06
389	194.0000	194.0000	-0.180	-25.03
390	194.5000	194.5000	-0.180	-24.99
391	195.0000	195.0000	-0.180	-24.87
392	195.5000	195.5000	-0.180	-24.75
393	196.0000	196.0000	-0.180	-24.69
394	196.5000	196.5000	-0.180	-24.63
395	197.0000	197.0000	-0.180	-24.63
396	197.5000	197.5000	-0.180	-24.57
397	198.0000	198.0000	-0.180	-24.48
398	198.5000	198.5000	-0.180	-24.41
399	199.0000	199.0000	-0.180	-24.41
400	199.5000	199.5000	-0.180	-24.38
401	200.0000	200.0000	-0.180	-24.38
402	200.5000	200.5000	-0.180	-24.32
403	201.0000	201.0000	-0.180	-24.23
404	201.5000	201.5000	-0.180	-24.17
405	202.0000	202.0000	-0.180	-24.17
406	202.5000	202.5000	-0.180	-24.14
407	203.0000	203.0000	-0.180	-24.02
408	203.5000	203.5000	-0.180	-23.96
409	204.0000	204.0000	-0.180	-23.96
410	204.5000	204.5000	-0.180	-23.99
411	205.0000	205.0000	-0.180	-23.99
412	205.5000	205.5000	-0.180	-23.93
413	206.0000	206.0000	-0.180	-23.87
414	206.5000	206.5000	-0.180	-23.80
415	207.0000	207.0000	-0.180	-23.77
416	207.5000	207.5000	-0.180	-23.74
417	208.0000	208.0000	-0.180	-23.68
418	208.5000	208.5000	-0.180	-23.56
419	209.0000	209.0000	-0.180	-23.50
420	209.5000	209.5000	-0.180	-23.47
421	210.0000	210.0000	-0.180	-23.41
422	210.5000	210.5000	-0.180	-23.38
423	211.0000	211.0000	-0.180	-23.41
424	211.5000	211.5000	-0.180	-23.41
425	212.0000	212.0000	-0.180	-23.35
426	212.5000	212.5000	-0.180	-23.35
427	213.0000	213.0000	-0.180	-23.29
428	213.5000	213.5000	-0.180	-23.19
429	214.0000	214.0000	-0.180	-23.13
430	214.5000	214.5000	-0.180	-23.04
431	215.0000	215.0000	-0.180	-22.98
432	215.5000	215.5000	-0.180	-22.92
433	216.0000	216.0000	-0.180	-22.89
434	216.5000	216.5000	-0.180	-22.86
435	217.0000	217.0000	-0.180	-22.86
436	217.5000	217.5000	-0.180	-22.83
437	218.0000	218.0000	-0.180	-22.89
438	218.5000	218.5000	-0.180	-22.83
439	219.0000	219.0000	-0.180	-22.77
440	219.5000	219.5000	-0.180	-22.68
441	220.0000	220.0000	-0.180	-22.64
442	220.5000	220.5000	-0.180	-22.58
443	221.0000	221.0000	-0.180	-22.58
444	221.5000	221.5000	-0.180	-22.61
445	222.0000	222.0000	-0.180	-22.61
446	222.5000	222.5000	-0.180	-22.55
447	223.0000	223.0000	-0.180	-22.49
448	223.5000	223.5000	-0.180	-22.43
449	224.0000	224.0000	-0.180	-22.40
450	224.5000	224.5000	-0.180	-22.40
451	225.0000	225.0000	-0.180	-22.37
452	225.5000	225.5000	-0.180	-22.37
453	226.0000	226.0000	-0.180	-22.34
454	226.5000	226.5000	-0.180	-22.31
455	227.0000	227.0000	-0.180	-22.28
456	227.5000	227.5000	-0.180	-22.25
457	228.0000	228.0000	-0.180	-22.25
458	228.5000	228.5000	-0.180	-22.25
459	229.0000	229.0000	-0.180	-22.16
460	229.5000	229.5000	-0.180	-22.13
461	230.0000	230.0000	-0.180	-22.03
462	230.5000	230.5000	-0.180	-22.00
463	231.0000	231.0000	-0.180	-22.00
464	231.5000	231.5000	-0.180	-22.00
465	232.0000	232.0000	-0.180	-21.94
466	232.5000	232.5000	-0.180	-21.94
467	233.0000	233.0000	-0.180	-21.97
468	233.5000	233.5000	-0.180	-21.97
469	234.0000	234.0000	-0.180	-21.91
470	234.5000	234.5000	-0.180	-21.85
471	235.0000	235.0000	-0.180	-21.79
472	235.5000	235.5000	-0.180	-21.76
473	236.0000	236.0000	-0.180	-21.73
474	236.5000	236.5000	-0.180	-21.76
475	237.0000	237.0000	-0.180	-21.73
476	237.5000	237.5000	-0.180	-21.67
477	238.0000	238.0000	-0.180	-21.85
478	238.5000	238.5000	-0.180	-22.13
479	239.0000	239.0000	-0.180	-22.22
480	239.5000	239.5000	-0.180	-22.22
481	240.0000	240.0000	-0.180	-22.13
482	240.5000	240.5000	-0.180	-22.03
483	241.0000	241.0000	-0.180	-21.91
484	241.5000	241.5000	-0.180	-21.85
485	242.0000	242.0000	-0.180	-21.82
486	242.5000	242.5000	-0.180	-21.73
487	243.0000	243.0000	-0.180	-21.67
488	243.5000	243.5000	-0.180	-21.67
489	244.0000	244.0000	-0.180	-21.70
490	244.5000	244.5000	-0.180	-21.67
491	245.0000	245.0000	-0.180	-21.67
492	245.5000	245.5000	-0.180	-21.70
493	246.0000	246.0000	-0.180	-21.64
494	246.5000	246.5000	-0.180	-21.55
495	247.0000	247.0000	-0.180	-21.52
496	247.5000	247.5000	-0.180	-21.49
497	248.0000	248.0000	-0.180	-21.42
498	248.5000	248.5000	-0.180	-21.36
499	249.0000	249.0000	-0.180	-21.33
500	249.5000	249.5000	-0.180	-21.36
501	250.0000	250.0000	-0.180	-21.42
502	250.5000	250.5000	-0.180	-21.39
503	251.0000	251.0000	-0.180	-21.36
504	251.5000	251.5000	-0.180	-21.36
505	252.0000	252.0000	-0.180	-21.36
506	252.5000	252.5000	-0.180	-21.33
507	253.0000	253.0000	-0.180	-21.27
508	253.5000	253.5000	-0.180	-21.18
509	254.0000	254.0000	-0.180	-21.15
510	254.5000	254.5000	-0.180	-21.18
511	255.0000	255.0000	-0.180	-21.18
512	255.5000	255.5000	-0.180	-21.15
513	256.0000	256.0000	-0.180	-21.12
514	256.5000	256.5000	-0.180	-21.06
515	257.0000	257.0000	-0.180	-21.00
516	257.5000	257.5000	-0.180	-20.94
517	258.0000	258.0000	-0.180	-20.87
518	258.5000	258.5000	-0.180	-20.84
519	259.0000	259.0000	-0.180	-20.91
520	259.5000	259.5000	-0.180	-20.91
521	260.0000	260.0000	-0.180	-20.87
522	260.5000	260.5000	-0.180	-20.87
523	261.0000	261.0000	-0.180	-20.87
524	261.5000	261.5000	-0.180	-20.84
525	262.0000	262.0000	-0.180	-20.78
526	262.5000	262.5000	-0.180	-20.72
527	263.0000	263.0000	-0.180	-20.69
528	263.5000	263.5000	-0.180	-20.66
529	264.0000	264.0000	-0.180	-20.60
530	264.5000	264.5000	-0.271	-40.25
531	265.0000	265.0000	-0.270	-83.96
532	265.5000	265.5000	-0.270	-104.40
533	266.0000	266.0000	-0.270	-104.80
534	266.5000	266.5000	-0.270	-97.02
535	267.0000	267.0000	-0.270	-88.96
536	267.5000	267.5000	-0.270	-83.04
537	268.0000	268.0000	-0.270	-79.04
538	268.5000	268.5000	-0.270	-76.27
539	269.0000	269.0000	-0.270	-74.10
540	269.5000	269.5000	-0.270	-72.21
541	270.0000	270.0000	-0.270	-70.47
542	270.5000	270.5000	-0.270	-68.85
543	271.0000	271.0000	-0.270	-67.35
544	271.5000	271.5000	-0.270	-65.95
545	272.0000	272.0000	-0.270	-64.70
546	272.5000	272.5000	-0.270	-63.57
547	273.0000	273.0000	-0.270	-62.47
548	273.5000	273.5000	-0.270	-61.43
549	274.0000	274.0000	-0.270	-60.49
550	274.5000	274.5000	-0.270	-59.60
551	275.0000	275.0000	-0.270	-58.72
552	275.5000	275.5000	-0.270	-57.89
553	276.0000	276.0000	-0.270	-57.19
554	276.5000	276.5000	-0.270	-56.64
555	277.0000	277.0000	-0.270	-56.06
556	277.5000	277.5000	-0.270	-55.39
557	278.0000	278.0000	-0.270	-54.75
558	278.5000	278.5000	-0.270	-54.17
559	279.0000	279.0000	-0.270	-53.65
560	279.5000	279.5000	-0.270	-53.22
561	280.0000	280.0000	-0.270	-52.71
562	280.5000	280.5000	-0.270	-52.19
563	281.0000	281.0000	-0.270	-51.76
564	281.5000	281.5000	-0.270	-51.36
565	282.0000	282.0000	-0.270	-50.90
566	282.5000	282.5000	-0.270	-50.48
567	283.0000	283.0000	-0.270	-50.08
568	283.5000	283.5000	-0.270	-49.68
569	284.0000	284.0000	-0.270	-49.38
570	284.5000	284.5000	-0.270	-48.98
571	285.0000	285.0000	-0.270	-48.59
572	285.5000	285.5000	-0.270	-48.31
573	286.0000	286.0000	-0.270	-48.01
574	286.5000	286.5000	-0.270	-47.70
575	287.0000	287.0000	-0.270	-47.49
576	287.5000	287.5000	-0.270	-47.24
577	288.0000	288.0000	-0.270	-46.97
578	288.5000	288.5000	-0.270	-46.63
579	289.0000	289.0000	-0.270	-46.33
580	289.5000	289.5000	-0.270	-46.11
581	290.0000	290.0000	-0.270	-45.90
582	290.5000	290.5000	-0.270	-45.69
583	291.0000	291.0000	-0.270	-45.47
584	291.5000	291.5000	-0.270	-45.20
585	292.0000	292.0000	-0.270	-44.92
586	292.5000	292.5000	-0.270	-44.71
587	293.0000	293.0000	-0.270	-44.50
588	293.5000	293.5000	-0.270	-44.22
589	294.0000	294.0000	-0.270	-44.07
590	294.5000	294.5000	-0.270	-43.86
591	295.0000	295.0000	-0.270	-43.58
592	295.5000	295.5000	-0.270	-43.37
593	296.0000	296.0000	-0.270	-43.21
594	296.5000	296.5000	-0.270	-43.09
595	297.0000	297.0000	-0.270	-42.91
596	297.5000	297.5000	-0.270	-42.66
597	298.0000	298.0000	-0.270	-42.48
598	298.5000	298.5000	-0.270	-42.36
599	299.0000	299.0000	-0.270	-42.18
600	299.5000	299.5000	-0.270	-42.02
601	300.0000	300.0000	-0.270	-41.84
602	300.5000	300.5000	-0.270	-41.66
603	301.0000	301.0000	-0.270	-41.44
604	301.5000	301.5000	-0.270	-41.29
605	302.0000	302.0000	-0.270	-41.17
606	302.5000	302.5000	-0.270	-41.11
607	303.0000	303.0000	-0.270	-40.96
608	303.5000	303.5000	-0.270	-40.80
609	304.0000	304.0000	-0.270	-40.59
610	304.5000	304.5000	-0.270	-40.44
611	305.0000	305.0000	-0.270	-40.31
612	305.5000	305.5000	-0.270	-40.13
613	306.0000	306.0000	-0.270	-39.98
614	306.5000	306.5000	-0.270	-39.89
615	307.0000	307.0000	-0.270	-39.80
616	307.5000	307.5000	-0.270	-39.67
617	308.0000	308.0000	-0.270	-39.52
618	308.5000	308.5000	-0.270	-39.34
619	309.0000	309.0000	-0.270	-39.25
620	309.5000	309.5000	-0.270	-39.12
621	310.0000	310.0000	-0.270	-39.09
622	310.5000	310.5000	-0.270	-39.00
623	311.0000	311.0000	-0.270	-38.97
624	311.5000	311.5000	-0.270	-38.88
625	312.0000	312.0000	-0.270	-38.76
626	312.5000	312.5000	-0.270	-38.67
627	313.0000	313.0000	-0.270	-38.58
628	313.5000	313.5000	-0.270	-38.48
629	314.0000	314.0000	-0.270	-38.33
630	314.5000	314.5000	-0.270	-38.18
631	315.0000	315.0000	-0.270	-38.12
632	315.5000	315.5000	-0.270	-38.06
633	316.0000	316.0000	-0.270	-37.93
634	316.5000	316.5000	-0.270	-37.81
635	317.0000	317.0000	-0.270	-37.75
636	317.5000	317.5000	-0.270	-37.69
637	318.0000	318.0000	-0.270	-37.66
638	318.5000	318.5000	-0.270	-37.54
639	319.0000	319.0000	-0.270	-37.32
640	319.5000	319.5000	-0.270	-37.26
641	320.0000	320.0000	-0.270	-37.23
642	320.5000	320.5000	-0.270	-37.11
643	321.0000	321.0000	-0.270	-37.02
644	321.5000	321.5000	-0.270	-36.96
645	322.0000	322.0000	-0.270	-36.87
646	322.5000	322.5000	-0.270	-36.81
647	323.0000	323.0000	-0.270	-36.71
648	323.5000	323.5000	-0.270	-36.74
649	324.0000	324.0000	-0.270	-36.68
650	324.5000	324.5000	-0.270	-36.65
651	325.0000	325.0000	-0.270	-36.59
652	325.5000	325.5000	-0.270	-36.53
653	326.0000	326.0000	-0.270	-36.38
654	326.5000	326.5000	-0.270	-36.23
655	327.0000	327.0000	-0.270	-36.10
656	327.5000	327.5000	-0.270	-36.04
657	328.0000	328.0000	-0.270	-35.92
658	328.5000	328.5000	-0.270	-35.77
659	329.0000	329.0000	-0.270	-35.74
660	329.5000	329.5000	-0.270	-35.77
661	330.0000	330.0000	-0.270	-35.71
662	330.5000	330.5000	-0.270	-35.62
663	331.0000	331.0000	-0.270	-35.52
664	331.5000	331.5000	-0.270	-35.49
665	332.0000	332.0000	-0.270	-35.52
666	332.5000	332.5000	-0.270	-35.46
667	333.0000	333.0000	-0.270	-35.34
668	333.5000	333.5000	-0.270	-35.19
669	334.0000	334.0000	-0.270	-35.04
670	334.5000	334.5000	-0.270	-34.97
671	335.0000	335.0000	-0.270	-34.94
672	335.5000	335.5000	-0.270	-34.88
673	336.0000	336.0000	-0.270	-34.88
674	336.5000	336.5000	-0.270	-34.91
675	337.0000	337.0000	-0.270	-34.85
676	337.5000	337.5000	-0.270	-34.76
677	338.0000	338.0000	-0.270	-34.70
678	338.5000	338.5000	-0.270	-34.61
679	339.0000	339.0000	-0.270	-34.58
680	339.5000	339.5000	-0.270	-34.52
681	340.0000	340.0000	-0.270	-34.46
682	340.5000	340.5000	-0.270	-34.36
683	341.0000	341.0000	-0.270	-34.27
684	341.5000	341.5000	-0.270	-34.27
685	342.0000	342.0000	-0.270	-34.30
686	342.5000	342.5000	-0.270	-34.24
687	343.0000	343.0000	-0.270	-34.15
688	343.5000	343.5000	-0.270	-34.15
689	344.0000	344.0000	-0.270	-34.09
690	344.5000	344.5000	-0.270	-34.03
691	345.0000	345.0000	-0.270	-34.03
692	345.5000	345.5000	-0.270	-34.00
693	346.0000	346.0000	-0.270	-33.91
694	346.5000	346.5000	-0.270	-33.85
695	347.0000	347.0000	-0.270	-33.81
696	347.5000	347.5000	-0.270	-33.69
697	348.0000	348.0000	-0.270	-33.57
698	348.5000	348.5000	-0.270	-33.57
699	349.0000	349.0000	-0.270	-33.60
700	349.5000	349.5000	-0.270	-33.54
701	350.0000	350.0000	-0.270	-33.45
702	350.5000	350.5000	-0.270	-33.39
703	351.0000	351.0000	-0.270	-33.30
704	351.5000	351.5000	-0.270	-33.27
705	352.0000	352.0000	-0.270	-33.63
706	352.5000	352.5000	-0.270	-33.88
707	353.0000	353.0000	-0.270	-33.81
708	353.5000	353.5000	-0.270	-33.72
709	354.0000	354.0000	-0.270	-33.63
710	354.5000	354.5000	-0.270	-33.57
711	355.0000	355.0000	-0.270	-33.45
712	355.5000	355.5000	-0.270	-33.36
713	356.0000	356.0000	-0.270	-33.27
714	356.5000	356.5000	-0.270	-33.11
715	357.0000	357.0000	-0.270	-33.11
716	357.5000	357.5000	-0.270	-33.11
717	358.0000	358.0000	-0.270	-33.05
718	358.5000	358.5000	-0.270	-32.96
719	359.0000	359.0000	-0.270	-32.90
720	359.5000	359.5000	-0.270	-32.90
721	360.0000	360.0000	-0.270	-32.84
722	360.5000	360.5000	-0.270	-32.75
723	361.0000	361.0000	-0.270	-32.72
724	361.5000	361.5000	-0.270	-32.62
725	362.0000	362.0000	-0.270	-32.53
726	362.5000	362.5000	-0.270	-32.47
727	363.0000	363.0000	-0.270	-32.38
728	363.5000	363.5000	-0.270	-32.35
729	364.0000	364.0000	-0.270	-32.44
730	364.5000	364.5000	-0.270	-32.47
731	365.0000	365.0000	-0.270	-32.38
732	365.5000	365.5000	-0.270	-32.35
733	366.0000	366.0000	-0.270	-32.23
734	366.5000	366.5000	-0.270	-32.20
735	367.0000	367.0000	-0.270	-32.11
736	367.5000	367.5000	-0.270	-32.01
737	368.0000	368.0000	-0.270	-32.01
738	368.5000	368.5000	-0.270	-31.92
739	369.0000	369.0000	-0.270	-31.83
740	369.5000	369.5000	-0.270	-31.83
741	370.0000	370.0000	-0.270	-31.89
742	370.5000	370.5000	-0.270	-31.92
743	371.0000	371.0000	-0.270	-31.89
744	371.5000	371.5000	-0.270	-31.86
745	372.0000	372.0000	-0.270	-31.74
746	372.5000	372.5000	-0.270	-31.68
747	373.0000	373.0000	-0.270	-31.74
748	373.5000	373.5000	-0.270	-31.74
749	374.0000	374.0000	-0.270	-31.65
750	374.5000	374.5000	-0.270	-31.59
751	375.0000	375.0000	-0.270	-31.59
752	375.5000	375.5000	-0.270	-31.53
753	376.0000	376.0000	-0.270	-31.50
754	376.5000	376.5000	-0.270	-31.50
755	377.0000	377.0000	-0.270	-31.43
756	377.5000	377.5000	-0.270	-31.40
757	378.0000	378.0000	-0.305	-32.29
758	378.5000	378.5000	-0.361	-103.37
759	379.0000	379.0000	-0.360	-164.10
760	379.5000	379.5000	-0.360	-179.45
761	380.0000	380.0000	-0.360	-169.90
762	380.5000	380.5000	-0.360	-154.76
763	381.0000	381.0000	-0.360	-142.40
764	381.5000	381.5000	-0.360	-134.13
765	382.0000	382.0000	-0.360	-128.64
766	382.5000	382.5000	-0.360	-124.39
767	383.0000	383.0000	-0.360	-120.67
768	383.5000	383.5000	-0.360	-117.19
769	384.0000	384.0000	-0.360	-114.02
770	384.5000	384.5000	-0.360	-111.09
771	385.0000	385.0000	-0.360	-108.43
772	385.5000	385.5000	-0.360	-106.11
773	386.0000	386.0000	-0.360	-103.98
774	386.5000	386.5000	-0.360	-101.99
775	387.0000	387.0000	-0.360	-100.07
776	387.5000	387.5000	-0.360	-98.30
777	388.0000	388.0000	-0.360	-96.68
778	388.5000	388.5000	-0.360	-95.10
779	389.0000	389.0000	-0.360	-93.63
780	389.5000	389.5000	-0.360	-92.38
781	390.0000	390.0000	-0.360	-91.16
782	390.5000	390.5000	-0.360	-90.03
783	391.0000	391.0000	-0.360	-88.81
784	391.5000	391.5000	-0.360	-87.68
785	392.0000	392.0000	-0.360	-86.67
786	392.5000	392.5000	-0.360	-85.76
787	393.0000	393.0000	-0.360	-84.78
788	393.5000	393.5000	-0.360	-83.96
789	394.0000	394.0000	-0.360	-83.16
790	394.5000	394.5000	-0.360	-82.40
791	395.0000	395.0000	-0.360	-81.67
792	395.5000	395.5000	-0.360	-80.87
793	396.0000	396.0000	-0.360	-80.14
794	396.5000	396.5000	-0.360	-79.41
795	397.0000	397.0000	-0.360	-78.77
796	397.5000	397.5000	-0.360	-78.22
797	398.0000	398.0000	-0.360	-77.58
798	398.5000	398.5000	-0.360	-77.03
799	399.0000	399.0000	-0.360	-76.48
800	399.5000	399.5000	-0.360	-75.93
801	400.0000	400.0000	-0.360	-75.38
802	400.5000	400.5000	-0.360	-74.86
803	401.0000	401.0000	-0.360	-74.40
804	401.5000	401.5000	-0.360	-74.01
805	402.0000	402.0000	-0.360	-73.67
806	402.5000	402.5000	-0.360	-73.27
807	403.0000	403.0000	-0.360	-72.82
808	403.5000	403.5000	-0.360	-72.30
809	404.0000	404.0000	-0.360	-71.81
810	404.5000	404.5000	-0.360	-71.47
811	405.0000	405.0000	-0.360	-71.11
812	405.5000	405.5000	-0.360	-70.71
813	406.0000	406.0000	-0.360	-70.44
814	406.5000	406.5000	-0.360	-70.10
815	407.0000	407.0000	-0.360	-69.80
816	407.5000	407.5000	-0.360	-69.52
817	408.0000	408.0000	-0.360	-69.15
818	408.5000	408.5000	-0.360	-68.76
819	409.0000	409.0000	-0.360	-68.48
820	409.5000	409.5000	-0.360	-68.15
821	410.0000	410.0000	-0.360	-67.96
822	410.5000	410.5000	-0.360	-67.78
823	411.0000	411.0000	-0.360	-67.60
824	411.5000	411.5000	-0.360	-67.35
825	412.0000	412.0000	-0.360	-67.14
826	412.5000	412.5000	-0.360	-66.93
827	413.0000	413.0000	-0.360	-66.62
828	413.5000	413.5000	-0.360	-66.38
829	414.0000	414.0000	-0.360	-66.10
830	414.5000	414.5000	-0.360	-65.89
831	415.0000	415.0000	-0.360	-65.65
832	415.5000	415.5000	-0.360	-65.49
833	416.0000	416.0000	-0.360	-65.31
834	416.5000	416.5000	-0.360	-65.03
835	417.0000	417.0000	-0.360	-64.82
836	417.5000	417.5000	-0.360	-64.61
837	418.0000	418.0000	-0.360	-64.42
838	418.5000	418.5000	-0.360	-64.15
839	419.0000	419.0000	-0.360	-63.94
840	419.5000	419.5000	-0.360	-63.84
841	420.0000	420.0000	-0.360	-63.66
842	420.5000	420.5000	-0.360	-63.45
843	421.0000	421.0000	-0.360	-63.23
844	421.5000	421.5000	-0.360	-63.05
845	422.0000	422.0000	-0.360	-62.90
846	422.5000	422.5000	-0.360	-62.65
847	423.0000	423.0000	-0.360	-62.47
848	423.5000	423.5000	-0.360	-62.29
849	424.0000	424.0000	-0.360	-62.20
850	424.5000	424.5000	-0.360	-62.11
851	425.0000	425.0000	-0.360	-61.95
852	425.5000	425.5000	-0.360	-61.77
853	426.0000	426.0000	-0.360	-61.56
854	426.5000	426.5000	-0.360	-61.31
855	427.0000	427.0000	-0.360	-61.01
856	427.5000	427.5000	-0.360	-60.88
857	428.0000	428.0000	-0.360	-60.79
858	428.5000	428.5000	-0.360	-60.67
859	429.0000	429.0000	-0.360	-60.46
860	429.5000	429.5000	-0.360	-60.40
861	430.0000	430.0000	-0.360	-60.34
862	430.5000	430.5000	-0.360	-60.18
863	431.0000	431.0000	-0.360	-59.97
864	431.5000	431.5000	-0.360	-59.85
865	432.0000	432.0000	-0.360	-59.76
866	432.5000	432.5000	-0.360	-59.57
867	433.0000	433.0000	-0.360	-59.42
868	433.5000	433.5000	-0.360	-59.30
869	434.0000	434.0000	-0.360	-59.14
870	434.5000	434.5000	-0.360	-59.02
871	435.0000	435.0000	-0.360	-58.87
872	435.5000	435.5000	-0.360	-58.69
873	436.0000	436.0000	-0.360	-58.50
874	436.5000	436.5000	-0.360	-58.35
875	437.0000	437.0000	-0.360	-58.23
876	437.5000	437.5000	-0.360	-58.14
877	438.0000	438.0000	-0.360	-58.08
878	438.5000	438.5000	-0.360	-57.92
879	439.0000	439.0000	-0.360	-57.80
880	439.5000	439.5000	-0.360	-57.68
881	440.0000	440.0000	-0.360	-57.65
882	440.5000	440.5000	-0.360	-57.62
883	441.0000	441.0000	-0.360	-57.53
884	441.5000	441.5000	-0.360	-57.47
885	442.0000	442.0000	-0.360	-57.34
886	442.5000	442.5000	-0.360	-57.16
887	443.0000	443.0000	-0.360	-57.07
888	443.5000	443.5000	-0.360	-57.01
889	444.0000	444.0000	-0.360	-56.86
890	444.5000	444.5000	-0.360	-56.70
891	445.0000	445.0000	-0.360	-56.52
892	445.5000	445.5000	-0.360	-56.37
893	446.0000	446.0000	-0.360	-56.28
894	446.5000	446.5000	-0.360	-56.15
895	447.0000	447.0000	-0.360	-56.03
896	447.5000	447.5000	-0.360	-55.82
897	448.0000	448.0000	-0.360	-55.76
898	448.5000	448.5000	-0.360	-55.82
899	449.0000	449.0000	-0.360	-55.79
900	449.5000	449.5000	-0.360	-55.67
901	450.0000	450.0000	-0.360	-55.57
902	450.5000	450.5000	-0.360	-55.45
903	451.0000	451.0000	-0.360	-55.30
904	451.5000	451.5000	-0.360	-55.18
905	452.0000	452.0000	-0.360	-55.09
906	452.5000	452.5000	-0.360	-54.99
907	453.0000	453.0000	-0.360	-54.93
908	453.5000	453.5000	-0.360	-54.69
909	454.0000	454.0000	-0.360	-54.54
910	454.5000	454.5000	-0.360	-54.48
911	455.0000	455.0000	-0.360	-54.41
912	455.5000	455.5000	-0.360	-54.38
913	456.0000	456.0000	-0.360	-54.23
914	456.5000	456.5000	-0.360	-54.11
915	457.0000	457.0000	-0.360	-54.05
916	457.5000	457.5000	-0.360	-53.99
917	458.0000	458.0000	-0.360	-53.96
918	458.5000	458.5000	-0.360	-53.83
919	459.0000	459.0000	-0.360	-53.77
920	459.5000	459.5000	-0.360	-53.68
921	460.0000	460.0000	-0.360	-53.62
922	460.5000	460.5000	-0.360	-53.53
923	461.0000	461.0000	-0.360	-53.41
924	461.5000	461.5000	-0.360	-53.41
925	462.0000	462.0000	-0.360	-53.38
926	462.5000	462.5000	-0.360	-53.25
927	463.0000	463.0000	-0.360	-53.04
928	463.5000	463.5000	-0.360	-52.92
929	464.0000	464.0000	-0.360	-52.89
930	464.5000	464.5000	-0.360	-52.77
931	465.0000	465.0000	-0.360	-52.67
932	465.5000	465.5000	-0.360	-53.10
933	466.0000	466.0000	-0.360	-53.80
934	466.5000	466.5000	-0.360	-53.93
935	467.0000	467.0000	-0.360	-53.65
936	467.5000	467.5000	-0.360	-53.22
937	468.0000	468.0000	-0.360	-52.86
938	468.5000	468.5000	-0.360	-52.71
939	469.0000	469.0000	-0.360	-52.61
940	469.5000	469.5000	-0.360	-52.67
941	470.0000	470.0000	-0.360	-52.55
942	470.5000	470.5000	-0.360	-52.40
943	471.0000	471.0000	-0.360	-52.16
944	471.5000	471.5000	-0.360	-51.97
945	472.0000	472.0000	-0.360	-51.85
946	472.5000	472.5000	-0.360	-51.82
947	473.0000	473.0000	-0.360	-51.76
948	473.5000	473.5000	-0.360	-51.82
949	474.0000	474.0000	-0.360	-51.79
950	474.5000	474.5000	-0.360	-51.70
951	475.0000	475.0000	-0.360	-51.58
952	475.5000	475.5000	-0.360	-51.55
953	476.0000	476.0000	-0.360	-51.52
954	476.5000	476.5000	-0.360	-51.45
955	477.0000	477.0000	-0.360	-51.33
956	477.5000	477.5000	-0.360	-51.30
957	478.0000	478.0000	-0.360	-51.21
958	478.5000	478.5000	-0.360	-51.12
959	479.0000	479.0000	-0.360	-51.00
960	479.5000	479.5000	-0.360	-50.97
961	480.0000	480.0000	-0.360	-50.97
962	480.5000	480.5000	-0.360	-50.94
963	481.0000	481.0000	-0.360	-50.87
964	481.5000	481.5000	-0.360	-50.84
965	482.0000	482.0000	-0.360	-50.78
966	482.5000	482.5000	-0.360	-50.69
967	483.0000	483.0000	-0.360	-50.60
968	483.5000	483.5000	-0.360	-50.42
969	484.0000	484.0000	-0.360	-50.36
970	484.5000	484.5000	-0.360	-50.29
971	485.0000	485.0000	-0.360	-50.14
972	485.5000	485.5000	-0.360	-50.05
973	486.0000	486.0000	-0.360	-50.02
974	486.5000	486.5000	-0.360	-50.08
975	487.0000	487.0000	-0.360	-50.05
976	487.5000	487.5000	-0.360	-49.93
977	488.0000	488.0000	-0.360	-49.81
978	488.5000	488.5000	-0.360	-49.71
979	489.0000	489.0000	-0.360	-49.65
980	489.5000	489.5000	-0.360	-49.62
981	490.0000	490.0000	-0.360	-49.50
982	490.5000	490.5000	-0.360	-49.44
983	491.0000	491.0000	-0.360	-49.38
984	491.5000	491.5000	-0.360	-49.26
985	492.0000	492.0000	-0.360	-49.23
986	492.5000	492.5000	-0.360	-49.20
987	493.0000	493.0000	-0.360	-49.23
988	493.5000	493.5000	-0.360	-49.29
989	494.0000	494.0000	-0.360	-49.26
990	494.5000	494.5000	-0.360	-49.13
991	495.0000	495.0000	-0.360	-48.95
992	495.5000	495.5000	-0.360	-48.89
993	496.0000	496.0000	-0.360	-48.86
994	496.5000	496.5000	-0.360	-48.86
995	497.0000	497.0000	-0.360	-48.80
996	497.5000	497.5000	-0.360	-48.71
997	498.0000	498.0000	-0.360	-48.62
998	498.5000	498.5000	-0.360	-48.49
999	499.0000	499.0000	-0.360	-48.46
1000	499.5000	499.5000	-0.360	-48.43
1001	500.0000	500.0000	-0.360	-48.46
1002	500.5000	500.5000	-0.360	-48.37
1003	501.0000	501.0000	-0.360	-48.34
1004	501.5000	501.5000	-0.360	-48.31
1005	502.0000	502.0000	-0.360	-48.25
1006	502.5000	502.5000	-0.360	-48.16
1007	503.0000	503.0000	-0.360	-48.13
1008	503.5000	503.5000	-0.360	-48.10
1009	504.0000	504.0000	-0.360	-48.01
1010	504.5000	504.5000	-0.360	-47.94
1011	505.0000	505.0000	-0.360	-47.94
1012	505.5000	505.5000	-0.360	-47.94
1013	506.0000	506.0000	-0.360	-47.94
1014	506.5000	506.5000	-0.360	-47.91
1015	507.0000	507.0000	-0.360	-47.76
1016	507.5000	507.5000	-0.360	-47.55
1017	508.0000	508.0000	-0.360	-47.43
1018	508.5000	508.5000	-0.360	-47.49
1019	509.0000	509.0000	-0.360	-47.49
1020	509.5000	509.5000	-0.360	-47.43
1021	510.0000	510.0000	-0.360	-47.40
1022	510.5000	510.5000	-0.360	-47.40
1023	511.0000	511.0000	-0.360	-47.40
1024	511.5000	511.5000	-0.360	-47.46
1025	512.0000	512.0000	-0.360	-47.49
1026	512.5000	512.5000	-0.360	-47.43
1027	513.0000	513.0000	-0.360	-47.36
1028	513.5000	513.5000	-0.451	-132.88
1029	514.0000	514.0000	-0.450	-264.11
1030	514.5000	514.5000	-0.450	-314.89
1031	515.0000	515.0000	-0.450	-306.99
1032	515.5000	515.5000	-0.450	-279.09
1033	516.0000	516.0000	-0.450	-252.94
1034	516.5000	516.5000	-0.450	-233.92
1035	517.0000	517.0000	-0.450	-221.14
1036	517.5000	517.5000	-0.450	-211.77
1037	518.0000	518.0000	-0.450	-204.11
1038	518.5000	518.5000	-0.450	-197.39
1039	519.0000	519.0000	-0.450	-191.17
1040	519.5000	519.5000	-0.450	-185.52
1041	520.0000	520.0000	-0.450	-180.33
1042	520.5000	520.5000	-0.450	-175.66
1043	521.0000	521.0000	-0.450	-171.36
1044	521.5000	521.5000	-0.450	-167.49
1045	522.0000	522.0000	-0.450	-163.70
1046	522.5000	522.5000	-0.450	-160.28
1047	523.0000	523.0000	-0.450	-157.05
1048	523.5000	523.5000	-0.450	-154.03
1049	524.0000	524.0000	-0.450	-151.22
1050	524.5000	524.5000	-0.450	-148.59
1051	525.0000	525.0000	-0.450	-146.09
1052	525.5000	525.5000	-0.450	-143.74
1053	526.0000	526.0000	-0.450	-141.51
1054	526.5000	526.5000	-0.450	-139.47
1055	527.0000	527.0000	-0.450	-137.42
1056	527.5000	527.5000	-0.450	-135.56
1057	528.0000	528.0000	-0.450	-133.76
1058	528.5000	528.5000	-0.450	-131.96
1059	529.0000	529.0000	-0.450	-130.31
1060	529.5000	529.5000	-0.450	-128.76
1061	530.0000	530.0000	-0.450	-127.26
1062	530.5000	530.5000	-0.450	-125.89
1063	531.0000	531.0000	-0.450	-124.61
1064	531.5000	531.5000	-0.450	-123.20
1065	532.0000	532.0000	-0.450	-121.80
1066	532.5000	532.5000	-0.450	-120.55
1067	533.0000	533.0000	-0.450	-119.24
1068	533.5000	533.5000	-0.450	-118.02
1069	534.0000	534.0000	-0.450	-116.89
1070	534.5000	534.5000	-0.450	-115.97
1071	535.0000	535.0000	-0.450	-114.99
1072	535.5000	535.5000	-0.450	-113.90
1073	536.0000	536.0000	-0.450	-112.86
1074	536.5000	536.5000	-0.450	-111.97
1075	537.0000	537.0000	-0.450	-111.00
1076	537.5000	537.5000	-0.450	-110.08
1077	538.0000	538.0000	-0.450	-109.29
1078	538.5000	538.5000	-0.450	-108.43
1079	539.0000	539.0000	-0.450	-107.46
1080	539.5000	539.5000	-0.450	-106.66
1081	540.0000	540.0000	-0.450	-105.93
1082	540.5000	540.5000	-0.450	-105.35
1083	541.0000	541.0000	-0.450	-104.68
1084	541.5000	541.5000	-0.450	-104.10
1085	542.0000	542.0000	-0.450	-103.46
1086	542.5000	542.5000	-0.450	-102.73
1087	543.0000	543.0000	-0.450	-101.96
1088	543.5000	543.5000	-0.450	-101.29
1089	544.0000	544.0000	-0.450	-100.71
1090	544.5000	544.5000	-0.450	-100.13
1091	545.0000	545.0000	-0.450	-99.49
1092	545.5000	545.5000	-0.450	-99.00
1093	546.0000	546.0000	-0.450	-98.51
1094	546.5000	546.5000	-0.450	-97.96
1095	547.0000	547.0000	-0.450	-97.38
1096	547.5000	547.5000	-0.450	-96.90
1097	548.0000	548.0000	-0.450	-96.32
1098	548.5000	548.5000	-0.450	-95.86
1099	549.0000	549.0000	-0.450	-95.34
1100	549.5000	549.5000	-0.450	-94.76
1101	550.0000	550.0000	-0.450	-94.30
1102	550.5000	550.5000	-0.450	-93.97
1103	551.0000	551.0000	-0.450	-93.66
1104	551.5000	551.5000	-0.450	-93.20
1105	552.0000	552.0000	-0.450	-92.72
1106	552.5000	552.5000	-0.450	-92.29
1107	553.0000	553.0000	-0.450	-91.95
1108	553.5000	553.5000	-0.450	-91.62
1109	554.0000	554.0000	-0.450	-91.22
1110	554.5000	554.5000	-0.450	-90.76
1111	555.0000	555.0000	-0.450	-90.43
1112	555.5000	555.5000	-0.450	-90.12
1113	556.0000	556.0000	-0.450	-89.91
1114	556.5000	556.5000	-0.450	-89.51
1115	557.0000	557.0000	-0.450	-89.08
1116	557.5000	557.5000	-0.450	-88.66
1117	558.0000	558.0000	-0.450	-88.32
1118	558.5000	558.5000	-0.450	-88.05
1119	559.0000	559.0000	-0.450	-87.68
1120	559.5000	559.5000	-0.450	-87.34
1121	560.0000	560.0000	-0.450	-87.07
1122	560.5000	560.5000	-0.450	-86.86
1123	561.0000	561.0000	-0.450	-86.64
1124	561.5000	561.5000	-0.450	-86.52
1125	562.0000	562.0000	-0.450	-86.21
1126	562.5000	562.5000	-0.450	-85.85
1127	563.0000	563.0000	-0.450	-85.42
1128	563.5000	563.5000	-0.450	-85.12
1129	564.0000	564.0000	-0.450	-84.90
1130	564.5000	564.5000	-0.450	-84.69
1131	565.0000	565.0000	-0.450	-84.32
1132	565.5000	565.5000	-0.450	-83.90
1133	566.0000	566.0000	-0.450	-83.74
1134	566.5000	566.5000	-0.450	-83.59
1135	567.0000	567.0000	-0.450	-83.32
1136	567.5000	567.5000	-0.450	-82.92
1137	568.0000	568.0000	-0.450	-82.64
1138	568.5000	568.5000	-0.450	-82.52
1139	569.0000	569.0000	-0.450	-82.46
1140	569.5000	569.5000	-0.450	-82.28
1141	570.0000	570.0000	-0.450	-82.00
1142	570.5000	570.5000	-0.450	-81.64
1143	571.0000	571.0000	-0.450	-81.39
1144	571.5000	571.5000	-0.450	-81.15
1145	572.0000	572.0000	-0.450	-81.00
1146	572.5000	572.5000	-0.450	-80.84
1147	573.0000	573.0000	-0.450	-80.72
1148	573.5000	573.5000	-0.450	-80.54
1149	574.0000	574.0000	-0.450	-80.39
1150	574.5000	574.5000	-0.450	-80.14
1151	575.0000	575.0000	-0.450	-79.90
1152	575.5000	575.5000	-0.450	-79.56
1153	576.0000	576.0000	-0.450	-79.32
1154	576.5000	576.5000	-0.450	-79.10
1155	577.0000	577.0000	-0.450	-78.95
1156	577.5000	577.5000	-0.450	-78.74
1157	578.0000	578.0000	-0.450	-78.59
1158	578.5000	578.5000	-0.450	-78.46
1159	579.0000	579.0000	-0.450	-78.31
1160	579.5000	579.5000	-0.450	-78.19
1161	580.0000	580.0000	-0.450	-78.07
1162	580.5000	580.5000	-0.450	-77.85
1163	581.0000	581.0000	-0.450	-77.61
1164	581.5000	581.5000	-0.450	-77.49
1165	582.0000	582.0000	-0.450	-77.30
1166	582.5000	582.5000	-0.450	-77.12
1167	583.0000	583.0000	-0.450	-76.85
1168	583.5000	583.5000	-0.450	-76.69
1169	584.0000	584.0000	-0.450	-76.51
1170	584.5000	584.5000	-0.450	-76.30
1171	585.0000	585.0000	-0.450	-76.14
1172	585.5000	585.5000	-0.450	-75.96
1173	586.0000	586.0000	-0.450	-75.93
1174	586.5000	586.5000	-0.450	-75.75
1175	587.0000	587.0000	-0.450	-75.53
1176	587.5000	587.5000	-0.450	-75.41
1177	588.0000	588.0000	-0.450	-75.35
1178	588.5000	588.5000	-0.450	-75.26
1179	589.0000	589.0000	-0.450	-75.05
1180	589.5000	589.5000	-0.450	-74.83
1181	590.0000	590.0000	-0.450	-74.65
1182	590.5000	590.5000	-0.450	-74.50
1183	591.0000	591.0000	-0.450	-74.37
1184	591.5000	591.5000	-0.450	-74.25
1185	592.0000	592.0000	-0.450	-74.19
1186	592.5000	592.5000	-0.450	-74.10
1187	593.0000	593.0000	-0.450	-74.01
1188	593.5000	593.5000	-0.450	-73.82
1189	594.0000	594.0000	-0.450	-73.61
1190	594.5000	594.5000	-0.450	-73.43
1191	595.0000	595.0000	-0.450	-73.34
1192	595.5000	595.5000	-0.450	-73.27
1193	596.0000	596.0000	-0.450	-73.09
1194	596.5000	596.5000	-0.450	-72.94
1195	597.0000	597.0000	-0.450	-72.88
1196	597.5000	597.5000	-0.450	-72.82
1197	598.0000	598.0000	-0.450	-72.63
1198	598.5000	598.5000	-0.450	-72.45
1199	599.0000	599.0000	-0.450	-72.30
1200	599.5000	599.5000	-0.450	-72.15
1201	600.0000	600.0000	-0.450	-72.12
1202	600.5000	600.5000	-0.450	-72.12
1203	601.0000	601.0000	-0.450	-72.05
1204	601.5000	601.5000	-0.450	-71.93
1205	602.0000	602.0000	-0.450	-71.72
1206	602.5000	602.5000	-0.450	-71.60
1207	603.0000	603.0000	-0.450	-71.54
1208	603.5000	603.5000	-0.450	-71.41
1209	604.0000	604.0000	-0.450	-71.29
1210	604.5000	604.5000	-0.450	-71.20
1211	605.0000	605.0000	-0.450	-71.11
1212	605.5000	605.5000	-0.450	-70.99
1213	606.0000	606.0000	-0.450	-70.80
1214	606.5000	606.5000	-0.450	-70.65
1215	607.0000	607.0000	-0.450	-70.53
1216	607.5000	607.5000	-0.450	-70.38
1217	608.0000	608.0000	-0.450	-70.22
1218	608.5000	608.5000	-0.450	-70.16
1219	609.0000	609.0000	-0.450	-70.16
1220	609.5000	609.5000	-0.450	-70.22
1221	610.0000	610.0000	-0.450	-70.16
1222	610.5000	610.5000	-0.450	-69.92
1223	611.0000	611.0000	-0.450	-69.80
1224	611.5000	611.5000	-0.450	-69.77
1225	612.0000	612.0000	-0.450	-69.73
1226	612.5000	612.5000	-0.450	-69.55
1227	613.0000	613.0000	-0.450	-69.46
1228	613.5000	613.5000	-0.450	-69.34
1229	614.0000	614.0000	-0.450	-69.25
1230	614.5000	614.5000	-0.450	-69.12
1231	615.0000	615.0000	-0.450	-68.94
1232	615.5000	615.5000	-0.450	-68.67
1233	616.0000	616.0000	-0.450	-68.61
1234	616.5000	616.5000	-0.450	-68.61
1235	617.0000	617.0000	-0.450	-68.58
1236	617.5000	617.5000	-0.450	-68.48
1237	618.0000	618.0000	-0.450	-68.48
1238	618.5000	618.5000	-0.450	-68.36
1239	619.0000	619.0000	-0.450	-68.21
1240	619.5000	619.5000	-0.450	-68.06
1241	620.0000	620.0000	-0.450	-68.00
1242	620.5000	620.5000	-0.450	-67.96
1243	621.0000	621.0000	-0.450	-67.87
1244	621.5000	621.5000	-0.450	-67.78
1245	622.0000	622.0000	-0.450	-67.75
1246	622.5000	622.5000	-0.450	-67.75
1247	623.0000	623.0000	-0.450	-67.69
1248	623.5000	623.5000	-0.450	-67.45
1249	624.0000	624.0000	-0.450	-67.26
1250	624.5000	624.5000	-0.450	-67.20
1251	625.0000	625.0000	-0.450	-67.26
1252	625.5000	625.5000	-0.450	-67.29
1253	626.0000	626.0000	-0.450	-67.11
1254	626.5000	626.5000	-0.450	-66.93
1255	627.0000	627.0000	-0.450	-66.77
1256	627.5000	627.5000	-0.450	-66.71
1257	628.0000	628.0000	-0.450	-66.68
1258	628.5000	628.5000	-0.450	-66.71
1259	629.0000	629.0000	-0.450	-66.71
1260	629.5000	629.5000	-0.450	-66.59
1261	630.0000	630.0000	-0.450	-66.47
1262	630.5000	630.5000	-0.450	-66.38
1263	631.0000	631.0000	-0.450	-66.35
1264	631.5000	631.5000	-0.450	-66.26
1265	632.0000	632.0000	-0.450	-66.19
1266	632.5000	632.5000	-0.450	-66.10
1267	633.0000	633.0000	-0.450	-66.04
1268	633.5000	633.5000	-0.450	-65.92
1269	634.0000	634.0000	-0.450	-65.83
1270	634.5000	634.5000	-0.450	-65.86
1271	635.0000	635.0000	-0.450	-65.89
1272	635.5000	635.5000	-0.450	-65.86
1273	636.0000	636.0000	-0.450	-65.74
1274	636.5000	636.5000	-0.450	-65.58
1275	637.0000	637.0000	-0.450	-65.49
1276	637.5000	637.5000	-0.450	-65.43
1277	638.0000	638.0000	-0.450	-65.28
1278	638.5000	638.5000	-0.450	-65.22
1279	639.0000	639.0000	-0.450	-65.19
1280	639.5000	639.5000	-0.450	-65.10
1281	640.0000	640.0000	-0.450	-64.97
1282	640.5000	640.5000	-0.450	-64.97
1283	641.0000	641.0000	-0.450	-64.91
1284	641.5000	641.5000	-0.450	-64.97
1285	642.0000	642.0000	-0.450	-64.94
1286	642.5000	642.5000	-0.450	-64.73
1287	643.0000	643.0000	-0.450	-64.55
1288	643.5000	643.5000	-0.450	-64.42
1289	644.0000	644.0000	-0.450	-64.49
1290	644.5000	644.5000	-0.450	-64.58
1291	645.0000	645.0000	-0.450	-64.52
1292	645.5000	645.5000	-0.450	-64.42
1293	646.0000	646.0000	-0.450	-64.30
1294	646.5000	646.5000	-0.450	-64.24
1295	647.0000	647.0000	-0.450	-64.18
1296	647.5000	647.5000	-0.450	-64.12
1297	648.0000	648.0000	-0.450	-64.15
1298	648.5000	648.5000	-0.450	-64.06
1299	649.0000	649.0000	-0.450	-64.00
1300	649.5000	649.5000	-0.450	-63.94
1301	650.0000	650.0000	-0.450	-63.84
1302	650.5000	650.5000	-0.450	-63.69
1303	651.0000	651.0000	-0.450	-63.75
1304	651.5000	651.5000	-0.450	-63.72
1305	652.0000	652.0000	-0.450	-63.66
1306	652.5000	652.5000	-0.450	-63.63
1307	653.0000	653.0000	-0.450	-63.57
1308	653.5000	653.5000	-0.450	-63.39
1309	654.0000	654.0000	-0.450	-63.23
1310	654.5000	654.5000	-0.450	-63.17
1311	655.0000	655.0000	-0.450	-63.11
1312	655.5000	655.5000	-0.450	-63.17
1313	656.0000	656.0000	-0.450	-63.23
1314	656.5000	656.5000	-0.450	-63.17
1315	657.0000	657.0000	-0.450	-62.99
1316	657.5000	657.5000	-0.450	-62.96
1317	658.0000	658.0000	-0.450	-62.90
1318	658.5000	658.5000	-0.450	-62.90
1319	659.0000	659.0000	-0.450	-62.90
1320	659.5000	659.5000	-0.450	-62.72
1321	660.0000	660.0000	-0.450	-62.65
1322	660.5000	660.5000	-0.450	-62.72
1323	661.0000	661.0000	-0.450	-62.72
1324	661.5000	661.5000	-0.450	-62.72
1325	662.0000	662.0000	-0.450	-62.72
1326	662.5000	662.5000	-0.450	-62.56
1327	663.0000	663.0000	-0.450	-62.41
1328	663.5000	663.5000	-0.450	-62.35
1329	664.0000	664.0000	-0.450	-62.35
1330	664.5000	664.5000	-0.450	-62.29
1331	665.0000	665.0000	-0.450	-62.26
1332	665.5000	665.5000	-0.450	-62.29
1333	666.0000	666.0000	-0.450	-62.17
1334	666.5000	666.5000	-0.450	-61.98
1335	667.0000	667.0000	-0.450	-61.98
1336	667.5000	667.5000	-0.450	-61.98
1337	668.0000	668.0000	-0.450	-61.92
1338	668.5000	668.5000	-0.450	-61.86
1339	669.0000	669.0000	-0.450	-61.77
1340	669.5000	669.5000	-0.450	-61.77
1341	670.0000	670.0000	-0.450	-61.83
1342	670.5000	670.5000	-0.450	-62.32
1343	671.0000	671.0000	-0.450	-62.75
1344	671.5000	671.5000	-0.450	-62.78
1345	672.0000	672.0000	-0.450	-62.50
1346	672.5000	672.5000	-0.450	-62.20
1347	673.0000	673.0000	-0.450	-62.04
1348	673.5000	673.5000	-0.450	-61.95
1349	674.0000	674.0000	-0.450	-61.86
1350	674.5000	674.5000	-0.450	-61.77
1351	675.0000	675.0000	-0.450	-61.59
1352	675.5000	675.5000	-0.450	-61.53
1353	676.0000	676.0000	-0.450	-61.56
1354	676.5000	676.5000	-0.450	-61.53
1355	677.0000	677.0000	-0.450	-61.46
1356	677.5000	677.5000	-0.450	-61.37
1357	678.0000	678.0000	-0.450	-61.31
1358	678.5000	678.5000	-0.450	-61.25
1359	679.0000	679.0000	-0.450	-61.10
1360	679.5000	679.5000	-0.450	-60.98
1361	680.0000	680.0000	-0.450	-60.91
1362	680.5000	680.5000	-0.450	-60.95
1363	681.0000	681.0000	-0.450	-60.98
1364	681.5000	681.5000	-0.450	-60.98
1365	682.0000	682.0000	-0.450	-60.95
1366	682.5000	682.5000	-0.450	-60.82
1367	683.0000	683.0000	-0.450	-60.76
1368	683.5000	683.5000	-0.450	-60.79
1369	684.0000	684.0000	-0.450	-60.88
1370	684.5000	684.5000	-0.450	-60.91
1371	685.0000	685.0000	-0.450	-60.79
1372	685.5000	685.5000	-0.450	-60.64
1373	686.0000	686.0000	-0.450	-60.55
1374	686.5000	686.5000	-0.450	-60.58
1375	687.0000	687.0000	-0.450	-60.58
1376	687.5000	687.5000	-0.450	-60.52
1377	688.0000	688.0000	-0.450	-60.58
1378	688.5000	688.5000	-0.450	-60.58
1379	689.0000	689.0000	-0.450	-60.46
1380	689.5000	689.5000	-0.450	-60.46
1381	690.0000	690.0000	-0.450	-60.49
1382	690.5000	690.5000	-0.450	-60.40
1383	691.0000	691.0000	-0.450	-60.27
1384	691.5000	691.5000	-0.450	-60.18
1385	692.0000	692.0000	-0.450	-60.09
1386	692.5000	692.5000	-0.450	-60.12
1387	693.0000	693.0000	-0.450	-60.12
1388	693.5000	693.5000	-0.450	-60.18
1389	694.0000	694.0000	-0.450	-60.18
1390	694.5000	694.5000	-0.450	-60.06
1391	695.0000	695.0000	-0.450	-59.97
1392	695.5000	695.5000	-0.450	-59.88
1393	696.0000	696.0000	-0.450	-59.79
1394	696.5000	696.5000	-0.450	-59.66
1395	697.0000	697.0000	-0.450	-59.66
1396	697.5000	697.5000	-0.450	-59.76
1397	698.0000	698.0000	-0.450	-59.72
1398	698.5000	698.5000	-0.450	-59.66
1399	699.0000	699.0000	-0.450	-59.54
1400	699.5000	699.5000	-0.450	-59.42
1401	700.0000	700.0000	-0.450	-59.51
1402	700.5000	700.5000	-0.450	-59.57
1403	701.0000	701.0000	-0.450	-59.60
1404	701.5000	701.5000	-0.450	-59.54
1405	702.0000	702.0000	-0.450	-59.45
1406	702.5000	702.5000	-0.450	-59.42
1407	703.0000	703.0000	-0.450	-59.36
1408	703.5000	703.5000	-0.450	-59.27
1409	704.0000	704.0000	-0.450	-59.21
1410	704.5000	704.5000	-0.450	-59.14
1411	705.0000	705.0000	-0.450	-59.14
1412	705.5000	705.5000	-0.450	-59.14
1413	706.0000	706.0000	-0.450	-59.24
1414	706.5000	706.5000	-0.450	-59.27
1415	707.0000	707.0000	-0.450	-59.18
1416	707.5000	707.5000	-0.450	-59.05
1417	708.0000	708.0000	-0.450	-58.93
1418	708.5000	708.5000	-0.450	-58.84
1419	709.0000	709.0000	-0.450	-58.69
1420	709.5000	709.5000	-0.450	-58.60
1421	710.0000	710.0000	-0.450	-58.69
1422	710.5000	710.5000	-0.450	-58.81
1423	711.0000	711.0000	-0.450	-58.90
1424	711.5000	711.5000	-0.450	-58.90
1425	712.0000	712.0000	-0.450	-58.78
1426	712.5000	712.5000	-0.450	-58.72
1427	713.0000	713.0000	-0.450	-58.66
1428	713.5000	713.5000	-0.450	-58.66
1429	714.0000	714.0000	-0.450	-58.69
1430	714.5000	714.5000	-0.450	-58.66
1431	715.0000	715.0000	-0.450	-58.53
1432	715.5000	715.5000	-0.450	-58.38
1433	716.0000	716.0000	-0.450	-58.20
1434	716.5000	716.5000	-0.450	-58.20
1435	717.0000	717.0000	-0.450	-58.32
1436	717.5000	717.5000	-0.450	-58.35
1437	718.0000	718.0000	-0.524	-71.26
1438	718.5000	718.5000	-0.541	-284.10
1439	719.0000	719.0000	-0.541	-467.67
1440	719.5000	719.5000	0.078	-495.53
1441	720.0000	720.0000	0.061	-288.86
