# Supplementary material for: Tissue engineering the human auricle by auricular chondrocyte-mesenchymal stem cell co-implantation
Source: PLoS One. 2018 Oct 24;13(10):e0202356. doi: 10.1371/journal.pone.0202356 (PMC6200177; doi:10.1371/journal.pone.0202356)
Supplement: S6 File — Raw data outputs for confined compression testing. (ZIP) [file pone.0202356.s010.zip › Raw Mechanical Data/HuMSC_1M_6.TXT]

C:\Documents and Settings\Administrator.ENDURATE-VA4UUF\Desktop\Ben Cohen\HuMSC_1M_6.TXT
Points	Elapsed Time	Scan Time	Disp	Load1
	Sec	Sec	mm	g
1	0.0000	0.0000	0.025	-1.19
2	0.5000	0.5000	0.025	-1.28
3	1.0000	1.0000	0.025	-1.43
4	1.5000	1.5000	0.025	-1.46
5	2.0000	2.0000	0.025	-1.46
6	2.5000	2.5000	-0.001	-2.17
7	3.0000	3.0000	0.000	-7.35
8	3.5000	3.5000	0.000	-11.23
9	4.0000	4.0000	0.000	-12.51
10	4.5000	4.5000	0.000	-12.39
11	5.0000	5.0000	0.000	-11.81
12	5.5000	5.5000	0.000	-11.26
13	6.0000	6.0000	0.000	-10.86
14	6.5000	6.5000	0.000	-10.65
15	7.0000	7.0000	0.000	-10.47
16	7.5000	7.5000	0.000	-10.32
17	8.0000	8.0000	0.000	-10.19
18	8.5000	8.5000	0.000	-10.07
19	9.0000	9.0000	0.000	-9.98
20	9.5000	9.5000	0.000	-9.86
21	10.0000	10.0000	0.000	-9.80
22	10.5000	10.5000	0.000	-9.83
23	11.0000	11.0000	0.000	-9.83
24	11.5000	11.5000	0.000	-9.77
25	12.0000	12.0000	0.000	-9.70
26	12.5000	12.5000	-0.000	-9.61
27	13.0000	13.0000	-0.000	-9.49
28	13.5000	13.5000	-0.000	-9.40
29	14.0000	14.0000	0.000	-9.34
30	14.5000	14.5000	-0.000	-9.31
31	15.0000	15.0000	-0.000	-9.25
32	15.5000	15.5000	-0.000	-9.19
33	16.0000	16.0000	0.000	-9.13
34	16.5000	16.5000	0.000	-9.06
35	17.0000	17.0000	0.000	-9.00
36	17.5000	17.5000	-0.000	-8.97
37	18.0000	18.0000	-0.000	-8.91
38	18.5000	18.5000	-0.000	-8.88
39	19.0000	19.0000	-0.000	-8.82
40	19.5000	19.5000	0.000	-8.76
41	20.0000	20.0000	-0.000	-8.73
42	20.5000	20.5000	0.000	-8.70
43	21.0000	21.0000	0.000	-8.64
44	21.5000	21.5000	0.000	-8.55
45	22.0000	22.0000	0.000	-8.51
46	22.5000	22.5000	-0.000	-8.48
47	23.0000	23.0000	-0.000	-8.45
48	23.5000	23.5000	0.000	-8.39
49	24.0000	24.0000	-0.000	-8.33
50	24.5000	24.5000	0.000	-8.33
51	25.0000	25.0000	-0.000	-8.30
52	25.5000	25.5000	-0.000	-8.30
53	26.0000	26.0000	-0.000	-8.27
54	26.5000	26.5000	-0.000	-8.24
55	27.0000	27.0000	-0.000	-8.24
56	27.5000	27.5000	-0.000	-8.21
57	28.0000	28.0000	0.000	-8.15
58	28.5000	28.5000	-0.000	-8.12
59	29.0000	29.0000	-0.000	-8.09
60	29.5000	29.5000	-0.000	-8.09
61	30.0000	30.0000	-0.000	-8.06
62	30.5000	30.5000	-0.000	-8.09
63	31.0000	31.0000	-0.000	-8.03
64	31.5000	31.5000	0.000	-7.97
65	32.0000	32.0000	-0.000	-7.97
66	32.5000	32.5000	-0.000	-7.97
67	33.0000	33.0000	0.000	-7.97
68	33.5000	33.5000	-0.000	-7.97
69	34.0000	34.0000	0.000	-7.93
70	34.5000	34.5000	0.000	-7.90
71	35.0000	35.0000	-0.000	-7.90
72	35.5000	35.5000	0.000	-7.87
73	36.0000	36.0000	0.000	-7.81
74	36.5000	36.5000	0.000	-7.81
75	37.0000	37.0000	-0.060	-11.54
76	37.5000	37.5000	-0.060	-17.37
77	38.0000	38.0000	-0.060	-20.42
78	38.5000	38.5000	-0.060	-21.00
79	39.0000	39.0000	-0.060	-20.51
80	39.5000	39.5000	-0.060	-19.87
81	40.0000	40.0000	-0.060	-19.32
82	40.5000	40.5000	-0.060	-19.01
83	41.0000	41.0000	-0.060	-18.80
84	41.5000	41.5000	-0.060	-18.65
85	42.0000	42.0000	-0.060	-18.49
86	42.5000	42.5000	-0.060	-18.37
87	43.0000	43.0000	-0.060	-18.28
88	43.5000	43.5000	-0.060	-18.10
89	44.0000	44.0000	-0.060	-17.94
90	44.5000	44.5000	-0.060	-17.79
91	45.0000	45.0000	-0.060	-17.70
92	45.5000	45.5000	-0.060	-17.61
93	46.0000	46.0000	-0.060	-17.52
94	46.5000	46.5000	-0.060	-17.40
95	47.0000	47.0000	-0.060	-17.27
96	47.5000	47.5000	-0.060	-17.21
97	48.0000	48.0000	-0.060	-17.12
98	48.5000	48.5000	-0.060	-17.03
99	49.0000	49.0000	-0.060	-16.97
100	49.5000	49.5000	-0.060	-16.91
101	50.0000	50.0000	-0.060	-16.88
102	50.5000	50.5000	-0.060	-16.85
103	51.0000	51.0000	-0.060	-16.79
104	51.5000	51.5000	-0.060	-16.75
105	52.0000	52.0000	-0.060	-16.69
106	52.5000	52.5000	-0.060	-16.60
107	53.0000	53.0000	-0.060	-16.57
108	53.5000	53.5000	-0.060	-16.51
109	54.0000	54.0000	-0.060	-16.45
110	54.5000	54.5000	-0.060	-16.36
111	55.0000	55.0000	-0.060	-16.30
112	55.5000	55.5000	-0.060	-16.24
113	56.0000	56.0000	-0.060	-16.11
114	56.5000	56.5000	-0.060	-16.05
115	57.0000	57.0000	-0.060	-16.02
116	57.5000	57.5000	-0.060	-15.99
117	58.0000	58.0000	-0.060	-15.96
118	58.5000	58.5000	-0.060	-15.93
119	59.0000	59.0000	-0.060	-15.90
120	59.5000	59.5000	-0.060	-15.87
121	60.0000	60.0000	-0.060	-15.78
122	60.5000	60.5000	-0.060	-15.75
123	61.0000	61.0000	-0.060	-15.75
124	61.5000	61.5000	-0.060	-15.69
125	62.0000	62.0000	-0.060	-15.63
126	62.5000	62.5000	-0.060	-15.59
127	63.0000	63.0000	-0.060	-15.56
128	63.5000	63.5000	-0.060	-15.53
129	64.0000	64.0000	-0.060	-15.50
130	64.5000	64.5000	-0.060	-15.50
131	65.0000	65.0000	-0.060	-15.44
132	65.5000	65.5000	-0.060	-15.38
133	66.0000	66.0000	-0.060	-15.38
134	66.5000	66.5000	-0.060	-15.35
135	67.0000	67.0000	-0.060	-15.32
136	67.5000	67.5000	-0.060	-15.29
137	68.0000	68.0000	-0.060	-15.29
138	68.5000	68.5000	-0.060	-15.26
139	69.0000	69.0000	-0.060	-15.23
140	69.5000	69.5000	-0.060	-15.23
141	70.0000	70.0000	-0.060	-15.23
142	70.5000	70.5000	-0.060	-15.17
143	71.0000	71.0000	-0.060	-15.14
144	71.5000	71.5000	-0.060	-15.11
145	72.0000	72.0000	-0.060	-15.11
146	72.5000	72.5000	-0.060	-15.08
147	73.0000	73.0000	-0.060	-15.05
148	73.5000	73.5000	-0.060	-15.05
149	74.0000	74.0000	-0.060	-15.11
150	74.5000	74.5000	-0.060	-15.05
151	75.0000	75.0000	-0.060	-14.98
152	75.5000	75.5000	-0.060	-14.95
153	76.0000	76.0000	-0.060	-14.92
154	76.5000	76.5000	-0.060	-14.89
155	77.0000	77.0000	-0.060	-14.86
156	77.5000	77.5000	-0.060	-14.86
157	78.0000	78.0000	-0.060	-14.83
158	78.5000	78.5000	-0.060	-14.80
159	79.0000	79.0000	-0.060	-14.80
160	79.5000	79.5000	-0.060	-14.74
161	80.0000	80.0000	-0.060	-14.74
162	80.5000	80.5000	-0.060	-14.71
163	81.0000	81.0000	-0.060	-14.65
164	81.5000	81.5000	-0.060	-14.62
165	82.0000	82.0000	-0.060	-14.62
166	82.5000	82.5000	-0.060	-14.56
167	83.0000	83.0000	-0.060	-14.53
168	83.5000	83.5000	-0.060	-14.50
169	84.0000	84.0000	-0.060	-14.47
170	84.5000	84.5000	-0.060	-14.47
171	85.0000	85.0000	-0.060	-14.47
172	85.5000	85.5000	-0.060	-14.47
173	86.0000	86.0000	-0.060	-14.47
174	86.5000	86.5000	-0.060	-14.47
175	87.0000	87.0000	-0.060	-14.40
176	87.5000	87.5000	-0.060	-14.40
177	88.0000	88.0000	-0.060	-14.40
178	88.5000	88.5000	-0.060	-14.40
179	89.0000	89.0000	-0.060	-14.37
180	89.5000	89.5000	-0.060	-14.37
181	90.0000	90.0000	-0.060	-14.40
182	90.5000	90.5000	-0.060	-14.37
183	91.0000	91.0000	-0.060	-14.31
184	91.5000	91.5000	-0.060	-14.22
185	92.0000	92.0000	-0.060	-14.19
186	92.5000	92.5000	-0.060	-14.19
187	93.0000	93.0000	-0.060	-14.19
188	93.5000	93.5000	-0.060	-14.19
189	94.0000	94.0000	-0.060	-14.22
190	94.5000	94.5000	-0.060	-14.19
191	95.0000	95.0000	-0.060	-14.19
192	95.5000	95.5000	-0.060	-14.16
193	96.0000	96.0000	-0.060	-14.13
194	96.5000	96.5000	-0.060	-14.07
195	97.0000	97.0000	-0.060	-14.04
196	97.5000	97.5000	-0.060	-14.01
197	98.0000	98.0000	-0.060	-13.98
198	98.5000	98.5000	-0.060	-13.98
199	99.0000	99.0000	-0.060	-13.98
200	99.5000	99.5000	-0.060	-13.95
201	100.0000	100.0000	-0.060	-13.89
202	100.5000	100.5000	-0.060	-13.86
203	101.0000	101.0000	-0.060	-13.82
204	101.5000	101.5000	-0.060	-13.79
205	102.0000	102.0000	-0.060	-13.79
206	102.5000	102.5000	-0.060	-13.79
207	103.0000	103.0000	-0.060	-13.82
208	103.5000	103.5000	-0.060	-13.82
209	104.0000	104.0000	-0.060	-13.82
210	104.5000	104.5000	-0.060	-13.79
211	105.0000	105.0000	-0.060	-13.76
212	105.5000	105.5000	-0.060	-13.76
213	106.0000	106.0000	-0.060	-13.73
214	106.5000	106.5000	-0.060	-13.73
215	107.0000	107.0000	-0.060	-13.73
216	107.5000	107.5000	-0.060	-13.70
217	108.0000	108.0000	-0.060	-13.73
218	108.5000	108.5000	-0.060	-13.73
219	109.0000	109.0000	-0.060	-13.70
220	109.5000	109.5000	-0.060	-13.64
221	110.0000	110.0000	-0.060	-13.55
222	110.5000	110.5000	-0.060	-13.52
223	111.0000	111.0000	-0.060	-13.52
224	111.5000	111.5000	-0.060	-13.55
225	112.0000	112.0000	-0.060	-13.55
226	112.5000	112.5000	-0.060	-13.52
227	113.0000	113.0000	-0.060	-13.52
228	113.5000	113.5000	-0.060	-13.55
229	114.0000	114.0000	-0.060	-13.55
230	114.5000	114.5000	-0.060	-13.55
231	115.0000	115.0000	-0.060	-13.52
232	115.5000	115.5000	-0.060	-13.49
233	116.0000	116.0000	-0.060	-13.49
234	116.5000	116.5000	-0.060	-13.46
235	117.0000	117.0000	-0.060	-13.46
236	117.5000	117.5000	-0.060	-13.43
237	118.0000	118.0000	-0.060	-13.43
238	118.5000	118.5000	-0.060	-13.43
239	119.0000	119.0000	-0.060	-13.49
240	119.5000	119.5000	-0.060	-13.46
241	120.0000	120.0000	-0.060	-13.43
242	120.5000	120.5000	-0.060	-13.40
243	121.0000	121.0000	-0.060	-13.34
244	121.5000	121.5000	-0.060	-13.34
245	122.0000	122.0000	-0.060	-13.37
246	122.5000	122.5000	-0.060	-13.37
247	123.0000	123.0000	-0.060	-13.34
248	123.5000	123.5000	-0.060	-13.28
249	124.0000	124.0000	-0.060	-13.37
250	124.5000	124.5000	-0.060	-13.70
251	125.0000	125.0000	-0.060	-13.95
252	125.5000	125.5000	-0.060	-13.98
253	126.0000	126.0000	-0.060	-13.95
254	126.5000	126.5000	-0.060	-13.89
255	127.0000	127.0000	-0.060	-13.82
256	127.5000	127.5000	-0.060	-13.79
257	128.0000	128.0000	-0.060	-13.79
258	128.5000	128.5000	-0.060	-13.79
259	129.0000	129.0000	-0.060	-13.79
260	129.5000	129.5000	-0.060	-13.73
261	130.0000	130.0000	-0.060	-13.67
262	130.5000	130.5000	-0.060	-13.64
263	131.0000	131.0000	-0.060	-13.61
264	131.5000	131.5000	-0.060	-13.61
265	132.0000	132.0000	-0.060	-13.61
266	132.5000	132.5000	-0.060	-13.55
267	133.0000	133.0000	-0.060	-13.52
268	133.5000	133.5000	-0.060	-13.52
269	134.0000	134.0000	-0.060	-13.58
270	134.5000	134.5000	-0.060	-13.58
271	135.0000	135.0000	-0.060	-13.52
272	135.5000	135.5000	-0.060	-13.49
273	136.0000	136.0000	-0.060	-13.46
274	136.5000	136.5000	-0.060	-13.49
275	137.0000	137.0000	-0.060	-13.55
276	137.5000	137.5000	-0.060	-13.52
277	138.0000	138.0000	-0.060	-13.58
278	138.5000	138.5000	-0.060	-13.61
279	139.0000	139.0000	-0.060	-13.58
280	139.5000	139.5000	-0.060	-13.52
281	140.0000	140.0000	-0.060	-13.46
282	140.5000	140.5000	-0.060	-13.49
283	141.0000	141.0000	-0.060	-13.49
284	141.5000	141.5000	-0.060	-13.49
285	142.0000	142.0000	-0.060	-13.46
286	142.5000	142.5000	-0.060	-13.43
287	143.0000	143.0000	-0.060	-13.40
288	143.5000	143.5000	-0.060	-13.40
289	144.0000	144.0000	-0.060	-13.40
290	144.5000	144.5000	-0.060	-13.40
291	145.0000	145.0000	-0.060	-13.37
292	145.5000	145.5000	-0.060	-13.34
293	146.0000	146.0000	-0.060	-13.34
294	146.5000	146.5000	-0.060	-13.28
295	147.0000	147.0000	-0.060	-13.21
296	147.5000	147.5000	-0.060	-13.15
297	148.0000	148.0000	-0.060	-13.12
298	148.5000	148.5000	-0.060	-13.09
299	149.0000	149.0000	-0.060	-13.12
300	149.5000	149.5000	-0.060	-13.18
301	150.0000	150.0000	-0.060	-13.21
302	150.5000	150.5000	-0.118	-13.73
303	151.0000	151.0000	-0.120	-20.08
304	151.5000	151.5000	-0.120	-25.18
305	152.0000	152.0000	-0.120	-27.04
306	152.5000	152.5000	-0.120	-26.89
307	153.0000	153.0000	-0.120	-26.12
308	153.5000	153.5000	-0.120	-25.42
309	154.0000	154.0000	-0.120	-24.90
310	154.5000	154.5000	-0.120	-24.57
311	155.0000	155.0000	-0.120	-24.32
312	155.5000	155.5000	-0.120	-24.14
313	156.0000	156.0000	-0.120	-23.99
314	156.5000	156.5000	-0.120	-23.87
315	157.0000	157.0000	-0.120	-23.68
316	157.5000	157.5000	-0.120	-23.56
317	158.0000	158.0000	-0.120	-23.47
318	158.5000	158.5000	-0.120	-23.38
319	159.0000	159.0000	-0.120	-23.26
320	159.5000	159.5000	-0.120	-23.10
321	160.0000	160.0000	-0.120	-22.98
322	160.5000	160.5000	-0.120	-22.83
323	161.0000	161.0000	-0.120	-22.71
324	161.5000	161.5000	-0.120	-22.61
325	162.0000	162.0000	-0.120	-22.49
326	162.5000	162.5000	-0.120	-22.46
327	163.0000	163.0000	-0.120	-22.40
328	163.5000	163.5000	-0.120	-22.31
329	164.0000	164.0000	-0.120	-22.22
330	164.5000	164.5000	-0.120	-22.19
331	165.0000	165.0000	-0.120	-22.16
332	165.5000	165.5000	-0.120	-22.13
333	166.0000	166.0000	-0.120	-22.13
334	166.5000	166.5000	-0.120	-22.06
335	167.0000	167.0000	-0.120	-22.00
336	167.5000	167.5000	-0.120	-21.94
337	168.0000	168.0000	-0.120	-21.91
338	168.5000	168.5000	-0.120	-21.85
339	169.0000	169.0000	-0.120	-21.76
340	169.5000	169.5000	-0.120	-21.70
341	170.0000	170.0000	-0.120	-21.61
342	170.5000	170.5000	-0.120	-21.58
343	171.0000	171.0000	-0.120	-21.52
344	171.5000	171.5000	-0.120	-21.49
345	172.0000	172.0000	-0.120	-21.42
346	172.5000	172.5000	-0.120	-21.39
347	173.0000	173.0000	-0.120	-21.36
348	173.5000	173.5000	-0.120	-21.30
349	174.0000	174.0000	-0.120	-21.27
350	174.5000	174.5000	-0.120	-21.18
351	175.0000	175.0000	-0.120	-21.15
352	175.5000	175.5000	-0.120	-21.09
353	176.0000	176.0000	-0.120	-21.03
354	176.5000	176.5000	-0.120	-21.03
355	177.0000	177.0000	-0.120	-21.00
356	177.5000	177.5000	-0.120	-20.94
357	178.0000	178.0000	-0.120	-20.87
358	178.5000	178.5000	-0.120	-20.81
359	179.0000	179.0000	-0.120	-20.78
360	179.5000	179.5000	-0.120	-20.69
361	180.0000	180.0000	-0.120	-20.63
362	180.5000	180.5000	-0.120	-20.63
363	181.0000	181.0000	-0.120	-20.57
364	181.5000	181.5000	-0.120	-20.57
365	182.0000	182.0000	-0.120	-20.54
366	182.5000	182.5000	-0.120	-20.54
367	183.0000	183.0000	-0.120	-20.51
368	183.5000	183.5000	-0.120	-20.45
369	184.0000	184.0000	-0.120	-20.36
370	184.5000	184.5000	-0.120	-20.33
371	185.0000	185.0000	-0.120	-20.36
372	185.5000	185.5000	-0.120	-20.29
373	186.0000	186.0000	-0.120	-20.23
374	186.5000	186.5000	-0.120	-20.17
375	187.0000	187.0000	-0.120	-20.17
376	187.5000	187.5000	-0.120	-20.17
377	188.0000	188.0000	-0.120	-20.17
378	188.5000	188.5000	-0.120	-20.17
379	189.0000	189.0000	-0.120	-20.14
380	189.5000	189.5000	-0.120	-20.14
381	190.0000	190.0000	-0.120	-20.08
382	190.5000	190.5000	-0.120	-20.08
383	191.0000	191.0000	-0.120	-20.05
384	191.5000	191.5000	-0.120	-20.02
385	192.0000	192.0000	-0.120	-19.99
386	192.5000	192.5000	-0.120	-19.96
387	193.0000	193.0000	-0.120	-19.93
388	193.5000	193.5000	-0.120	-19.90
389	194.0000	194.0000	-0.120	-19.87
390	194.5000	194.5000	-0.120	-19.90
391	195.0000	195.0000	-0.120	-19.90
392	195.5000	195.5000	-0.120	-19.84
393	196.0000	196.0000	-0.120	-19.81
394	196.5000	196.5000	-0.120	-19.75
395	197.0000	197.0000	-0.120	-19.71
396	197.5000	197.5000	-0.120	-19.65
397	198.0000	198.0000	-0.120	-19.68
398	198.5000	198.5000	-0.120	-19.68
399	199.0000	199.0000	-0.120	-19.71
400	199.5000	199.5000	-0.120	-19.65
401	200.0000	200.0000	-0.120	-19.59
402	200.5000	200.5000	-0.120	-19.59
403	201.0000	201.0000	-0.120	-19.68
404	201.5000	201.5000	-0.120	-19.62
405	202.0000	202.0000	-0.120	-19.56
406	202.5000	202.5000	-0.120	-19.53
407	203.0000	203.0000	-0.120	-19.53
408	203.5000	203.5000	-0.120	-19.47
409	204.0000	204.0000	-0.120	-19.47
410	204.5000	204.5000	-0.120	-19.41
411	205.0000	205.0000	-0.120	-19.32
412	205.5000	205.5000	-0.120	-19.26
413	206.0000	206.0000	-0.120	-19.26
414	206.5000	206.5000	-0.120	-19.26
415	207.0000	207.0000	-0.120	-19.26
416	207.5000	207.5000	-0.120	-19.26
417	208.0000	208.0000	-0.120	-19.23
418	208.5000	208.5000	-0.120	-19.23
419	209.0000	209.0000	-0.120	-19.23
420	209.5000	209.5000	-0.120	-19.23
421	210.0000	210.0000	-0.120	-19.26
422	210.5000	210.5000	-0.120	-19.26
423	211.0000	211.0000	-0.120	-19.23
424	211.5000	211.5000	-0.120	-19.23
425	212.0000	212.0000	-0.120	-19.17
426	212.5000	212.5000	-0.120	-19.10
427	213.0000	213.0000	-0.120	-19.10
428	213.5000	213.5000	-0.120	-19.07
429	214.0000	214.0000	-0.120	-19.04
430	214.5000	214.5000	-0.120	-19.01
431	215.0000	215.0000	-0.120	-18.95
432	215.5000	215.5000	-0.120	-18.89
433	216.0000	216.0000	-0.120	-18.92
434	216.5000	216.5000	-0.120	-18.92
435	217.0000	217.0000	-0.120	-18.95
436	217.5000	217.5000	-0.120	-18.92
437	218.0000	218.0000	-0.120	-18.86
438	218.5000	218.5000	-0.120	-18.80
439	219.0000	219.0000	-0.120	-18.74
440	219.5000	219.5000	-0.120	-18.68
441	220.0000	220.0000	-0.120	-18.68
442	220.5000	220.5000	-0.120	-18.71
443	221.0000	221.0000	-0.120	-18.71
444	221.5000	221.5000	-0.120	-18.77
445	222.0000	222.0000	-0.120	-18.77
446	222.5000	222.5000	-0.120	-18.77
447	223.0000	223.0000	-0.120	-18.74
448	223.5000	223.5000	-0.120	-18.71
449	224.0000	224.0000	-0.120	-18.68
450	224.5000	224.5000	-0.120	-18.68
451	225.0000	225.0000	-0.120	-18.71
452	225.5000	225.5000	-0.120	-18.68
453	226.0000	226.0000	-0.120	-18.62
454	226.5000	226.5000	-0.120	-18.62
455	227.0000	227.0000	-0.120	-18.62
456	227.5000	227.5000	-0.120	-18.59
457	228.0000	228.0000	-0.120	-18.59
458	228.5000	228.5000	-0.120	-18.65
459	229.0000	229.0000	-0.120	-18.65
460	229.5000	229.5000	-0.120	-18.59
461	230.0000	230.0000	-0.120	-18.52
462	230.5000	230.5000	-0.120	-18.52
463	231.0000	231.0000	-0.120	-18.56
464	231.5000	231.5000	-0.120	-18.59
465	232.0000	232.0000	-0.120	-18.59
466	232.5000	232.5000	-0.120	-18.56
467	233.0000	233.0000	-0.120	-18.56
468	233.5000	233.5000	-0.120	-18.56
469	234.0000	234.0000	-0.120	-18.52
470	234.5000	234.5000	-0.120	-18.49
471	235.0000	235.0000	-0.120	-18.46
472	235.5000	235.5000	-0.120	-18.43
473	236.0000	236.0000	-0.120	-18.40
474	236.5000	236.5000	-0.120	-18.40
475	237.0000	237.0000	-0.120	-18.37
476	237.5000	237.5000	-0.120	-18.34
477	238.0000	238.0000	-0.120	-18.46
478	238.5000	238.5000	-0.120	-18.65
479	239.0000	239.0000	-0.120	-18.74
480	239.5000	239.5000	-0.120	-18.74
481	240.0000	240.0000	-0.120	-18.71
482	240.5000	240.5000	-0.120	-18.71
483	241.0000	241.0000	-0.120	-18.71
484	241.5000	241.5000	-0.120	-18.74
485	242.0000	242.0000	-0.120	-18.71
486	242.5000	242.5000	-0.120	-18.65
487	243.0000	243.0000	-0.120	-18.59
488	243.5000	243.5000	-0.120	-18.56
489	244.0000	244.0000	-0.120	-18.52
490	244.5000	244.5000	-0.120	-18.49
491	245.0000	245.0000	-0.120	-18.52
492	245.5000	245.5000	-0.120	-18.56
493	246.0000	246.0000	-0.120	-18.56
494	246.5000	246.5000	-0.120	-18.56
495	247.0000	247.0000	-0.120	-18.49
496	247.5000	247.5000	-0.120	-18.43
497	248.0000	248.0000	-0.120	-18.40
498	248.5000	248.5000	-0.120	-18.40
499	249.0000	249.0000	-0.120	-18.37
500	249.5000	249.5000	-0.120	-18.40
501	250.0000	250.0000	-0.120	-18.46
502	250.5000	250.5000	-0.120	-18.46
503	251.0000	251.0000	-0.120	-18.43
504	251.5000	251.5000	-0.120	-18.40
505	252.0000	252.0000	-0.120	-18.31
506	252.5000	252.5000	-0.120	-18.28
507	253.0000	253.0000	-0.120	-18.31
508	253.5000	253.5000	-0.120	-18.31
509	254.0000	254.0000	-0.120	-18.28
510	254.5000	254.5000	-0.120	-18.22
511	255.0000	255.0000	-0.120	-18.16
512	255.5000	255.5000	-0.120	-18.13
513	256.0000	256.0000	-0.120	-18.13
514	256.5000	256.5000	-0.120	-18.16
515	257.0000	257.0000	-0.120	-18.16
516	257.5000	257.5000	-0.120	-18.13
517	258.0000	258.0000	-0.120	-18.10
518	258.5000	258.5000	-0.120	-18.13
519	259.0000	259.0000	-0.120	-18.13
520	259.5000	259.5000	-0.120	-18.16
521	260.0000	260.0000	-0.120	-18.16
522	260.5000	260.5000	-0.120	-18.10
523	261.0000	261.0000	-0.120	-18.07
524	261.5000	261.5000	-0.120	-18.10
525	262.0000	262.0000	-0.120	-18.07
526	262.5000	262.5000	-0.120	-18.10
527	263.0000	263.0000	-0.120	-18.07
528	263.5000	263.5000	-0.120	-18.04
529	264.0000	264.0000	-0.120	-18.04
530	264.5000	264.5000	-0.180	-22.55
531	265.0000	265.0000	-0.180	-32.53
532	265.5000	265.5000	-0.180	-38.06
533	266.0000	266.0000	-0.180	-39.22
534	266.5000	266.5000	-0.180	-38.36
535	267.0000	267.0000	-0.180	-37.11
536	267.5000	267.5000	-0.180	-36.13
537	268.0000	268.0000	-0.180	-35.55
538	268.5000	268.5000	-0.180	-35.16
539	269.0000	269.0000	-0.180	-34.82
540	269.5000	269.5000	-0.180	-34.52
541	270.0000	270.0000	-0.180	-34.24
542	270.5000	270.5000	-0.180	-34.00
543	271.0000	271.0000	-0.180	-33.78
544	271.5000	271.5000	-0.180	-33.54
545	272.0000	272.0000	-0.180	-33.36
546	272.5000	272.5000	-0.180	-33.17
547	273.0000	273.0000	-0.180	-33.05
548	273.5000	273.5000	-0.180	-32.96
549	274.0000	274.0000	-0.180	-32.78
550	274.5000	274.5000	-0.180	-32.59
551	275.0000	275.0000	-0.180	-32.41
552	275.5000	275.5000	-0.180	-32.26
553	276.0000	276.0000	-0.180	-32.14
554	276.5000	276.5000	-0.180	-31.92
555	277.0000	277.0000	-0.180	-31.80
556	277.5000	277.5000	-0.180	-31.71
557	278.0000	278.0000	-0.180	-31.59
558	278.5000	278.5000	-0.180	-31.43
559	279.0000	279.0000	-0.180	-31.31
560	279.5000	279.5000	-0.180	-31.25
561	280.0000	280.0000	-0.180	-31.19
562	280.5000	280.5000	-0.180	-31.13
563	281.0000	281.0000	-0.180	-31.07
564	281.5000	281.5000	-0.180	-31.01
565	282.0000	282.0000	-0.180	-30.88
566	282.5000	282.5000	-0.180	-30.76
567	283.0000	283.0000	-0.180	-30.61
568	283.5000	283.5000	-0.180	-30.49
569	284.0000	284.0000	-0.180	-30.37
570	284.5000	284.5000	-0.180	-30.34
571	285.0000	285.0000	-0.180	-30.27
572	285.5000	285.5000	-0.180	-30.18
573	286.0000	286.0000	-0.180	-30.09
574	286.5000	286.5000	-0.180	-30.09
575	287.0000	287.0000	-0.180	-30.09
576	287.5000	287.5000	-0.180	-30.00
577	288.0000	288.0000	-0.180	-29.91
578	288.5000	288.5000	-0.180	-29.85
579	289.0000	289.0000	-0.180	-29.79
580	289.5000	289.5000	-0.180	-29.73
581	290.0000	290.0000	-0.180	-29.69
582	290.5000	290.5000	-0.180	-29.69
583	291.0000	291.0000	-0.180	-29.63
584	291.5000	291.5000	-0.180	-29.54
585	292.0000	292.0000	-0.180	-29.42
586	292.5000	292.5000	-0.180	-29.33
587	293.0000	293.0000	-0.180	-29.24
588	293.5000	293.5000	-0.180	-29.18
589	294.0000	294.0000	-0.180	-29.18
590	294.5000	294.5000	-0.180	-29.05
591	295.0000	295.0000	-0.180	-28.96
592	295.5000	295.5000	-0.180	-28.90
593	296.0000	296.0000	-0.180	-28.93
594	296.5000	296.5000	-0.180	-28.90
595	297.0000	297.0000	-0.180	-28.87
596	297.5000	297.5000	-0.180	-28.84
597	298.0000	298.0000	-0.180	-28.84
598	298.5000	298.5000	-0.180	-28.81
599	299.0000	299.0000	-0.180	-28.75
600	299.5000	299.5000	-0.180	-28.69
601	300.0000	300.0000	-0.180	-28.66
602	300.5000	300.5000	-0.180	-28.66
603	301.0000	301.0000	-0.180	-28.66
604	301.5000	301.5000	-0.180	-28.60
605	302.0000	302.0000	-0.180	-28.50
606	302.5000	302.5000	-0.180	-28.47
607	303.0000	303.0000	-0.180	-28.47
608	303.5000	303.5000	-0.180	-28.41
609	304.0000	304.0000	-0.180	-28.35
610	304.5000	304.5000	-0.180	-28.26
611	305.0000	305.0000	-0.180	-28.14
612	305.5000	305.5000	-0.180	-28.08
613	306.0000	306.0000	-0.180	-28.05
614	306.5000	306.5000	-0.180	-28.05
615	307.0000	307.0000	-0.180	-28.05
616	307.5000	307.5000	-0.180	-27.99
617	308.0000	308.0000	-0.180	-27.95
618	308.5000	308.5000	-0.180	-27.95
619	309.0000	309.0000	-0.180	-27.92
620	309.5000	309.5000	-0.180	-27.83
621	310.0000	310.0000	-0.180	-27.74
622	310.5000	310.5000	-0.180	-27.71
623	311.0000	311.0000	-0.180	-27.71
624	311.5000	311.5000	-0.180	-27.65
625	312.0000	312.0000	-0.180	-27.59
626	312.5000	312.5000	-0.180	-27.56
627	313.0000	313.0000	-0.180	-27.56
628	313.5000	313.5000	-0.180	-27.50
629	314.0000	314.0000	-0.180	-27.47
630	314.5000	314.5000	-0.180	-27.47
631	315.0000	315.0000	-0.180	-27.47
632	315.5000	315.5000	-0.180	-27.44
633	316.0000	316.0000	-0.180	-27.41
634	316.5000	316.5000	-0.180	-27.38
635	317.0000	317.0000	-0.180	-27.38
636	317.5000	317.5000	-0.180	-27.34
637	318.0000	318.0000	-0.180	-27.25
638	318.5000	318.5000	-0.180	-27.22
639	319.0000	319.0000	-0.180	-27.19
640	319.5000	319.5000	-0.180	-27.19
641	320.0000	320.0000	-0.180	-27.16
642	320.5000	320.5000	-0.180	-27.16
643	321.0000	321.0000	-0.180	-27.19
644	321.5000	321.5000	-0.180	-27.16
645	322.0000	322.0000	-0.180	-27.13
646	322.5000	322.5000	-0.180	-27.04
647	323.0000	323.0000	-0.180	-27.01
648	323.5000	323.5000	-0.180	-26.98
649	324.0000	324.0000	-0.180	-26.98
650	324.5000	324.5000	-0.180	-26.95
651	325.0000	325.0000	-0.180	-26.92
652	325.5000	325.5000	-0.180	-26.92
653	326.0000	326.0000	-0.180	-26.89
654	326.5000	326.5000	-0.180	-26.83
655	327.0000	327.0000	-0.180	-26.80
656	327.5000	327.5000	-0.180	-26.80
657	328.0000	328.0000	-0.180	-26.80
658	328.5000	328.5000	-0.180	-26.80
659	329.0000	329.0000	-0.180	-26.76
660	329.5000	329.5000	-0.180	-26.67
661	330.0000	330.0000	-0.180	-26.58
662	330.5000	330.5000	-0.180	-26.52
663	331.0000	331.0000	-0.180	-26.58
664	331.5000	331.5000	-0.180	-26.58
665	332.0000	332.0000	-0.180	-26.55
666	332.5000	332.5000	-0.180	-26.55
667	333.0000	333.0000	-0.180	-26.49
668	333.5000	333.5000	-0.180	-26.43
669	334.0000	334.0000	-0.180	-26.40
670	334.5000	334.5000	-0.180	-26.40
671	335.0000	335.0000	-0.180	-26.43
672	335.5000	335.5000	-0.180	-26.40
673	336.0000	336.0000	-0.180	-26.37
674	336.5000	336.5000	-0.180	-26.37
675	337.0000	337.0000	-0.180	-26.40
676	337.5000	337.5000	-0.180	-26.37
677	338.0000	338.0000	-0.180	-26.34
678	338.5000	338.5000	-0.180	-26.28
679	339.0000	339.0000	-0.180	-26.25
680	339.5000	339.5000	-0.180	-26.28
681	340.0000	340.0000	-0.180	-26.25
682	340.5000	340.5000	-0.180	-26.22
683	341.0000	341.0000	-0.180	-26.22
684	341.5000	341.5000	-0.180	-26.18
685	342.0000	342.0000	-0.180	-26.12
686	342.5000	342.5000	-0.180	-26.06
687	343.0000	343.0000	-0.180	-26.06
688	343.5000	343.5000	-0.180	-26.09
689	344.0000	344.0000	-0.180	-26.12
690	344.5000	344.5000	-0.180	-26.09
691	345.0000	345.0000	-0.180	-26.09
692	345.5000	345.5000	-0.180	-26.09
693	346.0000	346.0000	-0.180	-26.03
694	346.5000	346.5000	-0.180	-26.00
695	347.0000	347.0000	-0.180	-26.00
696	347.5000	347.5000	-0.180	-26.00
697	348.0000	348.0000	-0.180	-26.00
698	348.5000	348.5000	-0.180	-26.00
699	349.0000	349.0000	-0.180	-25.94
700	349.5000	349.5000	-0.180	-25.94
701	350.0000	350.0000	-0.180	-25.91
702	350.5000	350.5000	-0.180	-25.88
703	351.0000	351.0000	-0.180	-25.88
704	351.5000	351.5000	-0.180	-25.91
705	352.0000	352.0000	-0.180	-26.37
706	352.5000	352.5000	-0.180	-26.67
707	353.0000	353.0000	-0.180	-26.86
708	353.5000	353.5000	-0.180	-26.89
709	354.0000	354.0000	-0.180	-26.83
710	354.5000	354.5000	-0.180	-26.70
711	355.0000	355.0000	-0.180	-26.61
712	355.5000	355.5000	-0.180	-26.58
713	356.0000	356.0000	-0.180	-26.55
714	356.5000	356.5000	-0.180	-26.55
715	357.0000	357.0000	-0.180	-26.49
716	357.5000	357.5000	-0.180	-26.46
717	358.0000	358.0000	-0.180	-26.43
718	358.5000	358.5000	-0.180	-26.37
719	359.0000	359.0000	-0.180	-26.37
720	359.5000	359.5000	-0.180	-26.37
721	360.0000	360.0000	-0.180	-26.34
722	360.5000	360.5000	-0.180	-26.34
723	361.0000	361.0000	-0.180	-26.31
724	361.5000	361.5000	-0.180	-26.28
725	362.0000	362.0000	-0.180	-26.25
726	362.5000	362.5000	-0.180	-26.15
727	363.0000	363.0000	-0.180	-26.12
728	363.5000	363.5000	-0.180	-26.12
729	364.0000	364.0000	-0.180	-26.06
730	364.5000	364.5000	-0.180	-26.03
731	365.0000	365.0000	-0.180	-26.00
732	365.5000	365.5000	-0.180	-25.97
733	366.0000	366.0000	-0.180	-25.97
734	366.5000	366.5000	-0.180	-25.94
735	367.0000	367.0000	-0.180	-25.88
736	367.5000	367.5000	-0.180	-25.85
737	368.0000	368.0000	-0.180	-25.82
738	368.5000	368.5000	-0.180	-25.85
739	369.0000	369.0000	-0.180	-25.88
740	369.5000	369.5000	-0.180	-25.79
741	370.0000	370.0000	-0.180	-25.70
742	370.5000	370.5000	-0.180	-25.64
743	371.0000	371.0000	-0.180	-25.61
744	371.5000	371.5000	-0.180	-25.61
745	372.0000	372.0000	-0.180	-25.64
746	372.5000	372.5000	-0.180	-25.61
747	373.0000	373.0000	-0.180	-25.54
748	373.5000	373.5000	-0.180	-25.54
749	374.0000	374.0000	-0.180	-25.54
750	374.5000	374.5000	-0.180	-25.57
751	375.0000	375.0000	-0.180	-25.61
752	375.5000	375.5000	-0.180	-25.61
753	376.0000	376.0000	-0.180	-25.51
754	376.5000	376.5000	-0.180	-25.51
755	377.0000	377.0000	-0.180	-25.45
756	377.5000	377.5000	-0.180	-25.45
757	378.0000	378.0000	-0.209	-25.67
758	378.5000	378.5000	-0.240	-35.13
759	379.0000	379.0000	-0.240	-43.73
760	379.5000	379.5000	-0.240	-47.09
761	380.0000	380.0000	-0.240	-47.03
762	380.5000	380.5000	-0.240	-45.75
763	381.0000	381.0000	-0.240	-44.59
764	381.5000	381.5000	-0.240	-43.79
765	382.0000	382.0000	-0.240	-43.18
766	382.5000	382.5000	-0.240	-42.73
767	383.0000	383.0000	-0.240	-42.42
768	383.5000	383.5000	-0.240	-42.15
769	384.0000	384.0000	-0.240	-41.90
770	384.5000	384.5000	-0.240	-41.66
771	385.0000	385.0000	-0.240	-41.47
772	385.5000	385.5000	-0.240	-41.26
773	386.0000	386.0000	-0.240	-40.99
774	386.5000	386.5000	-0.240	-40.77
775	387.0000	387.0000	-0.240	-40.59
776	387.5000	387.5000	-0.240	-40.38
777	388.0000	388.0000	-0.240	-40.22
778	388.5000	388.5000	-0.240	-40.07
779	389.0000	389.0000	-0.240	-39.92
780	389.5000	389.5000	-0.240	-39.80
781	390.0000	390.0000	-0.240	-39.64
782	390.5000	390.5000	-0.240	-39.52
783	391.0000	391.0000	-0.240	-39.43
784	391.5000	391.5000	-0.240	-39.37
785	392.0000	392.0000	-0.240	-39.22
786	392.5000	392.5000	-0.240	-39.12
787	393.0000	393.0000	-0.240	-39.00
788	393.5000	393.5000	-0.240	-38.88
789	394.0000	394.0000	-0.240	-38.73
790	394.5000	394.5000	-0.240	-38.58
791	395.0000	395.0000	-0.240	-38.45
792	395.5000	395.5000	-0.240	-38.33
793	396.0000	396.0000	-0.240	-38.27
794	396.5000	396.5000	-0.240	-38.12
795	397.0000	397.0000	-0.240	-38.03
796	397.5000	397.5000	-0.240	-37.97
797	398.0000	398.0000	-0.240	-37.87
798	398.5000	398.5000	-0.240	-37.75
799	399.0000	399.0000	-0.240	-37.69
800	399.5000	399.5000	-0.240	-37.66
801	400.0000	400.0000	-0.240	-37.60
802	400.5000	400.5000	-0.240	-37.54
803	401.0000	401.0000	-0.240	-37.42
804	401.5000	401.5000	-0.240	-37.29
805	402.0000	402.0000	-0.240	-37.23
806	402.5000	402.5000	-0.240	-37.20
807	403.0000	403.0000	-0.240	-37.14
808	403.5000	403.5000	-0.240	-37.05
809	404.0000	404.0000	-0.240	-36.96
810	404.5000	404.5000	-0.240	-36.84
811	405.0000	405.0000	-0.240	-36.77
812	405.5000	405.5000	-0.240	-36.71
813	406.0000	406.0000	-0.240	-36.68
814	406.5000	406.5000	-0.240	-36.65
815	407.0000	407.0000	-0.240	-36.59
816	407.5000	407.5000	-0.240	-36.50
817	408.0000	408.0000	-0.240	-36.47
818	408.5000	408.5000	-0.240	-36.44
819	409.0000	409.0000	-0.240	-36.38
820	409.5000	409.5000	-0.240	-36.29
821	410.0000	410.0000	-0.240	-36.23
822	410.5000	410.5000	-0.240	-36.19
823	411.0000	411.0000	-0.240	-36.13
824	411.5000	411.5000	-0.240	-36.16
825	412.0000	412.0000	-0.240	-36.16
826	412.5000	412.5000	-0.240	-36.07
827	413.0000	413.0000	-0.240	-35.95
828	413.5000	413.5000	-0.240	-35.89
829	414.0000	414.0000	-0.240	-35.83
830	414.5000	414.5000	-0.240	-35.77
831	415.0000	415.0000	-0.240	-35.74
832	415.5000	415.5000	-0.240	-35.74
833	416.0000	416.0000	-0.240	-35.77
834	416.5000	416.5000	-0.240	-35.71
835	417.0000	417.0000	-0.240	-35.58
836	417.5000	417.5000	-0.240	-35.49
837	418.0000	418.0000	-0.240	-35.52
838	418.5000	418.5000	-0.240	-35.49
839	419.0000	419.0000	-0.240	-35.43
840	419.5000	419.5000	-0.240	-35.37
841	420.0000	420.0000	-0.240	-35.34
842	420.5000	420.5000	-0.240	-35.28
843	421.0000	421.0000	-0.240	-35.34
844	421.5000	421.5000	-0.240	-35.31
845	422.0000	422.0000	-0.240	-35.28
846	422.5000	422.5000	-0.240	-35.22
847	423.0000	423.0000	-0.240	-35.13
848	423.5000	423.5000	-0.240	-35.04
849	424.0000	424.0000	-0.240	-35.00
850	424.5000	424.5000	-0.240	-35.04
851	425.0000	425.0000	-0.240	-34.97
852	425.5000	425.5000	-0.240	-34.94
853	426.0000	426.0000	-0.240	-34.88
854	426.5000	426.5000	-0.240	-34.85
855	427.0000	427.0000	-0.240	-34.82
856	427.5000	427.5000	-0.240	-34.79
857	428.0000	428.0000	-0.240	-34.70
858	428.5000	428.5000	-0.240	-34.61
859	429.0000	429.0000	-0.240	-34.58
860	429.5000	429.5000	-0.240	-34.61
861	430.0000	430.0000	-0.240	-34.61
862	430.5000	430.5000	-0.240	-34.64
863	431.0000	431.0000	-0.240	-34.58
864	431.5000	431.5000	-0.240	-34.49
865	432.0000	432.0000	-0.240	-34.52
866	432.5000	432.5000	-0.240	-34.52
867	433.0000	433.0000	-0.240	-34.46
868	433.5000	433.5000	-0.240	-34.36
869	434.0000	434.0000	-0.240	-34.30
870	434.5000	434.5000	-0.240	-34.27
871	435.0000	435.0000	-0.240	-34.27
872	435.5000	435.5000	-0.240	-34.24
873	436.0000	436.0000	-0.240	-34.15
874	436.5000	436.5000	-0.240	-34.06
875	437.0000	437.0000	-0.240	-34.00
876	437.5000	437.5000	-0.240	-34.00
877	438.0000	438.0000	-0.240	-34.00
878	438.5000	438.5000	-0.240	-33.97
879	439.0000	439.0000	-0.240	-33.94
880	439.5000	439.5000	-0.240	-33.94
881	440.0000	440.0000	-0.240	-33.88
882	440.5000	440.5000	-0.240	-33.88
883	441.0000	441.0000	-0.240	-33.88
884	441.5000	441.5000	-0.240	-33.85
885	442.0000	442.0000	-0.240	-33.81
886	442.5000	442.5000	-0.240	-33.72
887	443.0000	443.0000	-0.240	-33.66
888	443.5000	443.5000	-0.240	-33.60
889	444.0000	444.0000	-0.240	-33.66
890	444.5000	444.5000	-0.240	-33.72
891	445.0000	445.0000	-0.240	-33.69
892	445.5000	445.5000	-0.240	-33.69
893	446.0000	446.0000	-0.240	-33.63
894	446.5000	446.5000	-0.240	-33.63
895	447.0000	447.0000	-0.240	-33.60
896	447.5000	447.5000	-0.240	-33.48
897	448.0000	448.0000	-0.240	-33.42
898	448.5000	448.5000	-0.240	-33.42
899	449.0000	449.0000	-0.240	-33.42
900	449.5000	449.5000	-0.240	-33.42
901	450.0000	450.0000	-0.240	-33.42
902	450.5000	450.5000	-0.240	-33.45
903	451.0000	451.0000	-0.240	-33.45
904	451.5000	451.5000	-0.240	-33.33
905	452.0000	452.0000	-0.240	-33.30
906	452.5000	452.5000	-0.240	-33.30
907	453.0000	453.0000	-0.240	-33.30
908	453.5000	453.5000	-0.240	-33.27
909	454.0000	454.0000	-0.240	-33.23
910	454.5000	454.5000	-0.240	-33.20
911	455.0000	455.0000	-0.240	-33.14
912	455.5000	455.5000	-0.240	-33.08
913	456.0000	456.0000	-0.240	-33.02
914	456.5000	456.5000	-0.240	-33.02
915	457.0000	457.0000	-0.240	-32.99
916	457.5000	457.5000	-0.240	-33.02
917	458.0000	458.0000	-0.240	-33.02
918	458.5000	458.5000	-0.240	-33.02
919	459.0000	459.0000	-0.240	-33.05
920	459.5000	459.5000	-0.240	-32.99
921	460.0000	460.0000	-0.240	-32.96
922	460.5000	460.5000	-0.240	-32.90
923	461.0000	461.0000	-0.240	-32.90
924	461.5000	461.5000	-0.240	-32.87
925	462.0000	462.0000	-0.240	-32.90
926	462.5000	462.5000	-0.240	-32.90
927	463.0000	463.0000	-0.240	-32.87
928	463.5000	463.5000	-0.240	-32.84
929	464.0000	464.0000	-0.240	-32.84
930	464.5000	464.5000	-0.240	-32.81
931	465.0000	465.0000	-0.240	-32.78
932	465.5000	465.5000	-0.240	-32.90
933	466.0000	466.0000	-0.240	-33.23
934	466.5000	466.5000	-0.240	-33.36
935	467.0000	467.0000	-0.240	-33.30
936	467.5000	467.5000	-0.240	-33.27
937	468.0000	468.0000	-0.240	-33.23
938	468.5000	468.5000	-0.240	-33.20
939	469.0000	469.0000	-0.240	-33.14
940	469.5000	469.5000	-0.240	-33.17
941	470.0000	470.0000	-0.240	-33.14
942	470.5000	470.5000	-0.240	-33.11
943	471.0000	471.0000	-0.240	-33.08
944	471.5000	471.5000	-0.240	-33.05
945	472.0000	472.0000	-0.240	-33.05
946	472.5000	472.5000	-0.240	-33.02
947	473.0000	473.0000	-0.240	-33.02
948	473.5000	473.5000	-0.240	-32.99
949	474.0000	474.0000	-0.240	-32.96
950	474.5000	474.5000	-0.240	-32.87
951	475.0000	475.0000	-0.240	-32.87
952	475.5000	475.5000	-0.240	-32.81
953	476.0000	476.0000	-0.240	-32.78
954	476.5000	476.5000	-0.240	-32.78
955	477.0000	477.0000	-0.240	-32.75
956	477.5000	477.5000	-0.240	-32.72
957	478.0000	478.0000	-0.240	-32.69
958	478.5000	478.5000	-0.240	-32.72
959	479.0000	479.0000	-0.240	-32.75
960	479.5000	479.5000	-0.240	-32.72
961	480.0000	480.0000	-0.240	-32.69
962	480.5000	480.5000	-0.240	-32.65
963	481.0000	481.0000	-0.240	-32.69
964	481.5000	481.5000	-0.240	-32.65
965	482.0000	482.0000	-0.240	-32.62
966	482.5000	482.5000	-0.240	-32.56
967	483.0000	483.0000	-0.240	-32.50
968	483.5000	483.5000	-0.240	-32.44
969	484.0000	484.0000	-0.240	-32.41
970	484.5000	484.5000	-0.240	-32.38
971	485.0000	485.0000	-0.240	-32.41
972	485.5000	485.5000	-0.240	-32.35
973	486.0000	486.0000	-0.240	-32.29
974	486.5000	486.5000	-0.240	-32.23
975	487.0000	487.0000	-0.240	-32.20
976	487.5000	487.5000	-0.240	-32.26
977	488.0000	488.0000	-0.240	-32.32
978	488.5000	488.5000	-0.240	-32.35
979	489.0000	489.0000	-0.240	-32.35
980	489.5000	489.5000	-0.240	-32.35
981	490.0000	490.0000	-0.240	-32.26
982	490.5000	490.5000	-0.240	-32.20
983	491.0000	491.0000	-0.240	-32.17
984	491.5000	491.5000	-0.240	-32.26
985	492.0000	492.0000	-0.240	-32.29
986	492.5000	492.5000	-0.240	-32.32
987	493.0000	493.0000	-0.240	-32.29
988	493.5000	493.5000	-0.240	-32.23
989	494.0000	494.0000	-0.240	-32.11
990	494.5000	494.5000	-0.240	-32.07
991	495.0000	495.0000	-0.240	-32.01
992	495.5000	495.5000	-0.240	-32.01
993	496.0000	496.0000	-0.240	-32.01
994	496.5000	496.5000	-0.240	-31.95
995	497.0000	497.0000	-0.240	-31.89
996	497.5000	497.5000	-0.240	-31.98
997	498.0000	498.0000	-0.240	-31.98
998	498.5000	498.5000	-0.240	-32.01
999	499.0000	499.0000	-0.240	-31.98
1000	499.5000	499.5000	-0.240	-31.95
1001	500.0000	500.0000	-0.240	-31.89
1002	500.5000	500.5000	-0.240	-31.83
1003	501.0000	501.0000	-0.240	-31.86
1004	501.5000	501.5000	-0.240	-31.89
1005	502.0000	502.0000	-0.240	-31.83
1006	502.5000	502.5000	-0.240	-31.77
1007	503.0000	503.0000	-0.240	-31.74
1008	503.5000	503.5000	-0.240	-31.71
1009	504.0000	504.0000	-0.240	-31.74
1010	504.5000	504.5000	-0.240	-31.77
1011	505.0000	505.0000	-0.240	-31.74
1012	505.5000	505.5000	-0.240	-31.74
1013	506.0000	506.0000	-0.240	-31.68
1014	506.5000	506.5000	-0.240	-31.65
1015	507.0000	507.0000	-0.240	-31.68
1016	507.5000	507.5000	-0.240	-31.62
1017	508.0000	508.0000	-0.240	-31.62
1018	508.5000	508.5000	-0.240	-31.62
1019	509.0000	509.0000	-0.240	-31.59
1020	509.5000	509.5000	-0.240	-31.62
1021	510.0000	510.0000	-0.240	-31.59
1022	510.5000	510.5000	-0.240	-31.56
1023	511.0000	511.0000	-0.240	-31.56
1024	511.5000	511.5000	-0.240	-31.50
1025	512.0000	512.0000	-0.240	-31.50
1026	512.5000	512.5000	-0.240	-31.53
1027	513.0000	513.0000	-0.240	-31.56
1028	513.5000	513.5000	-0.300	-37.08
1029	514.0000	514.0000	-0.300	-43.70
1030	514.5000	514.5000	-0.300	-46.51
1031	515.0000	515.0000	-0.300	-46.54
1032	515.5000	515.5000	-0.300	-45.56
1033	516.0000	516.0000	-0.300	-44.56
1034	516.5000	516.5000	-0.300	-43.89
1035	517.0000	517.0000	-0.300	-43.43
1036	517.5000	517.5000	-0.300	-43.09
1037	518.0000	518.0000	-0.300	-42.85
1038	518.5000	518.5000	-0.300	-42.63
1039	519.0000	519.0000	-0.300	-42.45
1040	519.5000	519.5000	-0.300	-42.21
1041	520.0000	520.0000	-0.300	-42.02
1042	520.5000	520.5000	-0.300	-41.87
1043	521.0000	521.0000	-0.300	-41.66
1044	521.5000	521.5000	-0.300	-41.44
1045	522.0000	522.0000	-0.300	-41.20
1046	522.5000	522.5000	-0.300	-41.08
1047	523.0000	523.0000	-0.300	-40.99
1048	523.5000	523.5000	-0.300	-40.96
1049	524.0000	524.0000	-0.300	-40.80
1050	524.5000	524.5000	-0.300	-40.74
1051	525.0000	525.0000	-0.300	-40.68
1052	525.5000	525.5000	-0.300	-40.56
1053	526.0000	526.0000	-0.300	-40.41
1054	526.5000	526.5000	-0.300	-40.25
1055	527.0000	527.0000	-0.300	-40.16
1056	527.5000	527.5000	-0.300	-40.01
1057	528.0000	528.0000	-0.300	-39.89
1058	528.5000	528.5000	-0.300	-39.83
1059	529.0000	529.0000	-0.300	-39.80
1060	529.5000	529.5000	-0.300	-39.77
1061	530.0000	530.0000	-0.300	-39.64
1062	530.5000	530.5000	-0.300	-39.49
1063	531.0000	531.0000	-0.300	-39.40
1064	531.5000	531.5000	-0.300	-39.31
1065	532.0000	532.0000	-0.300	-39.25
1066	532.5000	532.5000	-0.300	-39.16
1067	533.0000	533.0000	-0.300	-39.03
1068	533.5000	533.5000	-0.300	-39.00
1069	534.0000	534.0000	-0.300	-39.00
1070	534.5000	534.5000	-0.300	-39.00
1071	535.0000	535.0000	-0.300	-38.97
1072	535.5000	535.5000	-0.300	-38.82
1073	536.0000	536.0000	-0.300	-38.73
1074	536.5000	536.5000	-0.300	-38.73
1075	537.0000	537.0000	-0.300	-38.73
1076	537.5000	537.5000	-0.300	-38.64
1077	538.0000	538.0000	-0.300	-38.58
1078	538.5000	538.5000	-0.300	-38.58
1079	539.0000	539.0000	-0.300	-38.51
1080	539.5000	539.5000	-0.300	-38.39
1081	540.0000	540.0000	-0.300	-38.30
1082	540.5000	540.5000	-0.300	-38.24
1083	541.0000	541.0000	-0.300	-38.21
1084	541.5000	541.5000	-0.300	-38.21
1085	542.0000	542.0000	-0.300	-38.21
1086	542.5000	542.5000	-0.300	-38.15
1087	543.0000	543.0000	-0.300	-38.06
1088	543.5000	543.5000	-0.300	-38.00
1089	544.0000	544.0000	-0.300	-38.00
1090	544.5000	544.5000	-0.300	-37.93
1091	545.0000	545.0000	-0.300	-37.84
1092	545.5000	545.5000	-0.300	-37.87
1093	546.0000	546.0000	-0.300	-37.87
1094	546.5000	546.5000	-0.300	-37.87
1095	547.0000	547.0000	-0.300	-37.75
1096	547.5000	547.5000	-0.300	-37.69
1097	548.0000	548.0000	-0.300	-37.66
1098	548.5000	548.5000	-0.300	-37.60
1099	549.0000	549.0000	-0.300	-37.63
1100	549.5000	549.5000	-0.300	-37.66
1101	550.0000	550.0000	-0.300	-37.60
1102	550.5000	550.5000	-0.300	-37.51
1103	551.0000	551.0000	-0.300	-37.45
1104	551.5000	551.5000	-0.300	-37.35
1105	552.0000	552.0000	-0.300	-37.39
1106	552.5000	552.5000	-0.300	-37.39
1107	553.0000	553.0000	-0.300	-37.26
1108	553.5000	553.5000	-0.300	-37.17
1109	554.0000	554.0000	-0.300	-37.11
1110	554.5000	554.5000	-0.300	-37.11
1111	555.0000	555.0000	-0.300	-37.08
1112	555.5000	555.5000	-0.300	-37.08
1113	556.0000	556.0000	-0.300	-37.11
1114	556.5000	556.5000	-0.300	-37.05
1115	557.0000	557.0000	-0.300	-37.02
1116	557.5000	557.5000	-0.300	-36.99
1117	558.0000	558.0000	-0.300	-36.90
1118	558.5000	558.5000	-0.300	-36.90
1119	559.0000	559.0000	-0.300	-36.90
1120	559.5000	559.5000	-0.300	-36.81
1121	560.0000	560.0000	-0.300	-36.71
1122	560.5000	560.5000	-0.300	-36.68
1123	561.0000	561.0000	-0.300	-36.71
1124	561.5000	561.5000	-0.300	-36.74
1125	562.0000	562.0000	-0.300	-36.65
1126	562.5000	562.5000	-0.300	-36.53
1127	563.0000	563.0000	-0.300	-36.50
1128	563.5000	563.5000	-0.300	-36.50
1129	564.0000	564.0000	-0.300	-36.41
1130	564.5000	564.5000	-0.300	-36.32
1131	565.0000	565.0000	-0.300	-36.41
1132	565.5000	565.5000	-0.300	-36.44
1133	566.0000	566.0000	-0.300	-36.44
1134	566.5000	566.5000	-0.300	-36.38
1135	567.0000	567.0000	-0.300	-36.32
1136	567.5000	567.5000	-0.300	-36.29
1137	568.0000	568.0000	-0.300	-36.26
1138	568.5000	568.5000	-0.300	-36.29
1139	569.0000	569.0000	-0.300	-36.29
1140	569.5000	569.5000	-0.300	-36.29
1141	570.0000	570.0000	-0.300	-36.23
1142	570.5000	570.5000	-0.300	-36.23
1143	571.0000	571.0000	-0.300	-36.16
1144	571.5000	571.5000	-0.300	-36.10
1145	572.0000	572.0000	-0.300	-36.07
1146	572.5000	572.5000	-0.300	-36.10
1147	573.0000	573.0000	-0.300	-36.13
1148	573.5000	573.5000	-0.300	-36.10
1149	574.0000	574.0000	-0.300	-36.04
1150	574.5000	574.5000	-0.300	-36.07
1151	575.0000	575.0000	-0.300	-36.10
1152	575.5000	575.5000	-0.300	-36.04
1153	576.0000	576.0000	-0.300	-35.95
1154	576.5000	576.5000	-0.300	-35.86
1155	577.0000	577.0000	-0.300	-35.77
1156	577.5000	577.5000	-0.300	-35.74
1157	578.0000	578.0000	-0.300	-35.74
1158	578.5000	578.5000	-0.300	-35.77
1159	579.0000	579.0000	-0.300	-35.80
1160	579.5000	579.5000	-0.300	-35.83
1161	580.0000	580.0000	-0.300	-35.71
1162	580.5000	580.5000	-0.300	-35.71
1163	581.0000	581.0000	-0.300	-35.65
1164	581.5000	581.5000	-0.300	-35.65
1165	582.0000	582.0000	-0.300	-35.65
1166	582.5000	582.5000	-0.300	-35.62
1167	583.0000	583.0000	-0.300	-35.49
1168	583.5000	583.5000	-0.300	-35.40
1169	584.0000	584.0000	-0.300	-35.43
1170	584.5000	584.5000	-0.300	-35.49
1171	585.0000	585.0000	-0.300	-35.49
1172	585.5000	585.5000	-0.300	-35.46
1173	586.0000	586.0000	-0.300	-35.52
1174	586.5000	586.5000	-0.300	-35.49
1175	587.0000	587.0000	-0.300	-35.49
1176	587.5000	587.5000	-0.300	-35.49
1177	588.0000	588.0000	-0.300	-35.43
1178	588.5000	588.5000	-0.300	-35.49
1179	589.0000	589.0000	-0.300	-35.49
1180	589.5000	589.5000	-0.300	-35.49
1181	590.0000	590.0000	-0.300	-35.46
1182	590.5000	590.5000	-0.300	-35.46
1183	591.0000	591.0000	-0.300	-35.43
1184	591.5000	591.5000	-0.300	-35.37
1185	592.0000	592.0000	-0.300	-35.31
1186	592.5000	592.5000	-0.300	-35.25
1187	593.0000	593.0000	-0.300	-35.28
1188	593.5000	593.5000	-0.300	-35.34
1189	594.0000	594.0000	-0.300	-35.34
1190	594.5000	594.5000	-0.300	-35.28
1191	595.0000	595.0000	-0.300	-35.25
1192	595.5000	595.5000	-0.300	-35.19
1193	596.0000	596.0000	-0.300	-35.16
1194	596.5000	596.5000	-0.300	-35.13
1195	597.0000	597.0000	-0.300	-35.13
1196	597.5000	597.5000	-0.300	-35.10
1197	598.0000	598.0000	-0.300	-35.04
1198	598.5000	598.5000	-0.300	-35.04
1199	599.0000	599.0000	-0.300	-35.04
1200	599.5000	599.5000	-0.300	-35.10
1201	600.0000	600.0000	-0.300	-35.13
1202	600.5000	600.5000	-0.300	-35.07
1203	601.0000	601.0000	-0.300	-35.04
1204	601.5000	601.5000	-0.300	-35.07
1205	602.0000	602.0000	-0.300	-35.00
1206	602.5000	602.5000	-0.300	-35.00
1207	603.0000	603.0000	-0.300	-34.94
1208	603.5000	603.5000	-0.300	-34.94
1209	604.0000	604.0000	-0.300	-34.94
1210	604.5000	604.5000	-0.300	-35.00
1211	605.0000	605.0000	-0.300	-34.91
1212	605.5000	605.5000	-0.300	-34.85
1213	606.0000	606.0000	-0.300	-34.82
1214	606.5000	606.5000	-0.300	-34.79
1215	607.0000	607.0000	-0.300	-34.73
1216	607.5000	607.5000	-0.300	-34.76
1217	608.0000	608.0000	-0.300	-34.79
1218	608.5000	608.5000	-0.300	-34.76
1219	609.0000	609.0000	-0.300	-34.64
1220	609.5000	609.5000	-0.300	-34.61
1221	610.0000	610.0000	-0.300	-34.61
1222	610.5000	610.5000	-0.300	-34.70
1223	611.0000	611.0000	-0.300	-34.70
1224	611.5000	611.5000	-0.300	-34.73
1225	612.0000	612.0000	-0.300	-34.70
1226	612.5000	612.5000	-0.300	-34.67
1227	613.0000	613.0000	-0.300	-34.70
1228	613.5000	613.5000	-0.300	-34.73
1229	614.0000	614.0000	-0.300	-34.70
1230	614.5000	614.5000	-0.300	-34.67
1231	615.0000	615.0000	-0.300	-34.67
1232	615.5000	615.5000	-0.300	-34.67
1233	616.0000	616.0000	-0.300	-34.61
1234	616.5000	616.5000	-0.300	-34.67
1235	617.0000	617.0000	-0.300	-34.58
1236	617.5000	617.5000	-0.300	-34.61
1237	618.0000	618.0000	-0.300	-34.67
1238	618.5000	618.5000	-0.300	-34.67
1239	619.0000	619.0000	-0.300	-34.73
1240	619.5000	619.5000	-0.300	-34.70
1241	620.0000	620.0000	-0.300	-34.61
1242	620.5000	620.5000	-0.300	-34.49
1243	621.0000	621.0000	-0.300	-34.42
1244	621.5000	621.5000	-0.300	-34.33
1245	622.0000	622.0000	-0.300	-34.33
1246	622.5000	622.5000	-0.300	-34.36
1247	623.0000	623.0000	-0.300	-34.39
1248	623.5000	623.5000	-0.300	-34.39
1249	624.0000	624.0000	-0.300	-34.39
1250	624.5000	624.5000	-0.300	-34.36
1251	625.0000	625.0000	-0.300	-34.36
1252	625.5000	625.5000	-0.300	-34.33
1253	626.0000	626.0000	-0.300	-34.27
1254	626.5000	626.5000	-0.300	-34.27
1255	627.0000	627.0000	-0.300	-34.30
1256	627.5000	627.5000	-0.300	-34.33
1257	628.0000	628.0000	-0.300	-34.33
1258	628.5000	628.5000	-0.300	-34.30
1259	629.0000	629.0000	-0.300	-34.30
1260	629.5000	629.5000	-0.300	-34.27
1261	630.0000	630.0000	-0.300	-34.21
1262	630.5000	630.5000	-0.300	-34.15
1263	631.0000	631.0000	-0.300	-34.09
1264	631.5000	631.5000	-0.300	-34.03
1265	632.0000	632.0000	-0.300	-34.03
1266	632.5000	632.5000	-0.300	-34.09
1267	633.0000	633.0000	-0.300	-34.15
1268	633.5000	633.5000	-0.300	-34.12
1269	634.0000	634.0000	-0.300	-34.06
1270	634.5000	634.5000	-0.300	-34.06
1271	635.0000	635.0000	-0.300	-34.09
1272	635.5000	635.5000	-0.300	-34.09
1273	636.0000	636.0000	-0.300	-33.97
1274	636.5000	636.5000	-0.300	-33.91
1275	637.0000	637.0000	-0.300	-33.88
1276	637.5000	637.5000	-0.300	-32.59
1277	638.0000	638.0000	-0.300	-25.30
1278	638.5000	638.5000	-0.300	-19.35
1279	639.0000	639.0000	-0.300	-16.79
1280	639.5000	639.5000	-0.300	-16.48
1281	640.0000	640.0000	-0.300	-16.94
1282	640.5000	640.5000	-0.300	-17.40
1283	641.0000	641.0000	-0.300	-17.64
1284	641.5000	641.5000	-0.300	-17.76
1285	642.0000	642.0000	-0.300	-17.88
1286	642.5000	642.5000	-0.300	-17.98
1287	643.0000	643.0000	-0.300	-18.04
1288	643.5000	643.5000	-0.300	-18.10
1289	644.0000	644.0000	-0.300	-18.19
1290	644.5000	644.5000	-0.300	-18.22
1291	645.0000	645.0000	-0.300	-18.28
1292	645.5000	645.5000	-0.300	-18.37
1293	646.0000	646.0000	-0.300	-18.34
1294	646.5000	646.5000	-0.300	-15.56
1295	647.0000	647.0000	-0.300	-12.73
1296	647.5000	647.5000	-0.300	-11.44
1297	648.0000	648.0000	-0.300	-11.26
1298	648.5000	648.5000	-0.300	-11.51
1299	649.0000	649.0000	-0.300	-11.78
1300	649.5000	649.5000	-0.300	-11.93
1301	650.0000	650.0000	-0.300	-12.12
1302	650.5000	650.5000	-0.300	-12.24
1303	651.0000	651.0000	-0.300	-12.30
1304	651.5000	651.5000	-0.300	-12.36
1305	652.0000	652.0000	-0.300	-12.45
1306	652.5000	652.5000	-0.300	-12.45
1307	653.0000	653.0000	-0.300	-12.54
1308	653.5000	653.5000	-0.300	-12.67
1309	654.0000	654.0000	-0.300	-12.76
1310	654.5000	654.5000	-0.300	-12.85
1311	655.0000	655.0000	-0.300	-12.91
1312	655.5000	655.5000	-0.300	-12.94
1313	656.0000	656.0000	-0.300	-12.94
1314	656.5000	656.5000	-0.300	-13.03
1315	657.0000	657.0000	-0.300	-13.12
1316	657.5000	657.5000	-0.300	-13.18
1317	658.0000	658.0000	-0.300	-13.25
1318	658.5000	658.5000	-0.300	-13.34
1319	659.0000	659.0000	-0.300	-13.40
1320	659.5000	659.5000	-0.300	-13.43
1321	660.0000	660.0000	-0.300	-13.37
1322	660.5000	660.5000	-0.300	-13.31
1323	661.0000	661.0000	-0.300	-13.31
1324	661.5000	661.5000	-0.300	-13.34
1325	662.0000	662.0000	-0.300	-13.34
1326	662.5000	662.5000	-0.300	-13.40
1327	663.0000	663.0000	-0.300	-13.43
1328	663.5000	663.5000	-0.300	-13.49
1329	664.0000	664.0000	-0.300	-13.55
1330	664.5000	664.5000	-0.300	-13.58
1331	665.0000	665.0000	-0.300	-13.64
1332	665.5000	665.5000	-0.300	-13.64
1333	666.0000	666.0000	-0.300	-13.58
1334	666.5000	666.5000	-0.300	-13.58
1335	667.0000	667.0000	-0.300	-13.58
1336	667.5000	667.5000	-0.300	-13.61
1337	668.0000	668.0000	-0.300	-13.64
1338	668.5000	668.5000	-0.300	-13.64
1339	669.0000	669.0000	-0.300	-13.67
1340	669.5000	669.5000	-0.300	-13.79
1341	670.0000	670.0000	-0.300	-13.92
1342	670.5000	670.5000	-0.300	-14.47
1343	671.0000	671.0000	-0.300	-14.89
1344	671.5000	671.5000	-0.300	-14.98
1345	672.0000	672.0000	-0.300	-14.98
1346	672.5000	672.5000	-0.300	-14.92
1347	673.0000	673.0000	-0.300	-14.92
1348	673.5000	673.5000	-0.300	-14.95
1349	674.0000	674.0000	-0.300	-14.98
1350	674.5000	674.5000	-0.300	-14.95
1351	675.0000	675.0000	-0.300	-14.89
1352	675.5000	675.5000	-0.300	-14.86
1353	676.0000	676.0000	-0.300	-14.89
1354	676.5000	676.5000	-0.300	-14.92
1355	677.0000	677.0000	-0.300	-14.92
1356	677.5000	677.5000	-0.300	-14.89
1357	678.0000	678.0000	-0.300	-14.89
1358	678.5000	678.5000	-0.300	-14.92
1359	679.0000	679.0000	-0.300	-14.92
1360	679.5000	679.5000	-0.300	-14.95
1361	680.0000	680.0000	-0.300	-14.92
1362	680.5000	680.5000	-0.300	-14.95
1363	681.0000	681.0000	-0.300	-14.86
1364	681.5000	681.5000	-0.300	-14.89
1365	682.0000	682.0000	-0.300	-14.95
1366	682.5000	682.5000	-0.300	-15.02
1367	683.0000	683.0000	-0.300	-15.05
1368	683.5000	683.5000	-0.300	-15.05
1369	684.0000	684.0000	-0.300	-14.98
1370	684.5000	684.5000	-0.300	-14.98
1371	685.0000	685.0000	-0.300	-14.98
1372	685.5000	685.5000	-0.300	-15.02
1373	686.0000	686.0000	-0.300	-15.02
1374	686.5000	686.5000	-0.300	-15.05
1375	687.0000	687.0000	-0.300	-15.05
1376	687.5000	687.5000	-0.300	-15.02
1377	688.0000	688.0000	-0.300	-15.08
1378	688.5000	688.5000	-0.300	-15.11
1379	689.0000	689.0000	-0.300	-15.14
1380	689.5000	689.5000	-0.300	-15.08
1381	690.0000	690.0000	-0.300	-14.98
1382	690.5000	690.5000	-0.300	-15.02
1383	691.0000	691.0000	-0.300	-15.05
1384	691.5000	691.5000	-0.300	-15.05
1385	692.0000	692.0000	-0.300	-15.08
1386	692.5000	692.5000	-0.300	-15.05
1387	693.0000	693.0000	-0.300	-14.98
1388	693.5000	693.5000	-0.300	-15.02
1389	694.0000	694.0000	-0.300	-15.05
1390	694.5000	694.5000	-0.300	-15.08
1391	695.0000	695.0000	-0.300	-15.14
1392	695.5000	695.5000	-0.300	-15.11
1393	696.0000	696.0000	-0.300	-15.08
1394	696.5000	696.5000	-0.300	-15.05
1395	697.0000	697.0000	-0.300	-15.05
1396	697.5000	697.5000	-0.300	-15.11
1397	698.0000	698.0000	-0.300	-15.20
1398	698.5000	698.5000	-0.300	-15.23
1399	699.0000	699.0000	-0.300	-15.20
1400	699.5000	699.5000	-0.300	-15.14
1401	700.0000	700.0000	-0.300	-15.17
1402	700.5000	700.5000	-0.300	-15.20
1403	701.0000	701.0000	-0.300	-15.17
1404	701.5000	701.5000	-0.300	-15.14
1405	702.0000	702.0000	-0.300	-15.17
1406	702.5000	702.5000	-0.300	-15.17
1407	703.0000	703.0000	-0.300	-15.17
1408	703.5000	703.5000	-0.300	-15.20
1409	704.0000	704.0000	-0.300	-15.20
1410	704.5000	704.5000	-0.300	-15.20
1411	705.0000	705.0000	-0.300	-15.23
1412	705.5000	705.5000	-0.300	-15.23
1413	706.0000	706.0000	-0.300	-15.23
1414	706.5000	706.5000	-0.300	-15.20
1415	707.0000	707.0000	-0.300	-15.26
1416	707.5000	707.5000	-0.300	-15.32
1417	708.0000	708.0000	-0.300	-15.32
1418	708.5000	708.5000	-0.300	-15.35
1419	709.0000	709.0000	-0.300	-15.32
1420	709.5000	709.5000	-0.300	-15.32
1421	710.0000	710.0000	-0.300	-15.35
1422	710.5000	710.5000	-0.300	-15.38
1423	711.0000	711.0000	-0.300	-15.41
1424	711.5000	711.5000	-0.300	-15.38
1425	712.0000	712.0000	-0.300	-15.29
1426	712.5000	712.5000	-0.300	-15.29
1427	713.0000	713.0000	-0.300	-15.32
1428	713.5000	713.5000	-0.300	-15.38
1429	714.0000	714.0000	-0.300	-15.38
1430	714.5000	714.5000	-0.300	-15.29
1431	715.0000	715.0000	-0.300	-15.26
1432	715.5000	715.5000	-0.300	-15.23
1433	716.0000	716.0000	-0.300	-15.26
1434	716.5000	716.5000	-0.300	-15.26
1435	717.0000	717.0000	-0.300	-15.29
1436	717.5000	717.5000	-0.300	-15.29
1437	718.0000	718.0000	-0.362	-17.00
1438	718.5000	718.5000	-0.360	-31.46
1439	719.0000	719.0000	-0.360	-42.63
1440	719.5000	719.5000	-0.360	-46.66
1441	720.0000	720.0000	-0.360	-46.57
1442	720.5000	720.5000	-0.360	-45.11
1443	721.0000	721.0000	-0.360	-43.70
1444	721.5000	721.5000	-0.360	-42.79
1445	722.0000	722.0000	-0.360	-42.21
1446	722.5000	722.5000	-0.360	-41.75
1447	723.0000	723.0000	-0.360	-41.44
1448	723.5000	723.5000	-0.360	-41.20
1449	724.0000	724.0000	-0.360	-40.93
1450	724.5000	724.5000	-0.360	-40.65
1451	725.0000	725.0000	-0.360	-40.35
1452	725.5000	725.5000	-0.360	-40.13
1453	726.0000	726.0000	-0.360	-39.92
1454	726.5000	726.5000	-0.360	-39.77
1455	727.0000	727.0000	-0.360	-39.58
1456	727.5000	727.5000	-0.360	-39.40
1457	728.0000	728.0000	-0.360	-39.22
1458	728.5000	728.5000	-0.360	-39.03
1459	729.0000	729.0000	-0.360	-38.88
1460	729.5000	729.5000	-0.360	-38.73
1461	730.0000	730.0000	-0.360	-38.58
1462	730.5000	730.5000	-0.360	-38.51
1463	731.0000	731.0000	-0.360	-38.51
1464	731.5000	731.5000	-0.360	-38.42
1465	732.0000	732.0000	-0.360	-38.30
1466	732.5000	732.5000	-0.360	-38.24
1467	733.0000	733.0000	-0.360	-38.06
1468	733.5000	733.5000	-0.360	-37.90
1469	734.0000	734.0000	-0.360	-37.81
1470	734.5000	734.5000	-0.360	-37.75
1471	735.0000	735.0000	-0.360	-37.63
1472	735.5000	735.5000	-0.360	-37.51
1473	736.0000	736.0000	-0.360	-37.26
1474	736.5000	736.5000	-0.360	-37.14
1475	737.0000	737.0000	-0.360	-37.20
1476	737.5000	737.5000	-0.360	-37.14
1477	738.0000	738.0000	-0.360	-37.05
1478	738.5000	738.5000	-0.360	-37.02
1479	739.0000	739.0000	-0.360	-36.99
1480	739.5000	739.5000	-0.360	-36.93
1481	740.0000	740.0000	-0.360	-36.84
1482	740.5000	740.5000	-0.360	-36.71
1483	741.0000	741.0000	-0.360	-36.65
1484	741.5000	741.5000	-0.360	-36.56
1485	742.0000	742.0000	-0.360	-36.47
1486	742.5000	742.5000	-0.360	-36.41
1487	743.0000	743.0000	-0.360	-36.35
1488	743.5000	743.5000	-0.360	-36.32
1489	744.0000	744.0000	-0.360	-36.29
1490	744.5000	744.5000	-0.360	-36.19
1491	745.0000	745.0000	-0.360	-36.10
1492	745.5000	745.5000	-0.360	-36.04
1493	746.0000	746.0000	-0.360	-36.01
1494	746.5000	746.5000	-0.360	-35.92
1495	747.0000	747.0000	-0.360	-35.86
1496	747.5000	747.5000	-0.360	-35.80
1497	748.0000	748.0000	-0.360	-35.74
1498	748.5000	748.5000	-0.360	-35.74
1499	749.0000	749.0000	-0.360	-35.71
1500	749.5000	749.5000	-0.360	-35.68
1	749.5000	0.0000	-0.360	-35.68
2	750.0000	0.5000	-0.360	-35.55
3	750.5000	1.0000	-0.360	-35.46
4	751.0000	1.5000	-0.360	-35.43
5	751.5000	2.0000	-0.360	-35.46
6	752.0000	2.5000	-0.360	-35.52
7	752.5000	3.0000	-0.360	-35.46
8	753.0000	3.5000	-0.360	-35.37
9	753.5000	4.0000	-0.360	-35.25
10	754.0000	4.5000	-0.360	-35.28
11	754.5000	5.0000	-0.360	-35.25
12	755.0000	5.5000	-0.360	-35.19
13	755.5000	6.0000	-0.360	-35.10
14	756.0000	6.5000	-0.360	-35.10
15	756.5000	7.0000	-0.360	-35.13
16	757.0000	7.5000	-0.360	-35.10
17	757.5000	8.0000	-0.360	-35.04
18	758.0000	8.5000	-0.360	-35.00
19	758.5000	9.0000	-0.360	-34.97
20	759.0000	9.5000	-0.360	-34.91
21	759.5000	10.0000	-0.360	-34.88
22	760.0000	10.5000	-0.360	-34.85
23	760.5000	11.0000	-0.360	-34.76
24	761.0000	11.5000	-0.360	-34.67
25	761.5000	12.0000	-0.360	-34.67
26	762.0000	12.5000	-0.360	-34.61
27	762.5000	13.0000	-0.360	-34.58
28	763.0000	13.5000	-0.360	-34.49
29	763.5000	14.0000	-0.360	-34.58
30	764.0000	14.5000	-0.360	-34.61
31	764.5000	15.0000	-0.360	-34.52
32	765.0000	15.5000	-0.360	-34.52
33	765.5000	16.0000	-0.360	-34.49
34	766.0000	16.5000	-0.360	-34.46
35	766.5000	17.0000	-0.360	-34.33
36	767.0000	17.5000	-0.360	-34.21
37	767.5000	18.0000	-0.360	-34.18
38	768.0000	18.5000	-0.360	-34.21
39	768.5000	19.0000	-0.360	-34.21
40	769.0000	19.5000	-0.360	-34.30
41	769.5000	20.0000	-0.360	-34.36
42	770.0000	20.5000	-0.360	-34.33
43	770.5000	21.0000	-0.360	-34.27
44	771.0000	21.5000	-0.360	-34.27
45	771.5000	22.0000	-0.360	-34.24
46	772.0000	22.5000	-0.360	-34.12
47	772.5000	23.0000	-0.360	-34.06
48	773.0000	23.5000	-0.360	-34.03
49	773.5000	24.0000	-0.360	-34.00
50	774.0000	24.5000	-0.360	-34.00
51	774.5000	25.0000	-0.360	-34.00
52	775.0000	25.5000	-0.360	-34.03
53	775.5000	26.0000	-0.360	-34.03
54	776.0000	26.5000	-0.360	-33.97
55	776.5000	27.0000	-0.360	-33.88
56	777.0000	27.5000	-0.360	-33.78
57	777.5000	28.0000	-0.360	-33.75
58	778.0000	28.5000	-0.360	-33.75
59	778.5000	29.0000	-0.360	-33.81
60	779.0000	29.5000	-0.360	-33.81
61	779.5000	30.0000	-0.360	-33.75
62	780.0000	30.5000	-0.360	-33.63
63	780.5000	31.0000	-0.360	-33.60
64	781.0000	31.5000	-0.360	-33.66
65	781.5000	32.0000	-0.360	-33.66
66	782.0000	32.5000	-0.360	-33.63
67	782.5000	33.0000	-0.360	-33.60
68	783.0000	33.5000	-0.360	-33.60
69	783.5000	34.0000	-0.360	-33.54
70	784.0000	34.5000	-0.360	-33.51
71	784.5000	35.0000	-0.360	-33.54
72	785.0000	35.5000	-0.360	-33.45
73	785.5000	36.0000	-0.360	-33.39
74	786.0000	36.5000	-0.360	-33.42
75	786.5000	37.0000	-0.360	-33.39
76	787.0000	37.5000	-0.360	-33.39
77	787.5000	38.0000	-0.360	-33.42
78	788.0000	38.5000	-0.360	-33.42
79	788.5000	39.0000	-0.360	-33.45
80	789.0000	39.5000	-0.360	-33.45
81	789.5000	40.0000	-0.360	-33.57
82	790.0000	40.5000	-0.360	-33.54
83	790.5000	41.0000	-0.360	-33.36
84	791.0000	41.5000	-0.360	-33.27
85	791.5000	42.0000	-0.360	-33.33
86	792.0000	42.5000	-0.360	-33.27
87	792.5000	43.0000	-0.360	-33.17
88	793.0000	43.5000	-0.360	-33.11
89	793.5000	44.0000	-0.360	-33.14
90	794.0000	44.5000	-0.360	-33.20
91	794.5000	45.0000	-0.360	-33.27
92	795.0000	45.5000	-0.360	-33.20
93	795.5000	46.0000	-0.360	-33.14
94	796.0000	46.5000	-0.360	-33.08
95	796.5000	47.0000	-0.360	-33.05
96	797.0000	47.5000	-0.360	-32.99
97	797.5000	48.0000	-0.360	-32.99
98	798.0000	48.5000	-0.360	-33.02
99	798.5000	49.0000	-0.360	-32.93
100	799.0000	49.5000	-0.360	-32.93
101	799.5000	50.0000	-0.360	-32.96
102	800.0000	50.5000	-0.360	-33.02
103	800.5000	51.0000	-0.360	-33.02
104	801.0000	51.5000	-0.360	-32.99
105	801.5000	52.0000	-0.360	-32.93
106	802.0000	52.5000	-0.360	-32.84
107	802.5000	53.0000	-0.360	-32.78
108	803.0000	53.5000	-0.360	-32.75
109	803.5000	54.0000	-0.360	-32.69
110	804.0000	54.5000	-0.360	-32.75
111	804.5000	55.0000	-0.360	-32.78
112	805.0000	55.5000	-0.360	-32.72
113	805.5000	56.0000	-0.360	-32.65
114	806.0000	56.5000	-0.360	-32.69
115	806.5000	57.0000	-0.360	-32.75
116	807.0000	57.5000	-0.360	-32.75
117	807.5000	58.0000	-0.360	-32.69
118	808.0000	58.5000	-0.360	-32.59
119	808.5000	59.0000	-0.360	-32.53
120	809.0000	59.5000	-0.360	-32.56
121	809.5000	60.0000	-0.360	-32.56
122	810.0000	60.5000	-0.360	-32.44
123	810.5000	61.0000	-0.360	-32.35
124	811.0000	61.5000	-0.360	-32.35
125	811.5000	62.0000	-0.360	-32.44
126	812.0000	62.5000	-0.360	-32.53
127	812.5000	63.0000	-0.360	-32.56
128	813.0000	63.5000	-0.360	-32.62
129	813.5000	64.0000	-0.360	-32.65
130	814.0000	64.5000	-0.360	-32.59
131	814.5000	65.0000	-0.360	-32.44
132	815.0000	65.5000	-0.360	-32.35
133	815.5000	66.0000	-0.360	-32.23
134	816.0000	66.5000	-0.360	-32.20
135	816.5000	67.0000	-0.360	-32.20
136	817.0000	67.5000	-0.360	-32.23
137	817.5000	68.0000	-0.360	-32.29
138	818.0000	68.5000	-0.360	-32.29
139	818.5000	69.0000	-0.360	-32.35
140	819.0000	69.5000	-0.360	-32.44
141	819.5000	70.0000	-0.360	-32.53
142	820.0000	70.5000	-0.360	-32.47
143	820.5000	71.0000	-0.360	-32.41
144	821.0000	71.5000	-0.360	-32.44
145	821.5000	72.0000	-0.360	-32.44
146	822.0000	72.5000	-0.360	-32.41
147	822.5000	73.0000	-0.360	-32.38
148	823.0000	73.5000	-0.360	-32.26
149	823.5000	74.0000	-0.360	-32.17
150	824.0000	74.5000	-0.360	-32.17
151	824.5000	75.0000	-0.360	-32.20
152	825.0000	75.5000	-0.360	-32.20
153	825.5000	76.0000	-0.360	-32.17
154	826.0000	76.5000	-0.360	-32.04
155	826.5000	77.0000	-0.360	-31.92
156	827.0000	77.5000	-0.360	-31.89
157	827.5000	78.0000	-0.360	-31.98
158	828.0000	78.5000	-0.360	-32.04
159	828.5000	79.0000	-0.360	-31.95
160	829.0000	79.5000	-0.360	-31.92
161	829.5000	80.0000	-0.360	-31.92
162	830.0000	80.5000	-0.360	-31.95
163	830.5000	81.0000	-0.360	-32.04
164	831.0000	81.5000	-0.360	-32.11
165	831.5000	82.0000	-0.360	-32.07
166	832.0000	82.5000	-0.360	-32.11
167	832.5000	83.0000	-0.360	-32.11
168	833.0000	83.5000	-0.360	-32.01
169	833.5000	84.0000	-0.360	-31.95
170	834.0000	84.5000	-0.360	-31.92
171	834.5000	85.0000	-0.360	-31.92
172	835.0000	85.5000	-0.360	-31.86
173	835.5000	86.0000	-0.360	-31.92
174	836.0000	86.5000	-0.360	-32.01
175	836.5000	87.0000	-0.360	-32.04
176	837.0000	87.5000	-0.360	-31.98
177	837.5000	88.0000	-0.360	-31.86
178	838.0000	88.5000	-0.360	-31.83
179	838.5000	89.0000	-0.360	-31.74
180	839.0000	89.5000	-0.360	-31.68
181	839.5000	90.0000	-0.360	-31.74
182	840.0000	90.5000	-0.360	-31.89
183	840.5000	91.0000	-0.360	-31.95
184	841.0000	91.5000	-0.360	-31.89
185	841.5000	92.0000	-0.360	-31.92
186	842.0000	92.5000	-0.360	-31.89
187	842.5000	93.0000	-0.360	-31.86
188	843.0000	93.5000	-0.360	-31.92
189	843.5000	94.0000	-0.360	-32.04
190	844.0000	94.5000	-0.360	-32.07
191	844.5000	95.0000	-0.360	-32.01
192	845.0000	95.5000	-0.360	-31.95
193	845.5000	96.0000	-0.360	-31.92
194	846.0000	96.5000	-0.360	-31.86
195	846.5000	97.0000	-0.360	-31.77
196	847.0000	97.5000	-0.360	-31.74
197	847.5000	98.0000	-0.360	-31.74
198	848.0000	98.5000	-0.360	-31.74
199	848.5000	99.0000	-0.360	-31.74
200	849.0000	99.5000	-0.360	-31.74
201	849.5000	100.0000	-0.360	-31.74
202	850.0000	100.5000	-0.360	-31.71
203	850.5000	101.0000	-0.360	-31.74
204	851.0000	101.5000	-0.360	-31.77
205	851.5000	102.0000	-0.360	-31.74
206	852.0000	102.5000	-0.360	-31.80
207	852.5000	103.0000	-0.360	-31.83
208	853.0000	103.5000	-0.360	-31.77
209	853.5000	104.0000	-0.360	-31.77
210	854.0000	104.5000	-0.360	-31.77
211	854.5000	105.0000	-0.360	-31.77
212	855.0000	105.5000	-0.360	-31.71
213	855.5000	106.0000	-0.360	-31.71
214	856.0000	106.5000	-0.360	-31.74
215	856.5000	107.0000	-0.360	-31.86
216	857.0000	107.5000	-0.360	-31.83
217	857.5000	108.0000	-0.360	-31.74
218	858.0000	108.5000	-0.360	-31.83
219	858.5000	109.0000	-0.360	-31.86
220	859.0000	109.5000	-0.360	-31.86
221	859.5000	110.0000	-0.360	-31.95
222	860.0000	110.5000	-0.360	-31.86
223	860.5000	111.0000	-0.360	-31.68
224	861.0000	111.5000	-0.360	-31.50
225	861.5000	112.0000	-0.360	-31.43
226	862.0000	112.5000	-0.360	-31.50
227	862.5000	113.0000	-0.360	-31.59
228	863.0000	113.5000	-0.360	-31.68
229	863.5000	114.0000	-0.360	-31.68
230	864.0000	114.5000	-0.360	-31.71
231	864.5000	115.0000	-0.360	-31.71
232	865.0000	115.5000	-0.360	-31.71
233	865.5000	116.0000	-0.360	-31.68
234	866.0000	116.5000	-0.360	-31.68
235	866.5000	117.0000	-0.360	-31.71
236	867.0000	117.5000	-0.360	-31.71
237	867.5000	118.0000	-0.360	-31.65
238	868.0000	118.5000	-0.360	-31.62
239	868.5000	119.0000	-0.360	-31.59
240	869.0000	119.5000	-0.360	-31.59
241	869.5000	120.0000	-0.360	-31.65
242	870.0000	120.5000	-0.360	-31.62
243	870.5000	121.0000	-0.360	-31.62
244	871.0000	121.5000	-0.360	-31.59
245	871.5000	122.0000	-0.360	-31.53
246	872.0000	122.5000	-0.360	-31.50
247	872.5000	123.0000	-0.360	-31.53
248	873.0000	123.5000	-0.360	-31.53
249	873.5000	124.0000	-0.360	-31.56
250	874.0000	124.5000	-0.360	-31.53
251	874.5000	125.0000	-0.360	-31.46
252	875.0000	125.5000	-0.360	-31.53
253	875.5000	126.0000	-0.360	-31.95
254	876.0000	126.5000	-0.360	-32.38
255	876.5000	127.0000	-0.360	-32.59
256	877.0000	127.5000	-0.360	-32.53
257	877.5000	128.0000	-0.360	-32.47
258	878.0000	128.5000	-0.360	-32.38
259	878.5000	129.0000	-0.360	-32.29
260	879.0000	129.5000	-0.360	-32.20
261	879.5000	130.0000	-0.360	-32.14
262	880.0000	130.5000	-0.360	-32.04
263	880.5000	131.0000	-0.360	-32.01
264	881.0000	131.5000	-0.360	-32.04
265	881.5000	132.0000	-0.360	-32.11
266	882.0000	132.5000	-0.360	-32.14
267	882.5000	133.0000	-0.360	-32.07
268	883.0000	133.5000	-0.360	-31.98
269	883.5000	134.0000	-0.360	-31.86
270	884.0000	134.5000	-0.360	-31.86
271	884.5000	135.0000	-0.360	-31.89
272	885.0000	135.5000	-0.360	-31.89
273	885.5000	136.0000	-0.360	-31.83
274	886.0000	136.5000	-0.360	-31.80
275	886.5000	137.0000	-0.360	-31.83
276	887.0000	137.5000	-0.360	-31.86
277	887.5000	138.0000	-0.360	-31.92
278	888.0000	138.5000	-0.360	-31.92
279	888.5000	139.0000	-0.360	-31.83
280	889.0000	139.5000	-0.360	-31.77
281	889.5000	140.0000	-0.360	-31.92
282	890.0000	140.5000	-0.360	-32.04
283	890.5000	141.0000	-0.360	-31.95
284	891.0000	141.5000	-0.360	-31.89
285	891.5000	142.0000	-0.360	-31.95
286	892.0000	142.5000	-0.360	-31.89
287	892.5000	143.0000	-0.360	-31.80
288	893.0000	143.5000	-0.360	-31.65
289	893.5000	144.0000	-0.360	-31.59
290	894.0000	144.5000	-0.360	-31.56
291	894.5000	145.0000	-0.360	-31.65
292	895.0000	145.5000	-0.360	-31.74
293	895.5000	146.0000	-0.360	-31.74
294	896.0000	146.5000	-0.360	-31.71
295	896.5000	147.0000	-0.360	-31.68
296	897.0000	147.5000	-0.360	-31.68
297	897.5000	148.0000	-0.360	-31.68
298	898.0000	148.5000	-0.360	-31.71
299	898.5000	149.0000	-0.360	-31.59
300	899.0000	149.5000	-0.360	-31.56
301	899.5000	150.0000	-0.360	-31.71
302	900.0000	150.5000	-0.360	-31.80
303	900.5000	151.0000	-0.360	-31.80
304	901.0000	151.5000	-0.360	-31.71
305	901.5000	152.0000	-0.360	-31.68
306	902.0000	152.5000	-0.360	-31.59
307	902.5000	153.0000	-0.360	-31.59
308	903.0000	153.5000	-0.360	-31.62
309	903.5000	154.0000	-0.360	-31.65
310	904.0000	154.5000	-0.360	-31.68
311	904.5000	155.0000	-0.360	-31.56
312	905.0000	155.5000	-0.360	-31.46
313	905.5000	156.0000	-0.360	-31.43
314	906.0000	156.5000	-0.360	-31.43
315	906.5000	157.0000	-0.360	-31.53
316	907.0000	157.5000	-0.360	-31.56
317	907.5000	158.0000	-0.360	-31.59
318	908.0000	158.5000	-0.360	-31.56
319	908.5000	159.0000	-0.360	-31.62
320	909.0000	159.5000	-0.360	-31.59
321	909.5000	160.0000	-0.360	-31.62
322	910.0000	160.5000	-0.360	-31.62
323	910.5000	161.0000	-0.360	-31.62
324	911.0000	161.5000	-0.360	-31.62
325	911.5000	162.0000	-0.360	-31.65
326	912.0000	162.5000	-0.360	-31.65
327	912.5000	163.0000	-0.360	-31.62
328	913.0000	163.5000	-0.360	-31.56
329	913.5000	164.0000	-0.360	-31.56
330	914.0000	164.5000	-0.360	-31.56
331	914.5000	165.0000	-0.360	-31.59
332	915.0000	165.5000	-0.360	-31.59
333	915.5000	166.0000	-0.360	-31.62
334	916.0000	166.5000	-0.360	-31.59
335	916.5000	167.0000	-0.360	-31.56
336	917.0000	167.5000	-0.360	-31.50
337	917.5000	168.0000	-0.360	-31.53
338	918.0000	168.5000	-0.360	-31.53
339	918.5000	169.0000	-0.360	-31.56
340	919.0000	169.5000	-0.360	-31.65
341	919.5000	170.0000	-0.360	-31.68
342	920.0000	170.5000	-0.360	-31.62
343	920.5000	171.0000	-0.360	-31.59
344	921.0000	171.5000	-0.360	-31.62
345	921.5000	172.0000	-0.360	-31.56
346	922.0000	172.5000	-0.360	-31.46
347	922.5000	173.0000	-0.360	-31.46
348	923.0000	173.5000	-0.420	-37.05
349	923.5000	174.0000	-0.420	-47.49
350	924.0000	174.5000	-0.420	-52.80
351	924.5000	175.0000	-0.420	-53.65
352	925.0000	175.5000	-0.420	-52.52
353	925.5000	176.0000	-0.420	-51.24
354	926.0000	176.5000	-0.420	-50.26
355	926.5000	177.0000	-0.420	-49.65
356	927.0000	177.5000	-0.420	-49.26
357	927.5000	178.0000	-0.420	-49.04
358	928.0000	178.5000	-0.420	-48.74
359	928.5000	179.0000	-0.420	-48.40
360	929.0000	179.5000	-0.420	-48.04
361	929.5000	180.0000	-0.420	-47.82
362	930.0000	180.5000	-0.420	-47.67
363	930.5000	181.0000	-0.420	-47.52
364	931.0000	181.5000	-0.420	-47.33
365	931.5000	182.0000	-0.420	-47.15
366	932.0000	182.5000	-0.420	-46.94
367	932.5000	183.0000	-0.420	-46.78
368	933.0000	183.5000	-0.420	-46.66
369	933.5000	184.0000	-0.420	-46.54
370	934.0000	184.5000	-0.420	-46.36
371	934.5000	185.0000	-0.420	-46.27
372	935.0000	185.5000	-0.420	-46.21
373	935.5000	186.0000	-0.420	-46.17
374	936.0000	186.5000	-0.420	-45.99
375	936.5000	187.0000	-0.420	-45.75
376	937.0000	187.5000	-0.420	-45.59
377	937.5000	188.0000	-0.420	-45.44
378	938.0000	188.5000	-0.420	-45.35
379	938.5000	189.0000	-0.420	-45.20
380	939.0000	189.5000	-0.420	-45.01
381	939.5000	190.0000	-0.420	-44.98
382	940.0000	190.5000	-0.420	-45.01
383	940.5000	191.0000	-0.420	-44.92
384	941.0000	191.5000	-0.420	-44.86
385	941.5000	192.0000	-0.420	-44.83
386	942.0000	192.5000	-0.420	-44.80
387	942.5000	193.0000	-0.420	-44.74
388	943.0000	193.5000	-0.420	-44.62
389	943.5000	194.0000	-0.420	-44.47
390	944.0000	194.5000	-0.420	-44.37
391	944.5000	195.0000	-0.420	-44.25
392	945.0000	195.5000	-0.420	-44.25
393	945.5000	196.0000	-0.420	-44.37
394	946.0000	196.5000	-0.420	-44.43
395	946.5000	197.0000	-0.420	-44.50
396	947.0000	197.5000	-0.420	-44.31
397	947.5000	198.0000	-0.420	-44.10
398	948.0000	198.5000	-0.420	-44.07
399	948.5000	199.0000	-0.420	-44.13
400	949.0000	199.5000	-0.420	-44.07
401	949.5000	200.0000	-0.420	-43.95
402	950.0000	200.5000	-0.420	-43.79
403	950.5000	201.0000	-0.420	-43.70
404	951.0000	201.5000	-0.420	-43.73
405	951.5000	202.0000	-0.420	-43.70
406	952.0000	202.5000	-0.420	-43.58
407	952.5000	203.0000	-0.420	-43.46
408	953.0000	203.5000	-0.420	-43.37
409	953.5000	204.0000	-0.420	-43.37
410	954.0000	204.5000	-0.420	-43.37
411	954.5000	205.0000	-0.420	-43.34
412	955.0000	205.5000	-0.420	-43.31
413	955.5000	206.0000	-0.420	-43.18
414	956.0000	206.5000	-0.420	-43.06
415	956.5000	207.0000	-0.420	-43.06
416	957.0000	207.5000	-0.420	-43.06
417	957.5000	208.0000	-0.420	-43.03
418	958.0000	208.5000	-0.420	-43.06
419	958.5000	209.0000	-0.420	-43.06
420	959.0000	209.5000	-0.420	-43.00
421	959.5000	210.0000	-0.420	-42.97
422	960.0000	210.5000	-0.420	-42.94
423	960.5000	211.0000	-0.420	-42.88
424	961.0000	211.5000	-0.420	-42.76
425	961.5000	212.0000	-0.420	-42.73
426	962.0000	212.5000	-0.420	-42.66
427	962.5000	213.0000	-0.420	-42.57
428	963.0000	213.5000	-0.420	-42.54
429	963.5000	214.0000	-0.420	-42.63
430	964.0000	214.5000	-0.420	-42.66
431	964.5000	215.0000	-0.420	-42.66
432	965.0000	215.5000	-0.420	-42.60
433	965.5000	216.0000	-0.420	-42.51
434	966.0000	216.5000	-0.420	-42.48
435	966.5000	217.0000	-0.420	-42.45
436	967.0000	217.5000	-0.420	-42.39
437	967.5000	218.0000	-0.420	-42.33
438	968.0000	218.5000	-0.420	-42.36
439	968.5000	219.0000	-0.420	-42.33
440	969.0000	219.5000	-0.420	-42.27
441	969.5000	220.0000	-0.420	-42.24
442	970.0000	220.5000	-0.420	-42.12
443	970.5000	221.0000	-0.420	-42.09
444	971.0000	221.5000	-0.420	-41.99
445	971.5000	222.0000	-0.420	-41.93
446	972.0000	222.5000	-0.420	-41.96
447	972.5000	223.0000	-0.420	-42.02
448	973.0000	223.5000	-0.420	-41.99
449	973.5000	224.0000	-0.420	-41.93
450	974.0000	224.5000	-0.420	-41.84
451	974.5000	225.0000	-0.420	-41.75
452	975.0000	225.5000	-0.420	-41.72
453	975.5000	226.0000	-0.420	-41.72
454	976.0000	226.5000	-0.420	-41.81
455	976.5000	227.0000	-0.420	-41.84
456	977.0000	227.5000	-0.420	-41.72
457	977.5000	228.0000	-0.420	-41.66
458	978.0000	228.5000	-0.420	-41.72
459	978.5000	229.0000	-0.420	-41.81
460	979.0000	229.5000	-0.420	-41.84
461	979.5000	230.0000	-0.420	-41.72
462	980.0000	230.5000	-0.420	-41.63
463	980.5000	231.0000	-0.420	-41.60
464	981.0000	231.5000	-0.420	-41.66
465	981.5000	232.0000	-0.420	-41.66
466	982.0000	232.5000	-0.420	-41.63
467	982.5000	233.0000	-0.420	-41.54
468	983.0000	233.5000	-0.420	-41.38
469	983.5000	234.0000	-0.420	-41.32
470	984.0000	234.5000	-0.420	-41.26
471	984.5000	235.0000	-0.420	-41.23
472	985.0000	235.5000	-0.420	-41.20
473	985.5000	236.0000	-0.420	-41.17
474	986.0000	236.5000	-0.420	-41.20
475	986.5000	237.0000	-0.420	-41.17
476	987.0000	237.5000	-0.420	-41.20
477	987.5000	238.0000	-0.420	-41.17
478	988.0000	238.5000	-0.420	-41.17
479	988.5000	239.0000	-0.420	-41.20
480	989.0000	239.5000	-0.420	-41.26
481	989.5000	240.0000	-0.420	-41.29
482	990.0000	240.5000	-0.420	-41.26
483	990.5000	241.0000	-0.420	-41.20
484	991.0000	241.5000	-0.420	-41.17
485	991.5000	242.0000	-0.420	-41.17
486	992.0000	242.5000	-0.420	-41.17
487	992.5000	243.0000	-0.420	-41.23
488	993.0000	243.5000	-0.420	-41.26
489	993.5000	244.0000	-0.420	-41.26
490	994.0000	244.5000	-0.420	-41.23
491	994.5000	245.0000	-0.420	-41.14
492	995.0000	245.5000	-0.420	-41.08
493	995.5000	246.0000	-0.420	-41.11
494	996.0000	246.5000	-0.420	-41.02
495	996.5000	247.0000	-0.420	-40.93
496	997.0000	247.5000	-0.420	-40.89
497	997.5000	248.0000	-0.420	-40.99
[truncated: 1,803 more rows]
